# Supplementary material for: Diversity and Paleodemography of the Addax (Addax nasomaculatus), a Saharan Antelope on the Verge of Extinction
Source: Genes (Basel). 2021 Aug 11;12(8):1236. doi: 10.3390/genes12081236 (PMC8394336; doi:10.3390/genes12081236)
Supplement: Supplementary file 1 [file genes-12-01236-s001.zip]

Archive with 5 entries (5 files):
- Supplementary_File_S3_SpeciesAlignment_BayesianTree.nex
- Supplementary_File_S4_PopulationAlignment_BayesianTree.nex
- Supplementary_File_S5_PopulationAlignment_PhylogenticNetwork.nex
- Supplementary_File_S1.pdf
- Supplementary_File_S2_Supplementary_Table_S6.xlsx
