# Supplementary material for: Diversity and Paleodemography of the Addax (Addax nasomaculatus), a Saharan Antelope on the Verge of Extinction
Source: Genes (Basel). 2021 Aug 11;12(8):1236. doi: 10.3390/genes12081236 (PMC8394336; doi:10.3390/genes12081236)
Supplement: Supplementary file 1 [file genes-12-01236-s001.zip › Supplementary_File_S3_SpeciesAlignment_BayesianTree.nex]

#NEXUS
begin taxa;
	dimensions ntax=15;
	taxlabels
	Dlunatus_noCTRL
	Dpygargus_noCTRL
	Abuselaphus_noCTRL
	Cgnou_noCTRL
	Ctaurinus_noCTRL
	Hequinus_noCTRL
	Hniger_noCTRL
	Hleucophaeus_noCTRL
	Obeisa_noCTRL
	Odammah_noCTRL
	Oleucoryx_noCTRL
	Ogazella_noCTRL
	8839_Tripoli_noCTRL
	35370_Dakhla_noCTRL
	Tstrepsoceros_noCTRL
;
end;

begin characters;
	dimensions nchar=15657;
	format datatype=dna missing=? gap=- interleave=yes;
	matrix
	Dlunatus_noCTRL	GTTAATGTAGCTTAAA-ACTAAAGCAAGGCACTGAAAATGCCTAGATGAGTATATGT-AC
	Dpygargus_noCTRL	GTTAATGTAGCTT-AA-ACTAAAGCAAGGCACTGAAAATGCCAAGATGAGTGTACGC-AC
	Abuselaphus_noCTRL	GTTAATGTAGCTTAAA-ACCAAAGCAAGGCACTGAAAATGCCTAGATGAGTGTACGG-AC
	Cgnou_noCTRL	GTTAATGTAGCTTAAA-ACCAAAGCAAGGCACTGAAAATGCCTAGATGAGTATATAA-AC
	Ctaurinus_noCTRL	GTTAATGTAGCTTAAA-ACCAAAGCAAGGCACTGAAAATGCCTAGATGAGTACATAA-AC
	Hequinus_noCTRL	GTTAATGTAGCTTAAGAACCAAAGCAAGGCACTGAAAATGCCTAGATGGGTTTATTA-AC
	Hniger_noCTRL	GTTAATGTAGCTTAAA---TAAAGCAAGGCACTGAAAATGCCTAGATGAGTACATCATAC
	Hleucophaeus_noCTRL	GTTAATGTAGCTTAAA---TAAAGCAAGGTACTGAAGATACCTAGATGAGTATGTCA-AC
	Obeisa_noCTRL	GTTCATGTAGCTTAAA-ACCAAAGCAAGGCACTGAAAATGCCTAGATGAGTATATCA-AC
	Odammah_noCTRL	GTTCATGTAGCTTAAA-ACCAAAGCAAGGCACTGAAAATGCCTAGATGAGTATATCA-AC
	Oleucoryx_noCTRL	GTTCATGTAGCTTAAA-ACCAAAGCAAGGCACTGAAAATGCCTAGATGAGTATATTA-AC
	Ogazella_noCTRL	GTTCATGTAGCTTAAA-ACCAAAGCAAGGCACTGAAAATGCCTAGATGAGTATATTA-AC
	8839_Tripoli_noCTRL	GTTCATGTAGCTTAAA-ACCAAAGCAAGGCACTGAAAATGCTTAGATGAGTGTACTA-GC
	35370_Dakhla_noCTRL	GTTCATGTAGCTTAAA-ACCAAAGCAAGGCACTGAAAATGCTTAGATGAGTGTACTA-GC
	Tstrepsoceros_noCTRL	GTTAATGTAGCTTAAA-ACCAAAGCAAGGCGCTGAAAATGCCTAGATGAGTCCACCA-AC

	Dlunatus_noCTRL	TCCGTGAACATAAAGGTTTGGTCCCAGCCTTCCTGTTAACTCTCAATAGACTTACACATG
	Dpygargus_noCTRL	TCCATGAACACAAAGGTTTGGTCCCAGCCTTCCTGTTAACTTTCAATAGGCTTACACATG
	Abuselaphus_noCTRL	TCCATGAACACAAAGGTTTGGTCCCAGCCTTCCTGTTAACTTTCAATAGACTTACACATG
	Cgnou_noCTRL	TCCATAAACATAAAGGTTTGGTCCCAGCCTTCCTGTTAACTTTCAACAGACTTACACATG
	Ctaurinus_noCTRL	TCCATAAACATAAAGGTTTGGTCCCAGCCTTCCTGTTAACTTTCAACAGACTTACACATG
	Hequinus_noCTRL	TCCATAAACACATAGGTTTGGTCCCAGCCTTCCTGTTAACTTTCAATAGACTTACACATG
	Hniger_noCTRL	TCCATAAACATATAGGTTTGGTCCCAGCCTTCCTGTTAGCTCTCAATAGACCTACACATG
	Hleucophaeus_noCTRL	TCCATAAACATATAGGTTTGGTCCCAGCCTTCCTGTTAACTTTCAATAGACTTACACATG
	Obeisa_noCTRL	TCCATAAACACATAGGTTTGGTCCCAGCCTTCCTGTTAACTTTCAATAGACTTACACATG
	Odammah_noCTRL	TCCATAAACACATAGGTTTGGTCCCAGCCTTCCTGTTAACTTTCAATAGACTTACACATG
	Oleucoryx_noCTRL	TCCATAAACACATAGGTTTGGTCCCAGCCTTCCTGTTAACTTTCAATAGACTTACACATG
	Ogazella_noCTRL	TCCATAAACACATAGGTTTGGTCCCAGCCTTCTTGTTAACTTTCAATAGACTTACACATG
	8839_Tripoli_noCTRL	TCCATAAACACATAGGTTTGGTCCCAGCCTTCCCGTTAACTTTCAATAGACTTACACATG
	35370_Dakhla_noCTRL	TCCATAAACACATAGGTTTGGTCCCAGCCTTCCCGTTAACTTTCAATAGACTTACACATG
	Tstrepsoceros_noCTRL	TCCATAAACACATAGGTTTGGTCCTGGCCTTCCTGTTGTCCTTTAACAAACTTACACATG

	Dlunatus_noCTRL	CAAGCATCAGCGCCCCGGTGAGAATGCCCTCTGAGTCAACAAGACCATGAGGAGCGGGTA
	Dpygargus_noCTRL	CAAGCATCAGCGCCCCGGTGAGAATGCCCTCTGAGTCAACAAGACCATGAGGAGCGGGTA
	Abuselaphus_noCTRL	CAAGCATCAGCGCCCCAGTGAGAATGCCCTCTGAATCAACAAGACCACGAGGAGCGGGTA
	Cgnou_noCTRL	CAAGCATCCGCGCCCCGGTGAAAATGCCCTCTAAGTCAACAAGACCATGAGGAGCGGGTA
	Ctaurinus_noCTRL	CAAGCATCCGCGCCCCGGTGAGAATGCCCTCTAAGTCAACAAGACCATGAGGAGCGGGTA
	Hequinus_noCTRL	CAAGCATCTACGCCCCGGTGAGAATGCCCTCTAAGTCAACCGGACTATGAGGAGCTGGTA
	Hniger_noCTRL	CAAGCATCCACGCCCCGGTGAGAATGCCCTCTAAGTCAACCAGACTATGAGGAGCGGGTA
	Hleucophaeus_noCTRL	CAAGCATCTACGCCCCGGTGAGAATGCCCCCTAAGTCAACCAGACTATGAGGAGCGGGTA
	Obeisa_noCTRL	CAAGCATCTACGCCCCGGTGAGAATGCCCTCTAAGTCAACCAGACCATGAGGAGCGGGTA
	Odammah_noCTRL	CAAGCATCTACGCCCCGGTGAGAATGCCCTCTAAGTCAACCAGACCATGAGGAGCGGGTA
	Oleucoryx_noCTRL	CAAGCATCTACGCCCCGGTGAGAATGCCCTCTAAGTCAACCAGACCATGAGGAGCGGGTA
	Ogazella_noCTRL	CAAGCATCTACGCCCCGGTGAGAATGCCCTCTAAGTCAACTAGACCATGAGGAGCGGGTA
	8839_Tripoli_noCTRL	CAAGCATCTACGCCCCGGTGAGAATGCCCTCTAAGTCAACCGGACCATGAGGAGCGGGTA
	35370_Dakhla_noCTRL	CAAGCATCTACGCCCCGGTGAGAATGCCCTCTAAGTCAACCGGACCATGAGGAGCGGGTA
	Tstrepsoceros_noCTRL	CAAGCATCCGCATCCCAGTGAGAATGCCCTCCAGGTCAATAAGACTAAAAGGAGCTGGTA

	Dlunatus_noCTRL	TCAAGCACAC-ACTTGTAGCTCATGACACCTTGCTTAACCACACCCCCACGGGAGACAGC
	Dpygargus_noCTRL	TCAAGCACAC-ACTTGTAGCTCATGACACCTTGCTTAACCACACCCCCACGGGAGACAGC
	Abuselaphus_noCTRL	TCAAGCACAC-ACCTGTAGCTCATGACGCCTTGCTTAACCACACCCCCACGGGAGACAGC
	Cgnou_noCTRL	TCAAGCACAC-ATCTGTAGCTCATGACGCCTTGCTTAACCACACCCCCACGGGAGACAGC
	Ctaurinus_noCTRL	TCAAGCACAC-ATCTGTAGCTCATGACGCCTTGCTTAACCACACCCCCACGGGAGACAGC
	Hequinus_noCTRL	TCAAGCACACTACTCGTAGCTCATGACACCTTGCCTAACCACACCCCCACGGGAGACAGC
	Hniger_noCTRL	TCAAGCACACTACTAGTAGCTCATGACACCTTGCTTAGCCACACCCCCACGGGAAACAGC
	Hleucophaeus_noCTRL	TCAAGCACACTATTCGTAGCTCATGACGCCTTGCTTAACCACACCCCCACGGGAGACAGC
	Obeisa_noCTRL	TCAAGCACACTACTAGTAGCTCATGACACCTTGCTTAACCACACCCCCACGGGAAACAGC
	Odammah_noCTRL	TCAAGCACACTACTAGTAGCTCATGACACCTTGCTTAACCACACCCCCACGGGAAACAGC
	Oleucoryx_noCTRL	TCAAGCACACTACTAGTAGCTCATGACACCTTGCTTAACCACACCCCCACGGGAAACAGC
	Ogazella_noCTRL	TCAAGCACACTACTAGTAGCTCATGACACCTTGCTTAACCACACCCCCACGGGAAACAGC
	8839_Tripoli_noCTRL	TCAAGCACACTATTCGTAGCTCATGACGCCTTGCTTAACCACACCCCCACGGGAGACAGC
	35370_Dakhla_noCTRL	TCAAGCACACTATTCGTAGCTCATGACGCCTTGCTTAACCACACCCCCACGGGAGACAGC
	Tstrepsoceros_noCTRL	TCAAGCACAC-ACTCGTAGCTCACGACACCTTGCTTAACCACACCCCCACGGGATACAGC

	Dlunatus_noCTRL	AGTGACAAAAATTAAGCCATAAACGAAAGTTTGACTAAGCCATATTGATCAGGGTTGGTA
	Dpygargus_noCTRL	AGTGACAAAAATTAAGCCATAAACGAAAGTTTGACTAAGTCATATTGATTAGGGTTGGTA
	Abuselaphus_noCTRL	AGTGACAAAAATTAAGCCATAAACGAAAGTTTGACTAAGCCATATTGATTAGGGTTGGTA
	Cgnou_noCTRL	AGTGACAAAAATTAAGCCATAAACGAAAGTTTGACTAAGCCATGTTGATCAGGGTTGGTA
	Ctaurinus_noCTRL	AGTGACAAAAATTAAGCCATAAACGAAAGTTTGACTAAGCCATGTTGATCAGGGTTGGTA
	Hequinus_noCTRL	AGTGACAAAAATTAAGCCATGAACGAAAGTTTGACTAAGCCATATTGACTAGGGTTGGTA
	Hniger_noCTRL	AGTGATAAAAATTAAGCCATGAACGAAAGTTTGACTAAGCCATATTGACTAGGGTTGGTA
	Hleucophaeus_noCTRL	AGTGACAAAAATTAAGCCATGAACGAAAGTTTGACTAAGCCATATTGACTAGGGTTGGTA
	Obeisa_noCTRL	AGTGACAAAAATTAAGCCATAAACGAAAGTTTGACTAAGCCATATTGACTAGGGTTGGTA
	Odammah_noCTRL	AGTGACAAAAATTAAGCCATGAACGAAAGTTTGACTAAGCCATATTGACTAGGGTTGGTA
	Oleucoryx_noCTRL	AGTGACAAAAATTAAGCCATGAACGAAAGTTTGACTAAGCCATGTTGACTAGGGTTGGTA
	Ogazella_noCTRL	AGTGACAAAAATTAAGCCATGAACGAAAGTTTGACTAAGCCATATTGACTAGGGTTGGTA
	8839_Tripoli_noCTRL	AGTGACAAAAATTAAGCCATGAACGAAAGTTTGACTAAGCCATATTGATTAGGGTTGGTA
	35370_Dakhla_noCTRL	AGTGACAAAAATTAAGCCATGAACGAAAGTTTGACTAAGCCATATTGATTAGGGTTGGTA
	Tstrepsoceros_noCTRL	AGTGATAGAAATTAAGCCATGAACGAAAGTTCGACTAAGTTATGTTAATTAGGGTTGGTA

	Dlunatus_noCTRL	AATCTCGTGCCAGCCACCGCGGTCATACGATTAACCCAAGCTAACAGGAATACGGCGTAA
	Dpygargus_noCTRL	AATCTCGTGCCAGCCACCGCGGTCATACGATTAACCCAAGCTAACAGGAGTACGGCGTAA
	Abuselaphus_noCTRL	AATCTCGTGCCAGCCACCGCGGTCATACGATTAACCCAAGCTAACAGGAATACGGCGTAA
	Cgnou_noCTRL	AATCTCGTGCCAGCCACCGCGGTCATACGATTAACCCGAGCTAACGGGAATACGGCGTAA
	Ctaurinus_noCTRL	AATCTCGTGCCAGCCACCGCGGTCATACGATTAACCCGAGCTAACAGGAATACGGCGTAA
	Hequinus_noCTRL	AATCTCGTGCCAGCCACCGCGGTCATACGATTAACCCAAGCTAACAGGAATACGGCGTAA
	Hniger_noCTRL	AATCTCGTGCCAGCCACCGCGGTCATACGATTAACCCAAGTTAACAGGAATACGGCGTAA
	Hleucophaeus_noCTRL	AATCTCGTGCCAGCCACCGCGGTCATACGATTAACCCAAGCTAACAGGAACACGGCGTAA
	Obeisa_noCTRL	AATCTCGTGCCAGCCACCGCGGTCATACGATTAACCCAAGCTAACAGGAATACGGCGTAA
	Odammah_noCTRL	AATCTCGTGCCAGCCACCGCGGTCATACGATTAACCCAAGCTAACAGAAATACGGCGTAA
	Oleucoryx_noCTRL	AATCTCGTGCCAGCCACCGCGGTCATACGATTAACCCAAGCTAATAGGAATACGGCGTAA
	Ogazella_noCTRL	AATCTCGTGCCAGCCACCGCGGTCATACGATTAACCCAAGCTAACAAGAATACGGCGTAA
	8839_Tripoli_noCTRL	AATCTCGTGCCAGCCACCGCGGTCATACGATTAACCCAAGCTAACAGGAATACGGCGTAA
	35370_Dakhla_noCTRL	AATCTCGTGCCAGCCACCGCGGTCATACGATTAACCCAAGCTAACAGGAATACGGCGTAA
	Tstrepsoceros_noCTRL	AATTTCGTGCCAGCCACCGCGGCCATACGATTAACCCGAGCTAACAGGAGTACGGCGTAA

	Dlunatus_noCTRL	AATGTGTTAAAGCACCATATAA-AATAGAGTTAAATCTTAATTAAGCTGTAAAAAGTCAT
	Dpygargus_noCTRL	AATGTGTTAAAGCACTACATCA-AATAGAGTTAAATCCTAATTAAGCCGTAAAAAGCCAT
	Abuselaphus_noCTRL	AATGTGTTAAAGCACTATATCA-AATAGAGTTAAATCTTAATTAAACTGTAAAAAGCCAT
	Cgnou_noCTRL	AACGTGTTAAAGCACTAAATCATAATAGAGTTAAATATTAATTAAACCGTAAAAAGCCAT
	Ctaurinus_noCTRL	AACGTGTTAAAGCACTAAATCATAATAGAGTTAAATATTAATTAAACCGTAAAAAGCCAT
	Hequinus_noCTRL	AACGTGTTAAAGCGCTACACCA-AATAGAGTTAAGTTTTAATTAAACTGTAAAAAGCCAT
	Hniger_noCTRL	AACGTGTTAAAGCGCCACATCA-AATAGAGTTGAGTTTTAATTAAACTGTAAAAAGCCAT
	Hleucophaeus_noCTRL	AACGTGTTAAAGCACTACATTA-AATAGAGTTAAATCTTAATTAAACTGTAAAAAGCCGT
	Obeisa_noCTRL	AACGTGTTAAAGCGCTACACAA-AATAGAGTTAAGTTTTTATTAAACTGTAAAAAGTCAT
	Odammah_noCTRL	AACGTGTTAAAGCGCTACACCA-AATAGAGTTAAGTTTTTATTAAACTGTAAAAAGTCAT
	Oleucoryx_noCTRL	AACGTGTTAAAGCGCTACACCA-AATAGAGTTAAGTTTTTATTAAACTGTAAAAAGTCAT
	Ogazella_noCTRL	AACGTGTTAAAGCGCTACACCA-AATAGAGTTAAGTTTTTATTAAACTGTAAAAAGTCAT
	8839_Tripoli_noCTRL	AACGTGTTAAAGCGCTACACCA-AATAGAGTTAAGTTTTTATTAAACTGTAAAAAGTCAT
	35370_Dakhla_noCTRL	AACGTGTTAAAGCGCTACACCA-AATAGAGTTAAGTTTTTATTAAACTGTAAAAAGTCAT
	Tstrepsoceros_noCTRL	AACGTGTTTAAGCGCCACACCA-AATAGAGTTAAACTTTAATTAAGCCGTAAAAAGCCGT

	Dlunatus_noCTRL	AATTATAAC--AAAATAAGTGACGAAAGTAACTCTACGACAGCTGAC-ACACTATAGCTA
	Dpygargus_noCTRL	AATTATAAC--AAAATAAATGACGAAAGTAACCCTACAACAGCTGAC-ACACTATAGCTA
	Abuselaphus_noCTRL	AATTATAAT--AAAATAAATAACGAAAGTAACTCTACAACAGCTGAC-ACACTATAGCTA
	Cgnou_noCTRL	AATTATAAT--AAAATAAGTGACGAAAGTAACTCTACAGCAGCTGACTACACTATAGCTA
	Ctaurinus_noCTRL	AATTATAAT--AAAATAAGTGACGAAAGTAACTCTACAGCAGCTGACTACACCATAGCTA
	Hequinus_noCTRL	AATTATTAT-AAAAATAAATGACGAAAGTAACTCTACAACAGCTGAC-ACACTATAGCTA
	Hniger_noCTRL	AATTATAAT-AAAAATAAACGACGAAAGTAACTCTACAACAGCTGAC-ACACTATAGCTA
	Hleucophaeus_noCTRL	AATTATAAT--AAAATAAATGACGAAAGTAACTCTACAACAGCTGAC-ACACTATAGCTA
	Obeisa_noCTRL	AATTACAAT-AAAAATAAACGACGAAAGTAACTCTACAACAGCTGAT-ACACCATAGCTA
	Odammah_noCTRL	AATTACAAT-AAAAATAAACGACGAAAGTAACTCTACAACAGCTGAT-ACACTATAGCTA
	Oleucoryx_noCTRL	AATTACAAT-AAAAATAAACGACGAAAGTAACTCTACAACAGCTGAT-ACACCATAGCTA
	Ogazella_noCTRL	AATTACAAT-AAAAATAAACGACGAAAGTAACTCTACAACAGCTGAT-ACACCATAGCTA
	8839_Tripoli_noCTRL	AATTACAATAAAAAATAAACGACGAAAGTAACTCTACAACAGCTGAC-ACACTATAGCTA
	35370_Dakhla_noCTRL	AATTACAATAAAAAATAAACGACGAAAGTAACTCTACAACAGCTGAC-ACACTATAGCTA
	Tstrepsoceros_noCTRL	AATTACTGT-GAAAATAAATGACGAAAGTGACTCTACAACAGCTGAC-ACACCATAGCTA

	Dlunatus_noCTRL	AGACCCAAACTGGGATTAGATACCCCACTATGCTTAGCCCTAAACATAAATAGTTATAAA
	Dpygargus_noCTRL	AGACCCAAACTGGGATTAGATACCCCACTATGCTTAGCCCTAAACATAAATAATTACAAA
	Abuselaphus_noCTRL	AGACCCAAACTGGGATTAGATACCCCACTATGCTTAGCCCTAAACATAAATAATTACAAA
	Cgnou_noCTRL	AGACCCAAACTGGGATTAGATACCCCACTATGCTTAGCCCTAAACATAAATAATTACAAA
	Ctaurinus_noCTRL	AGACCCAAACTGGGATTAGATACCCCACTATGCTTAGCCCTAAACATAAATAATTACAAA
	Hequinus_noCTRL	AGACCCAAACTGGGATTAGATACCCCACTATGCTTAGCCCTAAACACAAATAATTACAAA
	Hniger_noCTRL	AGACCCAAACTGGGATTAGATACCCCACTATGCTTAGCCCTAAACATAAATAATTATAAA
	Hleucophaeus_noCTRL	AGACCCAAACTGGGATTAGATACCCCACTATGCTTAGCCCTAAACACAAATAATTAC-AA
	Obeisa_noCTRL	AGACCCAAACTGGGATTAGATACCCCACTATGCTTAGCCCTAAACATAAATAATTAT-AA
	Odammah_noCTRL	AGACCCAAACTGGGATTAGATACCCCACTATGCTTAGCCCTAAACATAAATAATTAT-AA
	Oleucoryx_noCTRL	AGACCCAAACTGGGATTAGATACCCCACTATGCTTAGCCCTAAACATAAATAATTAT-AA
	Ogazella_noCTRL	AGACCCAAACTGGGATTAGATACCCCACTATGCTTAGCCCTAAACATAAATAATTAT-AA
	8839_Tripoli_noCTRL	AGACCCAAACTGGGATTAGATACCCCACTATGCTTAGCCCTAAACATAAATAATTAT-AA
	35370_Dakhla_noCTRL	AGACCCAAACTGGGATTAGATACCCCACTATGCTTAGCCCTAAACATAAATAATTAT-AA
	Tstrepsoceros_noCTRL	AGACCCAAACTGGGATTAGATACCCCACTATGCTTAGCCCTAAACACAAATAGTTATATA

	Dlunatus_noCTRL	AACAAAATTATTCGCCAGAGTACTACCGGCCACAGCCCAAAACTCAAAGGACTTGGCGGT
	Dpygargus_noCTRL	AACAAAATTATTCGCCAGAGTACTACAGGCCACAGCCCAAAACTCAAGGGACTTGGCGGT
	Abuselaphus_noCTRL	AACAAAATTATTCGCCAGAGTACTACCGGCCACAGCCCAAAACTCAAAGGACTTGGCGGT
	Cgnou_noCTRL	AACAAAATTATTCGCCAGAGTACTACCGGCCACAGCCCAAAACTCAAAGGACTTGGCGGT
	Ctaurinus_noCTRL	AACAAAATTATTCGCCAGAGTACTACCGGCCACAGCCCAAAACTCAAAGGACTTGGCGGT
	Hequinus_noCTRL	AACAAAATTATTCGCCAGAGTACTACCGGCAACGGCCTAAAACTCAAAGGACTTGGCGGT
	Hniger_noCTRL	AACAAAATTATTCGCCAGAGTACTACCGGCAACGGCCCAAAACTCAAAGGACTTGGCGGT
	Hleucophaeus_noCTRL	AACAAAATTATTCGCCAGAGTACTACCGGCAACAGCCTAAAACTCAAAGGACTTGGCGGT
	Obeisa_noCTRL	AACAAAATTATTCGCCAGAGTACTACCGGCAACGGCCCAAAACTCAAAGGACTTGGCGGT
	Odammah_noCTRL	AACAAAATTATTCGCCAGAGTACTACCGGCAACGGCCCAAAACTCAAAGGACTTGGCGGT
	Oleucoryx_noCTRL	AACAAAATTATTCGCCAGAGTACTACCGGCAACGGCCCAAAACTCAAAGGACTTGGCGGT
	Ogazella_noCTRL	AACAAAATTATTCGCCAGAGTACTACCGGCAACGGCCCAAAACTCAAAGGACTTGGCGGT
	8839_Tripoli_noCTRL	AACAAAATTATTCGCCAGAGTACTACCGGCAACGGCCCAAAACTCAAAGGACTTGGCGGT
	35370_Dakhla_noCTRL	AACAAAATTATTCGCCAGAGTACTACCGGCAACGGCCCAAAACTCAAAGGACTTGGCGGT
	Tstrepsoceros_noCTRL	AACAAAATTATTCGCCAGAGTACTACTAGCAATAGCTTAAAACTCAAAGGACTTGGCGGT

	Dlunatus_noCTRL	GCTTTATACCCCTCTAGAGGAGCCTGTTCTATAATCGATAAACCCCGATAAACCTCACCA
	Dpygargus_noCTRL	GCTTTATACCCTTCTAGAGGAGCCTGTTCTATAATCGATAAACCCCGATAAACCTCACCA
	Abuselaphus_noCTRL	GCTTTATACCCTTCTAGAGGAGCCTGTTCTATAATCGATAAACCCCGATAAACCTCACCA
	Cgnou_noCTRL	GCTTTATACCCTTCTAGAGGAGCCTGTTCTATAATCGATAAACCCCGATAAACCTCACCA
	Ctaurinus_noCTRL	GCTTTATACCCTTCTAGAGGAGCCTGTTCTATAATCGATAAACCCCGATAAACCTCACCA
	Hequinus_noCTRL	GCTTCATACCCCTCTAGAGGAGCCTGTTCTATAATCGATAAACCCCGATAAACCTCACCA
	Hniger_noCTRL	GCTTTATACCCTTCTAGAGGAGCCTGTTCTGTAATCGATAAACCCCGATAAACCTCACCA
	Hleucophaeus_noCTRL	GCTTTATACCCTTCTAGAGGAGCCTGTTCTATAATCGATAAACCCCGATAAACCTCACCA
	Obeisa_noCTRL	GCTTTATACCCTTCTAGAGGAGCCTGTTCTATAATCGATAAACCCCGATAAACCCCACCA
	Odammah_noCTRL	GCTTTATACCCTTCTAGAGGAGCCTGTTCTGTAATCGATAAACCCCGATAAACCCCACCA
	Oleucoryx_noCTRL	GCTTTATACCCTTCTAGAGGAGCCTGTTCTATAATCGATAAACCCCGATAAACCCCACCA
	Ogazella_noCTRL	GCTTTATACCCTTCTAGAGGAGCCTGTTCTATAATCGATAAACCCCGATAAACCCTGCCA
	8839_Tripoli_noCTRL	GCTTTATACCCTTCTAGAGGAGCCTGTTCTATAATCGATAAACCCCGATAAACCCCACCA
	35370_Dakhla_noCTRL	GCTTTATACCCTTCTAGAGGAGCCTGTTCTATAATCGATAAACCCCGATAAACCCCACCA
	Tstrepsoceros_noCTRL	GCTTCATATCCCTCTAGAGGAGCCTGTTCTATAATCGATAAACCCCGATAAACCTCACCA

	Dlunatus_noCTRL	ATCCTTGCTAATACAGTCTATATACCGCCATCTTCAGCAAACCCT-AGAAAAGGAACAGA
	Dpygargus_noCTRL	GTCCTTGCTAATGCAGTCTATATACCGCCATCTTCAGCGAACCCT-A-AAAAGGAACAGA
	Abuselaphus_noCTRL	ATCCTTGCTAATACAGTCTATATACCGCCATCTTCAGCGAACCCT-A-AAAAGGAATAAA
	Cgnou_noCTRL	ATCCTTGCTAATACAGTCTATATACCGCCATCTTCAGCAAACCCT-A-AAAAGGAATAAA
	Ctaurinus_noCTRL	ATCCTTGCTAATACAGTCTATATACCGCCATCTTCAGCAAACCCT-A-AAAAGGAATAAA
	Hequinus_noCTRL	ATCCTTGCTAATACAGTCTATATACCGCCATCTTCAGCAAACCCT-A-AAAAGGAATAAA
	Hniger_noCTRL	ATCCTTGCTAATACAGTCTATATACCGCCATCTTCAGCAAACCCTAA-AAAAGGAATAAA
	Hleucophaeus_noCTRL	TTCCTTGCTAATACAGTCTATATACCGCCATCTTCAGCAAACCCT-A-AAAAGGAATAAA
	Obeisa_noCTRL	ATCCTTGCTAATACAGTCTATATACCGCCATCTTCAGCAAACCCT-A-AAAAGGAACAAA
	Odammah_noCTRL	ATCCTTGCTAATGCAGTCTATATACCGCCATCTTCAGCAAACCCT-A-AAAAGGAACAAA
	Oleucoryx_noCTRL	ATCCTTGCTAATGCAGTCTATATACCGCCATCTTCAGCAAACCCT-A-AAAAGGAATAAA
	Ogazella_noCTRL	ATCCTTGCTAATGCAGTCTATATACCGCCATCTTCAGCAAACCCTAA-AAAAGGAACAAA
	8839_Tripoli_noCTRL	ATCCTTGCTAATACAGTCTATATACCGCCATCTTCAGCAAACCCT-A-AAAAGGAACAAA
	35370_Dakhla_noCTRL	ATCCTTGCTAATACAGTCTATATACCGCCATCTTCAGCAAACCCT-A-AAAAGGAACAAA
	Tstrepsoceros_noCTRL	GTTCTTGCTAATACAGTCTATATACCGCCATCTTCAGCAAACCCT-A-AAAAGGAACAAA

	Dlunatus_noCTRL	AGTAAGCACAACCACAACACATAAAAACGTTAGGTCAAGGTGTAACCCATGGAATGGGAA
	Dpygargus_noCTRL	AGTAAGCATAACCACAACACGTAAAAACGTTAGGTCAAGGTGTAACCCATGGAATGGGAA
	Abuselaphus_noCTRL	AGTAAGCGCAACCACAACACATAAAAACGTTAGGTCAAGGTGTAACCCATGGAGTGGGAA
	Cgnou_noCTRL	AGTAAGCACAACCATAGCACATAAAAACGTTAGGTCAAGGTGTAACCTATGGAGTGGGAA
	Ctaurinus_noCTRL	AGTAAGCACAACCATAGCACATAAAAACGTTAGGTCAAGGTGTAACCTATGGAGTGGGAA
	Hequinus_noCTRL	AGTAAGCGCAATCATTATACATAAAAACGTTAGGTCAAGGTGTAACCTATGGAATGGGAA
	Hniger_noCTRL	AGTAAGCATAATCATTACACATAAAAACGTTAGGTCAAGGTGTAACCTATGGAATGGGAA
	Hleucophaeus_noCTRL	AGTAAGCATAATCATTACACATAAAAACGTTAGGTCAAGGTGTAACTTATGGAATGGGAA
	Obeisa_noCTRL	AGTAAGCATAATCATTACACATAAAAACGTTAGGTCAAGGTGTAACCTATGGAATGGAAA
	Odammah_noCTRL	AGTAAGCATAATCATTACACATAAAAACGTTAGGTCAAGGTGTAACCTATGGAATGGAAA
	Oleucoryx_noCTRL	AGTAAGCATAATCATCATACATAAAAACGTTAGGTCAAGGTGTAACCTATGGAATGGAAA
	Ogazella_noCTRL	AGTAAGCATAATCATTACACATAAAAACGTTAGGTCAAGGTGTAACCTATGGAATGGAAA
	8839_Tripoli_noCTRL	AGTAAGCATAATCATTACACATAAAAACGTTAGGTCAAGGTGTAACCTATGGAATGGAAA
	35370_Dakhla_noCTRL	AGTAAGCATAATCATTACACATAAAAACGTTAGGTCAAGGTGTAACCTATGGAATGGAAA
	Tstrepsoceros_noCTRL	AGTAAGCATAATCATAATACATAAAAAAGTTAGGTCAAGGTGTAACCTATGAAATGGGAA

	Dlunatus_noCTRL	GAAATGGGCTACATTTTCT--ATCTTAAGAAAATATTACACGAAAGTTATTATGAAACTA
	Dpygargus_noCTRL	GAAATGGGCTACATTTTCT--GTCTTAAGAAAACATCACACGAAAGTTATTATGAAACTA
	Abuselaphus_noCTRL	GAAATGGGCTACATTTTCT--GTCTTAAGAAAATATCACACGAAAGTTATTATGAAATTA
	Cgnou_noCTRL	GAAATGGGCTACATTTTCT--ATCTTAAGAAAATATTACACGAAAGTTATTATGAAACTA
	Ctaurinus_noCTRL	GAAATGGGCTACATTTTCT--ACCTTAAGAAAATATTACACGAAAGTTATTATGAAACTA
	Hequinus_noCTRL	GAAATGGGCTACATTTTCT--ACTTAAAGAAAAT-TTATACGAAAGTTATTATGAAATTA
	Hniger_noCTRL	GAAATGGGCTACATTTTCT--AATTCAAGAAAAC-CCACACGAAAGTTATTATGAAACTA
	Hleucophaeus_noCTRL	GAAATGGGCTACATTTTCT--ACTTCAAGAAAAC-CCACACGAAAGTTATTATGAAACTA
	Obeisa_noCTRL	GAAATGGGCTACATTTTCT--ACTTTAAGAAAAC-CCACACGAAAGTTATTATGAAACTA
	Odammah_noCTRL	GAAATGGGCTACATTTTCT--ACTTTAAGAAAAC-CCACACGAAAGTTATTATGAAACTA
	Oleucoryx_noCTRL	GAAATGGGCTACATTTTCT--ACTTTAAGAAAAC-CCATACGAAAGTTATTATGAAACTA
	Ogazella_noCTRL	GAAATGGGCTACATTTTCT--ACTTTAAGAAAAC-CCACACGAAAGTTATTATGAAACTA
	8839_Tripoli_noCTRL	GAAATGGGCTACATTTTCT--ACTTCAAGAAAAC-CCATACGAAAGTTATTATGAAACTA
	35370_Dakhla_noCTRL	GAAATGGGCTACATTTTCT--ACTTCAAGAAAAC-CCATACGAAAGTTATTATGAAACTA
	Tstrepsoceros_noCTRL	GAAATGGGCTACATTTTCTTAAATTAAGAAAATTAACACACGAAAGCCATTATGAAATTA

	Dlunatus_noCTRL	ATAACCAAAGGAGGATTTAGTAGTAAACTGAGAATAGAGTGCTCAGTTGAATAAGGCCAT
	Dpygargus_noCTRL	ATAACCAAAGGAGGATTTAGTAGTAAACTGAAAATAGAGTGCTCAGTTGAATTAGGCCAT
	Abuselaphus_noCTRL	ATAACCAAAGGAGGATTTAGTAGTAAACTGAGAGTAGAGTGCTCAGTTGAATTAGGCCAT
	Cgnou_noCTRL	GTAACCAAAGGAGGATTTAGTAGTAAACCAGGAATAGAGTGCCCAGTTGAACTAGGCCAT
	Ctaurinus_noCTRL	GTAACCAAAGGAGGATTTAGTAGTAAACTAGGAATAGAGTGCCCAGTTGAACTAGGCCAT
	Hequinus_noCTRL	ATAACTAAAGGAGGATTTAGTAGTAAGCTAAGAATAGAGTGCTTAGCTGAACCAGGCCAT
	Hniger_noCTRL	ATAACCAAAGGAGGATTTAGCAGTAAGCTAAGAATAGAGTGCTTAGCTGAACCAGGCCAT
	Hleucophaeus_noCTRL	ATAACCAAAGGAGGATTTAGCAGTAAGCTAAGAATAGAGTGCTTAGCTGAACCAGGCCAT
	Obeisa_noCTRL	ATAACCAAAGGAGGATTTAGTAGTAAGCTAAGAATAGAGTGCTTAGCTGAATCAGGCCAT
	Odammah_noCTRL	GTAACCAAAGGAGGATTTAGTAGTAAGCTAAGAATAGAGTGCTTAGCTGAATCAGGCCAT
	Oleucoryx_noCTRL	ATAACCAAAGGAGGATTTAGTAGTAAGCTAGGAATAGAGTGCTTAGCTGAATCAGGCCAT
	Ogazella_noCTRL	ATAACCAAAGGAGGATTTAGTAGTAAGCTAAGAATAGAGTGCTTAGCTGAATCAGGCCAT
	8839_Tripoli_noCTRL	ATAACCAAAGGAGGATTTAGTAGTAAGCTAAGAATAGAGTGCTTAGCTGAATCAGGCCAT
	35370_Dakhla_noCTRL	ATAACCAAAGGAGGATTTAGTAGTAAGCTAAGAATAGAGTGCTTAGCTGAATCAGGCCAT
	Tstrepsoceros_noCTRL	ATAGCCAAAGGAGGATTTAGTAGTAAACTAAGAATAGAGTGCTTAGTTGAACCAGGCCAT

	Dlunatus_noCTRL	GAAGCACGCACACACCGCCCGTCACCCTCCTCAAGTAT-CCAAAATGCATTCAAACCTAT
	Dpygargus_noCTRL	GAAGCACGCACACACCGCCCGTCACCCTCCTCAAGTAC-CCAGAATGCATTCAACCCTAT
	Abuselaphus_noCTRL	GAAGCACGCACACACCGCCCGTCACCCTCCTCAAGTAT-CCAAGATAGATTTAAACCTAT
	Cgnou_noCTRL	GAAGCACGCACACACCGCCCGTCACCCTCCTCAAGCAT-CCAAGATACATTTAAACCTAT
	Ctaurinus_noCTRL	GAAGCACGCACACACCGCCCGTCACCCTCCTCAAGCAT-CCAAGATACATTTAAACCTAT
	Hequinus_noCTRL	GAAGCACGCACACACCGCCCGTCACCCTCCTCAAGTAA-TTACGATGTACCTAAACATAT
	Hniger_noCTRL	GAAGCACGCACACACCGCCCGTCACCCTCCTCAAGTAA-TTAC-ATGCACCTAAACTTAT
	Hleucophaeus_noCTRL	GAAGCACGCACACACCGCCCGTCACCCTCCTCAAGTAA-TTAC-ACGCACCTAAACTTAT
	Obeisa_noCTRL	GAAGCACGCACACACCGCCCGTCACCCTCCTCAAGTAATTTACGATGCACTTAAATTTAT
	Odammah_noCTRL	GAAGCACGCACACACCGCCCGTCACCCTCCTCAAGTAATTTACGATGCACTTAAATTTAT
	Oleucoryx_noCTRL	GAAGCACGCACACACCGCCCGTCACCCTCCTCAAGTAATCTACGATGCACTTAAATTTAT
	Ogazella_noCTRL	GAAGCACGCACACACCGCCCGTCACCCTCCTCAAGTAATTTACGATGCACTCAAACTTAT
	8839_Tripoli_noCTRL	GAAGCACGCACACACCGCCCGTCACCCTCCTCAAGTAACTTATGGTGCGCTTAAACCTAT
	35370_Dakhla_noCTRL	GAAGCACGCACACACCGCCCGTCACCCTCCTCAAGTAACTTATGGTGCGCTTAAACCTAT
	Tstrepsoceros_noCTRL	GAAGCACGCACACACCGCCCGTCACCCTCCTCAAACAAATATTAATACCCCAAAATTTAT

	Dlunatus_noCTRL	T-ACACGCATTAACCATGCGAGAGGAGACAAGTCGTAACAAGGTAAGCATACTGGAAAGT
	Dpygargus_noCTRL	T-ACACGCATCACTCATGCGAGAGGAGACAAGTCGTAACAAGGTAAGCATACTGGAAAGT
	Abuselaphus_noCTRL	T-ACACACATCAACCATGCGAGAGGAGACAAGTCGTAACAAGGTAAGCATACTGGAAAGT
	Cgnou_noCTRL	TCACACGCATCAACCATACGAGAGGAGACAAGTCGTAACAAGGTAAGCATACTGGAAAGT
	Ctaurinus_noCTRL	TCACACGCATCAACCATACGAGAGGAGACAAGTCGTAACAAGGTAAGCATACTGGAAAGT
	Hequinus_noCTRL	T-ATATACACCAGCCATATGAGAGGAGACAAGTCGTAACAAGGTAAGCATACTGGAAAGT
	Hniger_noCTRL	T-ACACGCATCAACAATATGAGAGGAGACAAGTCGTAACAAGGTAAGCATACTGGAAAGT
	Hleucophaeus_noCTRL	T-ACACGCACCAACAATATGAGAGGAGACAAGTCGTAACAAGGTAAGCATACTGGAAAGT
	Obeisa_noCTRL	T-ACACGCACCAACCATATAAGAGGAGACAAGTCGTAACAAGGTAAGCATACTGGAAAGT
	Odammah_noCTRL	T-ACACGCACCAACCATATAAGAGGAGACAAGTCGTAACAAGGTAAGCATACTGGAAAGT
	Oleucoryx_noCTRL	T-ACACGCACCAACCATATAAGAGGAGACAAGTCGTAACAAGGTAAGCATACTGGAAAGT
	Ogazella_noCTRL	T-ACATGCACCAACCATATAAGAGGAGACAAGTCGTAACAAGGTAAGCATACTGGAAAGT
	8839_Tripoli_noCTRL	T-ACACGCACCAGCCATATAAGAGGAGATAAGTCGTAACAAGGTAAGCATACTGGAAAGT
	35370_Dakhla_noCTRL	T-ACACGCACCAGCCATATAAGAGGAGATAAGTCGTAACAAGGTAAGCATACTGGAAAGT
	Tstrepsoceros_noCTRL	TTACATACATTAACCATGAGAGAGGAGATAAGTCGTAACAAGGTAAGCATACTGGAAAGT

	Dlunatus_noCTRL	GTGCTTGGACGAACCAAGATATAGCTTAAATAAAGCATCTAGTTTACACCTAGAAGACTT
	Dpygargus_noCTRL	GTGCTTGGACAAACCGAGATATAGCTTAAACAAAGCATCTAGTTTACACCTAGAAGATTT
	Abuselaphus_noCTRL	GTGCTTGGACAAACCAAGATATAGCTTAAACAAAGCATCTAGTTTACACCTAGAAGATTT
	Cgnou_noCTRL	GTGCTTGGATAAACCAAGATATAGCTTAAACAAAGCATCTAGTTTACACCTAGAAGATTT
	Ctaurinus_noCTRL	GTGCTTGGATAAACCAAGATATAGCTTAAACAAAGCATCTAGTTTACACCTAGAAGATTT
	Hequinus_noCTRL	GTGCTTGGACAAACCAAAACATAGCTTAAACAAAGCATCTAGTTTACACCTAGAAGATTT
	Hniger_noCTRL	GTGCTTGGACAAACCAAAACATAGCTTAAATAAAGCATCTAGTTTACACCTAGAAGATTT
	Hleucophaeus_noCTRL	GTGCTTGGACAAA-CAAAACATAGCTTAAATAAAGCATCTAGTTTACACCTAGAAGATTT
	Obeisa_noCTRL	GTGCTTGGATAAACCAAAACATAGCTTAAACAAAGCATCTAGTTTACACCTAGGAGATTT
	Odammah_noCTRL	GTGCTTGGATAAACCAAAACATAGCTTAAACAAAGCATCTAGTTTACACCTAGAAGATTT
	Oleucoryx_noCTRL	GTGCTTGGATAAACCAAAACATAGCTTAAACAAAGCATCTAGTTTACACCTAGAAGATTT
	Ogazella_noCTRL	GTGCTTGGATAAACCAAAACATAGCTTAAACAAAGCATCTAGTTTACACCTAGAAGATTT
	8839_Tripoli_noCTRL	GTGCTTGGATAAATCAAAACATAGCTTAAACAAAGCATCTAGTTTACACCTAGAAGATTT
	35370_Dakhla_noCTRL	GTGCTTGGATAAATCAAAACATAGCTTAAACAAAGCATCTAGTTTACACCTAGAAGATTT
	Tstrepsoceros_noCTRL	GTGCTTGGATGAATTAAGATATAGCTTAAACAAAGCATCTAGTTTACACCTAGAAGATTT

	Dlunatus_noCTRL	CACACATCATGAATATCTTGAACCATATCTAGCCCAAACACCC--CTCCCCACTAAACAA
	Dpygargus_noCTRL	CACACATCATGAATATCTTGAACCATATCTAGCCCAAACACCC--CTCCCCGCTAAACAA
	Abuselaphus_noCTRL	CACACATCATGAATGTCTTGAACTATATCTAGCCCAACCCCCC--CCCCCCGCTAAACAA
	Cgnou_noCTRL	CATATACCATGAACATCTTGAACCATATCTAGCCCAAACACAC--C-CCCAATCAAACAA
	Ctaurinus_noCTRL	CATATACCATGAACATCTTGAACCATATCTAGCCCAAACACAC--C-CCCAATCAAACAA
	Hequinus_noCTRL	CACACACTATGAATGTTTTGAACCACATCTAGCCC-AACTTCCATTTTCCAATCTAACAA
	Hniger_noCTRL	CATACCATATGAATGTTTTGAACCACACCTAGCCCAAACTTCCACTTTCTAGTATAACAA
	Hleucophaeus_noCTRL	CGGACC-CACGAATGTTTTGAACTACATCTAGCCCAAACTCCCACTTTCTAATTTAACAA
	Obeisa_noCTRL	CACATATCATGAATGTTTTGAACCACACCTAGCCCAAACCCTCATTTTCCAATTTAACAA
	Odammah_noCTRL	CACATATCATGAATGTTTTGAACCACACCTAGCCCAAACCCTCATTTTCCAATTTAACGA
	Oleucoryx_noCTRL	CACATACCATGAATGTTTTGAACCACGCCTAGCCCAAACCCTCATTTTCCAATTTAACAA
	Ogazella_noCTRL	CACATATCATGAATGTTTTGAACCACATCTAGCCCAAATCCTCATTTTCCAATTTAACAA
	8839_Tripoli_noCTRL	CACATATTATGAATGTTTTGAACCACATCTAGCCCAAACCCCCATTTTCCAATTTAACAA
	35370_Dakhla_noCTRL	CACATATTATGAATGTTTTGAACCACATCTAGCCCAAACCCCCATTTTCCAATTTAACAA
	Tstrepsoceros_noCTRL	TATACACCATAAATATCTTGAACCAAATCTAGCCCAAA----------ACAACCCCATCA

	Dlunatus_noCTRL	CTAAAATGAAATAAAACAAAACATTTA--TCTAGATCTAAAGTATAGGAGATAGAAA-TT
	Dpygargus_noCTRL	CTAAAATGAAATAAAACAAAACATTTA--CCTAAATTTAAAGTATAGGAGATAGAAA-TT
	Abuselaphus_noCTRL	CTAAAATGAAATAAAACAAAACATTTA--CCCAAATCTAAAGTATAGGAGATAGAAA-TT
	Cgnou_noCTRL	CCAAGATAAAATAAAACAAAACATTTA--CCTCAATCTAAAGTATAGGAGATAGAAA-TT
	Ctaurinus_noCTRL	CCAAGATAAAATAAAACAAAACATTTA--CCTCAATCTAAAGTATAGGAGATAGAAA-TT
	Hequinus_noCTRL	CCAAAACAAAACAAAACAAAACATTTA--CCCTAATTTAAAGTATAGGAGATAGAAA-TT
	Hniger_noCTRL	CCAGAACAAAATAAAATAAAACATTTA--TTTCAATTTAAAGTATAGGAGATAGAAA-TT
	Hleucophaeus_noCTRL	CCAAAACAAAATAAAATAAAACATTTA--TTTTAATTTAAAGTATAGGAGATAGAAA-TT
	Obeisa_noCTRL	CCAAAACAAAATAAAATAAAACATTTA--CCCTAATTTAAAGTATAGGAGATAGAAA-TT
	Odammah_noCTRL	CCAAAACAAAATAAAATAAAACATTTA--CCCTAGTTTAAAGTATAGGAGATAGAAA-TT
	Oleucoryx_noCTRL	CCAAAATAAAATAAAATAAAACATTTA--CCCTAGTTTAAAGTATAGGAGATAGAAA-TT
	Ogazella_noCTRL	CCAAAACAAAATAAAGTAAAACATTTA--CCCTAGTTTAAAGTATAGGAGATAGAAA-TT
	8839_Tripoli_noCTRL	CTAAAACAAAATAAAATAAAACATTTA--CCCTAATTTAAAGTATAGGAGATAGAAA-TT
	35370_Dakhla_noCTRL	CTAAAACAAAATAAAATAAAACATTTA--CCCTAATTTAAAGTATAGGAGATAGAAA-TT
	Tstrepsoceros_noCTRL	TTAAACGAAAATAAAATAAAACATTCACCCCTTAGCCTAAAGTATAGGAGATAGAAATTT

	Dlunatus_noCTRL	TTGAGCATGGCGCTATAGAGAAAGTACCGTAAGGGAATGATGAAAGAAATGAAATCACAG
	Dpygargus_noCTRL	CTAAACATGGCGCTATAGAGAAAGTACCGCAAGGGAACGATGAAAGAAAGAAAATCACAG
	Abuselaphus_noCTRL	CTAATCATGGCGCTATAGAGAAAGTACCGCAAGGGAACGATGAAAGAAA-AATATCAAAG
	Cgnou_noCTRL	CTAAATACGGCGCTATAGAGAAAGTACCGCAAGGGAATGATGAAAGAAA-AAAATCAAAG
	Ctaurinus_noCTRL	CTAAATACGGCGCTATAGAGAAAGTACCGCAAGGGAATGATGAAAGAAA-AAAATCAAAG
	Hequinus_noCTRL	CTAAACATGGCGCTATAGAGAAAGTACCGCAAGGGAACGATGAAAGAAA-AAAGTTAAAG
	Hniger_noCTRL	CTAAATATGGCGCTATAGAAAAAGTACCGTAAGGGAACGATGAAAG-AG-AAAGTCAAAG
	Hleucophaeus_noCTRL	CTAAACATGGCGCTATAGAGAAAGTACCGCAAGGGAACGATGAAAG-AA-AAAGTTAAAG
	Obeisa_noCTRL	CTAAACATGGCGCTATAGAGATAGTACCGCAAGGGAACGATGAAAGAAA-AAAGTCAAAG
	Odammah_noCTRL	CTAAACATGGCGCTATAGAGATAGTACCGCAAGGGAACGATGAAAGAAA-AAAGTCAAAG
	Oleucoryx_noCTRL	CTAAACGTGGCGCTATAGAGATAGTACCGCAAGGGAACGATGAAAGAAA-AAAGTCAAAG
	Ogazella_noCTRL	CTAAACATGGCGCTATAGAGATAGTACCGCAAGGGAACGATGAAAGAAA-AAAGTCAAAG
	8839_Tripoli_noCTRL	CTAAACATGGCGCTATAGAGATAGTACCGTAAGGGAACGATGAAAGAAA-AAAGTCAAAG
	35370_Dakhla_noCTRL	CTAAACATGGCGCTATAGAGATAGTACCGTAAGGGAACGATGAAAGAAA-AAAGTCAAAG
	Tstrepsoceros_noCTRL	TTAAACATGGCGCTATAGAGAAAGTACCGTAAGGGAACGATGAAAGAAA-AAAATCAAAG

	Dlunatus_noCTRL	TACAAAAAAGCAAAGATTAACCCTTGTACCTTTTGCATAATGAATTAACAAGCAGAA-AC
	Dpygargus_noCTRL	TACAAAAAAGCAAAGATTAACCCTTGTACCTTTTGCATAATGAATTAACAAGCAGAA-AC
	Abuselaphus_noCTRL	TACAAAAAAGCAAAGATTAACCCTTGTACCTTTTGCATAATGAGTTAACAAGCAGAG-AC
	Cgnou_noCTRL	TACAAAAAAGCAAAGATTAACCCTTGTACCTTTTGCATAATGAGTTAACAAGCAAAA-AC
	Ctaurinus_noCTRL	TACAAAAAAGCAAAGATTAACCCTTGTACCTTTTGCATAATGAGTTAACAAGCAAAA-AC
	Hequinus_noCTRL	TACAAAAAAGCAAAGATTAACCCTTGTACCTTTTGCATAATGAATTAACGAGCAAAAAAC
	Hniger_noCTRL	TACAAAAAAGCAAAGATTAACCCTTGTACCTTTTGCATAATGAGTTAACGAGCAAAAAAC
	Hleucophaeus_noCTRL	TACAAAAAAGCAAAGATTAACCCTTGTACCTTTTGCATAATGAATTAACGAGCAAAAAAC
	Obeisa_noCTRL	TACAAAAAAGCAAAGATTAACCCTTGTACCTTTTGCATAATGAGTTAACGAGCAGAAGAC
	Odammah_noCTRL	TACAAAAAAGCAAAGATTAACCCTTGTACCTTTTGCATAATGAGTTAACGAGCAGAAGAC
	Oleucoryx_noCTRL	TACAAAAAAGCAAAGATTAACCCTTGTACCTTTTGCATAATGAGTTAACGAGCAGAAGAC
	Ogazella_noCTRL	TACAGAAAAGCAAAGATTAGCCCTTGTACCTTTTGCATAATGAGTTAACGAGCAGAAGAC
	8839_Tripoli_noCTRL	TATAAAAAAGCAAAGATTAACCCTTGTACCTTTTGCATAATGAGTTAACGAGCAGAAGAC
	35370_Dakhla_noCTRL	TATAAAAAAGCAAAGATTAACCCTTGTACCTTTTGCATAATGAGTTAACGAGCAGAAGAC
	Tstrepsoceros_noCTRL	TATAAAAAAGCAAAGATTACCCCTTGTACCTTTTGCATAATGAGTTAACTAGCACAGAAC

	Dlunatus_noCTRL	TTAACGAAACGAATTTTAGCTAAGTAACCCGAAACCAGACGAGCTACTTATGGACAGTTT
	Dpygargus_noCTRL	TTAACGAAACGAATTTTAGCTAAGCAACCCGAAACCAGACGAGCTACTTATAGACAGTTT
	Abuselaphus_noCTRL	TTAACGAAACGAATTTTAGCTAAGTAACCCGAAACCAGACGAGCTACTTATGGACAGTTT
	Cgnou_noCTRL	TTAGCAAAACGAATTTTAGCTAAATAACCCGAAACCAGACGAGCTACTCACAGACAGCCT
	Ctaurinus_noCTRL	TTAGCAAAACGAATTTTAGCTAAATAACCCGAAACCAGACGAGCTACTCACAGACAGCCT
	Hequinus_noCTRL	TTAACGAAATGAATTTCAGCTAAGTAACCCGAAACCAGACGAGCTACTCATGGGCAGTTT
	Hniger_noCTRL	TTAACAAAGCGAACTTTAGCTAAGTAACCCGAAACCAGACGAGCTACTTACGGACAGTTT
	Hleucophaeus_noCTRL	TTAACAAAGTGAACTTTAGCTAAGTAACCCGAAACCAGACGAGCTACTCATGGACAGTTT
	Obeisa_noCTRL	TTAACAAAACGAATTTTAGCTAAGTAACCCGAAACCAGACGAGCTACTCACGGACAGTTT
	Odammah_noCTRL	TTAACAAAACGAATTTTAGCTAAGCAACCCGAAACCAGACGAGCTACTCACGGACAGTTT
	Oleucoryx_noCTRL	TTAGCAAAACGAATTTTAGCTAAGCAACCCGAAACCAGACGAGCTACTCACGGACAGTTT
	Ogazella_noCTRL	TTAACAAAACGAATTTTAGCTAAGCAACCCGAAACCAGACGAGCTACTCATGGACAGTTT
	8839_Tripoli_noCTRL	TTAACAAAACGAATTTTAGCTAAGTAACCCGAAACCAGACGAGCTACTTATGGACAGTTT
	35370_Dakhla_noCTRL	TTAACAAAACGAATTTTAGCTAAGTAACCCGAAACCAGACGAGCTACTTATGGACAGTTT
	Tstrepsoceros_noCTRL	TTAACAAAACGAATTTTAGCTAAGTAGCCCGAAACCAGACGAGCTACTCATAAACAGTTT

	Dlunatus_noCTRL	ATT-AGAACTAACTCATCTATGTGGCAAAATAGTGAGAAGATCTGTAAGTAGAGGTGACA
	Dpygargus_noCTRL	ATC-AGAACTAACTCATCTATGTGGCAAAATAGTGAGAAGATCTGTAAGTAGAGGTGACA
	Abuselaphus_noCTRL	ATT-AGAACCAACTCATCTATGTGGCAAAATAGTGAGAAGATCTGTAAGTAGAGGTGACA
	Cgnou_noCTRL	ATC-AGAGCCAACTCATCTATGTGGCAAAATAGTGAGAAGATCTATGAGTAGAGGTGACA
	Ctaurinus_noCTRL	ATC-AGAGCCAACTCATCTATGTGGCAAAATAGTGAGAAGATCTATGAGTAGAGGTGACA
	Hequinus_noCTRL	ACT-AGAACCAACTCATCTATGTGGCAAAATAGTGAGAAGACCCATAAGTAGAGGTGACA
	Hniger_noCTRL	ACC-AGAACCAACTCATCTATGTGGCAAAATAGTGAGAAGATCCATAAGTAGAGGTGACA
	Hleucophaeus_noCTRL	ACC-AGAACCAACTCATCTATGTGGCAAAATAGTGAGAAGATCCATAAGTAGAGGTGACA
	Obeisa_noCTRL	ATT-AGAACCAACTCATCTATGTGGCAAAATAGTGAGAAGATCCATAAGTAGAGGTGACA
	Odammah_noCTRL	ATC-AGAACCAACTCATCTATGTGGCAAAATAGTGAGAAGATCCATAAGTAGAGGTGACA
	Oleucoryx_noCTRL	ATC-AGAACCAACTCATCTATGTGGCAAAATAGTGAGAAGATCCATAAGTAGAGGTGACA
	Ogazella_noCTRL	ATT-AGAACCAACTCATCTATGTGGCAAAATAGTGAGAAGATCCATAAGTAGAGGTGACA
	8839_Tripoli_noCTRL	ATT-AGAACCAACTCATCTATGTGGCAAAATAGTGAGAAGATCTATAAGTAGAGGTGACA
	35370_Dakhla_noCTRL	ATT-AGAACCAACTCATCTATGTGGCAAAATAGTGAGAAGATCTATAAGTAGAGGTGACA
	Tstrepsoceros_noCTRL	ATTAAGAACCAACTCATCTATGTGGCAAAATAGTGAGAAGATTTATGAGTAGAGGTGACA

	Dlunatus_noCTRL	TGCCTAACGAGCCTGGTGATAGCTGGTTGTCCAGGAAATGAATCTAAGTTCAGCTTTAAA
	Dpygargus_noCTRL	TGCCTAACGAGCCTGGTGATAGCTGGTTGTCCAGGAAATGAATCTAAGTTCAGCTTTAAA
	Abuselaphus_noCTRL	CGCCTAACGAGCCTGGTGATAGCTGGTTGTCCAGGAAATGAATCTTAGTTCAGCTTTAAA
	Cgnou_noCTRL	CGCCTAACGAGCCTGGTGATAGCTGGTTGTCCAGGAAATGAATCTTAGTTCAGCTTTAAA
	Ctaurinus_noCTRL	CGCCTAACGAGCCTGGTGATAGCTGGTTGTCCAGGAAACGAATCTTAGTTCAGCTTTAAA
	Hequinus_noCTRL	CGCCTAACGAGCCTGGTGATAGCTGGTTGTCCAGAAAATGAATTTTAGTTCAGCTTTAAA
	Hniger_noCTRL	CGCCTAACGAGCCTGGTGATAGCTGGTTGTCCAGGAAATGAATCTTAGTTCAGCTTTAAA
	Hleucophaeus_noCTRL	CGCCTAACGAGCCTGGTGATAGCTGGTTGTCCAGGAAATGAATCTTAGTTCAGCTTTAAA
	Obeisa_noCTRL	TGCCTAACGAGCCTGGTGATAGCTGGTTGTCCAGGAAATGAATCTTAGTTCAGCTTTAAA
	Odammah_noCTRL	TGCCTAACGAGCCTGGTGATAGCTGGTTGTCCAGGAAATGAATCTTAGTTCAGCTTTAAA
	Oleucoryx_noCTRL	TGCCTAACGAGCCTGGTGATAGCTGGTTGTCCAGGAAATGAATCTCAGTTCAGCTTTAAA
	Ogazella_noCTRL	TGCCTAACGAGCCTGGTGATAGCTGGTTGTCCAGGAAATGAATCTTAGTTCAGCTTTAAA
	8839_Tripoli_noCTRL	TGCCTAACGAGCCTGGTGATAGCTGGTTGTCCAGAAAATGAATCTTAGTTCAGCTTTAAA
	35370_Dakhla_noCTRL	TGCCTAACGAGCCTGGTGATAGCTGGTTGTCCAGAAAATGAATCTTAGTTCAGCTTTAAA
	Tstrepsoceros_noCTRL	TGCCTAACGAGCCTGGTGATAGCTGGTTGTCCAGAAAATGAATCTCAGTTCAGCTTTAAA

	Dlunatus_noCTRL	GATGCC-AAAGGGACAAACAAATCTCAC-TGTATCTTTAAAAGTTAGTCTAAAAAGGTAC
	Dpygargus_noCTRL	GATACC-AAAAAGACAAACAAATCTCAC-TGTATCTTTAAAAGTTAGTCTAAAAAGGTAC
	Abuselaphus_noCTRL	GATGCC-AAAGAGACAAACAAATCTCAC-TGTATCTTTAAAAGTTAGTCTAAAAAGGTAC
	Cgnou_noCTRL	GATACC-AAAAAGATAAACAAATCTCTC-TGTATCTTTAAAAGTTAGTCTAAAAAGGTAC
	Ctaurinus_noCTRL	GATACC-AAAAAGACAAACAAATCTCTC-TGTATCTTTAAAAGTTAGTCTAAAAAGGTAC
	Hequinus_noCTRL	GATACC-AAAAATACAAATAAATCCCACTTGTATCTTTAAAAGTTAGTCTAAAAAGGTAC
	Hniger_noCTRL	GATACC-AAAAATACAAACAGATCCCAC-TGTATCTTTAAAAGCTAGTCTAAAAGGGTAC
	Hleucophaeus_noCTRL	GATACC-AAAAATATAAACAAATTCCAC-TGTATATTTAAAGGCTAGTCTAAAAAGGTAC
	Obeisa_noCTRL	AATACC-AAAAATATAAACAAATCCTAC-TGTATTTTTAAAAGTTAGTCTAAAAAGGTAC
	Odammah_noCTRL	AATACCAAAAAATATAAACAAATCCTAC-TGTATTTTTAAAAGTTAGTCTAAAAGGGTAC
	Oleucoryx_noCTRL	GATACC-AAAAATATAAACAAATCCCAC-TGTATCTTTAAAAGTTAGTCTAAAAAGGTAC
	Ogazella_noCTRL	AATACC-AAAAATATAAACAAATTCTAC-TGTATTTTTAAAAGTTAGTCTAAAAAGGTAC
	8839_Tripoli_noCTRL	AATACC-AAAAATGTAAATAAATCCTAC-TGTATTTTTAAAAGTTAGTCTAAAAAGGTAC
	35370_Dakhla_noCTRL	AATACC-AAAAATGTAAATAAATCCTAC-TGTATTTTTAAAAGTTAGTCTAAAAAGGTAC
	Tstrepsoceros_noCTRL	GATACC-AAAAATTTAAACAAATCCCAC-TGTATCTTTAAAAGTTAATCTAAAAGGGTAC

	Dlunatus_noCTRL	AGCCTTTTAGA-AACGGATACAACCTTCACTAGAGAGCAAGAACCAACAGCACCATAGTG
	Dpygargus_noCTRL	AGCCTTTTAGA-AACGGATACAACCTTCACTAGAGAGCAAGAACCCAAAACACCATAGTA
	Abuselaphus_noCTRL	AGCCTTTTAGA-AACGGATACAACCTTTACTAGAGAGCAAGAACCAATAACACCATAGTA
	Cgnou_noCTRL	AGCCTTTTAGA-AACGGATACAACCTTCACTAGAGAGCAAGACCCAACAACACCATAGTA
	Ctaurinus_noCTRL	AGCCTTTTAGA-AACGGATACAACCTTCACTAGAGAGCAAGACCCAACAACACCATAGTA
	Hequinus_noCTRL	AGCTTTTTAGA-AACGGATACAACCTTCACTAGAGAGTAAAATTTAACAACACCATAGTA
	Hniger_noCTRL	AGCCTTTTAGA-AACGGGTACAACCTTCACTAGAGAGTAAAATTTAACAACACCATAGTA
	Hleucophaeus_noCTRL	AGCTTTTTAGA-AACGGATACAACCTTCACTAGAGAGTAAAATTCAACAACACCATAGTA
	Obeisa_noCTRL	AGCCTTTTAGA-AATGGGTACAACCTTCACTAGAGAGTAAAATTTAACAATACCATAGTG
	Odammah_noCTRL	AGCCTTTTAGA-AACGGATACAACCTTCACTAGAGAGTAAAATTTTACAATACCATAGTA
	Oleucoryx_noCTRL	AGCCTTTTAGA-AACGGATACAACCTTCACTAGAGAGTAAAACTTAACAATACCATAGTA
	Ogazella_noCTRL	AGCCTTTTAGA-AACGGATACAACCTTCACTAGAGAGTAAAATTTAACAATACCATAGTA
	8839_Tripoli_noCTRL	AGCCTTTTAGA-AACGGATACAACCTTCACTAGAGAGTAAAACTTAACAACACCATAGTA
	35370_Dakhla_noCTRL	AGCCTTTTAGA-AACGGATACAACCTTCACTAGAGAGTAAAACTTAACAACACCATAGTA
	Tstrepsoceros_noCTRL	AGCCTTTTAGATAAAGGATACAACCTTAAACAGAGAGTAAGACCTAAGAATACCATAGTA

	Dlunatus_noCTRL	GGCCTAAAAGCAGCCATCAATTAAGAAAGCGTTAAAGCTCAACAATAACAAACAATATTA
	Dpygargus_noCTRL	GGCCTAAAAGCAGCCATCAATTAAGAAAGCGTTAAAGCTCAACAATAACAAACAATATTA
	Abuselaphus_noCTRL	GGCCTAAAAGCAGCCATCAATTAAGAAAGCGTTAAAGCTCAACAATAA-AAACAGTATTA
	Cgnou_noCTRL	GGCCTAAAAGCAGCCATCAATTAAGAAAGCGTTAAAGCTCAACAATAA-AAACAATATTA
	Ctaurinus_noCTRL	GGCCTAAAAGCAGCCATCAATTAAGAAAGCGTTAAAGCTCAACAATAA-AAACAATATTA
	Hequinus_noCTRL	GGCCTAAAAGCAGCCATCAATTAAGAAAGCGTTAAAGCTCAACAATAA-TAACAATATTA
	Hniger_noCTRL	GGCCTAAAAGCAGCCATCAATTAAGAAAGCGTTAAAGCTCAACAATAA-CAACGATATTG
	Hleucophaeus_noCTRL	GGCCTAAAAGCAGCCATCAATTAAGAAAGCGTTAAAGCTCAACAACAA-CAACAATGTTA
	Obeisa_noCTRL	GGCCTAAAAGCAGCCATCAATTAAGAAAGCGTTAAAGCTCAACAATAA-TAACTATATTA
	Odammah_noCTRL	GGCCTAAAAGCAGCCATCAATTAAGAAAGCGTTAAAGCTCAACAATAA-CAACTGTATTA
	Oleucoryx_noCTRL	GGCCTAAAAGCAGCCATCAATTAAGAAAGCGTTAAAGCTCGACAATAA-TAATTGTATTA
	Ogazella_noCTRL	GGCCTAAAAGCAGCCATCAATTAAGAAAGCGTTAAAGCTCAACAATAA-TAACTATATTA
	8839_Tripoli_noCTRL	GGCCTAAAAGCAGCCATCAATTAAGAAAGCGTTAAAGCTCAACAATAA-TAACCATATTA
	35370_Dakhla_noCTRL	GGCCTAAAAGCAGCCATCAATTAAGAAAGCGTTAAAGCTCAACAATAA-TAACCATATTA
	Tstrepsoceros_noCTRL	GGCCTAAAAGCAGCCATCAATTAAGAAAGCGTTAAAGCTCAACAACAA-AACTAACAAAG

	Dlunatus_noCTRL	ATTCCAATAGC-AATTAGCTTACTCCTAGCACCAATACTGGACTAATCTATTCTAAAATA
	Dpygargus_noCTRL	ATTCCAATAGC-AAATAACTAACTCCTAGTACTAGTACTGGACTAATCTATTACAAAATA
	Abuselaphus_noCTRL	ATTCCAATAA--AAACAGCTAACTCCTAGCACCAATACTGGACTAATCTATTATAAAATA
	Cgnou_noCTRL	ATCCCAACAAC-AAACAACTAACTCCTAGCACCAATACTGGACCAATCTATTACAAAATA
	Ctaurinus_noCTRL	ATCCCAACAAC-AAACAACTAACTCCTAGCACCAATACTGGACTAATCTATTGCAAAATA
	Hequinus_noCTRL	ATTTCAACAAC-AAATAATCAACTCCTAGCCCCAATACTGGACTATTCTATAACAAAATA
	Hniger_noCTRL	ATCCCAGCAGT-AAACAATCAACTCCTAGCCATAATACTGGACTATTCTATAACAAAATA
	Hleucophaeus_noCTRL	ATCCCAACAGT-AAACAACCAACTCCTAGCCCTAATACTGGACCATTCTATAATAAAATA
	Obeisa_noCTRL	ATACCAATAGC-AAACGACCAACTCCTAGACCTAATACTGGACTACTCTATGATAAAATA
	Odammah_noCTRL	ATTCCAACAGCTAAACAACTAACTCCTAGCCCCAATACTGGACTACTCTATGATAGAATA
	Oleucoryx_noCTRL	ATTCCAACAGC-AAACGACTAACTCCTAGCCCCAATACTGGACTACTCTATGATAAAATA
	Ogazella_noCTRL	ATTCCAACAGC-AAACGACCAACTCCTAGCCCCAATACTGGACTACTCTATAATAAAATA
	8839_Tripoli_noCTRL	ATTCCAACAGC-AAACGACTAACTCCTAGCCCCAATACTGGACTACTCTATGATAAAATA
	35370_Dakhla_noCTRL	ATTCCAACAGC-AAACGACTAACTCCTAGCCCCAATACTGGACTACTCTATGATAAAATA
	Tstrepsoceros_noCTRL	ATCCCAAAAGTCAAGCAACCAACTCCTAACCCTAATACTGGACTAATCTATTACAAAATA

	Dlunatus_noCTRL	GAAGGAACAATGTTAATATGAGTAACAAGAAATATTTTCTCCTCGCACAAGTTTAAGTCA
	Dpygargus_noCTRL	GAAGTAATAATGTTAATATGAGTAACAAGAAATATTTTCTCCCCGCACAAGTTTAAGTCA
	Abuselaphus_noCTRL	GAAGCAACAATGTTAATATGAGTAACAAGAAATATTTTCTCCTCGCACAAGTTTAAGTCA
	Cgnou_noCTRL	GAAGCAATAATGTTAATATGAGTAACAAGAAATATTTTCTCCTCGCACAAGCTTAAGTCA
	Ctaurinus_noCTRL	GAAGCAATAATGTTAATATGAGTAACAAGAAATATTTTCTCCTCGCACAAGCTTAAGTCA
	Hequinus_noCTRL	GAAGAAACAATGTTAATATGAGTAACAAGAAATATTTTCTCCTCGCACAAGTTTAAATCA
	Hniger_noCTRL	GAAGCAATAATGTTAATATGAGTAACAAGAAATATTTTCTCCCCGCACAAGTTTAAATCA
	Hleucophaeus_noCTRL	GAAGTGACAATGTTAGTATGAGTAACAAGAAATACTTTCTCCTCGCACAAGTTTAAATCA
	Obeisa_noCTRL	GAAGCAACAATGTTAATATGAGTAACAAGAAATATTTTCTCCTCGCACAAGTTTAAATCA
	Odammah_noCTRL	GAAGCAATAATGTTAATATGAGTAACAAGAAATATTTTCTCCTCGCACAAGTTTAAATCA
	Oleucoryx_noCTRL	GAAGCAATAATGTTAATATGAGTAACAAGAAATATTTTCTCCTCGCACAAGTTTAAATCA
	Ogazella_noCTRL	GAAGCAATAATGTTAATATGAGTAACAAGAAATATTTTCTCCTCGCACAAGTTTAAATCA
	8839_Tripoli_noCTRL	GAAGCAATAATGTTAATATGAGTAACAAGAAATATTTTCTCCTCGCACAAGTTTAAATCA
	35370_Dakhla_noCTRL	GAAGCAATAATGTTAATATGAGTAACAAGAAATATTTTCTCCTCGCACAAGTTTAAATCA
	Tstrepsoceros_noCTRL	GAAGCAACAATGTTAATATGAGTAACAAGAAACATTTTCTCCCTGCATGAGTTTAAGTCA

	Dlunatus_noCTRL	GTATCTGATAATACCCTGACTATTAACGGCACATAAAGACAACCCAACAATAAACAATTT
	Dpygargus_noCTRL	GTATCTGATAGTATCCTGACTACTAACGGCACATAAAGACAACCCAACAATAAACAATTT
	Abuselaphus_noCTRL	GTATCTGATAATACCCTGACCATTAACGGCACATAAAAATAACCCAACAATAAACAACTT
	Cgnou_noCTRL	GTATCTGATAATACTCTGACCATTAACGACACATAAAGACAACCCAACAATAAACAATTT
	Ctaurinus_noCTRL	GTATCTGATAATACTCTGACCATTAACGGCACATAAAGACAACCCAACAATAAACAATTT
	Hequinus_noCTRL	GTATCTGATATTACACTGATTGTTAACAGTAAATAAATATAATCTAACCATAAACAACTT
	Hniger_noCTRL	GTACCTGATAGTATACTGATTATTAACAGTAGATCAATATAACCCAACAATTAATAGCTT
	Hleucophaeus_noCTRL	GTATCTGATAATATACTGACTGTTAACAGTAGATCAATATAACCTAACAATAAACAACTT
	Obeisa_noCTRL	GTACCTGATAATAGACTGATTGTTAACAGTAAATAAATATAATCCAACAATAAACAACTT
	Odammah_noCTRL	GTATCTGATAATAGGCTGATTGTTAACAGTAAATAAATATAATCCAACAATAAATAACTT
	Oleucoryx_noCTRL	GTACCTGATAATAGACTGATTGTTAACAGTAAATAAATATAATCCAACAATAAATAACTT
	Ogazella_noCTRL	GTACCTGATAATAGACTGATTGTTAACAGTAAATAAATATAATCCAACAATAAATAATTT
	8839_Tripoli_noCTRL	GTACCTGATAATAGACTGATTGTTAACAGTAAATAAATATAATCTAACAATAAATAACTT
	35370_Dakhla_noCTRL	GTACCTGATAATAGACTGATTGTTAACAGTAAATAAATATAATCTAACAATAAATAACTT
	Tstrepsoceros_noCTRL	GTGACTGATAATACCCTGACTATTAACAGTTAATAAAAACAACCCAATAATTAACAATTT

	Dlunatus_noCTRL	ATTAATTGTACCGTTAATCCAACACAGGAGTGCACTT-AGGAAAGATTTAAAGAAGTAAA
	Dpygargus_noCTRL	ATTAATTGTACCGTTAATCCAACACAGGAGTGCATTT-AGGAAAGATTTAAAGAAGTAAA
	Abuselaphus_noCTRL	ATTAATTGTACCGTTAATCCAACACAGGAGTGCACTT-AGGAAAGATTTAAAGAAGTAAA
	Cgnou_noCTRL	ATTAGTTGTACCGTTAACCCAACACAGGAGTGCACTT-AGGAAAGATTTAAAGAAGTAAA
	Ctaurinus_noCTRL	ATTAATTGTACCGTTAACCCAACACAGGAGTGCATTT-AGGAAAGATTTAAAGAAGTAAA
	Hequinus_noCTRL	ATTAATTCTACTGTTAATCCAACACAGGAGTGCGCTT-AGGAAAGATTCAAAGAAGTAAA
	Hniger_noCTRL	ATCAATCTTACTGTTAATCCGACACAGGAGTGCACTC-AGGAAAGATTCAAAGAAGTAAA
	Hleucophaeus_noCTRL	ATCAAACTTACTGTTAATCCAACACAGGGGTGCACTT-AGGAAAGATTCAAAGAAGTAAA
	Obeisa_noCTRL	ATTAACCACACTGTTAACCCAACACAGGAGTGCACTC-AGGAAAGATTCAAAGAAGTAAA
	Odammah_noCTRL	ATTAACCACACTGTTAACCCAACACAGGAGTGCACTC-AGGAAAGATTCAAAGAAGTAAA
	Oleucoryx_noCTRL	ATTAACCACACTGTTAACCCAACACAGGAGTGCACTC-AGGAAAGATTCAAAGAAGTAAA
	Ogazella_noCTRL	ATTAACCACACTGTTAACCCAACACAGGAGTGCACTC-AGGAAAGATTCAAAGAAGTAAA
	8839_Tripoli_noCTRL	ATTAACTATACTGTTAACCCAACACAGGAGTGCACTC-AGGAAAGATTTAAAGAAGTAAA
	35370_Dakhla_noCTRL	ATTAACTATACTGTTAACCCAACACAGGAGTGCACTC-AGGAAAGATTTAAAGAAGTAAA
	Tstrepsoceros_noCTRL	ATTAGTTACACTGTTAATCCGACACAGGAATGCACTCAAGGAAAGATTAAAAGAAGTAAA

	Dlunatus_noCTRL	AGGAACTCGGCAAACACAAACCCCGCCTGTTTACCAAAAACATCACCTCCAGCATCCCCA
	Dpygargus_noCTRL	AGGAACTCGGCAAACACAAACCCCGCCTGTTTACCAAAAACATCACCTCCAGCATCCCCA
	Abuselaphus_noCTRL	AGGAACTCGGCAAACACAAACCCCGCCTGTTTACCAAAAACATCACCTCCAGCATTCCCA
	Cgnou_noCTRL	AGGAACTCGGCAAACACAAACCCCGCCTGTTTACCAAAAACATCACCTCCAGCATCCCCA
	Ctaurinus_noCTRL	AGGAACTCGGCAAACACAAACCCCGCCTGTTTACCAAAAACATCACCTCCAGCATCCCCA
	Hequinus_noCTRL	AGGAACTCGGCAAACACAAACCCCGCCTGTTTACCAAAAACATCACCTCCAGCATTTCTA
	Hniger_noCTRL	AGGAACTCGGCAAACACAAACCCCGCCTGTTTACCAAAAACATCACCTCCAGCATTCCCA
	Hleucophaeus_noCTRL	AGGAACTCGGCAAACATAAACCCCGCCTGTTTACCAAAAACATCACCTCCAGCATTCCTA
	Obeisa_noCTRL	AGGAACTCGGCAAACACAAACCCCGCCTGTTTACCAAAAACATCACCTCCAGCATTCCTA
	Odammah_noCTRL	AGGAACTCGGCAAACACAAACCCCGCCTGTTTACCAAAAACATCACCTCCAGCATTCCTA
	Oleucoryx_noCTRL	AGGAACTCGGCAAACACAAACCCCGCCTGTTTACCAAAAACATCACCTCCAGCATTCCTA
	Ogazella_noCTRL	AGGAACTCGGCAAACACAAACCCCGCCTGTTTACCAAAAACATCACCTCCAGCATTCCCA
	8839_Tripoli_noCTRL	AGGAACTCGGCAAACACAAACCCCGCCTGTTTACCAAAAACATCACCTCCAGCATTTCTA
	35370_Dakhla_noCTRL	AGGAACTCGGCAAACACAAACCCCGCCTGTTTACCAAAAACATCACCTCCAGCATTTCTA
	Tstrepsoceros_noCTRL	AGGAACTCGGCAAACACAAACCCCGCCTGTTTACCAAAAACATCACCTCCAGCATCCCCA

	Dlunatus_noCTRL	GTATTGGAGGCACTGCCTGCCCAGTGACAAAACGTTAAACGGCCGCGGTATTCTGACCGT
	Dpygargus_noCTRL	GTATTGGAGGCACTGCCTGCCCAGTGAC-AAACGTTAAACGGCCGCGGTATTCTGACCGT
	Abuselaphus_noCTRL	GTATTGGAGGCACTGCCTGCCCAGTGAC-AGACGTTAAACGGCCGCGGTATTCTGACCGT
	Cgnou_noCTRL	GTATTGGAGGCACTGCCTGCCCAGTGAC-AAACGTTAAACGGCCGCGGTATCCTGACCGT
	Ctaurinus_noCTRL	GTATTGGAGGCACTGCCTGCCCAGTGAC-AAACGTTAAACGGCCGCGGTATCCTGACCGT
	Hequinus_noCTRL	GTATTGGAGGCACTGCCTGCCCAGTGAC-AGACGTTAAACGGCCGCGGTATCCTGACCGT
	Hniger_noCTRL	GTATTGGAGGCACTGCCTGCCCAGTGAC-AAACGTTAAACGGCCGCGGTATTCTGACCGT
	Hleucophaeus_noCTRL	GTATTGGAGGCACTGCCTGCCCAGTGAC-AAACGTTAAACGGCCGCGGTATTCTGACCGT
	Obeisa_noCTRL	GTATTGGAGGCACTGCCTGCCCAGTGAC-AAATGTTAAACGGCCGCGGTATCCTGACCGT
	Odammah_noCTRL	GTATTGGAGGCACTGCCTGCCCAGTGAC-AAATGTTAAACGGCCGCGGTATCCTGACCGT
	Oleucoryx_noCTRL	GTATTGGAGGCACTGCCTGCCCAGTGAC-AAATGTTAAACGGCCGCGGTATCCTGACCGT
	Ogazella_noCTRL	GTATTGGAGGCACTGCCTGCCCAGTGAC-GAATGTTAAACGGCCGCGGTATCCTGACCGT
	8839_Tripoli_noCTRL	GTATTGGAGGCACTGCCTGCCCAGTGAC-AAATGTTAAACGGCCGCGGTATCCTGACCGT
	35370_Dakhla_noCTRL	GTATTGGAGGCACTGCCTGCCCAGTGAC-AAATGTTAAACGGCCGCGGTATCCTGACCGT
	Tstrepsoceros_noCTRL	GTATTGGAGGCACTGCCTGCCCAGTGAC-AATCGTTTAACGGCCGCGGTATCCTGACCGT

	Dlunatus_noCTRL	GCAAAGGTAGCATAATCATTTGTTCTCTAAATAAGGACTTGTATGAATGGCCACACGAGG
	Dpygargus_noCTRL	GCAAAGGTAGCATAATCATTTGTTCTCTAAATAAGGACTTGTATGAATGGCCACACGAGG
	Abuselaphus_noCTRL	GCAAAGGTAGCATAATCATTTGTTCTCTAAATAAGGACTTGTATGAATGGCCACACGAGG
	Cgnou_noCTRL	GCAAAGGTAGCATAATCATTTGTTCTCTAAATAAGGACTTGTATGAAGGGCCACACGAGG
	Ctaurinus_noCTRL	GCAAAGGTAGCATAATCATTTGTTCTCTAAATAAGGACTTGTATGAAGGGCCACACGAGG
	Hequinus_noCTRL	GCAAAGGTAGCATAATCATTTGTTCTCTAAATAAGGACTTGTATGAATGGCCACACGAGG
	Hniger_noCTRL	GCAAAGGTAGCATAATCATTTGTTCTCTAAATAAGGACTTGTATGAATGGCCACACGAGG
	Hleucophaeus_noCTRL	GCAAAGGTAGCATAATCATTTGTTCTCTAAATAAGGACTTGTATGAATGGCCACACGAGG
	Obeisa_noCTRL	GCAAAGGTAGCATAATCATTTGTTCTCTAAATAAGGACTTGTATGAATGGCCACACGAGG
	Odammah_noCTRL	GCAAAGGTAGCATAATCATTTGTTCTCTAAATAAGGACTTGTATGAATGGCCACACGAGG
	Oleucoryx_noCTRL	GCAAAGGTAGCATAATCATTTGTTCTCTAAATAAGGACTTGTATGAACGGCCACACGAGG
	Ogazella_noCTRL	GCAAAGGTAGCATAATCATTTGTTCTCTAAATAAGGACTTGTATGAATGGCCACACGAGG
	8839_Tripoli_noCTRL	GCAAAGGTAGCATAATCATTTGTTCTCTAAATAAGGACTTGTATGAACGGCCACACGAGG
	35370_Dakhla_noCTRL	GCAAAGGTAGCATAATCATTTGTTCTCTAAATAAGGACTTGTATGAACGGCCACACGAGG
	Tstrepsoceros_noCTRL	GCAAAGGTAGCATAATCATTTGTTCTCTAAATAAGGACTTGTATGAATGGCCACACGAGG

	Dlunatus_noCTRL	GTTTTACTGTCTCTTACTTCTAATCAGTGAAATTGACCTCCCCGTGAAGAGGCGGGGATG
	Dpygargus_noCTRL	GTTTTACTGTCTCTTACTTCTAATCAGTGAAATTGACCTCCCCGTGAAGAGGCGGGGATG
	Abuselaphus_noCTRL	GTTTTACTGTCTCTTACTTCTAATCAGTGAAATTGACCTCCCCGTGAAGAGGCGGGGATG
	Cgnou_noCTRL	GTTTTACTGTCTCTTACTTCTGATCAGTGAAATTGACCTCCCCGTGAAGAGGCGGGGATG
	Ctaurinus_noCTRL	GTTTTACTGTCTCTTACTTCTGATCAGTGAAATTGACCTCCCCGTGAAGAGGCGGGGATG
	Hequinus_noCTRL	GTTCTACTGTCTCTTACTTCCGATCAGTGAAATTGACCTCCCCGTGAAGAGGCGGGGATA
	Hniger_noCTRL	GTTTTACTGTCTCTTACTTCCGATCAGTGAAATTGACCTCCCCGTGAAGAGGCGGGGATG
	Hleucophaeus_noCTRL	GTTCTACTGTCTCTTACTTCCGATCAGTGAAATTGACCTCCCCGTGAAAAGGCGGGGATG
	Obeisa_noCTRL	GTTTTACTGTCTCTTACTTCCAATCAGTGAAATTGACCTCCCCGTGAAGAGGCGGGGATG
	Odammah_noCTRL	GTTTTACTGTCTCTTACTTCCAATCAGTGAAATTGACCTCCCCGTGAAGAGGCGGGGATG
	Oleucoryx_noCTRL	GTTTTACTGTCTCTTACTTCCAATCAGTGAAATTGACCTCCCCGTGAAGAGGCGGGGATG
	Ogazella_noCTRL	GTTTTACTGTCTCTTACTTCCAATCAGTGAAATTGACCTCCCCGTGAAGAGGCGGGGATG
	8839_Tripoli_noCTRL	GTTTTACTGTCTCTTACTTCCAATCAGTGAAATTGACCTCCCCGTGAAGAGGCGGGGATG
	35370_Dakhla_noCTRL	GTTTTACTGTCTCTTACTTCCAATCAGTGAAATTGACCTCCCCGTGAAGAGGCGGGGATG
	Tstrepsoceros_noCTRL	GTTTCACTGTCTCTTACTTCCAATCAGTGAAATTGACCTCCCCGTGAAGAGGCGGGGATA

	Dlunatus_noCTRL	AACAAACAAGACGAGAAGACCCTATGGAGCTTTAACTAACTAACCCAAAG-AGAATAAAA
	Dpygargus_noCTRL	AACAAACAAGACGAGAAGACCCTATGGAGCTTTAACTAACTGATCCAAAG-AGAACAAAA
	Abuselaphus_noCTRL	AACTAACAAGACGAGAAGACCCTATGGAGCTTTAACTAATTAACCCAAAG-AACA-AAAG
	Cgnou_noCTRL	AGCCAACAAGACGAGAAGACCCTATGGAGCTTTAACTAACTAACCCAAAG-AGAA-TAAA
	Ctaurinus_noCTRL	AACCAACAAGACGAGAAGACCCTATGGAGCTTTAACTAATTAACCCAAAG-AAAA-TAAG
	Hequinus_noCTRL	GACTAACAAGACGAGAAGACCCTATGGAGCTTCAACTAACTAACCCAAAG-AAAA-TAAA
	Hniger_noCTRL	AACTAACAAGACGAGAAGACCCTATGGAGCTTCAACTAACTAATCCAAAG-AAAA-CAAA
	Hleucophaeus_noCTRL	AATTAACAAGACGAGAAGACCCTATGGAGCTTCAACTAACTAATCCAAAGAAAAA-TAAA
	Obeisa_noCTRL	AACCAACAAGACGAGAAGACCCTATGGAGCTTCAACTAACTAGCTCAAAG-AGAA-CAAA
	Odammah_noCTRL	AACCAACAAGACGAGAAGACCCTATGGAGCTTCAACTAACTAACTCAAAG-AGAA-CAAA
	Oleucoryx_noCTRL	AACCAACAAGACGAGAAGACCCTATGGAGCTTCAACTAACTAACTCAAAG-AGAA-CAAA
	Ogazella_noCTRL	AACCAACAAGACGAGAAGACCCTATGGAGCTTCAACTAACTAGCTCAAAG-AGAA-CAAA
	8839_Tripoli_noCTRL	AACCAACAAGACGAGAAGACCCTATGGAGCTTTAACTAGCTAACTCAAAG-AAAA-CAAA
	35370_Dakhla_noCTRL	AACCAACAAGACGAGAAGACCCTATGGAGCTTTAACTAGCTAACTCAAAG-AAAA-CAAA
	Tstrepsoceros_noCTRL	AACTAACAAGACGAGAAGACCCTATGGAGCTTTAACTAACCAATTTAAAG-AAAA-CATA

	Dlunatus_noCTRL	CTTAACCGC-CAAGGGACAACAACACTAC-TTATGGGTTAGCAGTTTCGGTTGGGGTGAC
	Dpygargus_noCTRL	CCTAACCAC-CAAGGGACAACAACACTAC-TTATGGATCAGCAGTTTCGGTTGGGGTGAC
	Abuselaphus_noCTRL	CTTAACCAC-CAAGGGATAACAACACTAC-TTATGGGTTAACAGTTTCGGTTGGGGTGAC
	Cgnou_noCTRL	CCTAACCAT-CAAGGGATAACAATACTAC-TTATGGGTTAACAGTTTCGGTTGGGGTGAC
	Ctaurinus_noCTRL	CCTAACCAT-CAAGGGATAACAATACTAC-TTATGGGTTAACAGTTTCGGTTGGGGTGAC
	Hequinus_noCTRL	CTTAATCAC-CAAGAGATAACAACACTCT-TTATGGGTTAACAGTTTCGGTTGGGGTGAC
	Hniger_noCTRL	CTCAATCAC-CAAGAGATAAAAACACTCT-TTATGGGTTAGCAGTTTCGGTTGGGGTGAC
	Hleucophaeus_noCTRL	CTTAATCAC-CAAGAGATAACAACACTCT-TTATGGATTAGCAGTTTCGGTTGGGGTGAC
	Obeisa_noCTRL	CTTAATCAC-CAAGAGATAACAGCACTCT-ATATGAGTTAGCAGTTTTGGTTGGGGTGAC
	Odammah_noCTRL	CTTAATCAC-CAAGAGATAACAACACTCT-GTATGAGTTAGCAGTTTTGGTTGGGGTGAC
	Oleucoryx_noCTRL	CTTAATCAC-CAAGAGATAACAGCACTCT-GTATGAGTTAGCAGTTTTGGTTGGGGTGAC
	Ogazella_noCTRL	CTTAATCAC-CAAGAGATAACAGCACTCT-GTATGAGTTAGCAGTTTTGGTTGGGGTGAC
	8839_Tripoli_noCTRL	CTTAATCAC-CAAGAGATAACAGCACTCT-TTATGAATTAGCAGTTTTGGTTGGGGTGAC
	35370_Dakhla_noCTRL	CTTAATCAC-CAAGAGATAACAGCACTCT-TTATGAATTAGCAGTTTTGGTTGGGGTGAC
	Tstrepsoceros_noCTRL	ATAAACCACTCAGGGAATAACAATATTTTCTTATAAGTTGGCAGTTTCGGTTGGGGTGAC

	Dlunatus_noCTRL	CTCGGAGAATAAAAAATCCTCCGAGCGATTTTAAAGACTAGACCTACAAGTCAAATCAAA
	Dpygargus_noCTRL	CTCGGAGAATAAAAAATCCTCCGAACGATTTTAAAGACCAGACCTACAAGTCAAATCAAA
	Abuselaphus_noCTRL	CTCGGAGAATAAAAAATCCTCCGAACGATTTTAAAGACTAGACTTACAAGTCAAATCAAA
	Cgnou_noCTRL	CTCGGAGAACAAAAAATCCTCCGAACGATTTTAAAGACCAGACTTACAAGTCAAATCAAA
	Ctaurinus_noCTRL	CTCGGAGAACAAAAAATCCTCCGAACGATTTTAAAGACTAGACTTACAAGTCAAATCAAA
	Hequinus_noCTRL	CTCGGAGAACAAAAAATCCTCCGAGCGATTTTAAAGACTAGACTTACAAGTCAAATCAAA
	Hniger_noCTRL	CTCGGAGAATAAAAAATCCTCCGAGCGATTTTAAAGACTAGACCTACAAGTCAAACCAAA
	Hleucophaeus_noCTRL	CTCGGAGAATAAAAAATCCTCCGAGCGATTTTAAAGACTAGACCTACAAGTCAAACCAAA
	Obeisa_noCTRL	CTCGGAGAATAAAAAATCCTCCGAGCGATTTTAAAGACTAGACCCACAAGTCAAACCAAA
	Odammah_noCTRL	CTCGGAGAATAAAAAATCCTCCGAGCGATTTTAAAGATTAGACCCACAAGTCAAATCAAA
	Oleucoryx_noCTRL	CTCGGAGAATAAAAAATCCTCCGAGCGATTTTAAAGACTAGACCCACAAGTCAAACCAAA
	Ogazella_noCTRL	CTCGGAGAATAAAAAATCCTCCGAGCGATTTTAAAGACTAGACCCACAAGTCAAATCAAA
	8839_Tripoli_noCTRL	CTCGGGGAATAAAAAATCCCCCGAGCGATTTTAAAGACTAGACCTACAGGTCAAACCAAA
	35370_Dakhla_noCTRL	CTCGGGGAATAAAAAATCCCCCGAGCGATTTTAAAGACTAGACCTACAAGTCAAACCAAA
	Tstrepsoceros_noCTRL	CTCGGAGAATAAAAAATCCTCCGAGCGATTTTAAAGACTAGACCTACAAGTCAACTCACT

	Dlunatus_noCTRL	CTATCGATTATTGATCCAAAAA-CTTGATCAACGGAATAAGTTACCCTAGGGATAACAGC
	Dpygargus_noCTRL	TTATCGATTATTGATCCAATAA-CTTGATCAACGGAATAAGTTACCCTAGGGATAACAGC
	Abuselaphus_noCTRL	TTATCGATTATTGATCCAAAAA-CTTGATCAACGGAATAAGTTACCCTAGGGATAACAGC
	Cgnou_noCTRL	TTATCGCTTATTGATCCAAAAA-TTTGATCAACGGAATAAGTTACCCTAGGGATAACAGC
	Ctaurinus_noCTRL	TTATCGCTCATTGATCCAAAAA-TTTGATCAACGGAATAAGTTACCCTAGGGATAACAGC
	Hequinus_noCTRL	CTATCGCTTATTGATCCAAATA-TTTGATCAACGGAACAAGTTACCCTAGGGATAACAGC
	Hniger_noCTRL	TTATCGCTTATTGATCCAAATA-TTTGATCAACGGAACAAGTTACCCTAGGGATAACAGC
	Hleucophaeus_noCTRL	TTATCGCTTATTGATCCAAACA-TTTGATCAACGGAATAAGTTACCCTAGGGATAACAGC
	Obeisa_noCTRL	CTATCGCTTATTGACCCAAATA-TTTGATCAACGGAATAAGTTACCCTAGGGATAACAGC
	Odammah_noCTRL	TTATCGCTTATTGACCCAAATA-TTTGATCAACGGAATAAGTTACCCTAGGGATAACAGC
	Oleucoryx_noCTRL	TTATCGCTTATTGACCCAAATA-TTTGATCAACGGAATAAGTTACCCTAGGGATAACAGC
	Ogazella_noCTRL	CTATCGCTTATTGATCCAAATA-TTTGATCAACGGAATAAGTTACCCTAGGGATAACAGC
	8839_Tripoli_noCTRL	TTATCGCTTATTGATCCAAACA-TTTGATCAACGGAATAAGTTACCCTAGGGATAACAGC
	35370_Dakhla_noCTRL	TTATCGCTTATTGATCCAAACA-TTTGATCAACGGAATAAGTTACCCTAGGGATAACAGC
	Tstrepsoceros_noCTRL	TAATCGCTTATTGATCCAAAAAGCTTGATCAACGGAACAAGTTACCCTAGGGATAACAGC

	Dlunatus_noCTRL	GCAATCCTATTCAAGAGTTCATATCGACAATAGGGTTTACGACCTCGATGTTGGATCAGG
	Dpygargus_noCTRL	GCAATCCTATTCAAGAGTTCATATCGACAATAGGGTTTACGACCTCGATGTTGGATCAGG
	Abuselaphus_noCTRL	GCAATCCTATTCAAGAGTCCATATCGACAATAGGGTTTACGACCTCGATGTTGGATCAGG
	Cgnou_noCTRL	GCAATCCTATTCAAGAGTCCATATCGACAATAGGGTTTACGACCTCGATGTTGGATCAGG
	Ctaurinus_noCTRL	GCAATCCTATTCAAGAGTCCATATCGACAATAGGGTTTACGACCTCGATGTTGGATCAGG
	Hequinus_noCTRL	GCAATCCTATTCAAGAGTCCATATCGACAATAGGGTTTACGACCTCGATGTTGGATCAGG
	Hniger_noCTRL	GCAATCCTATTCAAGAGTCCATATCGACAATAGGGTTTACGACCTCGATGTTGGATCAGG
	Hleucophaeus_noCTRL	GCAATCCTATTCAAGAGTCCATATCGACAATAGGGTTTACGACCTCGATGTTGGATCAGG
	Obeisa_noCTRL	GCAATCCTATTCAAGAGTCCATATCGACAATAGGGTTTACGACCTCGATGTTGGATCAGG
	Odammah_noCTRL	GCAATCCTATTCAAGAGTCCATATCGACAATAGGGTTTACGACCTCGATGTTGGATCAGG
	Oleucoryx_noCTRL	GCAATCCTATTCAAGAGTCCATATCGACAATAGGGTTTACGACCTCGATGTTGGATCAGG
	Ogazella_noCTRL	GCAATCCTATTCAAGAGTCCATATCGACAATAGGGTTTACGACCTCGATGTTGGATCAGG
	8839_Tripoli_noCTRL	GCAATCCTATTCAAGAGTCCATATCGACAATAGGGTTTACGACCTCGATGTTGGATCAGG
	35370_Dakhla_noCTRL	GCAATCCTATTCAAGAGTCCATATCGACAATAGGGTTTACGACCTCGATGTTGGATCAGG
	Tstrepsoceros_noCTRL	GCAATCCTATTCAAGAGTCCATATCGACAATAGGGTTTACGACCTCGATGTTGGATCAGG

	Dlunatus_noCTRL	ACACCCCGATGGTGCAGCAGCTATCAAAGGTTCGTTTGTTCAACGATTAAAGTCCTACGT
	Dpygargus_noCTRL	ACACCCCGATGGTGCAGCCGCTATCAAAGGTTCGTTTGTTCAACGATTAAAGTCCTACGT
	Abuselaphus_noCTRL	ACACCCCGATGGTGCAGCAGCTATCAAAGGTTCGTTTGTTCAACGATTAAAGTCCTACGT
	Cgnou_noCTRL	ACACCCCGATGGTGCAGCCGCTATCAAAGGTTCGTTTGTTCAACGATTAAAGTCCTACGT
	Ctaurinus_noCTRL	ACACCCCGATGGTGCAGCCGCTATCAAAGGTTCGTTTGTTCAACGATTAAAGTCCTACGT
	Hequinus_noCTRL	ACATCCTGATGGTGCAGCAGCTATCAAAGGTTCGTTTGTTCAACGATTAAAGTCCTACGT
	Hniger_noCTRL	ACATCCCGATGGTGCAGCCGCTATCAAAGGTTCGTTTGTTCAACGATTAAAGTCCTACGT
	Hleucophaeus_noCTRL	ACATCCCGATGGTGCAGCCGCTATCAAAGGTTCGTTTGTTCAACGATTAAAGTCCTACGT
	Obeisa_noCTRL	ACATCCCGATGGTGCAACCGCTATCAAAGGTTCGTTTGTTCAACGATTAAAGTCCTACGT
	Odammah_noCTRL	ACATCCCGATGGTGCAACCGCTATCAAAGGTTCGTTTGTTCAACGATTAAAGTCCTACGT
	Oleucoryx_noCTRL	ACATCCCGATGGTGCAACCGCTATCAAAGGTTCGTTTGTTCAACGATTAAAGTCCTACGT
	Ogazella_noCTRL	ACATCCCGATGGTGCAACCGCTATCAAAGGTTCGTTTGTTCAACGATTAAAGTCCTACGT
	8839_Tripoli_noCTRL	ACATCCCGATGGTGCAACCGCTATCAAAGGTTCGTTTGTTCAACGATTAAAGTCCTACGT
	35370_Dakhla_noCTRL	ACATCCCGATGGTGCAACCGCTATCAAAGGTTCGTTTGTTCAACGATTAAAGTCCTACGT
	Tstrepsoceros_noCTRL	ATATCCCGATGGTGCAACCGCTATCAAAGGTTCGTTTGTTCAACGATTAAAATCCTACGT

	Dlunatus_noCTRL	GATCTGAGTTCAGACCGGAGTAATCCAGGTCGGTTTCTATCTGTTATGTATTTCTCCCAG
	Dpygargus_noCTRL	GATCTGAGTTCAGACCGGAGTAATCCAGGTCGGTTTCTATCTGTTATGTATTTCTCCCAG
	Abuselaphus_noCTRL	GATCTGAGTTCAGACCGGAGTAATCCAGGTCGGTTTCTATCTGTTATGTGTTTCTCCCAG
	Cgnou_noCTRL	GATCTGAGTTCAGACCGGAGTAATCCAGGTCGGTTTCTATCTGTTGCGTATTTCTCCCAG
	Ctaurinus_noCTRL	GATCTGAGTTCAGACCGGAGTAATCCAGGTCGGTTTCTATCTGTTGCGTATTTCTCCCAG
	Hequinus_noCTRL	GATCTGAGTTCAGACCGGAGCAATCCAGGTCGGTTTCTATCTGTTATGTATTTCTCCCAG
	Hniger_noCTRL	GATCTGAGTTCAGACCGGAGCAATCCAGGTCGGTTTCTATCTGTTATGTATTTCTCCCAG
	Hleucophaeus_noCTRL	GATCTGAGTTCAGACCGGAGCAATCCAGGTCGGTTTCTATCTGTCATGTATTTCTCCCAG
	Obeisa_noCTRL	GATCTGAGTTCAGACCGGAGTAATCCAGGTCGGTTTCTATCTGTTATGTATTTCTCCCAG
	Odammah_noCTRL	GATCTGAGTTCAGACCGGAGCAATCCAGGTCGGTTTCTATCTGTTATGTATTTCTCCCAG
	Oleucoryx_noCTRL	GATCTGAGTTCAGACCGGAGTAATCCAGGTCGGTTTCTATCTGTTATGTATTTCTCCCAG
	Ogazella_noCTRL	GATCTGAGTTCAGACCGGAGTAATCCAGGTCGGTTTCTATCTGTTATGTATTTCTCCCAG
	8839_Tripoli_noCTRL	GATCTGAGTTCAGACCGGAGCAATCCAGGTCGGTTTCTATCTGTTATGTATTTCTCCCAG
	35370_Dakhla_noCTRL	GATCTGAGTTCAGACCGGAGCAATCCAGGTCGGTTTCTATCTGTTATGTATTTCTCCCAG
	Tstrepsoceros_noCTRL	GATCTGAGTTCAGACCGGAGTAATCCAGGTCGGTTTCTATCTATTATGTATTTCTCCCAG

	Dlunatus_noCTRL	TACGAAAGGACAAGAGAAATGAGGCCAACTTCAAAAAAGCGCCTTAAACCAATTAATGAC
	Dpygargus_noCTRL	TACGAAAGGACAAGAGAAATAAGGCCAACTTCAAAAAAGCGCCTTAAACCGATTAATGAC
	Abuselaphus_noCTRL	TACGAAAGGACAAGAGAAACAAGGCCAACTTCAAAAAAGCGCCTTAAACCAATTAATGAC
	Cgnou_noCTRL	TACGAAAGGACAAGAGAAATAGGGCCAACTTCAATAAAGCGCCTTAAACCAATTAATGAC
	Ctaurinus_noCTRL	TACGAAAGGACAAGAGAAATAAGGCCAACTTCAATAAAGCGCCTTAAACCAATTAATGAC
	Hequinus_noCTRL	TACGAAAGGACAAGAGAAATGAGGCCAACTTCAACAAAGCGCCTCAGACCAATTAATGAC
	Hniger_noCTRL	TACGAAAGGACAAGAGAAATGGGGCCAACTTCAATAAAGCGCCCCAGACCAATTAATGAC
	Hleucophaeus_noCTRL	TACGAAAGGACAAGAGAAATGAGGCCAACTTCAATAAAGCGCCTCAGACCAATTAATGAC
	Obeisa_noCTRL	TACGAAAGGACAAGAGAAATGAGGCCAACTTTAATAAAGCGCCTCAGACCAATTAATGAC
	Odammah_noCTRL	TACGAAAGGACAAGAGAAATGAGGCCAACTTTAATAAAGCGCCTCAGACCAATTAATGAC
	Oleucoryx_noCTRL	TACGAAAGGACAAGAGAAATGAGGCCAACTTTAATAAAGCGCCTCAGACCAATTAATGAC
	Ogazella_noCTRL	TACGAAAGGACAAGAGAAATGAGGCCAACTTTAATAAAGCGCCTCAGACCAATTAATGAT
	8839_Tripoli_noCTRL	TACGAAAGGACAAGAGAAATGAGGCCAACTTTAACAAAGCGCCTCAAACCAATTAATGAC
	35370_Dakhla_noCTRL	TACGAAAGGACAAGAGAAATGAGGCCAACTTTAACAAAGCGCCTCAAACCAATTAATGAC
	Tstrepsoceros_noCTRL	TACGAAAGGACAAGAGAAATAAGGCCAACTTAAAATAAGCGCCTCAAAATAACTAATGAC

	Dlunatus_noCTRL	CACATCTCAATTAATA-CACAAAAAGCCCC-GCCCTAGAAA-AGGGCTCAGTTAAGGTGG
	Dpygargus_noCTRL	CACATCTCAATTAACA-CACAAAAA-CCCT-GCCCTAGAAA-AGGGCTTAGTTAAGGTGG
	Abuselaphus_noCTRL	CACGTCTCAATTAATA-TACAAACAAACCC-GCCCTAGAAA-AGGGCTTAGTTAAGGTGG
	Cgnou_noCTRL	CACATCTCAATTAACC-CACAAACAAACCC-GCCCTAGAAA-AGGGCTTAGTTAAGGTGG
	Ctaurinus_noCTRL	CACATCTCAATTAACC-CACAAACAAACCC-GCCCTAGAAA-AGGGCTTAGTTAAGGTGG
	Hequinus_noCTRL	CTCATCTCAATTAACCTCACAAATAAACCCTGCCCTAGAAA-AGGGCCCAGTTAAGGTGG
	Hniger_noCTRL	CTTATCTCAATTAACCTCACAGACAACTCCCGCCCTAGAAA-AGGGCCCAGTTAAGGTGG
	Hleucophaeus_noCTRL	CTCGTCTCAATTAACCTCACAGACAAACCCTGCCCTAGAAA-AGGGCCCAGTTAAGGTGG
	Obeisa_noCTRL	CTCATCTCAATTAACCCCACAAACAAACCCTGCCCTAGAAA-AGGGCCCAGTTAAGGTGG
	Odammah_noCTRL	CTCATCTCAATTAACCCCACAAACAAACCCTGCCCTAGAAA-AGGGCCCAGTTAAGGTGG
	Oleucoryx_noCTRL	CTCATCTCAATTAACCCCACAAACAAATCCTGCCCTAGAAA-AGGGCCCAGTTAAGGTGG
	Ogazella_noCTRL	CTTATCTCAATTAACCTCACAAACAAACCCTGCCCTAGAAA-AGGGCCCAGTTAAGGTGG
	8839_Tripoli_noCTRL	CTCGTCTCAATTAACCTCACAAACAAACCCTGCCCTAGAGA-AGGGCCCAGTTAAGGTGG
	35370_Dakhla_noCTRL	CTCGTCTCAATTAACCCCACAAACAAACCCTGCCCTAGAGA-AGGGCCCAGTTAAGGTGG
	Tstrepsoceros_noCTRL	TCCATCTCAATTAACA--ATACAAAAACCCTGCCCTAGAAACAGGGCTTAGTTAAGGTGG

	Dlunatus_noCTRL	CAGAGCCCGGTAATTGCGTAAAACTTAAACCTTTATTCTCAGAGATTCAAATTCTCTCCT
	Dpygargus_noCTRL	CAGAGCCCGGTAATTGCGTAAAACTTAAACCTTTATACTCAGAGATTCAAATCCTCTCCT
	Abuselaphus_noCTRL	CAGAGCCCGGTAATTGCGTAAAACTTAAACCTTTATATTCAGAGATTCAAATTCTCTCCT
	Cgnou_noCTRL	CAGAGCCCGGTAATTGCGTAAAACTTAAACCTTTATACTCAGAGATTCAAATCCTCTCCT
	Ctaurinus_noCTRL	CAGAGCCCGGTAATTGCGTAAAACTTAAACCTTTATACTCAGAGATTCAAATCCTCTCCT
	Hequinus_noCTRL	CAGAGCCCGGTAATTGCGTAAAACTTAAACCTTTATACTCAGAGATTCAAATCCTCTCCT
	Hniger_noCTRL	CAGAGCCCGGTAATTGCGTAAAACTTAAACCTTTATACTCAGAGATTCAAATTCTCTCCT
	Hleucophaeus_noCTRL	CAGAGCCCGGTAATTGCGTAAAACTTAAACCTTTATACTCAGAGATTCAAATTCTCTCCT
	Obeisa_noCTRL	CAGAGCCCGGTAATTGCGTAAAACTTAAACCTTTATATTCAGAGATTCAAATCCTCTCCT
	Odammah_noCTRL	CAGAGCCCGGTAATTGCGTAAAATTTAAACCTTTATATTCAGAGATTCAAATCCTCTCCT
	Oleucoryx_noCTRL	CAGAGCCCGGTAATTGCGTAAAATTTAAACCTTTATATTCAGAGATTCAAATTCTCTCCT
	Ogazella_noCTRL	CAGAGCCCGGTAATTGCGTAAAATTTAAACCTTTATATTCAGAGATTCAAATCCTCTCCT
	8839_Tripoli_noCTRL	CAGAGCCCGGTAATTGCGTAAAACTTAAACCTTTATATTCAGAGATTCAAATCCTCTCCT
	35370_Dakhla_noCTRL	CAGAGCCCGGTAATTGCGTAAAACTTAAACCTTTATATTCAGAGATTCAAATCCTCTCCT
	Tstrepsoceros_noCTRL	CAGAGCCCGGTAATTGCATAAAACTTAAACTTTTATATCCAGAGATTCAAATCCTCTCCT

	Dlunatus_noCTRL	TAACAAAATGTTTATACTTAATATCCTAATACTAATTATCCCCATCCTCCTAGCCGTAGC
	Dpygargus_noCTRL	TAACAAAATGTTTATACTCAATATCCTAATGCTAATTATCCCCATCCTCCTAGCCGTAGC
	Abuselaphus_noCTRL	TAACAAAATGTTTATACTCAATATTCTAATACTAATTATCCCCGTCCTCCTAGCCGTGGC
	Cgnou_noCTRL	TAACAAAATGTTTATACTCAACATTCTAACACTAATTATTCCTATTCTCTTAGCCGTGGC
	Ctaurinus_noCTRL	TAACAAAATGTTTATACTCAACATTCTAACACTAATTATCCCTATTCTCTTAGCCGTGGC
	Hequinus_noCTRL	TAAC-AAATGTTTTTAATTAATACCCTTATACTGATTATTCCCATTCTCCTAGCCGTAGC
	Hniger_noCTRL	TAAC-AAATGTTCATAATTAATACCCTTATACTAATCATCCCCATCCTCCTAGCCGTAGC
	Hleucophaeus_noCTRL	TAAC-AAATGTTTATAGTTAATACCCTCATACTGATTATCCCCATCCTCCTAGCCGTGGC
	Obeisa_noCTRL	TAAC-AAATGTTCATAGTTAATACTCTTATACTAATTATCCCTATTCTCCTAGCCGTAGC
	Odammah_noCTRL	TAAC-AAATGTTTATAGTTAATACTCTTATACTAATTATCCCTATTCTCCTAGCCGTAGC
	Oleucoryx_noCTRL	TAAC-AAATGTTCATAATCAATACTCTTATATTAATTATCCCTGTTCTCCTAGCCGTAGC
	Ogazella_noCTRL	TAAC-AAATGTTCATAGTTAATACCCTCATACTAATTATCCCTATTCTCCTAGCCGTAGC
	8839_Tripoli_noCTRL	TAAC-AAATGTTCATAGTTAATATCCTTATACTAATTATCCCTATTCTCCTAGCCGTAGC
	35370_Dakhla_noCTRL	TAAC-AAATGTTCATAGTTAATATCCTTATACTAATTATCCCTATTCTCCTAGCCGTAGC
	Tstrepsoceros_noCTRL	TAACAAAATGTTCATAATCAATGTTCTAATACTCATTATCCCTATCCTGCTAGCCGTAGC

	Dlunatus_noCTRL	CTTCCTCACACTAGTTGAACGAAAAGTCCTAGGCTATATACAACTCCGAAAAGGCCCGAA
	Dpygargus_noCTRL	CTTTCTCACCCTAGTTGAACGAAAAGTCCTAGGCTATATACAACTCCGAAAGGGCCCGAA
	Abuselaphus_noCTRL	CTTCCTCACACTAGTTGAACGAAAAATCCTAGGCTACATACAATTCCGAAAAGGCCCGAA
	Cgnou_noCTRL	CTTCCTCACACTAGTCGAACGAAAAGTCCTAGGCTATATACAATTCCGAAAAGGCCCAAA
	Ctaurinus_noCTRL	CTTCCTCACACTAGTCGAACGAAAAGTCCTAGGCTACATACAATTCCGAAAAGGCCCAAA
	Hequinus_noCTRL	CTTCCTCACATTAGTCGAACGAAAAGTCCTAGGTTACATACAATTTCGAAAAGGCCCAAA
	Hniger_noCTRL	CTTCCTTACACTAGTCGAACGAAAAATCCTAGGCTACATACAATTTCGAAAAGGCCCAAA
	Hleucophaeus_noCTRL	CTTCCTTACACTAGTCGAACGAAAAGTCCTAGGCTACATACAATTTCGAAAAGGCCCAAA
	Obeisa_noCTRL	CTTCCTAACATTAGTTGAACGAAAAATTCTAGGCTACATACAATTTCGAAAAGGTCCAAA
	Odammah_noCTRL	CTTCCTAACATTAGTTGAACGAAAAATTTTAGGCTACATACAATTTCGAAAAGGTCCAAA
	Oleucoryx_noCTRL	CTTCCTAACATTAGTTGAACGAAAAATTTTAGGCTACATACAATTTCGAAAAGGTCCAAA
	Ogazella_noCTRL	TTTCCTAACGTTAGTTGAACGAAAAATCCTAGGTTACATACAATTTCGAAAAGGTCCAAA
	8839_Tripoli_noCTRL	CTTCCTAACATTAGTCGAACGAAAAATCCTAGGCTACATACAATTTCGAAAAGGCCCAAA
	35370_Dakhla_noCTRL	CTTCCTAACATTAGTCGAACGAAAAATCCTAGGCTACATACAATTTCGAAAAGGCCCAAA
	Tstrepsoceros_noCTRL	ATTCCTCACATTAGTGGAACGAAAAGTCTTAGGCTACATACAATTCCGAAAGGGTCCCAA

	Dlunatus_noCTRL	TGTTGTAGGCCCATATGGCCTACTCCAACCCATTGCCGATGCAATCAAACTTTTCATCAA
	Dpygargus_noCTRL	TGTTGTAGGCCCATATGGCCTGCTCCAACCTATTGCCGATGCAATCAAACTTTTCATTAA
	Abuselaphus_noCTRL	TGTTGTAGGCCCATACGGCCTACTCCAACCCATTGCCGATGCAATTAAACTTTTCATCAA
	Cgnou_noCTRL	TGTTGTAGGCCCATACGGTCTACTCCAACCCATTGCCGACGCAATCAAACTATTCATTAA
	Ctaurinus_noCTRL	TGTTGTAGGCCCATACGGTCTACTTCAACCCATTGCCGACGCAATCAAACTTTTCATTAA
	Hequinus_noCTRL	TGTTGTAGGCCCATATGGCCTACTCCAACCCATCGCTGATGCCATTAAACTTTTCACCAA
	Hniger_noCTRL	TGTCGTAGGCCCGTACGGCCTACTTCAACCCATCGCCGATGCAATTAAACTTTTCACTAA
	Hleucophaeus_noCTRL	TGTCGTAGGCCCATACGGCCTACTTCAACCCATTGCCGATGCAATTAAACTTTTTACTAA
	Obeisa_noCTRL	TGTTGTAGGCCCATACGGCCTACTTCAACCCATTGCAGATGCAATTAAACTTTTCATTAA
	Odammah_noCTRL	TGTTGTAGGCCCATACGGCCTACTTCAACCCATCGCAGATGCAATTAAACTTTTCATTAA
	Oleucoryx_noCTRL	TGTTGTAGGCCCATACGGCCTACTTCAACCCATCGCAGATGCAATTAAACTTTTCATTAA
	Ogazella_noCTRL	TGTTGTAGGCCCATACGGCCTACTTCAACCCATCGCAGATGCAATTAAACTTTTCATTAA
	8839_Tripoli_noCTRL	TGTTGTAGGCCCATACGGCCTACTTCAACCCATCGCAGATGCAATTAAACTTTTCATTAA
	35370_Dakhla_noCTRL	TGTTGTAGGCCCATACGGCCTACTTCAACCCATCGCAGATGCAATTAAACTTTTCATTAA
	Tstrepsoceros_noCTRL	TGTTGTAGGCCCATACGGCCTACTCCAACCCATTGCCGACGCAATCAAGCTTTTCATCAA

	Dlunatus_noCTRL	GGAACCCCTACGACCTGCTACCTCCTCAATTTCAATATTCATTTTAGCACCCATTCTGGC
	Dpygargus_noCTRL	AGAGCCCCTACGACCTGCCACATCCTCAATCTCAATATTCATTCTAGCGCCCATCCTGGC
	Abuselaphus_noCTRL	GGAACCTCTACGACCTGCCACATCCTCAATCTCAATATTCATCTTAGCACCCATCCTGGC
	Cgnou_noCTRL	AGAACCCCTACGACCCGCCACATCCTCAATCTCAATATTCATTTTAGCACCCATTCTGGC
	Ctaurinus_noCTRL	AGAACCCCTACGACCCGCCACATCCTCAATCTCAATATTCATTTTAGCACCCATTCTGGC
	Hequinus_noCTRL	AGAACCCTTACGACCCGCCACATCCTCAATTTCAATATTCATTCTAGCACCCATTCTAGC
	Hniger_noCTRL	AGAACCCTTACGACCCGCCACATCCTCTATTTCAATATTCATTCTAGCACCCATTCTAGC
	Hleucophaeus_noCTRL	GGAGCCCCTACGACCTGCCACATCCTCAATTTCAATATTCATCTTAGCACCCATCCTAGC
	Obeisa_noCTRL	AGAGCCTCTACGACCTGCTACATCCTCAATCTCAATATTTATTCTAGCACCCATTTTAGC
	Odammah_noCTRL	AGAGCCCTTACGACCTGCTACATCCTCAATTTCAATATTTATTCTAGCACCTATTTTAGC
	Oleucoryx_noCTRL	AGAGCCTTTACGACCTGCTACCTCCTCAATCTCGATATTTATTCTAGCACCCATTTTAGC
	Ogazella_noCTRL	AGAGCCTTTACGACCTGCTACATCCTCAATCTCAATATTTATTCTAGCACCCATTTTAGC
	8839_Tripoli_noCTRL	AGAACCTTTACGACCTGCTACATCCTCAATCTCAATATTTATCCTAGCACCCATTCTAGC
	35370_Dakhla_noCTRL	AGAACCTTTACGACCTGCTACATCCTCAATCTCAATATTTATCCTAGCACCCATTCTAGC
	Tstrepsoceros_noCTRL	AGAACCACTACGCCCCGCCACATCCTCAGTATCAATATTTATCTTAGCACCTATCTTAGC

	Dlunatus_noCTRL	CCTAAGCTTGGCCCTAACCATATGAATCCCCCTGCCCATACCGCATCCGCTCATCAACAT
	Dpygargus_noCTRL	CCTAAGCTTGGCCCTGACCATATGAATCCCCCTACCCATGCCACACCCACTTATCAACAT
	Abuselaphus_noCTRL	CCTAAGCTTAGCCCTAACCATATGAATCCCCCTGCCCATACCACACCCGCTCATCAACAT
	Cgnou_noCTRL	CCTAAGCCTGGCCCTAACCATATGAATTCCCCTACCCATACCCCACCCACTCATCAACAT
	Ctaurinus_noCTRL	CCTAAGCCTAGCCCTAACCATATGAATCCCCCTACCCATACCCCACCCACTCATCAACAT
	Hequinus_noCTRL	CCTAAGCCTAGCTCTAACCATATGAATCCCCCTACCCATACCCTATCCACTTATCAACAT
	Hniger_noCTRL	CCTAAGCCTAGCCCTAACCATATGAATTCCCCTGCCCATGCCCTACCCACTCATTAACAT
	Hleucophaeus_noCTRL	CCTAAGCCTAGCTCTGACCATATGAATTCCCCTACCCATACCCTATCCACTTATTAACAT
	Obeisa_noCTRL	CCTAAGCCTAGCCTTAACCATATGAATCCCCCTACCTATACCCTATCCACTCATTAACAT
	Odammah_noCTRL	CCTAAGCCTAGCCTTAACCATATGAATCCCCCTACCTATACCCTACCCACTCATTAACAT
	Oleucoryx_noCTRL	CCTAAGCCTAGCCTTAACCATATGAATTCCCCTTCCTATACCTTATCCACTCATTAACAT
	Ogazella_noCTRL	CCTAAGCCTAGCCCTAACCATATGAATCCCCCTGCCTATACCCCATCCACTCATTAATAT
	8839_Tripoli_noCTRL	CCTAAGTCTAGCCCTAACCATATGAATTCCCCTACCTATGCCCTATCCACTCATCAACAT
	35370_Dakhla_noCTRL	CCTAAGTCTAGCCCTAACCATATGAATTCCCCTACCTATGCCCTATCCACTCATCAACAT
	Tstrepsoceros_noCTRL	ACTAAGCCTAGCCCTAACCATATGAATCCCCCTACCCATACCCTACCCCCTAATCAACAT

	Dlunatus_noCTRL	AAATCTAGGAGTCCTCTTTATACTAGCTATATCAAGTCTAGCCGTATATTCAATCCTTTG
	Dpygargus_noCTRL	AAACCTAGGAGTCCTCTTTATACTAGCCATATCAAGTCTAGCCGTATATTCAATCCTCTG
	Abuselaphus_noCTRL	AAACCTGGGAGTCCTCTTTATACTAGCTATATCAAGTCTAGCCGTATATTCAATCCTCTG
	Cgnou_noCTRL	AAATCTAGGAGTCCTCTTCATACTAGCTATATCGAGTCTAGCCGTATATTCAATCCTCTG
	Ctaurinus_noCTRL	AAATCTAGGAGTCCTCTTCATACTAGCTATATCGAGTCTAGCCGTTTACTCAATCCTCTG
	Hequinus_noCTRL	AAATTTAGGGGTCCTTTTTATACTAGCCATATCAAGCTTAGCCGTGTACTCAATCCTCTG
	Hniger_noCTRL	AAACTTAGGAGTCCTTTTTATATTAGCCATGTCAAGCCTAGCCGTATACTCAATCCTCTG
	Hleucophaeus_noCTRL	AAACTTAGGAGTCCTCTTTATATTAGCCATATCAAGCCTAGCCGTATACTCAATCCTCTG
	Obeisa_noCTRL	AAACCTAGGAGTCCTTTTTATATTGGCTATATCAAGCCTAGCCGTATACTCAATCCTCTG
	Odammah_noCTRL	AAACTTAGGAGTCCTTTTTATATTGGCTATATCAAGCCTAGCTGTATACTCAATCCTCTG
	Oleucoryx_noCTRL	AAACTTAGGAGTCCTTTTTATATTGGCCATATCAAGCCTAGCTGTGTACTCAATCCTCTG
	Ogazella_noCTRL	AAACTTAGGAGTCCTTTTTATATTAGCCATATCAAGCCTAGCTGTATACTCAATCCTCTG
	8839_Tripoli_noCTRL	AAACTTAGGGGTCCTCTTTATATTAGCTATATCAAGCCTAGCCGTATACTCAATCCTCTG
	35370_Dakhla_noCTRL	AAACTTAGGGGTCCTCTTTATATTAGCTATATCAAGCCTAGCCGTATACTCAATCCTCTG
	Tstrepsoceros_noCTRL	AAACCTAGGAGTCCTATTTATATTGGCTATGTCAAGCTTAGCCGTATACTCCATCCTCTG

	Dlunatus_noCTRL	ATCAGGTTGGGCCTCCAACTCAAAATATGCACTTATCGGGGCCCTACGGGCAGTAGCACA
	Dpygargus_noCTRL	ATCAGGCTGAGCCTCCAACTCAAAGTATGCACTTATTGGAGCCCTACGAGCAGTAGCACA
	Abuselaphus_noCTRL	ATCGGGCTGAGCCTCCAACTCAAAATATGCACTTATTGGAGCCCTACGAGCAGTAGCACA
	Cgnou_noCTRL	ATCAGGCTGAGCCTCCAACTCAAAATATGCACTCATCGGGGCCCTACGGGCAGTAGCACA
	Ctaurinus_noCTRL	ATCAGGCTGGGCCTCCAACTCAAAATATGCACTCATCGGGGCCCTACGGGCAGTAGCACA
	Hequinus_noCTRL	ATCAGGCTGAGCTTCCAACTCAAAATACGCCCTCATCGGAGCCCTACGAGCAGTAGCACA
	Hniger_noCTRL	ATCAGGCTGAGCTTCCAACTCAAAATACGCCCTCATCGGAGCCCTACGAGCAGTAGCACA
	Hleucophaeus_noCTRL	ATCAGGCTGAGCCTCCAACTCAAAATATGCCCTCATCGGGGCCCTACGAGCAGTAGCACA
	Obeisa_noCTRL	ATCAGGCTGAGCTTCCAACTCAAAATATGCCCTCATTGGAGCTCTACGAGCAGTAGCACA
	Odammah_noCTRL	ATCAGGCTGAGCTTCCAACTCAAAATATGCCCTCATTGGGGCTCTACGAGCAGTAGCACA
	Oleucoryx_noCTRL	ATCAGGCTGAGCTTCCAACTCAAAATATGCCCTCATCGGGGCTCTACGAGCAGTAGCACA
	Ogazella_noCTRL	ATCAGGCTGAGCTTCCAACTCAAAATATGCTCTCATTGGGGCTCTACGAGCAGTAGCACA
	8839_Tripoli_noCTRL	ATCAGGCTGAGCTTCCAACTCAAAATATGCCCTCATTGGGGCTCTACGAGCAGTAGCACA
	35370_Dakhla_noCTRL	ATCAGGCTGAGCTTCCAACTCAAAATATGCCCTCATTGGGGCTCTACGAGCAGTAGCACA
	Tstrepsoceros_noCTRL	ATCAGGATGAGCCTCCAACTCAAAATATGCACTAATCGGAGCCCTACGGGCAGTAGCACA

	Dlunatus_noCTRL	AACCATCTCATACGAAGTTACACTAGCAATTATCTTGCTATCAGTACTGCTGATAAACGG
	Dpygargus_noCTRL	AACCATCTCATATGAAGTTACACTGGCAATTATCTTGCTATCGGTACTGCTAATAAACGG
	Abuselaphus_noCTRL	AACCATCTCATATGAAGTTACACTAGCAATCATCCTGCTATCAGTACTGCTAATAAACGG
	Cgnou_noCTRL	AACCATCTCATATGAAGTCACACTAGCAATCATCTTGCTATCAGTATTACTAATAAATGG
	Ctaurinus_noCTRL	AACCATCTCATATGAAGTTACACTAGCAATCATCTTGCTATCAGTATTACTAATAAATGG
	Hequinus_noCTRL	AACAATCTCATACGAAGTGACACTAGCAATTATCCTGTTATCAGTACTACTAATAAACGG
	Hniger_noCTRL	AACAATCTCATATGAAGTAACACTAGCAATTATCCTATTATCAGTATTACTAATAAACGG
	Hleucophaeus_noCTRL	AACAATCTCATATGAAGTAACACTAGCAATCATCCTGTTATCAGTATTGCTAATAAACGG
	Obeisa_noCTRL	AACAATCTCATATGAAGTAACACTAGCAATTATCCTATTATCAGTACTGCTGATAAACGG
	Odammah_noCTRL	AACAATCTCATATGAAGTAACACTAGCAATTATCCTACTATCAGTACTGCTAATAAACGG
	Oleucoryx_noCTRL	AACAATCTCATATGAAGTAACACTAGCAATTATTCTACTATCAGTACTGCTAATAAACGG
	Ogazella_noCTRL	AACAATCTCATATGAAGTAACACTAGCAATTATCCTATTGTCAGTATTGCTAATAAACGG
	8839_Tripoli_noCTRL	AACAATCTCATATGAAGTAACGCTAGCAATCATCCTATTATCAGTACTGCTAATAAACGG
	35370_Dakhla_noCTRL	AACAATCTCATATGAAGTAACGCTAGCAATCATCCTATTATCAGTACTGCTAATAAACGG
	Tstrepsoceros_noCTRL	AACAATCTCATATGAAGTAACACTCGCAATCATTCTGCTATCGGTACTCCTGATAAATGG

	Dlunatus_noCTRL	GTCCTTCACCCTCTCCACACTAATTATTACACAAGAACAAGTGTGACTAATTTTTCCAGC
	Dpygargus_noCTRL	ATCCTTCACCCTCTCCACACTAATTATCACACAAGAACAAGTGTGACTAATTTTTCCAGC
	Abuselaphus_noCTRL	ATCCTTTACCCTCTCTACACTAATCATTACACAAGAACAAGTATGATTAATTTTTCCAGC
	Cgnou_noCTRL	ATCCTTCACCCTATCTACACTAATCATCACACAAGAACAAGTATGACTAATCTTCCCAGC
	Ctaurinus_noCTRL	ATCCTTCACCCTATCTACACTAATCATCACACAAGAACAAGTATGACTAATCTTCCCGGC
	Hequinus_noCTRL	GTCCTTCACCCTCTCCACATTAATCACCACACAAGAACAAATATGATTAATCTTCCCAGC
	Hniger_noCTRL	ATCCTTCACTCTTTCCACATTAATTATCACACAAGAACAAATATGACTAATCTTCCCAGC
	Hleucophaeus_noCTRL	ATCCTTCACACTCTCCACATTAATTATCACACAAGAACGAACATGGCTAATCTTCCCAGC
	Obeisa_noCTRL	ATCCTTCACCCTCTCCACATTAATTATTACCCAAGAACAAACATGACTAATCTTCCCAGC
	Odammah_noCTRL	ATCCTTTACCCTTTCCACATTAATTATTACCCAAGAACAAACATGACTAATCTTCCCAGC
	Oleucoryx_noCTRL	ATCCTTCACCCTCTCCACATTAATTATTACCCAAGAACAAACATGACTAATCTTCCCAGC
	Ogazella_noCTRL	ATCCTTCACCCTCTCCACATTAATTATTACTCAAGAACAAACATGACTAATCTTCCCGGC
	8839_Tripoli_noCTRL	ATCCTTCACCCTTTCCACATTAATTATTACTCAAGAACAAACATGACTAATCTTCCCAGC
	35370_Dakhla_noCTRL	ATCCTTCACCCTTTCCACATTAATTATTACTCAAGAACAAACATGACTAATCTTCCCAGC
	Tstrepsoceros_noCTRL	ATCCTTCACCTTATCAACATTAATCATCACACAAGAACAAGTATGACTAATTTTCCCTGC

	Dlunatus_noCTRL	ATGACCCCTAGCAATAATATGATTTATCTCAACACTGGCAGAAACAAACCGGGCACCGTT
	Dpygargus_noCTRL	ATGACCCCTAGCAATAATATGATTTATCTCAACACTGGCAGAAACAAACCGGGCGCCGTT
	Abuselaphus_noCTRL	ATGACCCCTAGCAATAATATGATTTATCTCGACACTAGCAGAAACAAACCGAGCACCATT
	Cgnou_noCTRL	ATGACCTCTAGCAATAATATGATTCATCTCAACACTAGCAGAAACAAACCGGGCACCATT
	Ctaurinus_noCTRL	ATGACCTCTAGCAATAATATGATTTATCTCAACACTAGCAGAAACAAACCGGGCACCATT
	Hequinus_noCTRL	ATGACCCTTGGCAATAATATGATTTATCTCAACACTAGCAGAAACAAACCGAGCACCATT
	Hniger_noCTRL	ATGACCCCTAGCAATAATATGATTTATCTCAACACTAGCAGAAACAAACCGAGCACCATT
	Hleucophaeus_noCTRL	ATGACCTCTAGCAATAATATGATTTATCTCAACACTAGCAGAAACAAACCGAGCACCATT
	Obeisa_noCTRL	ATGACCCTTAGCAATAATATGATTTATCTCAACACTAGCAGAAACAAACCGAGCACCATT
	Odammah_noCTRL	ATGACCCTTAGCAATAATATGGTTTATCTCAACACTAGCAGAAACAAACCGAGCACCATT
	Oleucoryx_noCTRL	ATGACCCTTAGCAATAATATGATTTATCTCAACACTAGCAGAAACAAACCGAGCACCATT
	Ogazella_noCTRL	ATGACCCTTAGCAATAATATGATTTATCTCAACACTAGCAGAAACAAACCGAGCACCATT
	8839_Tripoli_noCTRL	ATGACCCTTAGCAATAATATGATTTATCTCAACACTAGCAGAAACAAACCGAGCACCATT
	35370_Dakhla_noCTRL	ATGACCCTTAGCAATAATATGATTTATCTCAACACTAGCAGAAACAAACCGAGCACCATT
	Tstrepsoceros_noCTRL	ATGACCCCTAGCAATGATATGATTCACCTCAACACTAGCAGAAACAAACCGAGCTCCCTT

	Dlunatus_noCTRL	TGATCTCACCGAAGGAGAATCTGAACTAGTCTCGGGTTTCAACGTAGAATACGCCGCAGG
	Dpygargus_noCTRL	TGATCTCACCGAAGGAGAATCCGAACTAGTCTCAGGTTTTAACGTAGAGTACGCCGCAGG
	Abuselaphus_noCTRL	TGATCTTACCGAAGGAGAATCTGAACTAGTATCAGGTTTCAACGTAGAATATGCCGCAGG
	Cgnou_noCTRL	TGACCTCACCGAAGGGGAATCCGAACTAGTCTCAGGTTTCAACGTAGAATACGCCGCAGG
	Ctaurinus_noCTRL	TGACCTCACCGAAGGAGAATCCGAACTAGTCTCAGGTTTCAACGTAGAATACGCCGCAGG
	Hequinus_noCTRL	CGACCTAACCGAAGGAGAATCAGAACTAGTCTCAGGTTTTAACGTAGAATACGCAGCAGG
	Hniger_noCTRL	TGACCTCACCGAAGGAGAATCAGAACTGGTCTCAGGCTTTAACGTGGAATACGCAGCAGG
	Hleucophaeus_noCTRL	TGACCTTACCGAGGGAGAATCAGAACTGGTCTCAGGCTTTAACGTAGAATATGCAGCAGG
	Obeisa_noCTRL	TGACCTCACCGAAGGAGAATCAGAACTAGTCTCGGGTTTTAACGTAGAATATGCAGCAGG
	Odammah_noCTRL	TGACCTCACCGAAGGGGAATCAGAACTAGTCTCGGGTTTTAACGTAGAATATGCAGCAGG
	Oleucoryx_noCTRL	TGACCTTACCGAAGGAGAATCAGAACTAGTCTCGGGCTTTAACGTAGAATATGCAGCAGG
	Ogazella_noCTRL	TGACCTTACCGAAGGAGAATCAGAACTAGTCTCGGGATTTAACGTAGAATATGCAGCAGG
	8839_Tripoli_noCTRL	TGACCTCACCGAAGGAGAATCAGAACTAGTCTCGGGTTTTAACGTAGAATACGCAGCAGG
	35370_Dakhla_noCTRL	TGACCTCACCGAAGGAGAATCAGAACTAGTCTCGGGTTTTAACGTAGAATACGCAGCAGG
	Tstrepsoceros_noCTRL	CGACCTTACCGAAGGAGAATCAGAACTAGTATCCGGCTTCAACGTAGAATATGCAGCAGG

	Dlunatus_noCTRL	ACCCTTCGCCTTGTTTTTCATAGCAGAATACGCAAACATTATCATAATAAATATTTTCAC
	Dpygargus_noCTRL	ACCCTTTGCCTTATTTTTCATAGCAGAATATGCAAACATTATTATAATAAACATCTTTAC
	Abuselaphus_noCTRL	ACCCTTCGCCTTATTTTTTATAGCAGAATACGCAAACATTATTATAATAAATATTTTCAC
	Cgnou_noCTRL	ACCCTTTGCCCTATTTTTCATAGCAGAATACGCAAACATTATCATAATAAACATTTTCAC
	Ctaurinus_noCTRL	ACCCTTCGCCCTATTTTTCATAGCAGAATACGCAAACATTATCATAATAAACATCTTCAC
	Hequinus_noCTRL	ACCATTCGCCCTATTTTTTATAGCAGAATATGCTAACATTATCATAATAAACATCTTTAC
	Hniger_noCTRL	GCCCTTCGCCCTATTTTTTATAGCAGAATATGCTAACATCATCATAATAAATGTCTTCAC
	Hleucophaeus_noCTRL	ACCATTCGCCCTATTTTTCATAGCAGAATATGCCAACATCATCATAATAAATATCTTCAC
	Obeisa_noCTRL	ACCATTCGCCCTATTTTTCATAGCAGAATACGCCAACATTATTATAATAAACATCTTCAC
	Odammah_noCTRL	ACCATTCGCCCTATTTTTCATAGCAGAATACGCCAACATTATTATAATAAATATCTTCAC
	Oleucoryx_noCTRL	ACCATTCGCCCTATTCTTCATAGCAGAATACGCCAACATTATTATAATAAACATCTTCAC
	Ogazella_noCTRL	ACCATTCGCCCTGTTTTTCATAGCAGAATATGCCAACATTATTATAATAAACATCTTCAC
	8839_Tripoli_noCTRL	ACCATTCGCCCTATTTTTCATAGCAGAATACGCCAACATTATTATAATAAACATCTTCAC
	35370_Dakhla_noCTRL	ACCATTCGCCCTATTTTTCATAGCAGAATACGCCAACATTATTATAATAAACATCTTCAC
	Tstrepsoceros_noCTRL	ACCATTCGCCCTATTTTTCATAGCAGAATACGCAAACATCATCATAATAAATATTTTCAC

	Dlunatus_noCTRL	AACAACTCTATTTCTAGGAGCATTCCATAATCCATGCATACCAGAACTCTACACAATTAA
	Dpygargus_noCTRL	AACAACTCTATTTCTAGGAGCATTCCATAACCCATATATGCCAGAACTTTACACAATTAA
	Abuselaphus_noCTRL	AACAACCCTGTTCCTAGGAGCATTTCATAACCCATACATACCAGAACTCTACACAATCAA
	Cgnou_noCTRL	AGCAACTCTATTCCTAGGAGCATTCCATAACCCATACATACCAGAACTCTACACAATCAA
	Ctaurinus_noCTRL	AGCAACTCTATTCCTAGGAGCATTCCATAACCCATACATACCAGAACTCTACACAATCAA
	Hequinus_noCTRL	AACAACCTTATTCCTAGGAGCATTTCACAGCCCATATATACCAGAACTCTACACAATCAA
	Hniger_noCTRL	AACAACCCTATTCCTGGGAGCATTTCACAGCCCGTACATACCAGAACTTTACACTATCAA
	Hleucophaeus_noCTRL	AACAACCCTATTCCTAGGAGCATTCCACAACCCATATATACCAGAACTCTACACTATTAA
	Obeisa_noCTRL	AACAACCCTATTCCTAGGAGCATTTCACAATCCATATATACCAGAACTTTACACAATCAA
	Odammah_noCTRL	AACAACCCTATTCCTAGGAGCATTTCATAATCCATATATGCCAGAACTTTACACAATCAA
	Oleucoryx_noCTRL	AACAACCCTATTCCTAGGAGCATTTCACAATCCATATATACCAGAACTTTACACAATCAA
	Ogazella_noCTRL	AACAACCCTATTCCTAGGAGCATTTCACAATCCATATATACCAGAACTTTACACAATCAA
	8839_Tripoli_noCTRL	AACAACCCTATTCCTAGGAGCATTTCATAACCCATACATACCAGAACTTTACACAATCAA
	35370_Dakhla_noCTRL	AACAACCCTATTCCTAGGAGCATTTCATAACCCATACATACCAGAACTTTACACAATCAA
	Tstrepsoceros_noCTRL	AACAACCCTATTCCTGGGAGCCTTCCACAATCCATACATACCAGAACTATACACAATCAA

	Dlunatus_noCTRL	TTTTACTATCAAATCACTACTGCTCACAATTACTTTCCTATGAATTCGAGCATCCTACCC
	Dpygargus_noCTRL	TTTTACTGTCAAATCACTACTGCTCACAATTACTTTCCTATGAATTCGAGCATCCTACCC
	Abuselaphus_noCTRL	TTTTACCATTAAATCACTACTACTCACAATCACTTTCCTATGAATTCGAGCATCCTACCC
	Cgnou_noCTRL	TTTTACTATTAAATCACTACTACTCACAATCACTTTCCTATGAATTCGAGCATCCTACCC
	Ctaurinus_noCTRL	TTTTACTATTAAATCACTACTACTCACAATCACCTTCCTATGAATTCGAGCATCCTACCC
	Hequinus_noCTRL	CTTCACCATTAAATCACTACTACTTACAATTACTTTCCTATGAATCCGAGCATCCTACCC
	Hniger_noCTRL	CTTTACCATTAAATCTTTACTACTCACAATTACCTTCTTATGAATTCGAGCATCCTACCC
	Hleucophaeus_noCTRL	CTTCACCATTAAATCACTACTACTCACAATTACTTTCCTATGAATTCGAGCATCCTACCC
	Obeisa_noCTRL	CTTCACCATTAAATCTTTACTACTCACAATCACTTTCCTATGAATTCGAGCATCTTACCC
	Odammah_noCTRL	CTTCACCATTAAATCATTATTACTCACAATCACTTTCCTATGAATTCGAGCATCTTACCC
	Oleucoryx_noCTRL	CTTCACCATTAAATCACTACTACTCACAATCACTTTCCTATGAATTCGAGCATCTTACCC
	Ogazella_noCTRL	CTTCACCATTAAATCATTATTACTCACAATCACTTTCCTATGAATTCGAGCATCTTACCC
	8839_Tripoli_noCTRL	CTTTACCATTAAATCATTACTACTCACAATCACTTTCCTATGAATTCGAGCATCCTACCC
	35370_Dakhla_noCTRL	CTTTACCATTAAATCATTGCTACTCACAATCACTTTCCTATGAATTCGAGCATCCTACCC
	Tstrepsoceros_noCTRL	CTTTACCGTTAAATCCTTACTACTAACAATCTCCTTCTTGTGAATCCGAGCCTCCTACCC

	Dlunatus_noCTRL	ACGATTCCGCTATGACCAACTCATGCACTTGTTATGAAAAAATTTCCTACCCCTAACACT
	Dpygargus_noCTRL	ACGATTCCGCTACGACCAACTCATGCACTTGCTATGAAAAAGTTTCCTACCCCTAACGCT
	Abuselaphus_noCTRL	TCGATTCCGCTACGATCAACTCATACACTTGTTATGAAAAAGTTTTCTACCCCTAACACT
	Cgnou_noCTRL	TCGATTCCGCTATGACCAACTAATACATTTACTATGAAAAAGTTTCCTACCCCTAACATT
	Ctaurinus_noCTRL	TCGATTCCGCTACGACCAACTAATACATTTACTATGAAAAAGCTTCCTACCCCTAACATT
	Hequinus_noCTRL	ACGATTTCGCTATGACCAACTGATACACTTATTATGAAAAAACTTTCTACCCCTAACACT
	Hniger_noCTRL	GCGATTCCGCTATGACCAATTAATACACTTATTATGAAAAAACTTTCTGCCCCTAACACT
	Hleucophaeus_noCTRL	ACGATTCCGCTACGACCAACTAATACACTTACTATGAAAAAACTTTCTGCCTCTAACACT
	Obeisa_noCTRL	ACGATTCCGTTACGACCAACTAATACACTTACTATGAAAAAATTTCCTACCCTTAACACT
	Odammah_noCTRL	ACGATTCCGTTACGACCAACTAATACACTTACTGTGAAAAAATTTCCTACCCCTAACACT
	Oleucoryx_noCTRL	ACGATTCCGTTACGACCAATTAATACACTTACTATGAAAAAATTTCCTACCCCTAACACT
	Ogazella_noCTRL	ACGATTCCGCTACGACCAACTAATACACTTACTATGAAAAAATTTCCTACCCCTAACACT
	8839_Tripoli_noCTRL	ACGATTCCGTTACGACCAACTAATACACTTACTATGAAAAAATTTCCTGCCCCTAACACT
	35370_Dakhla_noCTRL	ACGATTCCGTTACGACCAACTAATACACTTACTATGAAAAAATTTCCTGCCCCTAACACT
	Tstrepsoceros_noCTRL	TCGATTTCGCTATGACCAATTAATACACTTACTATGAAAAAGCTTCTTACCCCTGACCCT

	Dlunatus_noCTRL	AGCCCTATGTATATGACATGTATCACTACCCATTCTCCTATCAGGCATCCCCCCACAAAC
	Dpygargus_noCTRL	AGCCTTATGCATATGACATGTATCACTACCTATTCTCCTATCAAGCATCCCCCCACAAAC
	Abuselaphus_noCTRL	AGCCCTATGCATATGACATGTATCACTACCCGTTCTCCTATCAAGCATTCCCCCGCAAAC
	Cgnou_noCTRL	AGCCCTATGTATATGACATGTATCACTCCCCATTCTCTTATCAAGCATTCCCCCACAAAC
	Ctaurinus_noCTRL	AGCCCTATGTATATGACACGTATCACTCCCTATTCTCTTATCAAGCATTCCCCCACAAAC
	Hequinus_noCTRL	AGCCCTATGCATATGACATGTATCTATACCTATCCTCCTATCAAGCATCCCCCCGCAAAC
	Hniger_noCTRL	AGCCCTATGCATATGGCACGTCTCCATGCCCATTCTCCTATCAGGCATCCCCCCGCAAAC
	Hleucophaeus_noCTRL	AGCCCTGTGTATATGACATGTATCCATACCTATTCTCCTATCAGGCGTCCCCCCACAAAC
	Obeisa_noCTRL	AGCCCTATGTATATGACATGTATCCATACCCATCCTCCTATCGAGCATCCCTCCACAAAC
	Odammah_noCTRL	AGCCCTATGTATATGACATGTATCCATACCTATTCTCCTATCAAGCATCCCCCCACAAAC
	Oleucoryx_noCTRL	AGCCCTATGCATATGACATGTATCTATACCCATTCTCCTATCAAGCATCCCCCCACAAAC
	Ogazella_noCTRL	AGCCCTATGCATATGACATGTATCTATACCCATTCTCCTATCAAGCATCCCCCCACAAAC
	8839_Tripoli_noCTRL	GGCCCTATGTATATGACATGTATCCATACCCATTCTCCTATCAAGCATCCCCCCACAAAC
	35370_Dakhla_noCTRL	GGCCCTATGTATATGACATGTATCCATACCCATTCTCCTATCAAGCATCCCCCCACAAAC
	Tstrepsoceros_noCTRL	AGCCTTATGCATATGACATGTGTCAATACCTATCCTACTAGCAAGCATCCCCCCACAAAC

	Dlunatus_noCTRL	ATAAGAAATATGTCTGACAAAAGAGTTACTTTGATAGAGTAAATCATAGAGGTTTAAACC
	Dpygargus_noCTRL	ATAAGAAATATGTCTGACAAAAGAGTTACTTTGATAGAGTAAATAATAGAGGTTTAAACC
	Abuselaphus_noCTRL	ATAAGAAATATGTCTGACAAAAGAGTTACTTTGATAGAGTAAATAATAGAGGTTTAAACC
	Cgnou_noCTRL	ATAAGAAATATGTCTGACAAAAGAGTTACTTTGATAGAGTAAATAATAGAGGTTTAAACC
	Ctaurinus_noCTRL	ATAAGAAATATGTCTGACAAAAGAGTTACTTTGATAGAGTAAATAATAGAGGTTTAAACC
	Hequinus_noCTRL	ATAAGAAATATGTCTGACAAAAGAGTTACTTTGATAGAGTAAATAATAGAGGTTCAAGCC
	Hniger_noCTRL	ATAAGAAATATGTCTGACAAAAGAGTTACTTTGATAGAGTAAATAATAGAGGTCTAAACC
	Hleucophaeus_noCTRL	ATAAGAAATATGTCTGACAAAAGAGTTACTTTGATAGAGTAAATAATAGAGGTCTAAGCC
	Obeisa_noCTRL	ATAAGAAATATGTCTGACAAAAGAGTTACTTTGATAGAGTAAATAATAGAGGTTTAAGCC
	Odammah_noCTRL	ATAAGAAATATGTCTGACAAAAGAGTTACTTTGATAGAGTAAATAATAGAGGTTTAAGCC
	Oleucoryx_noCTRL	ATAAGAAATATGTCTGACAAAAGAGTTACTTTGATAGAGTAAATAATAGAGGTTTAAGCC
	Ogazella_noCTRL	ATAAGAAATATGTCTGACAAAAGAGTTACTTTGATAGAGTAAATAATAGAGGTTCAAGCC
	8839_Tripoli_noCTRL	ATAAGAAATATGTCTGATAAAAGAGTTACTTTGATAGAGTAAATAATAGAGGTTTAAGCC
	35370_Dakhla_noCTRL	ATAAGAAATATGTCTGATAAAAGAGTTACTTTGATAGAGTAAATAATAGAGGTTTAAGCC
	Tstrepsoceros_noCTRL	ATAAGAAATATGTCTGACAAAAGAGTTACTTTGATAGAGTAAATAATAGAGGTTTAAACC

	Dlunatus_noCTRL	CTCTTATTTCTAGAACTATAGGAATTGAACCCACTCCTAAGAGCCCAAAACTCTTCGTGC
	Dpygargus_noCTRL	CTCTTATTTCTAGAACTATAGGAATTGAACCCACTCCTAAGAGCCCAAAACTCTTCGTGC
	Abuselaphus_noCTRL	CTCTTATTTCTAGAACTATAGGGATCGAACCTACTCCTAAGAACTCAAAACTCCTCGTGC
	Cgnou_noCTRL	CTCTTATTTCTAGAACTATAGGAATTGAACCCACTCCTAAGAGTCCAAAACTCTTCGTGC
	Ctaurinus_noCTRL	CTCTTATTTCTAGAACTATAGGAATTGAACCCACTCCTAAGAGCCCAAAACTCTTCGTGC
	Hequinus_noCTRL	CTCTTATTTCTAGAACTATAGGAATTGAACCTACTCCTAAGAACCCAAAACTCTTCGTGC
	Hniger_noCTRL	CTCTTATTTCTAGAACTATAGGAATTGAACCTAATCCTAAGAACCCAAAACTCTTCGTGC
	Hleucophaeus_noCTRL	CTCTTATTTCTAGAACTATAGGAATTGAACCTAATCCTAAGAACCCAAAACTCTTCGTGC
	Obeisa_noCTRL	CTCTTATTTCTAGAACTATAGGAATTGAACCTACTCCTAAGAATCCAAAACTCTTTGTGC
	Odammah_noCTRL	CTCTTATTTCTAGAACTATAGGAATTGAACCTACTCCTAAGAACCCAAAACTCTTCGTGC
	Oleucoryx_noCTRL	CTCTTATTTCTAGAACTATAGGAATTGAACCTACTCCTAAGAACCCAAAACTCTTTGTGC
	Ogazella_noCTRL	CTCTTATTTCTAGAACTATAGGAATTGAACCTACTCCTAAGAACCCAAAACTCTTTGTGC
	8839_Tripoli_noCTRL	CTCTTATTTCTAGAACTATAGGAATCGAACCTACTCCTAAGAACCCAAAACTCTTTGTGC
	35370_Dakhla_noCTRL	CTCTTATTTCTAGAACTATAGGAATCGAACCTACTCCTAAGAACCCAAAACTCTTTGTGC
	Tstrepsoceros_noCTRL	CTCTTATTTCTAGAACTATAGGAATTGAACCTACCCCTAAGAACCCAAAATTCTTCGTGC

	Dlunatus_noCTRL	TCCCAATTACACCAAATTCTAACAGTAAGGTCAGCTAATTAAGCTATCGGGCCCATACCC
	Dpygargus_noCTRL	TCCCAATTACACCAAATTCTAACAGTAAGGTCAGCTAATTAAGCTATCGGGCCCATACCC
	Abuselaphus_noCTRL	TCCCAGTTACACCAAATTCTAACAGTAAGGTCAGCTAATTAAGCTATCGGGCCCATACCC
	Cgnou_noCTRL	TCCCAATTACACCAAATTCTAACAGTAAGGTCAGCTAATTAAGCTATCGGGCCCATACCC
	Ctaurinus_noCTRL	TCCCAATTACACCAAATTCTAACAGTAAGGTCAGCTAATTAAGCTATCGGGCCCATACCC
	Hequinus_noCTRL	TCCCAATTACACCAAATCCTAACAGTAAGGTCAGCTAATTAAGCTATCGGGCCCATACCC
	Hniger_noCTRL	TCCCAATTACACCAAATTCTAACAGTAAGGTCAGCTAATTAAGCTATCGGGCCCATACCC
	Hleucophaeus_noCTRL	TCCCAATTACACCAAATTCTAACAGTAAGGTCAGCTAATTAAGCTATCGGGCCCATACCC
	Obeisa_noCTRL	TCCCAATTACACCAAATTCTAGTAGTAAGGTCAGCTAATTAAGCTATCGGGCCCATACCC
	Odammah_noCTRL	TCCCAATTACACCAAATTCTAATAGTAAGGTCAGCTAATTAAGCTATCGGGCCCATACCC
	Oleucoryx_noCTRL	TCCCAATTACACCAAATTCTAATAGTAAGGTCAGCTAATTAAGCTATCGGGCCCATACCC
	Ogazella_noCTRL	TCCCAATTACACCAAATTCTAACAGTAAGGTCAGCTAATTAAGCTATCGGGCCCATACCC
	8839_Tripoli_noCTRL	TCCCAATTACACCAAATTCTAACAGTAAGGTCAGCTAATTAAGCTATCGGGCCCATACCC
	35370_Dakhla_noCTRL	TCCCAATTACACCAAATTCTAACAGTAAGGTCAGCTAATTAAGCTATCGGGCCCATACCC
	Tstrepsoceros_noCTRL	TACCAAATACACCAAGCTCTAACAGTAAGGTCAGCTAATTAAGCTATCGGGCCCATACCC

	Dlunatus_noCTRL	CGAAAATGTTGGTTCATATCCTTCCCGTACTAATAAACCCAATCATCTTCATTATTATCC
	Dpygargus_noCTRL	CGAAAATGTTGGTTCATATCCTTCCCGTACTAATAAACCCAATCATCTTCATTATTATCC
	Abuselaphus_noCTRL	CGAAAATGTTGGTTCATATCCTTCCCGTACTAATAAACCCAATCATCTTTATCATCATCC
	Cgnou_noCTRL	CGAAAATGTTGGTTCATACCCTTCCCGTACTAATAAACCCAATCATCTTCATTATTATCC
	Ctaurinus_noCTRL	CGAAAATGTTGGTTCATACCCTTCCCGTACTAATAAACCCAATTATCTTCATTATTATCC
	Hequinus_noCTRL	CGAAAATGTTGGTTCATATCCTTCCCGTACTAATAAACCCAATTATCTTTATCATTATCC
	Hniger_noCTRL	CGAAAATGTTGGTTCATATCCTTCCCATACTAATAAACCCAATTATCTCTATTATCATCC
	Hleucophaeus_noCTRL	CGAAAATGTTGGTTTATACCCTTCCCGTACTAATAAACCCAATTATCTCTATCATCATCC
	Obeisa_noCTRL	CGAAAATGTTGGTTTATATCCTTCCCGTACTAATAAACCCAATTATCTTTATTATTATTC
	Odammah_noCTRL	CGAAAATGTTGGTTTATATCCTTCCCGTACTAATAAACCCAATCATCTTTATTATTATTC
	Oleucoryx_noCTRL	CGAAAATGTTGGTTTATATCCTTCCCGTACTAATAAACCCAATTATCTTTATTATTATTC
	Ogazella_noCTRL	CGAAAATGTTGGTTTATATCCTTCCCGTACTAATAAACCCAATTATCTTTATTATTGTTC
	8839_Tripoli_noCTRL	CGAAAATGTTGGTTCATATCCTTCCCGTACTAATAAACCCAATTATCTTTATTATTATCC
	35370_Dakhla_noCTRL	CGAAAATGTTGGTTCATATCCTTCCCGTACTAATAAACCCAATTATCTTTATTATTATCC
	Tstrepsoceros_noCTRL	CGAAAATGTTGGTTTACACCCTTCCCATACTAATAAACCCAATCATCTTCACTATCATTT

	Dlunatus_noCTRL	TAATAACAGTCATGCTCGGAACCATTATCGTTATAATTAGCTCACACTGATTACTCATCT
	Dpygargus_noCTRL	TAATAACAGTCATGCTCGGAACCATTATCGTTATAATTAGCTCACACTGGTTGCTCATCT
	Abuselaphus_noCTRL	TAATAACAGTCATACTCGGAACCATTATCGTCATAATCAGCTCACACTGATTACTTATCT
	Cgnou_noCTRL	TAATAACGGTTATACTCGGGACCATAATTGTTATAATTAGCTCACATTGATTATTCATCT
	Ctaurinus_noCTRL	TAATAACGGTTATACTCGGAACCATAATTGTTATAATTAGCTCACACTGATTATTCATCT
	Hequinus_noCTRL	TAATAACCATCATATTCGGAACCATCATCGTCATAATTAGCTCACATTGACTACTCATCT
	Hniger_noCTRL	TAACAACCATCATATTCGGAACCATTATCGTTATAATTAGCTCACACTGATTACTCATCT
	Hleucophaeus_noCTRL	TAACAACCGTCATATTCGGAACCATTATCGTTATAATTAGCTCACACTGACTACTCATCT
	Obeisa_noCTRL	TAATAACTATTATATTCGGAACCATTATCGTCATAATCAGCTCACACTGACTACTCATCT
	Odammah_noCTRL	TAATAACTATTATATTCGGAACCATTATCGTCATAATCAGCTCACACTGACTACTCATCT
	Oleucoryx_noCTRL	TAATAACTATTATATTCGGAACTATTATCGTCATAATCAGCTCACACTGATTACTCATCT
	Ogazella_noCTRL	TAATAACTATTGTATTCGGAACCATTATCGTCATAATCAGCTCACACTGACTACTCATCT
	8839_Tripoli_noCTRL	TAATAACCATTATATTCGGAACCATTATCGTCATAATTAGCTCACACTGATTACTTATCT
	35370_Dakhla_noCTRL	TAATAACCATTATATTCGGAACCATTATCGTCATAATTAGCTCACACTGATTACTTATCT
	Tstrepsoceros_noCTRL	TATTGACCACCATACTAGGAACTATTATCGTTATAATTAGCTCCCACTGACTATTTATCT

	Dlunatus_noCTRL	GAATCGGATTTGAAATAAATATACTTGCTATTATTCCTATCATAATAAAAAAACACAATC
	Dpygargus_noCTRL	GAATCGGGTTTGAAATAAATATACTTGCTATTATTCCCATCATAATAAAAAAACACAACC
	Abuselaphus_noCTRL	GAATCGGATTTGAAATAAATATACTTGCCATTATCCCCATCATAATAAAAAAACACAATC
	Cgnou_noCTRL	GAATCGGATTTGAAATAAACATACTTGCCATCATCCCCATTATAATAAAAAAACACAACC
	Ctaurinus_noCTRL	GAATCGGATTTGAAATAAATATACTTGCCATCATCCCCATTATAATAAAAAAACACAACC
	Hequinus_noCTRL	GAATCGGATTCGAAATAAATATACTTGCTATCATTCCCATTATAATAAAAAAACATAACC
	Hniger_noCTRL	GAATTGGATTCGAGATAAATACACTTGCTATTATCCCCATTATAATAAAAAAATATAACC
	Hleucophaeus_noCTRL	GAATTGGGTTCGAAATAAATATACTTGCTATTATCCCCATTATAATAAAAAAATATAACC
	Obeisa_noCTRL	GAATTGGATTTGAAATAAATATACTCGCTATTATTCCTATCATAATAAAAAAACATAACC
	Odammah_noCTRL	GAATTGGATTCGAAATAAATATACTCGCTATTATTCCTATCATAATAAAAAAACATAACC
	Oleucoryx_noCTRL	GGATTGGATTCGAAATAAATATACTCGCTATTATTCCTATTATAATAAAAAAACATAATC
	Ogazella_noCTRL	GAATTGGATTCGAAATAAATATACTCGCTATTATTCCTATCATAATAAAAAAACATAACC
	8839_Tripoli_noCTRL	GAATTGGATTCGAAATAAATATACTCGCTATTATCCCCATCATAATAAAAAAACATAACC
	35370_Dakhla_noCTRL	GAATTGGATTCGAAATAAATATACTCGCTATTATCCCCATCATAATAAAAAAACATAACC
	Tstrepsoceros_noCTRL	GAATCGGATTTGAAATAAACATGCTTGCTATTATCCCCATTATAATAAAAAACCATACCC

	Dlunatus_noCTRL	CACGAGCTACAGAAGCATCAACCAAATATTTTTTAACCCAGTCAACAGCCTCCATGCTAC
	Dpygargus_noCTRL	CACGAGCCACAGAAGCATCGACCAAGTATTTTTTAACCCAATCCACAGCCTCCATATTAC
	Abuselaphus_noCTRL	CACGAGCCACAGAAGCATCAACCAAATATTTTTTAGCCCAATCAACAGCCTCTATACTAC
	Cgnou_noCTRL	CACGAGCCACAGAAGCATCAACCAAATATTTTTTAACCCAATCAACAGCTTCCATATTAC
	Ctaurinus_noCTRL	CACGAGCCACAGAAGCATCAACCAAATATTTTTTAACCCAATCAACAGCTTCCATATTAC
	Hequinus_noCTRL	CACGAGCCACAGAAGCATCAACCAAATATTTCCTAACCCAATCAACAGCCTCCATACTAC
	Hniger_noCTRL	CACGAGCCACAGAAGCATCAACCAAATATTTCCTAACTCAATCAACAGCTTCCATACTAC
	Hleucophaeus_noCTRL	CACGAGCTACAGAAGCATCAACCAAATATTTCCTAACTCAATCAACAGCCTCCATACTAC
	Obeisa_noCTRL	CACGAGCTACAGAAGCATCAACCAAATATTTCCTAACCCAATCCACAGCCTCAATACTAT
	Odammah_noCTRL	CACGAGCTACAGAAGCATCAACCAAATATTTCCTAACCCAATCCACAGCCTCAATACTAC
	Oleucoryx_noCTRL	CACGAGCTACAGAAGCATCAACCAAATATTTCCTAACCCAATCCACAGCCTCAATACTAC
	Ogazella_noCTRL	CACGAGCTACAGAAGCATCAACCAAATATTTCCTAACCCAATCCACAGCCTCAATACTAC
	8839_Tripoli_noCTRL	CACGAGCTACAGAAGCATCAACCAAATATTTCCTAACCCAATCTACGGCCTCAATACTAC
	35370_Dakhla_noCTRL	CACGAGCTACAGAAGCATCAACCAAATATTTCCTAACCCAATCTACGGCCTCAATACTAC
	Tstrepsoceros_noCTRL	CACGAGCCACAGAAGCATCAACCAAATACTTCCTAACCCAATCAACAGCCTCAATACTAT

	Dlunatus_noCTRL	TAATAATAGCTGTCATTATTAACCTGATATTTTCAGGCCAATGAACTGTAATAAAATTAT
	Dpygargus_noCTRL	TAATAATAGCTGTCATCATTAACCTAATATTTTCAGGCCAATGAACTGTAATAAAATTGT
	Abuselaphus_noCTRL	TAATAATAGCTGTCATCATTAACCTGATATTTTCAGGCCAATGAACTGTAATAAAATTAT
	Cgnou_noCTRL	TAATAATAGCCGTTATCATTAACCTAATATTTTCAGGCCAGTGAACTGTAATAAAACTGT
	Ctaurinus_noCTRL	TAATAATAGCCGTTATCATTAACCTGATATTTTCAGGCCAGTGAACTGTAATAAAACTGT
	Hequinus_noCTRL	TAATAATAGCTGTCATCATCAACTTAATATTCTCAGGCCAATGAACCGTAATAAAATTGT
	Hniger_noCTRL	TAATAATAGCTGTTATCATCAACTTAATATCCTCCGGCCAATGAACTGTAATAAAACTGT
	Hleucophaeus_noCTRL	TAATAATAGCTGTCATCATCAACTTAATATCCTCAGGCCAATGAACTGTAATAAAACTGT
	Obeisa_noCTRL	TAATAATAGCTGTCATTATTAACTTAATATTCTCAGGACAATGAACCGTAATAAAACTAT
	Odammah_noCTRL	TAATAATAGCCATCATTATTAACTTAATATTCTCAGGGCAGTGAACCGTAATAAAACTAT
	Oleucoryx_noCTRL	TAATAATAGCCGTCATTATTAACTTAATATTCTCAGGACAGTGAACCGTAATAAAACTAT
	Ogazella_noCTRL	TGATAATGGCCATCATTATTAACCTAATATTCTCAGGACAGTGAACCGTAATAAAACTAT
	8839_Tripoli_noCTRL	TGATAATAGCCGTCATTATTAACTTAATATTCTCAGGACAATGAACCGTAATAAAATTAT
	35370_Dakhla_noCTRL	TGATAATAGCCGTCATTATTAACTTAATATTCTCAGGACAATGAACCGTAATAAAATTAT
	Tstrepsoceros_noCTRL	TAATAATAGCTATTATTATTAACCTAATATTTTCAGGCCAATGAACCGTAATAAAACTAT

	Dlunatus_noCTRL	TTAACCCAACAGCCTCCATACTCATAACAATAGCCCTCGCCATAAAACTAGGAATAGCCC
	Dpygargus_noCTRL	TTAATCCAACAGCCTCCATACTTATAACAATAGCCCTCGCCATAAAACTGGGAATAGCCC
	Abuselaphus_noCTRL	TTAATCCAACAGCCTCCATGCTTATAACAATAGCCCTCGCTATAAAACTGGGAATAGCCC
	Cgnou_noCTRL	TTAACCCAATAGCCTCCATGCTTATAACAATAGCCCTAACCATAAAACTGGGAATAGCCC
	Ctaurinus_noCTRL	TTAACCCAATAGCCTCCATGCTTATAACAATAGCCCTAACCATAAAACTGGGAATAGCCC
	Hequinus_noCTRL	TTAATCCAATAGCCTCCATACTCATGACAATAGCCCTAACTATAAAACTAGGAATAGCTC
	Hniger_noCTRL	TTAACCCAACAGCCTCCATACTCATAACAATAGCCCTCACTATAAAATTAGGAATAGCTC
	Hleucophaeus_noCTRL	TTAATCCAATGGCCTCTATACTCATAACAATGGCCCTCACCATAAAACTAGGAATAGCTC
	Obeisa_noCTRL	TTAATTCAACAGCCTCCATACTTATAACAATAGCCCTTACCATAAAACTAGGAATAGCCC
	Odammah_noCTRL	TTAATTCAACAGCCTCTATACTTATAACAATGGCCCTTACCATAAAACTAGGAATAGCCC
	Oleucoryx_noCTRL	TTAATCCAACAGCCTCTATACTTATAACAATGGCCCTTACCATAAAACTAGGAATAGCCC
	Ogazella_noCTRL	TTAACTCAACTGCCTCTATACTTATGACAATGGCCCTTACCATAAAATTAGGAATAGCCC
	8839_Tripoli_noCTRL	TCAATTCAACAGCCTCTATGCTTATAACAATAGCCCTTGCCATAAAATTAGGAATAGCCC
	35370_Dakhla_noCTRL	TCAATTCAACAGCCTCTATGCTTATAACAATAGCCCTTGCCATAAAATTAGGAATAGCCC
	Tstrepsoceros_noCTRL	TCAATCCAGTGGCCTCAATGATTATAACAATGGCCCTCGCCATAAAACTGGGAATGGCCC

	Dlunatus_noCTRL	CGTTCCACTTCTGAGTTCCAGAAGTAACACAAGGCATCTCCCTATCATCAGGCCTAATTC
	Dpygargus_noCTRL	CATTTCACTTCTGAGTCCCAGAAGTAACACAAGGCATCTCCCTATCATCAGGCCTGATTC
	Abuselaphus_noCTRL	CATTCCACTTCTGAGTCCCAGAAGTAACACAAGGCATCCCCCTATCCTCAGGCCTAATTC
	Cgnou_noCTRL	CATTTCACTTCTGAGTCCCAGAAGTAACACAAGGCATTCCCCTATCCTCAGGCCTAATCC
	Ctaurinus_noCTRL	CATTTCACTTCTGAGTCCCAGAAGTAACACAAGGCATTTCCCTATCCTCGGGCCTAATCC
	Hequinus_noCTRL	CCTTTCACTTCTGAGTCCCAGAAGTAACACAAGGCATCCCTTTATCCTCAGGCCTAATTT
	Hniger_noCTRL	CTTTCCACTTCTGAGTCCCAGAAGTAACACAAGGCATCTCCCTGCACTCAGGCCTAATTC
	Hleucophaeus_noCTRL	CTTTCCACTTCTGAGTCCCTGAAGTAACACAAGGCATCCCCCTATCCTCAGGCCTAATTT
	Obeisa_noCTRL	CCTTCCACTTCTGAGTTCCAGAAGTAACACAAGGCATTTCTCTGTCTTCAGGCCTAATTC
	Odammah_noCTRL	CCTTCCACTTCTGAGTTCCAGAAGTAACACAAGGCATTTCTCTATCCTCAGGCCTAATTC
	Oleucoryx_noCTRL	CCTTCCACTTCTGAGTTCCAGAAGTAACACAAGGCATTTCTCTATCCTCAGGCCTAATTC
	Ogazella_noCTRL	CCTTTCACTTCTGAGTTCCAGAAGTAACACAAGGCATTTCCCTATCCTCAGGCCTAATTC
	8839_Tripoli_noCTRL	CTTTCCATTTCTGAGTCCCAGAAGTAACACAAGGCATTTCTCTATCCTCAGGCCTAATTC
	35370_Dakhla_noCTRL	CTTTCCATTTCTGAGTCCCAGAAGTAACACAAGGCATTTCTCTATCCTCAGGCCTAATTC
	Tstrepsoceros_noCTRL	CATTCCACTTCTGAGTTCCAGAAGTAACACAAGGCATCCCCCTATCCTCCGGCCTAATTT

	Dlunatus_noCTRL	TACTCACATGACAAAAACTAGCGCCCATATCAGTCCTCTACCAGATCTCCCCCTCCATTA
	Dpygargus_noCTRL	TACTTACATGACAAAAACTAGCACCCATGTCGGTCCTCTACCAAATCTCTCCCTCCATTA
	Abuselaphus_noCTRL	TACTCACATGACAAAAACTAGCGCCCATATCAGTCCTCTATCAGATCTCCCCCTCCATTA
	Cgnou_noCTRL	TACTTACATGGCAAAAACTAGCACCTATATCAGTTCTCTACCAAATCTCCCCATCCATCA
	Ctaurinus_noCTRL	TACTTACATGACAAAAACTAGCACCTATATCAGTTCTCTACCAAATCTCCCCATCCATCA
	Hequinus_noCTRL	TACTTACATGACAAAAACTAGCACCTATATCAGTACTTTACCAAATTTCCCCATCCATCA
	Hniger_noCTRL	TACTTACATGACAAAAACTAGCACCCATATCAGTACTCTACCAAATCTCCCCATCCATTA
	Hleucophaeus_noCTRL	TACTTACATGACAAAAACTAGCACCCATATCAGTACTTTACCAAATTTCCCCATCCATCA
	Obeisa_noCTRL	TACTCACATGGCAAAAACTAGCACCCATATCAGTACTCTACCAAATTTCCCCATCTATTA
	Odammah_noCTRL	TACTCACATGGCAAAAACTGGCACCCATATCAGTGCTCTACCAAATTTCCCCATCCATTA
	Oleucoryx_noCTRL	TACTCACATGGCAAAAACTAGCACCCATATCAGTACTCTACCAAATTTCCCCATCCATTA
	Ogazella_noCTRL	TACTCACATGACAAAAACTAGCACCCATATCAGTACTCTACCAAATCTCCCCATCCATTA
	8839_Tripoli_noCTRL	TACTCACATGACAAAAACTAGCACCCATATCAGTACTCTACCAAATTTCCCCATCCATTA
	35370_Dakhla_noCTRL	TACTCACATGACAAAAACTAGCACCCATATCAGTACTCTACCAAATTTCCCCATCCATTA
	Tstrepsoceros_noCTRL	TACTCACATGACAAAAACTAGCACCCATATCCGTACTCTACCAAATCTCACCATCAATTA

	Dlunatus_noCTRL	ATCTGAATTTAATCCTAACTCTATCAATATTATCAATCATGGTCGGGGGCTGAGGAGGAC
	Dpygargus_noCTRL	ATCTAAACCTAATCCTAACCCTATCAATACTATCAATTATGGTTGGGGGCTGAGGAGGAC
	Abuselaphus_noCTRL	ACCTAAACCTAATCCTGACTCTATCAATACTATCAATTATAATCGGAGGCTGAGGAGGGC
	Cgnou_noCTRL	ACCTAAACCTAATCATAACCCTATCAATCCTGTCAATCATAATTGGGGGTTGAGGAGGAC
	Ctaurinus_noCTRL	ACCTAAACCTAATTATAACCCTATCAATCCTGTCAATCATAATTGGGGGTTGAGGAGGAC
	Hequinus_noCTRL	ACCCAAATTTAATTATAACCCTGTCAATCCTATCAATCATAATCGGTGGCTGAGGAGGAC
	Hniger_noCTRL	ACCTAAACCTAATCATAACCCTATCAATCCTATCAATCATGGTAGGAGGCTGGGGAGGAC
	Hleucophaeus_noCTRL	ACCTAAACCTAATCATAACCCTATCAATCCTATCAATCATGGTAGGAGGCTGAGGAGGAC
	Obeisa_noCTRL	ACTTAAACTTAATTATAACCCTATCGGTCCTGTCAATTATAATTGGAGGCTGAGGAGGAC
	Odammah_noCTRL	ACTTAAGCCTAATTATAACCCTATCAGTCCTATCAATTATAATTGGAGGCTGAGGAGGAC
	Oleucoryx_noCTRL	ACTTAAACTTAATTATAATCCTATCAGTTCTGTCAATTATAATTGGAGGCTGAGGAGGAC
	Ogazella_noCTRL	ACTTAAACTTAATTATAACCCTATCAGTCCTGTCAATTATAATTGGAGGCTGAGGAGGAC
	8839_Tripoli_noCTRL	ACTTAAACTTAATTATAACCCTATCAGTCCTATCAATTATAATTGGAGGCTGAGGAGGAC
	35370_Dakhla_noCTRL	ACTTAAACTTAATTATAACCCTATCAGTCCTATCAATTATAATTGGAGGCTGAGGAGGAC
	Tstrepsoceros_noCTRL	ATCTTAACCTAATCCTAACCCTATCTATACTATCAATTATAATCGGAGGCTGAGGAGGAC

	Dlunatus_noCTRL	TAAATCAAACCCAACTACGAAAAATCATAGCCTACTCCTCAATTGCCCATATAGGCTGAA
	Dpygargus_noCTRL	TAAACCAAACCCAACTGCGAAAAATCATAGCCTACTCCTCAATTGCCCACATAGGCTGAA
	Abuselaphus_noCTRL	TAAACCAAACTCAACTACGAAAAATCATAGCCTACTCCTCAATCGCCCATATGGGCTGAA
	Cgnou_noCTRL	TAAACCAGACTCAACTACGAAAAATCATGGCCTACTCCTCAATCGCCCATATGGGCTGAA
	Ctaurinus_noCTRL	TAAACCAGACTCAACTACGAAAAATCATGGCCTACTCCTCAATCGCCCATATGGGCTGAA
	Hequinus_noCTRL	TAAACCAAACTCAACTACGAAAAATTATAGCCTACTCATCAATTGCCCACATAGGCTGAA
	Hniger_noCTRL	TAAATCAAACCCAACTACGAAAAATTATAGCCTACTCATCAATCGCCCACATGGGCTGAA
	Hleucophaeus_noCTRL	TAAACCAAACCCAACTACGAAAAATTATAGCCTACTCATCAATTGCTCACATGGGCTGAA
	Obeisa_noCTRL	TAAATCAAACACAACTACGAAAAATCATAGCCTACTCCTCAATCGCCCATATAGGCTGAA
	Odammah_noCTRL	TAAATCAAACCCAACTACGAAAGATTATAGCCTACTCCTCAATCGCCCATATAGGCTGAA
	Oleucoryx_noCTRL	TAAATCAAACCCAACTACGAAAAATTATAGCCTACTCCTCAATCGCCCATATAGGCTGAA
	Ogazella_noCTRL	TAAATCAAACCCAACTACGAAAAATCATAGCCTACTCCTCAATCGCCCATATAGGCTGAA
	8839_Tripoli_noCTRL	TAAATCAAACCCAACTACGAAAAATCATAGCCTACTCCTCAATCGCCCACATAGGCTGAA
	35370_Dakhla_noCTRL	TAAATCAAACCCAACTACGAAAAATCATAGCCTACTCCTCAATCGCCCACATAGGCTGAA
	Tstrepsoceros_noCTRL	TAAACCAAACACAACTACGAAAAATTATGGCCTACTCATCAATCGCTCACATAGGATGAA

	Dlunatus_noCTRL	TAACAGCAGTTTTATTGTATAATCCCACCATAACACTACTAAACCTAATTATTTATATCA
	Dpygargus_noCTRL	TAACAGCAGTTTTATTATATAACCCCACCATAACACTACTAAACCTAATTATTTACATCA
	Abuselaphus_noCTRL	TAACAGCAGTCTTACTGTATAACCCCACCATAACATTACTAAACCTAATTATCTATATCA
	Cgnou_noCTRL	TAACAGCAGTCTTACTGTATAACCCCACTATAACACTGCTAAATCTAATCATTTACATCA
	Ctaurinus_noCTRL	TAACAGCAGTCTTACTGTATAACCCCACTATAACACTGCTAAACCTAATCATTTACATCA
	Hequinus_noCTRL	TAACAGCAGTCCTACTATATAATCCCACTATGATATTACTATACTTAATCATCTACATCA
	Hniger_noCTRL	TAACAGCAGTACTACCATACAACCCCACTATAACATTACTAAACTTAATCATCTACATCA
	Hleucophaeus_noCTRL	TAACAGCAGTTCTACCCTACAACCCCACTATAACGTTACTAAACTTAATCATCTACATTA
	Obeisa_noCTRL	TAACGGCAGTTCTACTATATAACCCTACCATAACACTGCTAAATTTAATTATTTATATCA
	Odammah_noCTRL	TAACAGCAGTCCTACTATATAACCCTACCATAACACTGCTAAATTTAATTATTTATATCA
	Oleucoryx_noCTRL	TAACAGCAGTCCTACTATATAACCCTACCATAACACTGCTAAATTTAATTATTTATATTA
	Ogazella_noCTRL	TAACAGCAGTCCTACTGTATAACCCAACCATAACACTGCTAAATTTAATTATTTACATCA
	8839_Tripoli_noCTRL	TAACAGCGGTCTTACTATACAACCCTACCATAATATTACTAAATTTAATCATCTACATTA
	35370_Dakhla_noCTRL	TAACAGCGGTCTTACTATACAACCCTACCATAATATTACTAAATTTAATCATCTACATTA
	Tstrepsoceros_noCTRL	TAACAGCAGTACTTCTCTATAACCCTACTATAACATTACTAAACCTAATCATCTATATTA

	Dlunatus_noCTRL	TCATGACCTCCACTATATTTACACTATTCATAGCCAACTCAACCACAACCACTCTATCAC
	Dpygargus_noCTRL	CCATGACCTCCACTATATTTACATTATTTATAGCCAACTCAACTACAACCACTCTATCCC
	Abuselaphus_noCTRL	TTATGACCTCCACCATATTTACATTGTTCATAGCTAACTCAACCACAACCACTCTATCAC
	Cgnou_noCTRL	TCATAACTTCTACTATATTTATACTATTCATAGCCAACTCAACCACAACCACCCTATCAC
	Ctaurinus_noCTRL	TCATAACTTCTACTATATTTATACTATTCATAGCCAACTCAACCACAACCACCCTATCAC
	Hequinus_noCTRL	TCATAACCTCTACCATATTTACACTATTTATAGCTAATTCAACCACAACCACCCTATCAC
	Hniger_noCTRL	TCATAACCACCGCCATATTTACACTATTTATAGCCAACTCAACCACAACTACCTTATCAC
	Hleucophaeus_noCTRL	TCATAACCTCCACTATATTTACACTATTTATAGCCAATTCAACCACAACCACCTTATCAC
	Obeisa_noCTRL	TCATAACCTCCACTATATTTACCTTATTTATAGCCAACTCAACCACAACCACTCTATCAC
	Odammah_noCTRL	TTATAACCTCTACTATATTTACCCTATTTATGGCCAACTCAACCACAACCACTCTATCAC
	Oleucoryx_noCTRL	TTATAACCTCTACTATATTTACCCTATTTATAGCCAACTCAACCACAACCACTCTATCAC
	Ogazella_noCTRL	TTATAACCTCCACTATATTTACCTTATTTATAGCCAACTCAACCACAACCACTCTATCAC
	8839_Tripoli_noCTRL	TTATAACCTCCACTATATTCTCTTTATTTATAGCCAACTCAACCACAACCACTTTATCAC
	35370_Dakhla_noCTRL	TTATAACCTCCACTATATTCTCTTTATTTATAGCCAACTCAACCACAACCACTTTATCAC
	Tstrepsoceros_noCTRL	TTATAACCTCCACCATGTTCATACTGTTTATAGCCAACTCAACTACCACCACCCTATCAC

	Dlunatus_noCTRL	TATCACACACATGAAACAAAGCACCCGTTATAACAGCCCTAGTCCTCGTCACTCTCCTAT
	Dpygargus_noCTRL	TGTCGCATACATGAAACAAAGCACCCATTATGACAGCCCTGATCCTCGTTACCCTCCTGT
	Abuselaphus_noCTRL	TGTCACATACATGAAACAAAGCACCCATTATAACAGCCCTGGTCCTCATCACCCTTCTAT
	Cgnou_noCTRL	TATCTCACACATGAAACAAAGCACCCATTATAACAGCCCTAGTCCTCATTACCCTCTTAT
	Ctaurinus_noCTRL	TATCACACACATGAAACAAAGCACCCATTATAACAGCCCTAGTCCTCATTACCCTCTTAT
	Hequinus_noCTRL	TAGCCCACACATGAAACAAAGCACCCATCATAACTGTATTAACCCTCATCACCCTCCTAT
	Hniger_noCTRL	TATCCCATACATGAAATAAAGCACCTATCATAACTGCCTTAGCCCTCATTACCCTTCTAT
	Hleucophaeus_noCTRL	TATCCCACACATGAAACAAAGCACCTATCATAACTGTCTTAGCCCTCATCACTCTTCTAT
	Obeisa_noCTRL	TAGCCCACACATGAAATAAAGCACCAATTATAACAGCTTTAGTCCTCATCACCCTTTTAT
	Odammah_noCTRL	TAGCCCACACATGAAACAAAGCACCTATTATAACAGCTTTAGTCCTCATCACCCTCCTAT
	Oleucoryx_noCTRL	TAGCCCACACATGAAACAAAGCACCTATCATAACAGCTTTAGTCCTCATCACCCTCCTGT
	Ogazella_noCTRL	TAGCCCACACATGAAATAAAGCACCTATTATAACAGCTTTAGTCCTCATCACCCTCCTAT
	8839_Tripoli_noCTRL	TAGCCCACACATGAAACAAAGCACCTATTATAACAGCTTTAGCCCTCATCACCCTCCTAT
	35370_Dakhla_noCTRL	TAGCCCACACATGAAACAAAGCACCTATTATAACAGCTTTAGCCCTCATCACCCTCCTAT
	Tstrepsoceros_noCTRL	TATCACACACATGAAATAAAGCACCCATCATAACAGTACTAGTCCTAGTAACCCTCCTAT

	Dlunatus_noCTRL	CAATAGGAGGACTACCCCCACTATCAGGGTTTATACCAAAATGAATAATTATCCAAGAAA
	Dpygargus_noCTRL	CAATAGGAGGACTGCCCCCACTATCAGGGTTCATGCCAAAATGAATAATTATTCAAGAAA
	Abuselaphus_noCTRL	CAATAGGAGGACTACCCCCACTATCAGGATTTATACCAAAATGAATAATTATTCAAGAGA
	Cgnou_noCTRL	CAATAGGAGGACTACCACCACTATCAGGATTCATGCCAAAATGAATAATTATCCAAGAAA
	Ctaurinus_noCTRL	CAATAGGAGGATTACCACCACTATCAGGATTCATGCCAAAATGAATAATCATCCAAGAAA
	Hequinus_noCTRL	CAATAGGAGGACTCCCCCCACTTTCAGGATTTATACCAAAATGAATAGTCATCCAAGAAA
	Hniger_noCTRL	CAATAGGAGGACTCCCCCCACTTTCAGGGTTTATACCAAAATGAATGATCATCCAAGAGA
	Hleucophaeus_noCTRL	CAATAGGAGGACTCCCCCCATTTTCAGGGTTCATACCAAAATGAATAATCATCCAAGAAA
	Obeisa_noCTRL	CAATAGGAGGACTCCCCCCACTATCAGGGTTTATACCAAAATGAATAATTATCCAAGAAA
	Odammah_noCTRL	CAATAGGAGGACTCCCTCCACTATCAGGGTTTATACCAAAATGAATAATTATCCAAGAAA
	Oleucoryx_noCTRL	CAATAGGAGGACTCCCCCCACTATCAGGGTTTATACCAAAATGAATAATCATCCAAGAAA
	Ogazella_noCTRL	CAATAGGAGGACTCCCCCCACTATCAGGGTTCATACCAAAATGAATAATTATCCAAGAAA
	8839_Tripoli_noCTRL	CAATAGGAGGACTCCCCCCACTATCAGGGTTTATACCAAAATGAATAATCATCCAAGAAT
	35370_Dakhla_noCTRL	CAATAGGAGGACTCCCCCCACTATCAGGGTTTATACCAAAATGAATAATCATCCAAGAAT
	Tstrepsoceros_noCTRL	CAATAGGGGGCCTCCCTCCCCTATCAGGATTCATCCCAAAATGAATAATCATTCAAGAAA

	Dlunatus_noCTRL	TAACAAAAAATGACAGCATTATTCTACCAACTCTCATGGCAATCACAGCACTACTAAACC
	Dpygargus_noCTRL	TGACAAAAAATAGTAGTATTATCCTACCAACTCTCATAGCAATCACAGCACTACTAAACC
	Abuselaphus_noCTRL	TGACAAAAAACGATAGCATCATCCTACCAACCCTTATAGCAATCACAGCACTACTAAACC
	Cgnou_noCTRL	TAACAAAAAACGACAGCATCATCTTGCCAACCCTAATAGCAATCACAGCACTACTAAACT
	Ctaurinus_noCTRL	TAACGAAAAACGACAGCATCATCTTACCAACCCTAATAGCAATCACAGCACTACTAAACT
	Hequinus_noCTRL	TAACAAAAAATGATAATATCATCTTACCCACCCTCATGGCAATCACAGCACTATTAAACC
	Hniger_noCTRL	TAACAAAAAACGATAATATTATCCTACCCACCCTCATGGCAATCACAGCACTATTAAACC
	Hleucophaeus_noCTRL	TGACAAAAAATGACAATATTATCCTACCCACCTTCATAGCAATCACAGCACTATTAAACC
	Obeisa_noCTRL	TAACAAAAAATGACAACATTATCCTACCAACCTTCATAGCAATCACAGCACTACTAAACC
	Odammah_noCTRL	TAACAAAAAATGACAACATTATCCTACCAACCTTCATAGCAATCACAGCACTACTAAACC
	Oleucoryx_noCTRL	TAACAAAAAATGACAACATTATCCTACCAACCCTCATAGCAATCACAGCACTACTAAACC
	Ogazella_noCTRL	TAACAAAAAATGACAACATTATTCTACCAACCTTTATAGCAATTACAGCACTACTAAACC
	8839_Tripoli_noCTRL	TAACAAAAAATAACAGTATTATCCTACCAACCCTCATAGCAATTACAGCACTATTAAACT
	35370_Dakhla_noCTRL	TAACAAAAAATAACAGTATTATCCTACCAACCCTCATAGCAATTACAGCACTATTAAACT
	Tstrepsoceros_noCTRL	TAACAAAAAACGATAGTGTTATCTTACCAACCCTCATGGCAATTACAGCACTACTAAACC

	Dlunatus_noCTRL	TATATTTTTATATACGACTTACATATTCCACTGCACTCACAATATTCCCCTCCACAAACA
	Dpygargus_noCTRL	TATACTTTTACATACGACTTACATACTCCACTGCACTCACAATATTCCCCTCCACAAACA
	Abuselaphus_noCTRL	TGTATTTTTACATACGACTCACATATTCCACTGCACTCACAATATTCCCCTCCACAAACA
	Cgnou_noCTRL	TATATTTCTATATACGACTTACATACTCCACCGCACTTACAATATTTCCCTCCACAAACA
	Ctaurinus_noCTRL	TATATTTCTATATACGACTTACATACTCCACCGCACTTACAATATTTCCCTCCACAAACA
	Hequinus_noCTRL	TATATTTTTACATACGACTTACTTACTCTACTGCACTTACAATATTCCCCTCCACAAACA
	Hniger_noCTRL	TATATTTCTACATACGACTTACCTACTCTACCGCACTTACAATATTTCCCTCCACAAATA
	Hleucophaeus_noCTRL	TATACTTCTATATACGACTTACCTACTCCACCGCACTTACAATATTCCCCTCCACAAACA
	Obeisa_noCTRL	TATATTTCTACATACGACTTACTTACTCTACCGCACTCACAATATTTCCCTCCACAAACA
	Odammah_noCTRL	TATATTTCTACATACGACTTACTTACTCTACCGCGCTCACAATATTTCCCTCCACAAATA
	Oleucoryx_noCTRL	TATATTTCTACATACGACTTACTTACTCTACCGCGCTCACAATATTCCCCTCCACAAACA
	Ogazella_noCTRL	TATATTTCTACATACGACTTACTTACTCTACCGCGCTCACAATATTCCCCTCCACAAACA
	8839_Tripoli_noCTRL	TATATTTCTACATACGACTTACTTACTCTACCGCGCTTACAATATTTCCCTCCACAAATA
	35370_Dakhla_noCTRL	TATATTTCTACATACGACTTACTTACTCTACCGCGCTTACAATATTTCCCTCCACAAATA
	Tstrepsoceros_noCTRL	TATACTTCTATATACGACTCGCATACACCACAGCACTAACAATATTCCCCTCCACAAACA

	Dlunatus_noCTRL	ACATAAAAATAAAATGACAATTCTCCACCACAAAAAAAATAACCCTTCTACCAACAATAA
	Dpygargus_noCTRL	ACATAAAAATAAAATGACAATTTTCTACCACAAAGCAAATAACCTTTCTACCAACAATAA
	Abuselaphus_noCTRL	ACATAAAAATAAAATGACAATTCTCCACCACAAAACAAATAACCTTCCTACCAACAATAA
	Cgnou_noCTRL	ACATAAAAATAAAATGACAATTCTCCACCACTAAACAAATAACCTTCCTACCAACAATAA
	Ctaurinus_noCTRL	ATATAAAAATAAAATGACAATTCTCCACCACTAAACAAATAACCCTCCTACCAACAATAA
	Hequinus_noCTRL	ACATAAAAATAAAATGACAATTCCCTATCACAAAACAAATAACCCTCCTACCAACAATAG
	Hniger_noCTRL	ACATAAAAATAAAATGACAGTTTTCTATCACAAAACAAATAACCCTCCTACCAACAATAG
	Hleucophaeus_noCTRL	ACATAAAAATAAAATGACAATTTTCCACCACAAAACAAATAACCCTTCTACCAACAATAA
	Obeisa_noCTRL	ACATAAAAATAAAATGACAATTCTTCACCACAAAACAAATAACCCTTCTACCAACAATAG
	Odammah_noCTRL	ACATAAAAATAAAATGACAATTCTTCACCACAAAACAAATAACCCTCCTACCAACAATAG
	Oleucoryx_noCTRL	ACATAAAAATAAAATGACAATTCTTCACCACAAAACGAATGACTCTTCTACCAACAATAG
	Ogazella_noCTRL	ACATAAAAATAAAATGACAATTCTTCACCACAAAACAAATAACCCTTCTACCAACAATAG
	8839_Tripoli_noCTRL	ACATAAAAATAAAATGACAATTCTTCACCACAAAACAAATAACCCTCCTACCAACAATAG
	35370_Dakhla_noCTRL	ACATAAAAATAAAATGACAATTCTTCACCACAAAACAAATAACCCTCCTACCAACAATAG
	Tstrepsoceros_noCTRL	ACATAAAAATAAAATGACAGTTCTCATCCACAAAGCGAATAACTCTTCTACCAACAATAA

	Dlunatus_noCTRL	TCGTAATATCCTCTATACTACTGCCACTCACACCAATCCTGTCAGTTCTAGAATAGGAAT
	Dpygargus_noCTRL	TCGTCATATCTACTATACTACTGCCACTCACACCAATTCTATCAATTTTAGAATAGGAAT
	Abuselaphus_noCTRL	CCGTAATATCCACTATACTGCTGCCACTCACACCAATTCTATCAATCCTAGAATAGGAAT
	Cgnou_noCTRL	TCGTAATATCCACCATACTACTGCCACTTACACCAATCCTATCAATTCTAGAATAGGAAT
	Ctaurinus_noCTRL	TCGTAATATCCACCATACTACTGCCACTTACACCAATCCTATCAATTCTAGAATAGGAAT
	Hequinus_noCTRL	TAGTACTATCCACCATACTACTGCCACTTACACCAATCTTATCCATCCTAGAATAGGAAT
	Hniger_noCTRL	TAGTATTATCCACTATACTTCTACCACTCACACCAATCCTATCAGTCCTAGAATAGGAGT
	Hleucophaeus_noCTRL	CAGTACTATCTACTATACTTCTACCACTTACACCAATCCTATCAATCCTAGAATAGGAAT
	Obeisa_noCTRL	TGATTCTATCCACTATAATTTTACCACTCACACCAATTCTATCAACCCTAGAATAGGAAT
	Odammah_noCTRL	TAATTTTATCCACTATAATATTACCACTCACACCAATTCTATCAACCCTAGAATAGGAAT
	Oleucoryx_noCTRL	TAATTCTATCCACTATAATATTACCACTCACACCGATTTTATCAACCTTAGAATAGGAAT
	Ogazella_noCTRL	TAATTTTATCCACTATAATGCTACCACTCACACCAATTCTATCAACCCTAGAATAGGAAT
	8839_Tripoli_noCTRL	TAATTCTATCCACTATAATATTACCACTCACACCAATTCTATCAACCCTAGAATAGGAGT
	35370_Dakhla_noCTRL	TAATTCTATCCACTATAATATTACCACTCACACCAATTCTATCAACCCTAGAATAGGAGT
	Tstrepsoceros_noCTRL	TTGTTCTATCAACTATACTACTACCACTAACCCCAATACTATCAATCCTAGAATAGGAGT

	Dlunatus_noCTRL	TTAGGTTAAA-CAGACCAAGAGCCTTCAAAGCTCTAAGCAAGTACAATTTACTTAATTCC
	Dpygargus_noCTRL	TTAGGTTAAA-CAGACCAAGAGCCTTCAAAGCTCTAAGCAAGTATAATTTACTTAATTCC
	Abuselaphus_noCTRL	TTAGGTTAAA-CAGACCAAGAGCCTTCAAAGCCCTAAGCAAGTACAATTTACTTAATTCC
	Cgnou_noCTRL	TTAGGTTAAACCAGACCAAGAGCCTTCAAAGCCCTAAGCAAGTACAATTTACTTAATTCC
	Ctaurinus_noCTRL	TTAGGTTAAACCAGACCGAGAGCCTTCAAAGCCCTAAGCAAGTACAATTTACTTAATTCC
	Hequinus_noCTRL	TTAGGTTAAA-CAGACCAAGAGCCTTCAAAGCCCTAAGCAAGTATAATTTACTTAATTCC
	Hniger_noCTRL	TTAGGTTAAA-CAGACCAAGAGCCTTCAAAGCCCTAAGCAAGTATAATTTACTTAATTCC
	Hleucophaeus_noCTRL	TTAGGTTAAA-CAGACCAAGGGCCTTCAAAGCCCTAAGCAAGTATAATTTACTTAATTCC
	Obeisa_noCTRL	TTAGGTTAAA-TAGACCAAGAGCCTTCAAAGCCCTAAGCAAGTATAATTTACTTAATTCC
	Odammah_noCTRL	TTAGGTTAAA-TAGACCAAGAGCCTTCAAAGCCCTAAGCAAGTATAATTTACTTAATTCC
	Oleucoryx_noCTRL	TTAGGTTAAA-TAGACCAAGAGCCTTCAAAGCCCTAAGCAAGTATAATTTACTTAATTCC
	Ogazella_noCTRL	TTAGGTTAAA-TAGACCAAGAGCCTTCAAAGCCCTAAGCAAGTATAATTTACTTAATTCC
	8839_Tripoli_noCTRL	TTAGGTTAAA-TAGACCAAGAGCCTTCAAAGCCCTAAGCAAGTATAATTTACTTAACTCC
	35370_Dakhla_noCTRL	TTAGGTTAAA-TAGACCAAGAGCCTTCAAAGCCCTAAGCAAGTATAATTTACTTAACTCC
	Tstrepsoceros_noCTRL	TTAGGTTAAA-TAGACCAAGAGCCTTCAAAGCCCTAAGAAAGTATTATGTACTTAACTCC

	Dlunatus_noCTRL	TGATAAGGACTGCAAGACTACACCTTACATCAATTGAACGCAAATCAACCACTTTAATTA
	Dpygargus_noCTRL	TGATAAGGACTGCAAGACTATACCTTACATCAATTGAACGCAAATCAACCACTTTAATTA
	Abuselaphus_noCTRL	TGATAAGGACTGCAAGACTACACCTTACATCAATTGAACGCAAATCAACCACTTTCATTA
	Cgnou_noCTRL	TGATAAGGACTGCAAGACTACACCTTACATCAATTGAACGCAAATCAACCACTTTAATTA
	Ctaurinus_noCTRL	TGATAAGGACTGCAAGACTACACCTTACATCAATTGAACGCAAATCAACCACTTTAATTA
	Hequinus_noCTRL	TGACAAGGACTGCAAGACTACATCTTACATCAACTGAATGCAAATCAACCACTTTAATTA
	Hniger_noCTRL	TGACAAGGACTGCAAGACTATATCTTACATCAGCTGAATGCAAACCAACCACTTTAATTA
	Hleucophaeus_noCTRL	TGACAAGGACTGCAAGACTATACCTTACATCAGCTGAATGCAAATCAACCACTTTAATTA
	Obeisa_noCTRL	TGCTAAGGACTGCAAGACTATATCTTACATCAACTGAATGCAAATCAATCACTTTAATTA
	Odammah_noCTRL	TGCTAAGGACTGCAAGACTATATCTTACATCAACTGAGTGCAAATCAATCACTTTAATTA
	Oleucoryx_noCTRL	TGCTAAGGACTGCAAGACTATATCTTACATCAACTGAGTGCAAATCAATCACTTTAATTA
	Ogazella_noCTRL	TGCTAAGGACTGCAAGACTATATCTTACATCAACTGAATGCAAATCAACCACTTTAATTA
	8839_Tripoli_noCTRL	TGCTAAGGACTGCAAGACTATATCTTACATCAACTGAATGCAAATCAACCACTTTAATTA
	35370_Dakhla_noCTRL	TGCTAAGGACTGCAAGACTATATCTTACATCAACTGAATGCAAATCAACCACTTTAATTA
	Tstrepsoceros_noCTRL	TGATAAGGATTGCAAGACTGTACCTTACATCAACTGAACGCAAATCAATCACTTTAATTA

	Dlunatus_noCTRL	AGCTAAGTCCTCACTAGATTGGTGGGCTCCACCCCCACGAAACTTTAGTTAACAGCTAAA
	Dpygargus_noCTRL	AGCTAAGTCCTCGCTAGATTGGTGGGCTCCACCCCCACGAAACTTTAGTTAACAGCTAAA
	Abuselaphus_noCTRL	AGCTAAGTCCTCACTAGATTGGTGGGCTCCACCCCCACGAAACTTTAGTTAACAGCTAAA
	Cgnou_noCTRL	AGCTAAGTCCTCACTAGATTGGTGGGCTCCACCCCCACGAAACTTTAGTTAACAGCTAAA
	Ctaurinus_noCTRL	AGCTAAGTCCTCACTAGATTGGTGGGCTCCACCCCCACGAAACTTTAGTTAACAGCTAAA
	Hequinus_noCTRL	AGCTAAGTCCTCCCTAGATTGGTGGGCTCCACCCCCACGAAACTTTAGTTAACAGCTAAA
	Hniger_noCTRL	AGCTAAGTCCTCACTAGATTGGTGGGCTCCACCCCCACGAAACTTTAGTTAACAGCTAAA
	Hleucophaeus_noCTRL	AGCTAAGTCCTCACTAGATTGGTGGGCTCCACCCCCACGAAACTTTAGTTAACAGCTAAA
	Obeisa_noCTRL	AGCTAAGTCCTCACTAGATTGGTGGGCTCCACCCCCACGAAACTTTAGTTAACAGCTAAA
	Odammah_noCTRL	AGCTAAGTCCTCGCTAGATTGGTGGGCTCCACCCCCACGAAACTTTAGTTAACAGCTAAA
	Oleucoryx_noCTRL	AGCTAAGTCCTCACTAGATTGGTGGGCTCCACCCCCACGAAACTTTAGTTAACAGCTAAA
	Ogazella_noCTRL	AGCTAAGTCCTCACTAGATTGGTGGGCTCCACCCCCACGAAACTTTAGTTAACAGCTAAA
	8839_Tripoli_noCTRL	AGCTAAGTCCTCGCTAGATTGGTGGGCTCCACCCCCACGAAACTTTAGTTAACAGCTAAA
	35370_Dakhla_noCTRL	AGCTAAGTCCTCGCTAGATTGGTGGGCTCCACCCCCACGAAACTTTAGTTAACAGCTAAA
	Tstrepsoceros_noCTRL	AGCTAAATCCTCACTAGACTGGTGGGCTCCACCCCCACGAAATTTTAGTTAACAGCTAAA

	Dlunatus_noCTRL	CACCCT-AAACAACTGGCTTCAATCTACTTCTCCCGCCGCGAG-AAAAAAAAGGCGGGAG
	Dpygargus_noCTRL	TACCCT-AGACAACTGGCTTCAATCTACTTCTCCCGCCGCGAG-AAAAAAAAGGCGGGAG
	Abuselaphus_noCTRL	CACCCT-AAACAACTGGCTTCAATCTACTTCTCCCGCCGCGAG-AAAAAAAAGGCGGGAG
	Cgnou_noCTRL	AACCCT-AGACAACTGGCTTCAATCTACTTCTCCCGCCGCGAG-GAAAAAAAGGCGGGAG
	Ctaurinus_noCTRL	AACCCT-AGACAACTGGCTTCAATCTACTTCTCCCGCCGCGAG-GAAAAAAAGGCGGGAG
	Hequinus_noCTRL	CACCCT-AAACAACTGGCTTCAATCTACTTCTCCCGCCGCGAG-AAAAAAAAGGCGGGAG
	Hniger_noCTRL	CACCCT-AAACAACTGGCTTCAATCTACTTCTCCCGCCGCGAG-AAAAAAAAGGCGGGAG
	Hleucophaeus_noCTRL	CACCCT-AAACAACTGGCTTCAATCTACTTCTCCCGCCGCGAG-AAAAAAAAGGCGGGAG
	Obeisa_noCTRL	CACCCT-AAACAACTGGCTTCAATCTACTTCTCCCGCCGCGAG-AAAAAAAAGGCGGGAG
	Odammah_noCTRL	CACCCT-AAACAACTGGCTTCAATCTACTTCTCCCGCCGCAAG-AAAAAAAAGGCGGGAG
	Oleucoryx_noCTRL	CACCCT-AGACAACTGGCTTCAATCTACTTCTCCCGCCGCAAG--AAAAAAAGGCGGGAG
	Ogazella_noCTRL	CACCCT-AAACAACTGGCTTCAATCTACTTCTCCCGCCGCGAG-AAAAAAAAGGCGGGAG
	8839_Tripoli_noCTRL	CACCCT-AAACAACTGGCTTCAATCTACTTCTCCCGCCGCGAG-AAAAAAAAGGCGGGAG
	35370_Dakhla_noCTRL	CACCCT-AAACAACTGGCTTCAATCTACTTCTCCCGCCGCGAGNAAAAAAAAGGCGGGAG
	Tstrepsoceros_noCTRL	CACCCTAAAATAACTGGCTTCAATCTACTTCTCCCGCCGCGAG-AAAAAAAAGGCGGGAG

	Dlunatus_noCTRL	AAGCCCCGGCAGAGTTTGAAGCTGCTTCTTTGAACTTGCAATTCAATATGTTAATTCACC
	Dpygargus_noCTRL	AAGCCCCGGCAGAG-TTGAAGCTGCTTCTTTGAACTTGCAATTCAATATGTTAATTCACC
	Abuselaphus_noCTRL	AAGCCCCGGCAGAGTTTGAAGCTGCTTCTTTGAACTTGCAATTCAATATGTTAATTCACC
	Cgnou_noCTRL	AAGCCCAGGCAGAG-TTGAAGCTGCTTCTTCGAATTTGCAATTCAACATGTTAATTCACC
	Ctaurinus_noCTRL	AAGCCCAGGCAGAG-TTGAAGCTGCTTCTTCGAATTTGCAATTCAACATGTTAATTCACC
	Hequinus_noCTRL	AAGCCCCGGCAGAG-TTAAAACTGCTTCTTTGAATTTGCAATTCAACATGTTAATTCACC
	Hniger_noCTRL	AAGCCCCGGCAGAA-TTGAAGCTGCTTCTTCGAATTTGCAATTCAATATGTTAATTCACT
	Hleucophaeus_noCTRL	AAGCCCCGGCAGAA-TTGAAGCTGCTTCTTTGAATTTGCAATTCAACATGTTAATTCACC
	Obeisa_noCTRL	AAGCCCCGGCAGAA-TTGAAGCTGCTTCTTTGAATTTGCAATTCAATATGTTAATTCACC
	Odammah_noCTRL	AAGCCCCGGCAGAA-TTGAAGCTGCTTCTTTGAATTTGCAATTCAATATGTTAATTCACC
	Oleucoryx_noCTRL	AAGCCCCGGCAGAA-TTGAAGCTGCTTCTTTGAATTTGCAATTCAATATGTTAATTCACC
	Ogazella_noCTRL	AAGCCCCGGCAGAA-TTGAAGCTGCTTCTTTGAATTTGCAATTCAATATGTTAATTCACC
	8839_Tripoli_noCTRL	AAGCCCCGGCAGAA-TTGAAGCTGCTTCTTTGAATTTGCAATTCAATATGTTAATTCACC
	35370_Dakhla_noCTRL	AAGCCCCGGCAGAA-TTGAAGCTGCTTCTTTGAATTTGCAATTCAATATGTTAATTCACC
	Tstrepsoceros_noCTRL	AAGCCCCGGCAGAATTTAAAGCTGCTTCTCTGAATTTGCAATTCAACGTGTAAATTCACC

	Dlunatus_noCTRL	ACAGGGCTTGGTAAAAAGAGGGGTCAAACCTCTGTCCTTAGATTTACAGTCTAATGCTTC
	Dpygargus_noCTRL	ACAGGGCTTGGTAAAAAGAGGAATTAAACCTCTGTCCTTAGATTTACAGTCTAATGCTTC
	Abuselaphus_noCTRL	ACAGGGCTTGGTAAAAAGAGGAATCAAACCTCTGTCCTTAGATTTACAGTCTAATGCTTC
	Cgnou_noCTRL	ACAGGGCTTGGTAAAAAGAGGAATCAAACCTCTGTCCTTAGATTTACAGTCTAATGCTTT
	Ctaurinus_noCTRL	ACAGGGCTTGGTAAAAAGAGGAATCAAACCTCTGTCCTTAGATTTACAGTCTAATGCTTT
	Hequinus_noCTRL	ACAGAGCTTGGTAAAAAGAGGAATCAAACCCCTGTCCTTAGATTTACAGTCTAATGCTTC
	Hniger_noCTRL	ACAGAGCTTGGTAAAAAGAGGAATTAAACCTCTGTCCTTAGATTTACAGTCTAATGCTTC
	Hleucophaeus_noCTRL	ACAGAGCTTGGTAAAAAGAGGAATTAAACCTCTGTCCTTAGATTTACAGTCTAATGCTTC
	Obeisa_noCTRL	ACGGAGCTTGGTAAAAAGAGGAATCAAACCCCTGTCCTTAGATTTACAGTCTAATGCTTC
	Odammah_noCTRL	ACGGAGCTTGGTAAAAAGAGGAATCAAACCCCTGTCCTTAGATTTACAGTCTAATGCTTC
	Oleucoryx_noCTRL	ACGGAGCTTGGTAAAAAGAGGAATCAAACCCCTGTCCTTAGATTTACAGTCTAATGCTTC
	Ogazella_noCTRL	ACGGAGCTTGGTAAAAAGAGGAATTAAACCCCTGTCCTTAGATTTACAGTCTAATGCTTC
	8839_Tripoli_noCTRL	ACAGAGCTTGGTAAAAAGAGGAATCAAACCCCTGTCCTTAGATTTACAGTCTAATGCTTC
	35370_Dakhla_noCTRL	ACGGAGCTTGGTAAAAAGAGGAATCAAACCCCTGTCCTTAGATTTACAGTCTAATGCTTC
	Tstrepsoceros_noCTRL	ACGGAGCCTGGTAAAAAGAGGAATC-AACCCCTGTTCTTAGATTTACAGTCTAATGCCTT

	Dlunatus_noCTRL	GCTCAGCCATTTTACCCATGTTCATCAACCGCTGACTATTTTCAACCAACCACAAAGACA
	Dpygargus_noCTRL	ACTCAGCCATTTTACCCATGTTCATCAACCGCTGACTATTTTCAACCAACCACAAAGACA
	Abuselaphus_noCTRL	ACTCAGCCATTTTACCTATGTTCATCAACCGCTGACTATTTTCAACCAACCACAAAGACA
	Cgnou_noCTRL	ACTCAGCCATTTTACCCATGTTCATCAACCGCTGATTATTTTCAACCAACCACAAAGACA
	Ctaurinus_noCTRL	ACTCAGCCATTTTACCCATGTTCATCAACCGCTGATTATTTTCAACCAACCACAAAGACA
	Hequinus_noCTRL	ACTCAGCCATTTTACCCATGTTCATTAACCGCTGATTATTTTCAACTAACCATAAAGACA
	Hniger_noCTRL	ACTCAGCCATCTTACCCATGTTCATCAACCGCTGACTATTTTCAACTAACCATAAAGATA
	Hleucophaeus_noCTRL	ACTCAGCCATTTTACCCATGTTCATCAACCGCTGACTATTTTCAACTAACCACAAAGATA
	Obeisa_noCTRL	ACTCAGCCATTTTACCCATGTTCATTAACCGCTGATTATTTTCAACTAACCATAAAGATA
	Odammah_noCTRL	ACTCAGCCATTTTACCCATGTTCATCAACCGCTGATTATTTTCAACTAACCATAAAGACA
	Oleucoryx_noCTRL	ACTCAGCCATTTTACCCATGTTCATTAACCGCTGATTATTTTCAACTAACCATAAAGATA
	Ogazella_noCTRL	ACTCAGCCATTTTACCCATGTTCATTAACCGCTGATTATTTTCAACCAACCATAAAGATA
	8839_Tripoli_noCTRL	ACTCAGCCATTTTACCCATGTTCATTAACCGCTGATTATTTTCAACTAACCATAAAGATA
	35370_Dakhla_noCTRL	ACTCAGCCATTTTACCCATGTTCATTAACCGCTGATTATTTTCAACTAACCATAAAGATA
	Tstrepsoceros_noCTRL	ACTCAGCCATTTTACCTATGTTCATCAACCGCTGATTATTTTCAACCAACCACAAAGACA

	Dlunatus_noCTRL	TTGGTACCCTGTACCTTTTATTTGGCGCTTGAGCTGGCATAGTAGGAACTGCCCTAAGCC
	Dpygargus_noCTRL	TTGGTACCCTGTACCTTTTATTTGGTGCTTGAGCTGGCATAGTAGGAACTGCCCTAAGCC
	Abuselaphus_noCTRL	TTGGTACCCTGTACCTTCTATTTGGCGCTTGAGCTGGCATAGTAGGAACTGCCCTAAGCC
	Cgnou_noCTRL	TTGGCACCCTATACCTCCTATTTGGTGCTTGGGCTGGTATAGTAGGAACTGCCCTAAGCT
	Ctaurinus_noCTRL	TTGGCACCCTATACCTCCTATTCGGTGCTTGGGCTGGTATAGTAGGAACTGCCCTAAGCT
	Hequinus_noCTRL	TCGGCACCCTGTACCTCCTATTCGGTGCCTGAGCTGGCATAGTGGGAACCGCCCTAAGTT
	Hniger_noCTRL	TCGGCACCCTATACCTCCTATTCGGTGCTTGAGCTGGCATGGTAGGGACCGCCCTAAGCC
	Hleucophaeus_noCTRL	TCGGCACCTTGTATCTCCTATTCGGTGCTTGAGCCGGCATAGTAGGAACCGCCCTAAGCT
	Obeisa_noCTRL	TCGGTACCTTGTACCTCCTATTCGGTGCTTGAGCTGGCATAGTGGGAACCGCCCTAAGCT
	Odammah_noCTRL	TCGGTACCTTATACCTCCTATTCGGTGCTTGAGCTGGCATAGTGGGAACCGCCCTGAGCT
	Oleucoryx_noCTRL	TCGGTACCTTATACCTCCTATTCGGTGCTTGAGCTGGCATAGTGGGAACCGCCCTAAGCT
	Ogazella_noCTRL	TTGGTACCTTGTACCTCCTATTCGGTGCTTGAGCTGGCATAGTGGGAACCGCCCTGAGCT
	8839_Tripoli_noCTRL	TCGGTACCTTATACCTTCTATTCGGTGCTTGAGCTGGCATAGTGGGAACTGCCCTGAGCT
	35370_Dakhla_noCTRL	TCGGTACCTTATACCTTCTATTCGGTGCTTGAGCTGGCATAGTGGGAACTGCCCTGAGCT
	Tstrepsoceros_noCTRL	TTGGCACCCTATATTTATTATTTGGTGCTTGAGCCGGTATGGTGGGAACAGCCCTAAGCT

	Dlunatus_noCTRL	TATTAATCCGTGCTGAACTAGGCCAACCTGGAACTCTACTTGGAGATGACCAGATCTACA
	Dpygargus_noCTRL	TATTAATCCGTGCTGAACTAGGCCAACCTGGAACCCTACTTGGAGACGACCAGATCTACA
	Abuselaphus_noCTRL	TATTAATTCGTGCTGAACTAGGCCAACCTGGGACCCTACTTGGAGACGACCAGATCTACA
	Cgnou_noCTRL	TGTTAATTCGTGCTGAGCTGGGTCAACCTGGGACTCTACTTGGAGATGACCAGATTTACA
	Ctaurinus_noCTRL	TGTTAATCCGTGCTGAGCTGGGTCAACCTGGAACTCTACTTGGAGATGACCAGATTTACA
	Hequinus_noCTRL	TACTAATTCGCGCCGAATTAGGTCAGCCTGGGACTCTACTCGGAGATGATCAAATCTACA
	Hniger_noCTRL	TACTAATTCGCGCTGAGTTAGGCCAACCTGGAACCTTACTTGGGGATGACCAGATCTACA
	Hleucophaeus_noCTRL	TACTTATTCGCGCTGAATTAGGCCAACCTGGAACCCTACTTGGAGATGATCAAATCTACA
	Obeisa_noCTRL	TACTAATTCGCGCTGAATTAGGTCAACCTGGGACTTTACTTGGAGATGATCAAATCTACA
	Odammah_noCTRL	TACTAATTCGCGCTGAATTAGGCCAACCTGGGACTTTACTTGGAGACGATCAAATCTACA
	Oleucoryx_noCTRL	TACTAATTCGCGCTGAATTAGGCCAACCTGGAACTTTACTTGGAGATGATCAAATCTACA
	Ogazella_noCTRL	TACTAATTCGCGCTGAATTAGGCCAGCCTGGGACTTTACTTGGAGATGATCAAATCTACA
	8839_Tripoli_noCTRL	TACTAATTCGCGCTGAATTAGGCCAACCTGGGACTTTACTTGGAGATGATCAAATCTACA
	35370_Dakhla_noCTRL	TACTAATTCGCGCTGAATTAGGCCAACCTGGGACTTTACTTGGAGATGATCAAATCTACA
	Tstrepsoceros_noCTRL	TACTAATCCGCGCTGAATTAGGTCAACCCGGAACATTACTCGGAGACGACCAAATCTACA

	Dlunatus_noCTRL	ATGTGGTTGTAACCGCACATGCATTCGTAATAATTTTCTTTATAGTAATACCTATTATAA
	Dpygargus_noCTRL	ATGTGGTTGTAACCGCACATGCATTCGTAATAATTTTCTTTATAGTGATGCCTATCATAA
	Abuselaphus_noCTRL	ATGTGGTTGTAACCGCACATGCGTTCGTAATAATTTTCTTTATGGTGATGCCTATTATAA
	Cgnou_noCTRL	ACGTGGTTGTAACCGCACATGCATTCGTAATAATCTTCTTCATAGTAATGCCTATCATAA
	Ctaurinus_noCTRL	ACGTGGTTGTAACCGCACATGCATTCGTAATAATCTTCTTCATAGTAATGCCTATCATAA
	Hequinus_noCTRL	ACGTAGTTGTAACCGCACATGCATTCGTAATAATCTTTTTTATAGTGATACCTATCATAA
	Hniger_noCTRL	ACGTAGTCGTAACCGCACATGCATTCGTAATAATTTTCTTTATAGTAATACCCATTATAA
	Hleucophaeus_noCTRL	ACGTAGTCGTAACCGCACATGCATTCGTAATAATCTTCTTTATAGTAATGCCTATTATAA
	Obeisa_noCTRL	ACGTAGTCGTAACCGCACATGCATTCGTAATAATCTTCTTTATAGTAATACCTATTATGA
	Odammah_noCTRL	ACGTAGTCGTAACCGCACATGCATTCGTAATAATCTTCTTTATAGTAATACCTATTATGA
	Oleucoryx_noCTRL	ACGTAGTCGTAACCGCACATGCATTCGTAATAATTTTCTTTATAGTAATACCTATTATGA
	Ogazella_noCTRL	ACGTAGTCGTAACCGCACATGCATTCGTAATAATCTTCTTTATAGTAATACCTATTATGA
	8839_Tripoli_noCTRL	ACGTAGTCGTAACCGCACATGCATTCGTAATAATCTTCTTTATAGTAATGCCTATTATGA
	35370_Dakhla_noCTRL	ACGTAGTCGTAACCGCACATGCATTCGTAATAATCTTCTTTATAGTAATGCCTATTATGA
	Tstrepsoceros_noCTRL	ACGTAATTGTAACCGCACACGCATTTGTAATAATTTTCTTTATAGTAATACCCATTATGA

	Dlunatus_noCTRL	TTGGAGGGTTCGGCAATTGATTAGTCCCCCTGATAATTGGAGCTCCCGATATAGCATTTC
	Dpygargus_noCTRL	TTGGAGGGTTCGGCAACTGACTAGTTCCCCTGATAATTGGAGCCCCTGATATAGCATTTC
	Abuselaphus_noCTRL	TTGGAGGGTTCGGCAACTGACTAGTCCCCCTGATAATTGGAGCCCCCGATATAGCATTTC
	Cgnou_noCTRL	TTGGAGGATTCGGCAACTGACTGGTCCCCCTAATAATTGGGGCTCCCGATATAGCATTCC
	Ctaurinus_noCTRL	TTGGAGGATTCGGCAACTGACTGGTCCCCCTAATAATTGGGGCTCCCGATATAGCATTCC
	Hequinus_noCTRL	TTGGGGGATTTGGCAACTGACTGGTTCCTCTGATAATTGGGGCCCCCGACATGGCATTCC
	Hniger_noCTRL	TTGGAGGGTTTGGCAACTGATTAGTTCCTTTAATAATTGGAGCCCCCGACATGGCATTCC
	Hleucophaeus_noCTRL	TCGGAGGGTTTGGCAACTGATTAGTTCCTTTAATAATTGGAGCCCCTGACATGGCATTCC
	Obeisa_noCTRL	TTGGAGGGTTTGGCAACTGACTAGTCCCTCTAATAATTGGAGCCCCCGACATAGCATTCC
	Odammah_noCTRL	TTGGAGGGTTTGGCAACTGACTAGTCCCTCTAATAATTGGAGCCCCCGACATAGCATTCC
	Oleucoryx_noCTRL	TTGGAGGGTTTGGCAACTGACTAGTCCCTCTAATAATTGGAGCCCCCGACATAGCATTCC
	Ogazella_noCTRL	TTGGAGGGTTTGGCAACTGGCTAGTCCCTTTAATAATTGGAGCCCCCGACATAGCATTCC
	8839_Tripoli_noCTRL	TTGGAGGATTTGGCAACTGACTGGTCCCCCTAATAATTGGAGCCCCCGACATAGCATTCC
	35370_Dakhla_noCTRL	TTGGAGGATTTGGCAACTGACTGGTCCCCCTAATAATTGGAGCCCCCGACATAGCATTCC
	Tstrepsoceros_noCTRL	TCGGAGGCTTTGGTAATTGGCTCGTTCCTTTAATAATTGGAGCCCCTGATATAGCATTCC

	Dlunatus_noCTRL	CCCGAATAAACAACATAAGCTTTTGACTCCTTCCTCCTTCATTCCTACTACTCCTAGCAT
	Dpygargus_noCTRL	CCCGAATAAATAACATAAGCTTTTGACTCCTTCCTCCCTCCTTCCTATTACTCCTAGCAT
	Abuselaphus_noCTRL	CCCGAATAAATAACATAAGCTTCTGACTCCTCCCTCCCTCCTTCCTATTGCTCCTAGCAT
	Cgnou_noCTRL	CTCGAATAAACAACATAAGCTTCTGACTTCTTCCTCCCTCATTCCTATTACTCCTAGCAT
	Ctaurinus_noCTRL	CTCGAATAAACAACATAAGCTTCTGACTTCTTCCTCCCTCATTCCTATTACTCCTAGCAT
	Hequinus_noCTRL	CTCGAATAAACAACATGAGCTTCTGACTGCTTCCTCCTTCCTTTCTATTACTCCTAGCAT
	Hniger_noCTRL	CTCGAATAAACAATATAAGCTTTTGACTGCTTCCCCCTTCCTTTCTGTTACTCCTAGCAT
	Hleucophaeus_noCTRL	CTCGAATAAACAATATAAGCTTTTGACTGCTTCCCCCTTCTTTTCTATTACTCCTAGCAT
	Obeisa_noCTRL	CTCGAATAAATAATATAAGCTTTTGACTGCTTCCTCCTTCTTTTCTACTACTCCTAGCAT
	Odammah_noCTRL	CTCGAATAAACAATATAAGCTTTTGACTACTTCCTCCTTCTTTTCTACTACTCCTAGCAT
	Oleucoryx_noCTRL	CTCGAATAAACAATATAAGCTTTTGACTACTTCCTCCTTCTTTTCTACTACTCCTAGCAT
	Ogazella_noCTRL	CTCGAATAAACAATATAAGCTTTTGACTGCTTCCTCCTTCTTTTCTATTACTCCTAGCAT
	8839_Tripoli_noCTRL	CTCGAATAAACAATATAAGCTTTTGACTGCTTCCTCCTTCTTTTCTACTACTCCTGGCAT
	35370_Dakhla_noCTRL	CTCGAATAAACAATATAAGCTTTTGACTGCTTCCTCCTTCTTTTCTACTACTCCTGGCAT
	Tstrepsoceros_noCTRL	CCCGAATGAATAATATAAGCTTCTGACTTCTTCCCCCTTCCTTTCTCCTACTCTTAGCCT

	Dlunatus_noCTRL	CCTCTATGGTTGAAGCCGGTGCGGGAACAGGCTGGACCGTATACCCCCCTCTAGCGGGCA
	Dpygargus_noCTRL	CCTCTATAGTTGAAGCTGGCGCGGGAACAGGCTGAACCGTATACCCCCCTCTAGCGGGCA
	Abuselaphus_noCTRL	CCTCTATGGTTGAAGCCGGCGCAGGAACAGGTTGAACCGTATACCCCCCTCTAGCAGGTA
	Cgnou_noCTRL	CTTCTATAGTTGAAGCCGGCGCAGGAACAGGTTGAACCGTGTATCCCCCTCTAGCAGGCA
	Ctaurinus_noCTRL	CCTCTATAGTTGAAGCCGGCGCAGGAACAGGTTGAACCGTGTACCCCCCTCTAGCAGGCA
	Hequinus_noCTRL	CTTCTATAGTTGAAGCAGGAGCAGGAACAGGCTGAACCGTATACCCTCCTCTAGCAGGTA
	Hniger_noCTRL	CCTCTATGGTTGAAGCAGGAGCAGGAACAGGCTGAACCGTATACCCCCCTCTAGCAGGCA
	Hleucophaeus_noCTRL	CTTCCATAGTTGAAGCGGGAGCAGGAACAGGCTGAACCGTATACCCCCCTCTAGCAGGCA
	Obeisa_noCTRL	CTTCTATAGTTGAAGCTGGAGCCGGAACAGGTTGAACCGTATATCCCCCTCTAGCTGGCA
	Odammah_noCTRL	CTTCTATAGTTGAGGCTGGAGCCGGAACAGGTTGAACCGTATATCCCCCTCTAGCTGGCA
	Oleucoryx_noCTRL	CTTCTATAGTTGAGGCTGGAGCCGGAACAGGTTGAACTGTATATCCCCCTCTAGCTGGCA
	Ogazella_noCTRL	CTTCTATAGTTGAAGCTGGAGCCGGAACAGGTTGAACCGTATATCCCCCTCTAGCTGGCA
	8839_Tripoli_noCTRL	CTTCTATAGTTGAAGCTGGAGCTGGAACAGGTTGGACCGTGTATCCCCCTCTAGCGGGCA
	35370_Dakhla_noCTRL	CTTCTATAGTTGAAGCTGGAGCTGGAACAGGTTGGACCGTGTATCCCCCTCTAGCGGGCA
	Tstrepsoceros_noCTRL	CATCCATAGTCGAAGCCGGAGCGGGAACCGGTTGAACTGTATATCCCCCTTTAGCAGGCA

	Dlunatus_noCTRL	ACCTGGCCCACGCAGGAGCCTCAGTAGACCTGACCATCTTCTCCCTACATCTGGCAGGTG
	Dpygargus_noCTRL	ACCTAGCCCACGCAGGAGCCTCAGTAGACCTGACCATCTTCTCCCTGCACCTGGCAGGTG
	Abuselaphus_noCTRL	ACCTAGCCCACGCAGGGGCCTCAGTAGACCTAACTATCTTCTCCCTGCACCTGGCAGGTG
	Cgnou_noCTRL	ACCTAGCTCACGCGGGGGCCTCAGTAGACCTAACTATCTTCTCTCTACACCTGGCAGGTG
	Ctaurinus_noCTRL	ACCTAGCTCACGCAGGGGCCTCAGTAGACCTAACTATCTTCTCTCTACACCTGGCAGGTG
	Hequinus_noCTRL	ACCTGGCCCATGCAGGAGCCTCAGTGGATCTCACCATTTTTTCTCTACACCTAGCAGGTG
	Hniger_noCTRL	ACCTAGCCCATGCAGGAGCCTCAGTGGATCTCACCATTTTCTCTCTACACCTAGCAGGTG
	Hleucophaeus_noCTRL	ACCTAGCCCATGCAGGAGCCTCAGTGGATCTCACCATTTTCTCTCTACACCTAGCAGGTG
	Obeisa_noCTRL	ACCTAGCTCATGCAGGAGCCTCAGTAGATCTCACTATTTTCTCTTTACACTTAGCAGGTG
	Odammah_noCTRL	ACCTAGCCCATGCAGGAGCCTCAGTAGATCTCACTATTTTCTCTTTACACTTAGCAGGTG
	Oleucoryx_noCTRL	ACCTAGCCCATGCAGGAGCCTCAGTAGATCTCACTATTTTCTCTTTACACTTAGCAGGTG
	Ogazella_noCTRL	ACCTAGCCCATGCAGGAGCCTCAGTGGATCTCACTATTTTCTCTTTACACTTAGCAGGTG
	8839_Tripoli_noCTRL	ATCTAGCCCATGCAGGAGCCTCAGTGGATCTCACCATTTTCTCTTTACACTTAGCAGGTG
	35370_Dakhla_noCTRL	ATCTAGCCCATGCAGGAGCCTCAGTGGATCTCACCATTTTCTCTTTACACTTAGCAGGTG
	Tstrepsoceros_noCTRL	ACCTAGCTCACGCAGGAGCCTCAGTAGACCTAACCATTTTCTCCCTTCACTTAGCAGGTG

	Dlunatus_noCTRL	TCTCCTCAATTCTAGGAGCCATTAATTTTATTACAACAATTATTAACATGAAGCCCCCCG
	Dpygargus_noCTRL	TCTCCTCAATTCTAGGGGCCATTAATTTTATCACAACAATTATTAATATGAAACCTCCCG
	Abuselaphus_noCTRL	TCTCCTCAATTCTAGGGGCCATTAATTTTATTACAACAATTATTAACATGAAACCACCCG
	Cgnou_noCTRL	TCTCCTCAATCCTGGGGGCTATTAATTTTATTACAACAATTATCAACATGAAACCCCCTG
	Ctaurinus_noCTRL	TCTCCTCAATCCTGGGGGCTATTAATTTTATTACAACAATTATCAACATGAAACCCCCTG
	Hequinus_noCTRL	TTTCCTCAATTCTGGGGGCCATCAACTTTATCACAACAATCATTAACATAAAACCCCCTG
	Hniger_noCTRL	TTTCCTCAATTCTAGGGGCCATCAACTTTATTACAACAATTATTAACATAAAACCCCCTG
	Hleucophaeus_noCTRL	TTTCCTCAATCCTGGGAGCCATCAACTTTATCACAACAATTATTAACATAAAACCCCCTG
	Obeisa_noCTRL	TTTCCTCAATTTTAGGAGCCATCAATTTTATCACAACAATCATTAACATAAAACCCCCTG
	Odammah_noCTRL	TTTCCTCAATTCTGGGAGCCATCAATTTTATCACAACAATCATTAACATAAAACCTCCTG
	Oleucoryx_noCTRL	TTTCCTCAATTCTAGGAGCCATCAATTTTATCACAACAATCATTAACATAAAACCCCCTG
	Ogazella_noCTRL	TTTCCTCAATTCTAGGAGCCATCAATTTTATTACAACAATTATTAACATAAAACCCCCTG
	8839_Tripoli_noCTRL	TTTCCTCAATTCTAGGAGCCATTAATTTTATCACAACAATCATTAACATAAAACCCCCTG
	35370_Dakhla_noCTRL	TTTCCTCAATTCTAGGAGCCATTAATTTTATCACAACAATCATTAACATAAAACCCCCTG
	Tstrepsoceros_noCTRL	TTTCCTCAATTTTAGGGGCTATTAACTTTATCACAACAATTATCAATATAAAACCCCCTG

	Dlunatus_noCTRL	CAATATCACAATACCAAACCCCCCTATTTGTGTGATCCGTACTAATTACCGCTGTGCTAC
	Dpygargus_noCTRL	CAATATCACAATACCAAACCCCCCTATTTGTGTGATCCGTACTAATTACCGCTGTGCTAC
	Abuselaphus_noCTRL	CAATATCACAATACCAGACCCCCTTATTCGTGTGATCCGTACTAATTACCGCTGTGCTAC
	Cgnou_noCTRL	CAATATCACAATACCAAACTCCCTTGTTCGTGTGATCCGTCCTAATTACCGCTGTACTAC
	Ctaurinus_noCTRL	CAATATCACAATACCAAACTCCCTTGTTCGTGTGATCCGTCCTAATTACCGCTGTACTAC
	Hequinus_noCTRL	CAATAACACAATATCAGACACCCTTATTCGTATGATCCGTATTAATTACTGCCGTATTAC
	Hniger_noCTRL	CAATAACACAATATCAAACACCCTTATTCGTGTGATCCGTATTAATTACTGCCGTATTAC
	Hleucophaeus_noCTRL	CTATAACACAATACCAAACACCCTTGTTCGTGTGATCCGTATTAATTACTGCCGTATTAC
	Obeisa_noCTRL	CAATAACACAATATCAAACTCCCTTGTTTGTATGATCTGTGCTAATTACTGCTGTTTTAC
	Odammah_noCTRL	CAATAACACAATATCAAACTCCCTTGTTTGTATGATCCGTACTAATTACTGCTGTTTTAC
	Oleucoryx_noCTRL	CAATAACACAATATCAAACTCCCTTGTTTGTATGATCTGTACTAATTACTGCTGTTTTAC
	Ogazella_noCTRL	CAATAACACAATATCAAACTCCCCTGTTTGTATGATCTGTATTAATTACTGCTGTTTTAC
	8839_Tripoli_noCTRL	CAATAACACAATATCAAACTCCCTTGTTTGTATGATCTGTACTAATTACTGCTGTCTTAC
	35370_Dakhla_noCTRL	CAATAACACAATATCAAACTCCCTTGTTTGTATGATCTGTACTAATTACTGCTGTCTTAC
	Tstrepsoceros_noCTRL	CAATATCACAATACCAAACTCCCTTATTCGTATGATCCGTGATAATCACCGCCGTACTGT

	Dlunatus_noCTRL	TCCTCCTCTCCCTCCCGGTACTAGCAGCCGGCATTACAATACTATTAACAGACCGAAATC
	Dpygargus_noCTRL	TCCTCCTCTCCCTCCCAGTGCTAGCAGCCGGCATTACAATACTATTAACAGACCGAAATC
	Abuselaphus_noCTRL	TCCTCCTCTCCCTCCCAGTGCTAGCAGCCGGCATTACAATGCTACTAACAGACCGGAATC
	Cgnou_noCTRL	TCCTCCTTTCACTCCCAGTACTAGCAGCCGGCATTACAATGCTACTAACAGACCGAAACC
	Ctaurinus_noCTRL	TCCTCCTTTCACTCCCAGTACTAGCAGCCGGCATTACAATGCTACTAACAGACCGAAACC
	Hequinus_noCTRL	TTCTTCTCTCACTCCCCGTACTAGCAGCCGGCATCACAATGCTACTAACAGACCGAAATC
	Hniger_noCTRL	TACTCCTATCACTCCCTGTACTAGCAGCCGGCATTACAATACTACTAACGGACCGAAATC
	Hleucophaeus_noCTRL	TTCTCCTATCACTCCCTGTACTGGCAGCCGGTATTACAATACTACTAACGGATCGAAATC
	Obeisa_noCTRL	TTCTCCTTTCACTCCCTGTATTAGCAGCCGGCATTACAATACTATTAACAGATCGAAACC
	Odammah_noCTRL	TTCTCCTTTCACTCCCTGTACTAGCAGCCGGCATTACAATACTACTAACAGATCGAAACC
	Oleucoryx_noCTRL	TTCTCCTTTCACTCCCTGTGTTAGCAGCCGGCATTACAATATTATTAACAGATCGAAACC
	Ogazella_noCTRL	TTCTCCTTTCGCTCCCTGTATTAGCAGCCGGCATTACAATACTATTAACAGATCGAAATC
	8839_Tripoli_noCTRL	TTCTCCTTTCACTCCCTGTATTAGCAGCCGGCATTACAATACTATTAACAGATCGAAACC
	35370_Dakhla_noCTRL	TTCTCCTTTCACTCCCTGTATTAGCAGCCGGCATTACAATACTATTAACAGATCGAAACC
	Tstrepsoceros_noCTRL	TACTCCTCTCACTTCCTGTACTAGCAGCTGGCATCACAATATTATTAACAGACCGAAATT

	Dlunatus_noCTRL	TAAACACAACTTTCTTCGACCCGGCAGGGGGAGGGGACCCAATCCTGTATCAGCACTTGT
	Dpygargus_noCTRL	TAAACACAACTTTCTTCGACCCAGCAGGAGGAGGGGACCCAATTCTGTACCAGCACTTGT
	Abuselaphus_noCTRL	TAAACACAACCTTCTTCGACCCGGCGGGAGGAGGAGACCCAATCCTGTACCAACACTTAT
	Cgnou_noCTRL	TAAACACAACCTTCTTCGACCCAGCAGGAGGAGGGGACCCAATCCTGTACCAACACTTAT
	Ctaurinus_noCTRL	TAAACACAACCTTCTTCGACCCAGCAGGAGGAGGGGACCCAATCCTGTACCAACACTTAT
	Hequinus_noCTRL	TTAATACTACCTTCTTTGATCCAGCAGGGGGAGGGGATCCTATCCTATATCAACACCTGT
	Hniger_noCTRL	TAAATACTACCTTCTTTGATCCAGCAGGAGGAGGAGATCCTATCCTATATCAGCACCTAT
	Hleucophaeus_noCTRL	TAAATACTACCTTCTTTGACCCGGCGGGAGGAGGGGATCCCATCCTATATCAGCATCTAT
	Obeisa_noCTRL	TAAATACAACCTTCTTTGACCCAGCAGGAGGGGGAGACCCTATCTTATATCAACATCTGT
	Odammah_noCTRL	TAAATACAACCTTCTTTGACCCGGCAGGAGGAGGGGACCCTATCTTATATCAACATCTGT
	Oleucoryx_noCTRL	TAAATACAACCTTCTTTGACCCGGCAGGAGGGGGGGACCCTATCTTATATCAACATCTGT
	Ogazella_noCTRL	TAAATACAACCTTCTTTGACCCGGCAGGAGGGGGAGACCCTATCTTATATCAGCATCTAT
	8839_Tripoli_noCTRL	TAAATACAACCTTCTTTGACCCGGCAGGAGGGGGAGACCCTATCCTATACCAACATCTAT
	35370_Dakhla_noCTRL	TAAATACAACCTTCTTTGACCCGGCAGGAGGGGGGGACCCTATCCTATACCAACATCTAT
	Tstrepsoceros_noCTRL	TAAACACAACCTTCTTCGACCCAGCAGGAGGAGGAGACCCTATCTTATACCAACACCTGT

	Dlunatus_noCTRL	TCTGATTCTTCGGGCACCCTGAAGTTTATATTCTTATTCTCCCTGGATTTGGCATAATCT
	Dpygargus_noCTRL	TTTGATTCTTCGGACACCCTGAAGTTTATATCCTCATTCTCCCTGGATTTGGCATAATCT
	Abuselaphus_noCTRL	TCTGATTCTTCGGACACCCTGAAGTTTATATTCTTATTCTTCCTGGATTTGGCATAATCT
	Cgnou_noCTRL	TCTGATTCTTTGGACACCCTGAAGTCTATATTCTTATTCTACCTGGGTTTGGTATAATTT
	Ctaurinus_noCTRL	TCTGATTCTTTGGACACCCTGAAGTTTATATTCTTATTCTACCTGGGTTCGGTATAATTT
	Hequinus_noCTRL	TCTGATTCTTCGGCCACCCTGAAGTATATATTCTCATTCTACCTGGGTTCGGAATGATTT
	Hniger_noCTRL	TCTGATTTTTTGGCCACCCTGAAGTATATATTCTTATTCTACCCGGATTCGGAATAATTT
	Hleucophaeus_noCTRL	TCTGATTCTTTGGCCACCCTGAAGTATACATTCTTATTCTACCTGGATTCGGAATAATTT
	Obeisa_noCTRL	TCTGATTCTTTGGTCACCCTGAAGTATATATCCTTATTTTACCTGGATTCGGAATAATTT
	Odammah_noCTRL	TCTGATTCTTTGGTCACCCTGAAGTGTATATCCTTATTTTACCTGGATTTGGGATGATTT
	Oleucoryx_noCTRL	TCTGATTCTTTGGTCACCCTGAAGTATACATCCTTATTCTACCTGGATTCGGAATGATTT
	Ogazella_noCTRL	TCTGATTCTTTGGTCACCCTGAAGTATATATCCTTATTCTACCCGGATTTGGAATGATTT
	8839_Tripoli_noCTRL	TCTGATTTTTTGGCCACCCTGAAGTATATATCCTTATTCTACCCGGATTCGGAATGATTT
	35370_Dakhla_noCTRL	TCTGATTTTTTGGCCACCCTGAAGTATATATCCTTATTCTACCCGGATTCGGAATGATTT
	Tstrepsoceros_noCTRL	TCTGATTCTTTGGACATCCAGAAGTCTATATTCTTATCCTACCCGGATTTGGAATAATTT

	Dlunatus_noCTRL	CCCATATCGTGACCTATTATTCAGGAAAAAAAGAACCATTCGGATATATGGGAATAGTAT
	Dpygargus_noCTRL	CCCACATCGTGACCTATTACTCAGGGAAGAAAGAACCATTTGGGTATATAGGTATGGTAT
	Abuselaphus_noCTRL	CCCATATCGTGACCTACTATTCAGGGAAAAAGGAACCATTTGGGTACATAGGGATAGTAT
	Cgnou_noCTRL	CCCACATCGTAACCTATTATTCAGGAAAAAAAGAACCATTTGGATACATGGGTATAGTAT
	Ctaurinus_noCTRL	CCCACATCGTAACCTATTATTCAGGAAAAAAAGAACCATTTGGATACATGGGTATAGTAT
	Hequinus_noCTRL	CTCACATCGTAACTTACTACTCAGGGAAAAAAGAACCATTCGGATACATGGGAATAGTAT
	Hniger_noCTRL	CTCACATCGTGACCTATTATTCAGGGAAAAAAGAACCATTCGGGTACATGGGAATAGTAT
	Hleucophaeus_noCTRL	CTCACATCGTAACCTACTATTCAGGGAAGAAAGAACCATTTGGGTACATGGGGATAGTAT
	Obeisa_noCTRL	CTCACATTGTAACCTACTACTCAGGAAAAAAAGAACCATTTGGATATATAGGAATAGTGT
	Odammah_noCTRL	CTCATATCGTAACCTACTACTCAGGAAAAAAAGAACCATTTGGGTATATAGGAATAGTGT
	Oleucoryx_noCTRL	CTCATATCGTAACCTACTACTCAGGAAAAAAAGAACCATTCGGGTATATGGGAATAGTGT
	Ogazella_noCTRL	CTCATATCGTAACCTACTACTCAGGAAAAAAAGAACCATTTGGGTATATAGGAATAGTGT
	8839_Tripoli_noCTRL	CTCACATCGTAACCTATTACTCAGGAAAAAAAGAACCATTTGGGTATATGGGAATAGTGT
	35370_Dakhla_noCTRL	CTCACATCGTAACCTATTACTCAGGAAAAAAAGAACCATTTGGGTATATGGGAATAGTGT
	Tstrepsoceros_noCTRL	CTCATATTGTGACTTATTATTCAGGAAAAAAAGAACCATTTGGATATATAGGAATAGTTT

	Dlunatus_noCTRL	GGGCCATAATATCAATTGGATTCCTAGGCTTCATTGTATGGGCTCACCACATATTTACAG
	Dpygargus_noCTRL	GGGCCATAATATCAATTGGATTCCTAGGCTTCATTGTATGAGCCCACCACATATTCACAG
	Abuselaphus_noCTRL	GGGCCATAATATCAATCGGATTCCTGGGGTTTATTGTATGGGCCCACCACATATTCACAG
	Cgnou_noCTRL	GGGCTATGATATCAATTGGATTTCTGGGCTTCATTGTATGGGCTCATCACATGTTTACAG
	Ctaurinus_noCTRL	GGGCTATGATATCTATTGGATTTCTGGGCTTCATTGTATGAGCTCATCACATATTTACAG
	Hequinus_noCTRL	GGGCTATAATATCAATCGGATTCCTAGGGTTCATCGTATGAGCTCATCATATATTCACAG
	Hniger_noCTRL	GAGCTATAATATCAATCGGGTTCCTAGGGTTTATCGTATGGGCTCATCACATATTTACAG
	Hleucophaeus_noCTRL	GAGCTATAATATCAATTGGGTTCCTAGGGTTTATTGTATGAGCTCATCATATATTCACAG
	Obeisa_noCTRL	GAGCTATAATATCAATCGGATTCCTGGGGTTCATCGTATGAGCTCATCATATATTCACAG
	Odammah_noCTRL	GAGCTATAATATCAATCGGATTCCTGGGGTTCATCGTATGGGCTCATCACATATTCACAG
	Oleucoryx_noCTRL	GGGCTATGATATCAATCGGATTCCTGGGGTTCATCGTATGAGCTCATCACATATTCACAG
	Ogazella_noCTRL	GGGCCATGATATCAATCGGATTCCTGGGGTTCATCGTATGAGCTCATCATATGTTCACAG
	8839_Tripoli_noCTRL	GAGCTATAATATCAATCGGATTCTTGGGGTTCATCGTATGAGCTCATCATATATTCACAG
	35370_Dakhla_noCTRL	GAGCTATAATATCAATCGGATTCTTGGGGTTCATCGTATGAGCTCATCATATATTCACAG
	Tstrepsoceros_noCTRL	GGGCTATGATGTCAATTGGATTTTTAGGATTTATCGTATGAGCCCACCATATATTCACAG

	Dlunatus_noCTRL	TCGGAATGGATGTCGATACACGAGCCTACTTCACATCAGCTACTATAATTATTGCCATCC
	Dpygargus_noCTRL	TCGGAATGGATGTTGATACGCGAGCCTACTTTACATCAGCTACTATAATTATTGCCATCC
	Abuselaphus_noCTRL	TCGGAATAGACGTTGACACGCGAGCCTACTTCACATCAGCTACAATAATTATTGCCATTC
	Cgnou_noCTRL	TCGGAATGGATGTTGATACACGAGCCTACTTCACGTCGGCCACTATAATTATTGCCATCC
	Ctaurinus_noCTRL	TCGGAATGGATGTTGATACACGAGCCTACTTCACGTCGGCCACTATAATTATTGCCATCC
	Hequinus_noCTRL	TCGGAATAGACGTCGACACACGAGCCTACTTCACATCAGCTACCATAATTATTGCCATTC
	Hniger_noCTRL	TCGGCATAGACGTCGATACACGAGCCTACTTCACATCAGCCACCATAATTATTGCTATCC
	Hleucophaeus_noCTRL	TCGGCATAGACGTTGATACACGAGCCTACTTCACATCGGCCACCATAATTATTGCTATCC
	Obeisa_noCTRL	TCGGAATAGACGTCGACACACGAGCCTACTTCACATCAGCTACCATAATTATTGCCATCC
	Odammah_noCTRL	TCGGAATAGACGTCGACACACGAGCCTACTTCACATCAGCTACCATAATTATTGCCATCC
	Oleucoryx_noCTRL	TCGGAATAGACGTCGACACACGAGCCTACTTTACATCAGCTACCATAATTATTGCCATCC
	Ogazella_noCTRL	TCGGAATAGACGTCGACACACGAGCCTACTTCACATCAGCTACCATAATTATTGCAATCC
	8839_Tripoli_noCTRL	TTGGAATAGACGTCGACACACGAGCTTACTTCACATCAGCTACCATAATTATTGCCATCC
	35370_Dakhla_noCTRL	TTGGAATAGACGTCGACACACGAGCTTACTTCACATCAGCTACCATAATTATTGCCATCC
	Tstrepsoceros_noCTRL	TTGGAATAGACGTCGATACACGAGCCTATTTCACATCAGCCACCATAATTATTGCTATCC

	Dlunatus_noCTRL	CAACCGGGGTAAAAGTCTTTAGCTGACTGGCGACACTCCACGGAGGTAATATTAAATGAT
	Dpygargus_noCTRL	CAACCGGGGTAAAAGTCTTTAGCTGACTGGCAACACTTCACGGGGGTAATATCAAATGAT
	Abuselaphus_noCTRL	CAACCGGAGTAAAAGTCTTTAGCTGATTAGCAACACTTCACGGGGGCAATATCAAATGAT
	Cgnou_noCTRL	CAACCGGAGTTAAAGTCTTTAGCTGATTAGCAACACTTCACGGAGGTAATATCAAATGAT
	Ctaurinus_noCTRL	CAACCGGAGTTAAAGTCTTTAGCTGATTAGCAACACTTCACGGAGGTAATATCAAATGAT
	Hequinus_noCTRL	CAACCGGAGTAAAAGTCTTTAGCTGACTAGCAACACTACACGGAGGTAATATTAAATGAT
	Hniger_noCTRL	CAACCGGAGTAAAAGTCTTCAGCTGATTAGCAACACTTCATGGGGGTAACATTAAATGAT
	Hleucophaeus_noCTRL	CAACCGGAGTAAAAGTCTTTAGCTGACTAGCAACACTTCATGGGGGTAACATTAAATGAT
	Obeisa_noCTRL	CAACCGGAGTAAAAGTCTTTAGCTGACTAGCAACACTCCATGGAGGTAATATCAAATGAT
	Odammah_noCTRL	CAACCGGAGTAAAAGTCTTTAGCTGACTAGCAACACTCCATGGAGGTAATATCAAATGAT
	Oleucoryx_noCTRL	CAACCGGAGTAAAAGTCTTTAGCTGACTAGCAACACTCCATGGAGGTAATATCAAATGAT
	Ogazella_noCTRL	CAACCGGAGTAAAGGTCTTTAGCTGACTGGCAACACTCCATGGAGGTAATATCAAATGAT
	8839_Tripoli_noCTRL	CAACCGGAGTAAAAGTCTTTAGCTGACTAGCGACACTCCATGGAGGTAATATCAAATGAT
	35370_Dakhla_noCTRL	CAACCGGAGTAAAAGTCTTTAGCTGACTAGCGACACTCCATGGAGGTAATATCAAATGAT
	Tstrepsoceros_noCTRL	CAACTGGAGTAAAAGTCTTCAGCTGACTAGCAACACTTCATGGAGGAAATATCAAATGAT

	Dlunatus_noCTRL	CCCCCGCTATAATATGAGCCCTGGGCTTCATCTTCCTTTTTACAGTCGGAGGCTTAACCG
	Dpygargus_noCTRL	CCCCCGCTATAATATGAGCCCTGGGTTTCATCTTTCTTTTTACAGTTGGAGGCTTGACCG
	Abuselaphus_noCTRL	CCCCCGCTATAATATGAGCCCTGGGCTTCATCTTCCTTTTTACAGTCGGAGGCTTAACCG
	Cgnou_noCTRL	CCCCCGCTATGATATGAGCCTTAGGCTTCATCTTCCTTTTTACAGTCGGAGGCCTGACCG
	Ctaurinus_noCTRL	CCCCCGCTATAATATGAGCCTTAGGCTTCATCTTCCTTTTTACAGTTGGAGGCCTGACCG
	Hequinus_noCTRL	CTCCCGCTATAATATGAGCCCTAGGCTTCATTTTCCTCTTCACAGTTGGAGGCCTAACCG
	Hniger_noCTRL	CTCCCGCTATAATATGAGCCCTAGGCTTCATTTTCCTCTTCACAGTTGGGGGCCTAACCG
	Hleucophaeus_noCTRL	CTCCCGCTATAATATGAGCCCTAGGCTTTATTTTCCTCTTTACAGTCGGAGGCCTAACCG
	Obeisa_noCTRL	CTCCTGCTATAATATGGGCCCTAGGCTTCATTTTCCTCTTCACAGTTGGAGGCCTAACTG
	Odammah_noCTRL	CTCCTGCTATAATATGGGCTCTAGGCTTCATTTTCCTCTTCACAGTTGGAGGCCTAACTG
	Oleucoryx_noCTRL	CTCCTGCTATAATATGGGCCCTAGGCTTTATTTTCCTCTTCACAGTTGGAGGCCTAACTG
	Ogazella_noCTRL	CTCCCGCTATAATGTGGGCCCTAGGCTTCATTTTCCTCTTCACAGTTGGAGGCCTAACTG
	8839_Tripoli_noCTRL	CTCCCGCTATAATATGGGCCTTAGGCTTCATTTTCCTCTTCACAGTTGGAGGCCTAACCG
	35370_Dakhla_noCTRL	CTCCCGCTATAATATGGGCCTTAGGCTTCATTTTCCTCTTCACAGTTGGAGGCCTAACCG
	Tstrepsoceros_noCTRL	CACCAGCCATAATGTGAGCCCTAGGATTCATTTTCCTCTTCACAGTAGGAGGTTTAACCG

	Dlunatus_noCTRL	GGATCGTCCTAGCCAACTCCTCCCTTGACATTGTCCTTCATGACACATATTATGTAGTTG
	Dpygargus_noCTRL	GGATCGTTCTAGCCAACTCCTCCCTTGATATTGTCCTTCATGACACATATTATGTAGTTG
	Abuselaphus_noCTRL	GGATCGTCCTAGCCAACTCTTCCCTTGACATTGTCCTTCATGACACATATTACGTAGTTG
	Cgnou_noCTRL	GAATTGTCCTAGCCAACTCCTCCCTTGATATCGTCCTTCATGATACATATTACGTAGTTG
	Ctaurinus_noCTRL	GAATTGTCCTAGCCAACTCCTCCCTTGATATCGTCCTTCATGATACATATTACGTAGTTG
	Hequinus_noCTRL	GAATTGTCCTAGCCAATTCTTCCCTTGACATTGTTCTCCATGACACATACTACGTAGTCG
	Hniger_noCTRL	GAATTGTCCTAGCCAATTCTTCCCTCGACATTGTTCTTCACGATACATATTATGTAGTCG
	Hleucophaeus_noCTRL	GGATTGTCCTAGCCAATTCTTCCCTCGACATTGTTCTTCACGATACATACTATGTAGTCG
	Obeisa_noCTRL	GAATTGTCCTAGCCAACTCTTCTCTTGACATTGTTCTTCATGATACATATTATGTAGTCG
	Odammah_noCTRL	GAATTGTCCTAGCCAACTCTTCTCTTGACATTGTTCTTCATGATACATATTATGTAGTCG
	Oleucoryx_noCTRL	GAATTGTCCTAGCCAACTCTTCTCTTGATATTGTTCTTCATGATACATATTATGTAGTCG
	Ogazella_noCTRL	GAATTGTTCTAGCCAACTCTTCTCTTGACATTGTTCTTCATGATACATACTATGTAGTCG
	8839_Tripoli_noCTRL	GAATTGTCCTAGCCAACTCTTCTCTTGACATCGTTCTTCACGATACATATTATGTAGTCG
	35370_Dakhla_noCTRL	GAATTGTCCTAGCCAACTCTTCTCTTGACATCGTTCTTCACGATACATATTATGTAGTCG
	Tstrepsoceros_noCTRL	GAATTGTTTTAGCTAACTCCTCCTTAGACATTGTTCTCCATGATACATATTATGTAGTCG

	Dlunatus_noCTRL	CACACTTCCACTATGTGCTATCAATAGGAGCGGTATTTGCCATCATAGGAGGATTTGTAC
	Dpygargus_noCTRL	CACATTTCCACTATGTATTATCAATAGGAGCGGTATTTGCCATCATGGGGGGATTTGTAC
	Abuselaphus_noCTRL	CACATTTCCACTATGTATTATCAATAGGAGCGGTGTTTGCCATCATAGGGGGATTTGTAC
	Cgnou_noCTRL	CACATTTCCACTATGTGTTATCAATAGGAGCAGTGTTTGCCATTATAGGGGGATTTGTAC
	Ctaurinus_noCTRL	CACATTTCCACTATGTACTATCAATAGGAGCAGTATTTGCCATTATAGGGGGATTTGTGC
	Hequinus_noCTRL	CACATTTCCACTATGTACTATCAATGGGAGCTGTGTTCGCTATTATAGGGGGATTCGTAC
	Hniger_noCTRL	CACATTTCCACTACGTATTATCAATAGGAGCCGTATTCGCTATCATAGGAGGGTTCGTAC
	Hleucophaeus_noCTRL	CACATTTCCACTACGTATTGTCAATAGGAGCCGTATTCGCTATCATAGGAGGATTCGTAC
	Obeisa_noCTRL	CACATTTTCACTATGTCCTATCAATAGGAGCTGTATTCGCTATTATAGGAGGATTTGTAC
	Odammah_noCTRL	CACATTTTCACTATGTCCTATCGATAGGAGCTGTATTCGCTATCATAGGAGGATTTGTAC
	Oleucoryx_noCTRL	CACATTTTCACTATGTCCTATCAATAGGAGCTGTATTCGCTATCATAGGAGGATTTGTAC
	Ogazella_noCTRL	CACATTTCCACTATGTCCTATCTATAGGAGCTGTATTCGCTATCATAGGAGGATTTGTAC
	8839_Tripoli_noCTRL	CACATTTTCACTATGTGTTATCAATAGGAGCTGTATTCGCTATCATAGGAGGATTTGTAC
	35370_Dakhla_noCTRL	CACATTTTCACTATGTGTTATCAATAGGAGCTGTATTCGCTATCATAGGAGGATTTGTAC
	Tstrepsoceros_noCTRL	CACACTTCCACTACGTATTATCAATAGGGGCTGTATTTGCCATTATAGGAGGCTTCGTAC

	Dlunatus_noCTRL	ACTGATTTCCACTATTCTCAGGCTACACCCTCAACACCACATGAGCCAAAATCCACTTTG
	Dpygargus_noCTRL	ACTGATTCCCACTATTCTCAGGATACACCCTCAACACCACATGAGCCAAAATCCACTTTG
	Abuselaphus_noCTRL	ACTGGTTTCCACTGTTCTCAGGCTATACCCTCAACACTACATGAGCCAAAATCCACTTTG
	Cgnou_noCTRL	ACTGATTTCCACTATTCTCAGGCTACACCCTTAACACCACATGAGCCAAAATCCACTTTG
	Ctaurinus_noCTRL	ACTGATTTCCACTATTCTCAGGCTACACCCTCAACACTACATGAGCCAAAATCCACTTTG
	Hequinus_noCTRL	ACTGATTTCCACTATTTTCAGGCTATACTCTAAGCACAACATGAGCCAAAATCCACTTCG
	Hniger_noCTRL	ATTGATTTCCCTTATTCTCAGGTTATACTCTAAACATAACATGAGCCAAAATCCACTTCG
	Hleucophaeus_noCTRL	ATTGATTTCCATTATTCTCAGGCTATACTCTAAACATAACATGAGCCAAAATCCACTTCG
	Obeisa_noCTRL	ATTGATTTCCACTATTCTCAGGCTACACTCTAAACATAACATGAGCCAAAATCCATTTCG
	Odammah_noCTRL	ATTGATTTCCACTATTCTCAGGCTATACTCTAAACATAACATGAGCCAAAATCCATTTCG
	Oleucoryx_noCTRL	ATTGATTTCCACTATTCTCAGGCTATACCCTGAACATAACATGAGCCAAAATCCATTTCG
	Ogazella_noCTRL	ATTGATTTCCACTATTCTCAGGCTATACTCTAAACATAACATGAGCCAAAATCCATTTCG
	8839_Tripoli_noCTRL	ATTGATTTCCACTATTCTCAGGCTATACCTTAAACATAACATGAGCCAAAATCCATTTCG
	35370_Dakhla_noCTRL	ATTGATTTCCACTATTCTCAGGCTATACCTTAAACATAACATGAGCCAAAATCCATTTCG
	Tstrepsoceros_noCTRL	ATTGATTCCCACTATTTTCAGGTTACACCCTTAATGACACGTGAGCTAAAATCCACTTTG

	Dlunatus_noCTRL	CAATTATATTTGTAGGTGTAAACATGACTTTCTTCCCACAGCACTTCTTGGGATTATCTG
	Dpygargus_noCTRL	CAATTATATTTGTAGGTGTAAACATAACCTTCTTCCCACAGCACTTCTTAGGACTATCTG
	Abuselaphus_noCTRL	CAATTATATTTGTGGGCGTAAACATAACTTTCTTCCCACAACACTTCCTGGGACTATCTG
	Cgnou_noCTRL	CAATTATATTTGTAGGTGTAAACATGACTTTCTTCCCACAGCACTTCTTAGGACTATCCG
	Ctaurinus_noCTRL	CAATTATATTTGTAGGTGTAAACATGACTTTCTTCCCACAGCACTTCTTAGGGCTATCCG
	Hequinus_noCTRL	CAATTATATTTGTAGGCGTGAACATAACTTTCTTCCCACAACATTTTTTAGGCTTATCTG
	Hniger_noCTRL	CAATTATATTTGTAGGCGTAAACATAACTTTCTTCCCACAACATTTCTTAGGCTTATCTG
	Hleucophaeus_noCTRL	CAATTATATTTGTAGGCGTAAACATAACTTTCTTCCCACAACATTTCTTAGGCTTATCTG
	Obeisa_noCTRL	CAATTATGTTTGTAGGCGTAAACATAACATTCTTCCCACAACACTTCTTAGGCTTGTCTG
	Odammah_noCTRL	CAATTATGTTTGTAGGCGTAAACATAACATTCTTCCCGCAACACTTCTTGGGCTTATCTG
	Oleucoryx_noCTRL	CAATTATGTTTGTAGGCGTAAACATAACATTCTTCCCGCAACACTTCTTAGGCTTATCTG
	Ogazella_noCTRL	CAATTATGTTTGTAGGCGTAAACATAACATTCTTCCCACAACACTTCTTAGGCCTATCTG
	8839_Tripoli_noCTRL	CAATTATGTTTGTAGGCGTGAACATAACATTCTTCCCACAACACTTCTTAGGCCTGTCTG
	35370_Dakhla_noCTRL	CAATTATGTTTGTAGGCGTGAACATAACATTCTTCCCACAACACTTCTTAGGCCTGTCTG
	Tstrepsoceros_noCTRL	CAGTCATATTTGTAGGGGTTAACATAACCTTTTTCCCACAACACTTCCTAGGATTATCAG

	Dlunatus_noCTRL	GAATGCCACGACGATACTCCGACTACCCAGACGCATACACAATATGAAACACTATTTCAT
	Dpygargus_noCTRL	GAATGCCACGACGATACTCTGACTACCCAGACGCATATACAATATGAAATACTATTTCAT
	Abuselaphus_noCTRL	GAATGCCACGACGATACTCTGACTACCCAGACGCGTACACAATATGAAATACCATTTCAT
	Cgnou_noCTRL	GGATACCACGACGATACTCTGACTACCCAGACGCATACACAATATGAAATACTATTTCAT
	Ctaurinus_noCTRL	GGATACCACGACGATACTCTGACTACCCAGACGCATACACAATATGAAATACTATTTCAT
	Hequinus_noCTRL	GCATGCCACGACGATACTCTGACTACCCAGACGCATACACAATGTGAAACACTATTTCAT
	Hniger_noCTRL	GCATGCCACGACGATACTCTGATTACCCAGACGCATACACAATATGAAACACTATCTCAT
	Hleucophaeus_noCTRL	GTATGCCACGACGATATTCTGACTACCCAGACGCATACACAATGTGAAACACTATTTCAT
	Obeisa_noCTRL	GCATGCCACGACGATATTCTGATTATCCAGACGCATACACGATGTGAAATACCATCTCAT
	Odammah_noCTRL	GCATGCCACGACGATATTCTGATTATCCAGACGCATACACGATGTGAAATACTATCTCAT
	Oleucoryx_noCTRL	GCATGCCACGACGATATTCTGATTATCCAGACGCATACACGATGTGAAATACTATCTCAT
	Ogazella_noCTRL	GCATACCACGACGATATTCTGATTATCCAGACGCATACACGATATGAAATACTATCTCAT
	8839_Tripoli_noCTRL	GCATGCCACGACGATACTCTGATTACCCAGACGCATACACGATGTGAAATACTATCTCAT
	35370_Dakhla_noCTRL	GCATGCCACGACGATACTCTGATTACCCAGACGCATACACGATGTGAAATACTATCTCAT
	Tstrepsoceros_noCTRL	GCATGCCACGACGATATTCTGATTATCCAGACGCATACACGACATGAAATACTATCTCAT

	Dlunatus_noCTRL	CCATAGGCTCATTTATCTCACTAACAGCAGTAATGCTAATGGTTTTCATTATCTGAGAGG
	Dpygargus_noCTRL	CCATAGGCTCATTTATCTCGCTAACAGCAGTAATGTTAATAGTCTTCATTATCTGGGAGG
	Abuselaphus_noCTRL	CTATAGGCTCATTTATCTCGCTGACAGCAGTAATGCTAATAGTTTTTATTATCTGGGAAG
	Cgnou_noCTRL	CTATAGGCTCATTTATCTCACTGACAGCAGTAATGCTAATAGTATTCATTATTTGAGAGG
	Ctaurinus_noCTRL	CTATAGGCTCATTTATCTCACTGACAGCAGTAATGCTAATAGTATTCATTATTTGAGAGG
	Hequinus_noCTRL	CTATGGGCTCATTTATTTCACTAACAGCAGTAATACTAATAATTTTCATCATCTGAGAGG
	Hniger_noCTRL	CTATGGGTTCATTTATTTCACTAACAGCGGTAATACTAATAGTTTTCATCATCTGAGAGG
	Hleucophaeus_noCTRL	CTATAGGCTCATTTATTTCACTAACAGCAGTAATACTAATAGTCTTCATCATCTGAGAGG
	Obeisa_noCTRL	CTATAGGCTCATTTATTTCACTAACAGCGGTGATACTAATAATTTTTATTATCTGAGAGG
	Odammah_noCTRL	CTATAGGCTCATTTATTTCACTAACAGCAGTAATACTAATAATTTTTATTATCTGAGAGG
	Oleucoryx_noCTRL	CTATAGGCTCATTTATTTCACTAACAGCAGTAATACTAATAATTTTTATTATCTGAGAGG
	Ogazella_noCTRL	CTATAGGCTCATTTATTTCACTAACAGCAGTAATACTAATAATTTTCATTATCTGAGAGG
	8839_Tripoli_noCTRL	CTATAGGCTCATTTATTTCACTAACAGCAGTAATACTAATAGTTTTCATTATCTGAGAGG
	35370_Dakhla_noCTRL	CTATAGGCTCATTTATTTCACTAACAGCAGTAATACTAATAGTTTTCATTATCTGAGAGG
	Tstrepsoceros_noCTRL	CAATAGGCTCATTTATCTCCCTAACAGCTGTAATATTAATAGTCTTTATCATCTGAGAAG

	Dlunatus_noCTRL	CATTTGCATCCAAACGAGAGGTCTCAACTGTAGACCTAACTACAACAAACCTAGAGTGAT
	Dpygargus_noCTRL	CATTTGCATCCAAACGAGAAGTCCTAACCGTAGACCTAACTACAACAAACCTAGAGTGAT
	Abuselaphus_noCTRL	CATTTGCATCCAAACGAGAGGTCTCGACAGTAGACCTAACCACAACAAACCTAGAATGAT
	Cgnou_noCTRL	CATTTGCATCTAAACGAGAAGTCTCAACCGTAGACCTAACCACAACAAACCTAGAGTGGT
	Ctaurinus_noCTRL	CATTTGCATCTAAACGAGAAGTCTCAACCGTAGACCTAACCACAACAAACCTAGAGTGGT
	Hequinus_noCTRL	CATTCGCATCCAAACGGGAAGTCTCAACCGTAGACCTAACTACAACAAATCTAGAGTGAC
	Hniger_noCTRL	CATTCGCATCCAAACGGGAAGTCCTAACTGTGGACCTAACTACAACAAATCTAGAGTGAC
	Hleucophaeus_noCTRL	CATTTGCATCCAAACGGGAAGTCCTAACCGTGGACCTAACCACAACAAATCTAGAGTGAC
	Obeisa_noCTRL	CATTTGCATCCAAACGAGAAGTCTCGACCGTAGACCTAACTACAACTAACCTAGAGTGAC
	Odammah_noCTRL	CATTTGCATCCAAACGGGAAGTCTCAACCGTAGACCTAACCACAACTAACCTAGAGTGAC
	Oleucoryx_noCTRL	CATTTGCATCCAAACGGGAAGTCTCAACCGTAGACCTAACCTCAACTAACCTAGAGTGAC
	Ogazella_noCTRL	CATTTGCATCCAAACGGGAAGTCTCGACTGTAGACCTAACTACGACCAACCTAGAGTGAC
	8839_Tripoli_noCTRL	CATTTGCATCCAAACGGGAAGTCTCGACCGTAGACCTGACCACAACTAACCTAGAGTGAC
	35370_Dakhla_noCTRL	CATTTGCATCCAAACGGGAAGTCTCGACCGTAGACCTGACCACAACTAACCTAGAGTGAC
	Tstrepsoceros_noCTRL	CATTTGCATCTAAACGAGAAGTATCAACCGTAGACTTAACTACAACAAACCTAGAGTGAT

	Dlunatus_noCTRL	TAAACGGATGCCCCCCACCATATCACACATTTGAAGAGCCCACATACGTCAACCTAAAAT
	Dpygargus_noCTRL	TAAACGGCTGCCCCCCACCATATCACACATTTGAAGAACCCGCATACGTTAACCTAAAGT
	Abuselaphus_noCTRL	TAAACGGATGCCCCCCACCATATCACACATTTGAAGAACCCACATACGTCAACCTAAAAT
	Cgnou_noCTRL	TAAACGGATGCCCTCCACCGTATCACACATTTGAAGAACCCACATACGTTAACCTAAAAT
	Ctaurinus_noCTRL	TAAACGGATGCCCCCCACCGTATCACACATTTGAAGAACCCACGTACGTTAACCTAAAAT
	Hequinus_noCTRL	TAAATGGATGTCCCCCACCATACCACACATTTGAGGAGCCCGCATATGTCAACCTTAAAT
	Hniger_noCTRL	TAAACGGATGTCCCCCACCATATCACACATTTGAAGAACCCACATATGTCAACCTAAAAT
	Hleucophaeus_noCTRL	TAAACGGATGTCCCCCACCATATCACACATTTGAAGAACCCGCATATGTCAACCTAAAGT
	Obeisa_noCTRL	TAAACGGATGTCCCCCACCATACCACACATTTGAAGAACCCGCATATGTAAACCTAAAGT
	Odammah_noCTRL	TAAACGGATGTCCCCCACCATATCACACATTTGAAGAACCCGCATATGTAAACCTAAAAT
	Oleucoryx_noCTRL	TAAACGGATGTCCTCCACCATACCACACATTTGAAGAACCCGCATATGTAAACCTAAAAT
	Ogazella_noCTRL	TAAACGGATGTCCCCCACCATACCACACATTTGAAGAACCCGCATACGTAAACCTAAAAT
	8839_Tripoli_noCTRL	TAAACGGATGTCCTCCACCATACCACACATTTGAAGAACCCGCATATGTAAACCTAAAAT
	35370_Dakhla_noCTRL	TAAACGGATGTCCTCCACCATACCACACATTTGAAGAACCCGCATATGTAAACCTAAAAT
	Tstrepsoceros_noCTRL	TAAACGGATGTCCCCCACCATATCACACATTTGAAGAACCCGTGTACGTCAACCTAAAAT

	Dlunatus_noCTRL	AAGAAAGGAAGGAATCGAACCTCCTATTATTGGTTTCAAGCCAACACCATAACCACTATG
	Dpygargus_noCTRL	AAGAAAGGAAGGAATCGAACCCCCTATTATTGGTTTCAAGCCAACACCATAACCACTATG
	Abuselaphus_noCTRL	AAGAAAGGAAGGAATCGAACCCCCTATTATTGGTTTCAAGCCAACACCATAACCACTATG
	Cgnou_noCTRL	AAGAAAGGAAGGAATCGAACCCCCTGTTATTGGTTTCAAGCCAACACCATAACCACTATG
	Ctaurinus_noCTRL	AAGAAAGGAAGGAATCGAACCCCCTATTATTGGTTTCAAGCCAACACCATAACCACTATG
	Hequinus_noCTRL	AAGAAAGGAAGGAATCGAACCCCCTACAATTGGTTTCAAGCCAACACCATAACCACTATG
	Hniger_noCTRL	AAGAAAGGAAGGAGTCGAACCCCCTACAATTGGTTTCAAGCCAACACCATAACCACTATG
	Hleucophaeus_noCTRL	AAGAAAGGAAGGAATCGAACCCCCTACAATTGGTTTCAAGCCAACACCATAACCATTATG
	Obeisa_noCTRL	AAGAAAGGAAGGAATCGAACCCCCTATAATTGGTTTCAAGCCAACACCATAACCACTATG
	Odammah_noCTRL	AAGAAAGGAAGGAATCGAACCCCCTATAATTGGTTTCAAGCCAACATCATAACCACTATG
	Oleucoryx_noCTRL	AAGAAAGGAAGGAATCGAACCCCCTATAATTGGTTTCAAGCCAACACCATAACCACTATG
	Ogazella_noCTRL	AAGAAAGGAAGGAGTCGAACCCCCTATAATTGGTTTCAAGCCAACACCATAACCACTATG
	8839_Tripoli_noCTRL	AAGAAAGGAAGGAATCGAACCCCCTGTAATTGGTTTCAAGCCAACACCATAGCCACTATG
	35370_Dakhla_noCTRL	AAGAAAGGAAGGAATCGAACCCCCTGTAATTGGTTTCAAGCCAACACCATAGCCACTATG
	Tstrepsoceros_noCTRL	AAGAAAGGAAGGAATCGAACCCCCTATTATTGGTTTCAAGCCAACATCATAGCCACTATG

	Dlunatus_noCTRL	TCTCTCTCGATTAATGAGACGTTAGTAAAACATTACATAACTTTGTCAAGGTTAAATTAC
	Dpygargus_noCTRL	TCTCTCTCAATTAATGAGACGTTAGTAAAACATTACATAACTTTGTCAAGGTTAAATTAC
	Abuselaphus_noCTRL	TCTTTCTCGATTAATGAGACGTTAGTAAAATATTACATAACTTTGTCAAGGTTAAATTAC
	Cgnou_noCTRL	TCTCTCTCGATTAATGAGGCGTTAGTAAAACATTACATAACTTTGTCAAAGTTAAATTAC
	Ctaurinus_noCTRL	TCTCTCTCGATTAATGAGGCGTTAGTAAAACATTACATAACTTTGTCAAAGTTAAATTAC
	Hequinus_noCTRL	TCTTTCTCAATTAATGAGGCGTTAGTAAAACATTACATAATCTTGTCAAGATTAAATTAC
	Hniger_noCTRL	TCTTTCTCAATT-ACGAGAGGTTAGTAAAACATTACATAATCTTGTCAAGATTAAATTAC
	Hleucophaeus_noCTRL	TCTTTCTCAATT-ATGAGGTGTTAGTAAAATATTACATAATCTTGTCAAGATTAAATTAC
	Obeisa_noCTRL	TCTTTCTCAATTAATGAGATGTTAGTAAAACATTACATAACCTTGTCAAGATTAAATTAC
	Odammah_noCTRL	TCTTTCTCAATTAATGAGGTGTTAGTAAAACATTACATAACCTTGTCAAGATTAAATTAC
	Oleucoryx_noCTRL	TCTTTCTCAATTAATGAGGTGTTAGTAAAACATTACATAACCTTGTCAAGATTAAATTAC
	Ogazella_noCTRL	TCTTTCTCAATTAATGAGGTGTTAGTAAAACATTACATAACCTTGTCAAGATTAAATTAC
	8839_Tripoli_noCTRL	TCTTTCTCAATTAATGAGGTGTTAGTAAAACATTACATAATCTTGTCAAGATTAAATTAC
	35370_Dakhla_noCTRL	TCTTTCTCAATTAATGAGGTGTTAGTAAAACATTACATAATCTTGTCAAGATTAAATTAC
	Tstrepsoceros_noCTRL	TCTTTCTCAGCCTATGAGATGTTAGTAAAATATTACGTAACTTTGTCAAGGTTAAATTAC

	Dlunatus_noCTRL	AGGTGCAAACCCCGTACATCTCATATGGCATATCCCATACAGCTAGGATTCCAAGACGCA
	Dpygargus_noCTRL	AGGTGCAAACCCCGTACATCTCATATGGCATATCCCATACAACTAGGACTCCAAGACGCG
	Abuselaphus_noCTRL	AGGTGAAAACCCCGTACATCTCATATGGCATATCCCATACAATTAGGATTCCAAGACGCG
	Cgnou_noCTRL	AGGTGAAAACCCTGTACATCTCATATGGCATATCCCATACAACTAGGATTCCAAGACGCA
	Ctaurinus_noCTRL	AGGTGAAAACCCCGTACATCTCATATGGCATATCCCATACAACTAGGATTCCAAGACGCA
	Hequinus_noCTRL	AGGTGAAAATCCCGTACATCTCATATGGCATATCCCATACAACTAGGATTTCAAGACGCA
	Hniger_noCTRL	AGGTGAAAGTCCCGTACATCTCATATGGCATACCCCATACAACTAGGATTTCAAGATGCA
	Hleucophaeus_noCTRL	AGGTGAAAGTCCCGTACATCCCGTATGGCATACCCCATACAACTAGGATTTCAAGACGCA
	Obeisa_noCTRL	AGGTGAAAATCCCGTACATCTCATATGGCATACCCCATGCAACTAGGATTTCAAGACGCA
	Odammah_noCTRL	AGGTGAAAATCCCGTACATCTCATATGGCATACCCCATACAACTAGGATTTCAAGACGCA
	Oleucoryx_noCTRL	AGGTGAAAATCCCGTACATCTCATATGGCATACCCCATACAACTAGGATTTCAAGACGCA
	Ogazella_noCTRL	AGGTGAAAATCCCGTACATCTCATATGGCATACCCCATACAACTAGGATTTCAAGACGCA
	8839_Tripoli_noCTRL	AGGTGAAAATCCCGTACATCTCATATGGCATACCCCATACAACTAGGATTTCAAGACGCA
	35370_Dakhla_noCTRL	AGGTGAAAATCCCGTACATCTCATATGGCATACCCCATACAACTAGGATTTCAAGACGCA
	Tstrepsoceros_noCTRL	AGGTGAAAACCCTGTACATCTCATATGGCATACCCCATACAACTAGGCTTCCAAGACGCC

	Dlunatus_noCTRL	ACATCACCCATCATGGAAGAACTACTACATTTTCACGATCATACACTAATGATCGTTTTC
	Dpygargus_noCTRL	ACGTCACCCATCATGGAAGAACTACTGCATTTTCATGATCATACGCTGATGATCGTTTTC
	Abuselaphus_noCTRL	ACATCACCCATCATGGAAGAACTACTTCATTTTCATGATCATACACTAATGATTGTTTTC
	Cgnou_noCTRL	ACATCACCCATCATGGAAGAACTACTGCACTTTCACGATCATACGCTAATAATTGTTTTT
	Ctaurinus_noCTRL	ACATCACCCATCATGGAAGAACTACTACACTTTCACGATCATACGCTAATGATTGTCTTT
	Hequinus_noCTRL	ACGTCACCCATCATGGAAGAACTGTTACATTTCCACGACCATACACTAATGATTGTCTTT
	Hniger_noCTRL	ACATCACCTATCATAGAAGAACTGTTACATTTCCACGACCATACACTAATGATCGTCTTT
	Hleucophaeus_noCTRL	ACATCACCCATCATAGAAGAACTGCTACATTTCCATGATCATACACTAATAATTGTCTTT
	Obeisa_noCTRL	ACGTCACCTATTATAGAAGAATTATTGCATTTCCACGACCATACACTAATAATCGTCTTT
	Odammah_noCTRL	ACATCACCCATTATAGAAGAATTATTACATTTCCACGACCATACACTAATAATCGTCTTT
	Oleucoryx_noCTRL	ACATCACCCATTATAGAAGAATTATTACATTTCCACGACCATACACTAATAATTGTTTTT
	Ogazella_noCTRL	ACATCACCTATTATAGAAGAATTATTACATTTCCATGACCATACACTAATAATCGTCTTT
	8839_Tripoli_noCTRL	ACATCACCCATTATAGAAGAATTATTACATTTCCACGACCATACACTGATAATCGTCTTT
	35370_Dakhla_noCTRL	ACATCACCCATTATAGAAGAATTATTACATTTCCACGACCATACACTGATAATCGTCTTT
	Tstrepsoceros_noCTRL	ACATCACCAATCATAGAGGAGTTGTTACACTTCCACGACCACACGCTAATAATCGTCTTT

	Dlunatus_noCTRL	TTGATTAGCTCATTAGTACTCTATATCATCTCACTAATATTAACAACAAAATTAACCCAC
	Dpygargus_noCTRL	TTAATCAGCTCATTAGTACTCTATATCATCTCACTGATACTAACAACAAAACTAACCCAC
	Abuselaphus_noCTRL	CTAATCAGCTCATTAGTACTCTATATTATTTCACTAATACTAACAACAAAATTAACTCAC
	Cgnou_noCTRL	CTAATTAGCTCATTAGTACTCTACATTATCTCACTGATATTAACGACAAAACTAACTCAC
	Ctaurinus_noCTRL	CTAATCAGCTCACTAGTACTCTACATTATCTCGCTGATATTAACGACAAAACTAACTCAC
	Hequinus_noCTRL	CTGATTAGTTCATTGGTCCTCTATATTATTTCATCGATACTAACAACAAAATTAACCCAT
	Hniger_noCTRL	CTGATTAGCTCATTGGTACTTTATATTATCTCGCTAATATTAACAACAAAATTAACTCAT
	Hleucophaeus_noCTRL	TTAATTAGCTCATTAGTACTTTATATTATTTCACTAATATTAACAACAAAATTAACTCAT
	Obeisa_noCTRL	TTAATTAGTTCATTGGTACTTTATATTATCTCCCTGATACTAACAACAAAGTTAACCCAT
	Odammah_noCTRL	TTAATTAGTTCATTAGTACTTTATATTATCTCCCTGATACTGACAACAAAGTTAACCCAT
	Oleucoryx_noCTRL	TTAATTAGTTCATTAGTACTTTATATTATCTCTCTGATACTAACAACAAAGTTAACCCAT
	Ogazella_noCTRL	TTAATTAGTTCATTGGTACTTTATATTATTTCCCTGATACTGACAACAAAGTTAACCCAT
	8839_Tripoli_noCTRL	TTAATTAGTTCGTTAGTACTTTATATTATTTCCCTGATACTGACAACAAAGTTGACCCAT
	35370_Dakhla_noCTRL	TTAATTAGTTCGTTAGTACTTTATATTATTTCCCTGATACTGACAACAAAGTTGACCCAT
	Tstrepsoceros_noCTRL	TTAATTAGCTCATTAGTGCTTTATGTCATTTCACTAATACTAACAACAAAGTTAACCCAC

	Dlunatus_noCTRL	ACCAGCACCATGGATGCACAAGAAGTAGAAACAATCTGGACAATTCTACCAGCCATTATC
	Dpygargus_noCTRL	ACCAGCACCATGGATGCACAAGAAGTAGAGACAATCTGGACCATTCTACCAGCTATCATC
	Abuselaphus_noCTRL	ACCAGCACCATGGACGCGCAAGAGGTAGAAACAATCTGGACCATTCTACCGGCCATTATC
	Cgnou_noCTRL	ACCAGCACCATAGATGCGCAGGAAGTAGAGACAATCTGAACCATTCTACCGGCCATTATC
	Ctaurinus_noCTRL	ACCAGCACCATAGATGCGCAGGAAGTAGAGACAATCTGAACCATTCTACCGGCCATTATC
	Hequinus_noCTRL	ACTAGTACTATAAATGCGCAAGAAGTAGAAACAATCTGAACCATTTTACCAGCTATTATC
	Hniger_noCTRL	ACTAGTACTATAGATGCACAAGAAGTAGAGACAATCTGAACCATCCTACCAGCTATTATC
	Hleucophaeus_noCTRL	ACTAGTACTATAGATGCGCAGGAAGTAGAGACAATTTGAACCATTCTACCAGCTATTATC
	Obeisa_noCTRL	ACTAGTACTATAGATGCACAAGAAGTAGAAACAATCTGAACCATTTTACCAGCCATCATT
	Odammah_noCTRL	ACTAGTACTATAGATGCACAAGAAGTAGAAACAATCTGAACCATCTTGCCAGCCATTATT
	Oleucoryx_noCTRL	ACCAGTACTATAGATGCACAAGAAGTAGAAACAATCTGAACCATCTTACCAGCCATCATT
	Ogazella_noCTRL	ACTAGTACTATAGATGCACAAGAAGTAGAAACAATCTGAACCATTTTGCCAGCCATCATT
	8839_Tripoli_noCTRL	ACCAGTACTATAGATGCACAAGAAGTAGAAACAATCTGAACCATTTTACCAGCCATCATT
	35370_Dakhla_noCTRL	ACCAGTACTATAGATGCACAAGAAGTAGAAACAATCTGAACCATTTTACCAGCCATCATT
	Tstrepsoceros_noCTRL	ACCAGTACAATAGACGCACAAGAAGTGGAAACTATCTGAACCATCCTGCCTGCTATTATC

	Dlunatus_noCTRL	TTAATTATAATCGCTCTCCCATCTTTGCGAATTCTATATATGATAGACGAGATCAACAAC
	Dpygargus_noCTRL	TTAATTATAATTGCTCTCCCATCCTTACGGATTCTGTACATAATAGACGAGATCAACAAC
	Abuselaphus_noCTRL	TTAATTATGATCGCTCTCCCGTCTTTACGAATTTTGTACATAATAGACGAAATCAACAAC
	Cgnou_noCTRL	TTAATCATAATTGCCCTCCCATCTCTACGAATTCTGTACATGATAGACGAGATCAATAAC
	Ctaurinus_noCTRL	TTAATCATAATTGCCCTCCCATCTCTACGAATTCTGTACATGATAGACGAGATCAATAAT
	Hequinus_noCTRL	CTGATTATAATTGCCCTCCCGTCCTTACGAATTTTATACATAATAGACGAAATTAATAAC
	Hniger_noCTRL	TTGATTATAATCGCCCTCCCGTCTTTACGAATTCTATACATAATGGACGAAATCAACAAC
	Hleucophaeus_noCTRL	TTGATTATAATTGCCCTCCCATCCCTACGAATTTTATACATAATAGACGAAATCAACAAT
	Obeisa_noCTRL	TTGATCATAATTGCCCTCCCATCTTTGCGGATTTTATACATAATAGACGAAATCAACAAC
	Odammah_noCTRL	TTAATCATAATTGCCCTCCCATCTTTACGAATTTTATATATAATAGACGAAATCAACAAC
	Oleucoryx_noCTRL	TTGATCATAATTGCCCTCCCATCTTTACGAATTTTATACATAATAGACGAAATCAACAAC
	Ogazella_noCTRL	TTGATCATAATTGCTCTCCCATCTTTACGAATTTTATATATAATAGACGAAATCAACAAC
	8839_Tripoli_noCTRL	TTAATCATAATTGCCCTCCCATCTTTACGAATTTTATATATAATAGACGAAATCAACAAT
	35370_Dakhla_noCTRL	TTAATCATAATTGCCCTCCCATCTTTACGAATTTTATATATAATAGACGAAATCAACAAT
	Tstrepsoceros_noCTRL	CTAATTATAATTGCTTTACCATCTCTACGAATTTTATATATAATGGATGAGATTAATAAT

	Dlunatus_noCTRL	CCATCTCTCACAGTGAAAACTATGGGGCACCAATGATACTGAAGCTATGAATATACAGAC
	Dpygargus_noCTRL	CCGTCTCTCACAGTGAAAACTATAGGGCACCAATGATACTGAAGCTATGAATATACAGAC
	Abuselaphus_noCTRL	CCGTCCCTTACAGTAAAAACTATGGGACACCAATGATACTGAAGCTATGAATATACAGAC
	Cgnou_noCTRL	CCGTCCCTCACAGTAAAAACCATAGGGCATCAGTGATACTGAAGCTATGAATATACAGAC
	Ctaurinus_noCTRL	CCATCCCTCACAGTAAAAACCATAGGGCATCAGTGATACTGAAGCTATGAATATACAGAT
	Hequinus_noCTRL	CCATCCCTCACAGTAAAAACCATAGGACATCAATGATACTGAAGCTACGAATATACAGAC
	Hniger_noCTRL	CCATCTCTTACAGTAAAAACTATAGGACATCAGTGATACTGAAGCTACGAATACACGGAT
	Hleucophaeus_noCTRL	CCATCTCTCACAGTAAAAACTATAGGGCATCAATGATACTGAAGCTACGAATACACAGAT
	Obeisa_noCTRL	CCATCTCTCACGGTAAAGACCATAGGACATCAATGATACTGAAGCTACGAATATACAGAT
	Odammah_noCTRL	CCATCTCTCACAGTAAAGACTATAGGGCATCAATGATATTGAAGCTACGAATATACAGAT
	Oleucoryx_noCTRL	CCATCTCTCACAGTAAAGACTATAGGACATCAATGATACTGAAGCTACGAATATACAGAT
	Ogazella_noCTRL	CCATCTCTCACAGTAAAGACCATAGGACATCAGTGATACTGAAGCTACGAATACACAGAT
	8839_Tripoli_noCTRL	CCATCTCTCACAGTAAAGACCATAGGACATCAATGATACTGAAGCTACGAATATACAGAT
	35370_Dakhla_noCTRL	CCATCTCTCACAGTAAAGACCATAGGACATCAATGATACTGAAGCTACGAATATACAGAT
	Tstrepsoceros_noCTRL	CCATCCCTTACAGTAAAAACTATAGGACATCAGTGATACTGAAGCTATGAATACACAGAC

	Dlunatus_noCTRL	TATGAAGATTTAAGCTTTGACTCCTACATAATTCCAACATCAGACTTAAAACCAGGAGAA
	Dpygargus_noCTRL	TATGAAGATCTAAGCTTTGACTCCTACATAATCCCAACATCAGACTTAAAACCAGGAGAA
	Abuselaphus_noCTRL	TATGAAGATGTAAGCTTTGACTCTTACATAATTCCAACATCAGAGTTAAAGCCAGGAGAG
	Cgnou_noCTRL	TATGAAGATCTAAGCTTTGACTCCTACATGATCCCAACATCAGAACTAAAGCCAGGAGAA
	Ctaurinus_noCTRL	TATGAAGATCTAAGCTTTGACTCCTACATGATCCCAACATCAGAACTAAAGCCAGGAGAA
	Hequinus_noCTRL	TATGAAGACCTAAGCTTCGATTCCTATATAATTCCAACATCAGAATTAAAGCCAGGAGAA
	Hniger_noCTRL	TATGAAGACCTAAGCTTCGACTCCTATATAATTCCAACATCAGAATTAAAACCAGGGGAA
	Hleucophaeus_noCTRL	TATGAAGACCTTAGCTTCGATTCCTATATAATTCCAACATCGGAATTAAAACCAGGAGAA
	Obeisa_noCTRL	TACGAAGACCTAAGCTTCGACTCCTATATAATTCCAACATCAGAATTAAAACCAGGAGAA
	Odammah_noCTRL	TACGAAGATCTAAGCTTCGACTCCTACATAATTCCAACATCAGAATTAAAACCAGGAGAA
	Oleucoryx_noCTRL	TACGAAGACCTAAGCTTCGACTCCTACATAATTCCAACATCAGAATTAAAACCAGGAGAA
	Ogazella_noCTRL	TACGAAGACTTAAGCTTCGACTCCTACATAATTCCAACATCAGAATTAAAACCAGGAGAA
	8839_Tripoli_noCTRL	TACGAAGACCTAAGCTTTGATTCCTACATAATTCCAACATCAGAATTAAAACCAGGAGAA
	35370_Dakhla_noCTRL	TACGAAGACCTAAGCTTTGATTCCTACATAATTCCAACATCAGAATTAAAACCAGGAGAA
	Tstrepsoceros_noCTRL	TATGAAGATTTAAGCTTCGACTCCTATATAATTCCAACACCAGAGCTAAAACCTGGAGAA

	Dlunatus_noCTRL	TTACGACTGCTAGAGGTAGACAACCGGGTTGTGTTACCCATGGAAATGACAATCCGAATA
	Dpygargus_noCTRL	TTGCGATTACTGGAAGTAGACAACCGGGTTGTATTACCCATGGAAATGACAGTCCGAATA
	Abuselaphus_noCTRL	TTACGACTACTAGAAGTAGATAACCGGGTTGTATTACCTATGGAAATGACAATTCGAATA
	Cgnou_noCTRL	CTACGACTACTAGAAGTAGACAACCGAGTTGTATTACCCATGGAAATGACGGTCCGAATG
	Ctaurinus_noCTRL	CTACGACTACTAGAAGTAGACAACCGAGTTGTATTGCCTATGGAAATGACAGTCCGAATG
	Hequinus_noCTRL	TTACGACTACTGGAAGTGGACAACCGAGTCGTACTACCCATGGAAATAACAATTCGAATA
	Hniger_noCTRL	CTGCGACTACTAGAAGTAGACAATCGAGTCGTGTTACCCATAGAAATAACAATTCGAATA
	Hleucophaeus_noCTRL	CTACGCCTACTGGAAGTAGACAATCGAGTAGTATTACCCATAGAAATAACAATTCGAATG
	Obeisa_noCTRL	TTACGTCTACTGGAAGTGGACAATCGAGTCGTATTACCCATGGAAATAACAATTCGAATA
	Odammah_noCTRL	CTACGATTACTGGAAGTGGACAATCGAGTCGTATTACCCATGGAAATAACAATTCGAATA
	Oleucoryx_noCTRL	CTACGACTACTAGAAGTGGACAATCGAGTCGTACTACCCATGGAAATAACAATTCGAATA
	Ogazella_noCTRL	CTACGACTACTGGAAGTGGACAATCGAGTCGTATTACCCATAGAAATAACAATTCGAATA
	8839_Tripoli_noCTRL	CTACGACTACTGGAAGTAGACAATCGAGTCGTATTACCCATGGAAATGACAATTCGAATA
	35370_Dakhla_noCTRL	CTACGACTACTGGAAGTAGACAATCGAGTCGTATTACCCATGGAAATGACAATTCGAATA
	Tstrepsoceros_noCTRL	TTACGGCTACTAGAAGTTGATAACCGAGTTGTACTACCCATAGAAGTAACAATTCGGATG

	Dlunatus_noCTRL	TTAATCTCCTCCGAAGATGTACTGCACTCATGAGCAGTCCCCTCCCTAGGACTAAAAACA
	Dpygargus_noCTRL	TTAATCTCCTCCGAAGATGTACTGCACTCATGAGCGGTTCCCTCCCTAGGACTAAAAACA
	Abuselaphus_noCTRL	TTGATCTCCTCCGAAGATGTACTGCATTCATGAGCGGTCCCCTCCCTAGGACTAAAAACA
	Cgnou_noCTRL	TTAATCTCCTCCGAAGATGTACTACACTCATGAGCGGTCCCCTCCCTAGGACTAAAAACG
	Ctaurinus_noCTRL	TTAATCTCCTCCGAAGATGTACTACACTCATGAGCGGTCCCCTCCCTAGGACTAAAAACG
	Hequinus_noCTRL	TTAATCTCTTCCGAGGACGTACTGCACTCATGAGCCGTACCCTCTTTAGGACTGAAAACG
	Hniger_noCTRL	CTAATCTCTTCCGAAGACGTATTGCACTCATGAGCAGTGCCCTCTTTAGGACTGAAAACG
	Hleucophaeus_noCTRL	CTAATCTCTTCCGAAGACGTACTACACTCATGGGCAGTACCTTCCCTAGGACTGAAAACG
	Obeisa_noCTRL	CTAATTTCCTCCGAAGACGTATTACACTCATGAGCAGTACCCTCTTTAGGACTGAAAACA
	Odammah_noCTRL	CTAATTTCCTCCGAAGACGTATTGCACTCATGAGCGGTACCCTCTTTAGGACTGAAAACA
	Oleucoryx_noCTRL	CTAATTTCCTCCGAAGACGTATTGCACTCATGAGCAGTACCCTCTTTAGGACTGAAAACA
	Ogazella_noCTRL	CTAATTTCCTCCGAAGACGTATTGCACTCATGAGCAGTACCCTCTCTAGGACTGAAAACA
	8839_Tripoli_noCTRL	CTAATTTCTTCCGAAGACGTATTGCACTCATGAGCAGTGCCCTCCTTAGGACTAAAAACA
	35370_Dakhla_noCTRL	CTAATTTCTTCCGAAGACGTATTGCACTCATGAGCAGTGCCCTCCTTAGGACTAAAAACA
	Tstrepsoceros_noCTRL	CTAGTCTCCTCTGAAGACGTACTGCACTCATGAGCTGTACCCTCCCTGGGGTTAAAAACA

	Dlunatus_noCTRL	GACGCAATCCCGGGTCGTCTAAACCAAACGACCCTTATATCAACCCGACCAGGCCTATAC
	Dpygargus_noCTRL	GACGCGGTCCCAGGCCGTCTAAACCAAACGACCCTTATGTCAACCCGACCAGGCCTGTAC
	Abuselaphus_noCTRL	GACGCGATCCCAGGCCGCCTAAATCAAACAACCCTTATGTCAACCCGACCAGGCCTATAT
	Cgnou_noCTRL	GATGCAATCCCAGGCCGTCTAAATCAGACAACCCTTATATCAACCCGGCCAGGTCTATAT
	Ctaurinus_noCTRL	GATGCAATCCCAGGCCGTCTAAATCAAACAACCCTTATATCAACCCGGCCAGGTCTATAC
	Hequinus_noCTRL	GACGCAATTCCAGGCCGTCTAAACCAAACAACCCTTATATCAACCCGACCAGGACTATTC
	Hniger_noCTRL	GACGCAATTCCAGGCCGCCTAAACCAAACAACCCTTATATCAACCCGACCAGGACTATAC
	Hleucophaeus_noCTRL	GACGCAATTCCAGGCCGCCTAAATCAAACAACCCTTATATCAACCCGACCAGGACTATAC
	Obeisa_noCTRL	GACGCAATTCCAGGCCGTCTAAACCAAACAACCCTTATATCAACCCGACCGGGACTATAC
	Odammah_noCTRL	GACGCAATTCCAGGCCGTCTAAACCAAACAACCCTTATATCAACCCGACCGGGACTATAC
	Oleucoryx_noCTRL	GACGCAATTCCAGGCCGTCTAAACCAAACAACCCTTATATCAACCCGACCGGGACTATAC
	Ogazella_noCTRL	GACGCAATTCCAGGCCGTCTAAACCAAACAACCCTTATATCAACCCGACCGGGACTATAC
	8839_Tripoli_noCTRL	GACGCAATTCCAGGCCGTCTAAACCAAACAACTCTTATATCAACCCGACCAGGACTGTAC
	35370_Dakhla_noCTRL	GACGCAATTCCAGGCCGTCTAAACCAAACAACCCTTATATCAACCCGACCAGGACTGTAC
	Tstrepsoceros_noCTRL	GATGCAATCCCAGGTCGCTTAAACCAAACAACTCTTATATCATCCCGACCAGGCCTATAC

	Dlunatus_noCTRL	TATGGTCAATGCTCAGAAATCTGTGGATCAAATCACAGTTTCATGCCAATCGTTCTTGAA
	Dpygargus_noCTRL	TATGGTCAATGCTCAGAAATCTGCGGATCAAATCACAGTTTTATGCCAATCGTTCTTGAA
	Abuselaphus_noCTRL	TATGGTCAATGCTCAGAAATTTGCGGATCGAATCACAGTTTTATACCAATCGTCCTTGAA
	Cgnou_noCTRL	TATGGCCAGTGTTCAGAAATCTGCGGATCAAACCACAGTTTTATGCCAATCGTTCTCGAA
	Ctaurinus_noCTRL	TATGGTCAGTGTTCAGAAATCTGCGGATCAAATCACAGTTTTATGCCAATCGTTCTCGAA
	Hequinus_noCTRL	TACGGCCAATGTTCAGAAATCTGTGGATCAAACCACAGTTTTATACCAATTGTCCTTGAA
	Hniger_noCTRL	TACGGTCAATGCTCAGAAATCTGTGGGTCAAATCACAGCTTTATGCCAATTGTCCTCGAA
	Hleucophaeus_noCTRL	TACGGCCAATGTTCAGAGATCTGTGGATCAAATCACAGTTTTATACCAATTGTCCTCGAA
	Obeisa_noCTRL	TATGGCCAATGTTCAGAAATCTGCGGGTCAAATCACAGTTTTATACCAATTGTCCTCGAA
	Odammah_noCTRL	TACGGCCAATGTTCAGAAATCTGCGGGTCAAATCACAGTTTTATACCAATTGTCCTCGAA
	Oleucoryx_noCTRL	TACGGCCAATGTTCAGAAATCTGCGGGTCAAATCACAGTTTTATACCAATTGTCCTCGAA
	Ogazella_noCTRL	TACGGCCAATGTTCAGAAATCTGCGGGTCAAATCACAGTTTTATACCAATTGTCCTCGAA
	8839_Tripoli_noCTRL	TATGGCCAATGTTCAGAAATCTGCGGGTCAAATCACAGTTTTATACCAATTGTCCTCGAA
	35370_Dakhla_noCTRL	TATGGCCAATGTTCAGAAATCTGCGGGTCAAATCACAGTTTTATACCAATTGTCCTCGAA
	Tstrepsoceros_noCTRL	TACGGCCAATGCTCAGAAATCTGTGGGTCAAACCATAGCTTTATACCCATTGTTCTCGAG

	Dlunatus_noCTRL	CTAGTACCACTAAAATATTTCGAAAAATGATCTGCGTCAATGCTATAAAATCACCAAGAA
	Dpygargus_noCTRL	CTAGTACCACTAAAACACTTTGAAAAATGATCTGCATCAATACTATAAAATCACCAAGAA
	Abuselaphus_noCTRL	CTGGTACCACTAAAGTATTTTGAAAAATGATCTGCGTCAATACTATAAAATCACCAAGAA
	Cgnou_noCTRL	CTAGTACCACTAAAATACTTTGAAAAATGATCTGCATCAATACTATAAAATCACCAAGAA
	Ctaurinus_noCTRL	CTAGTACCACTAAAATACTTTGAAAAATGATCTGCATCAATACTATAAAATCACCAAGAA
	Hequinus_noCTRL	CTAGTCCCACTGAAACATTTCGAGAAATGATCTACATCAATACTATAAGACCATCAAGAA
	Hniger_noCTRL	CTAGTCCCACTAGAATATTTTGAAAAATGATCTGCATCAATACTATAAAATCATCAAGAA
	Hleucophaeus_noCTRL	CTAGTCCCACTAAAATATTTTGAAAAATGATCTGCATCAGTGCTATAAGATCGTCAAGAA
	Obeisa_noCTRL	CTAGTCCCACTAAAATATTTTGAAAAGTGATCTGCATCAATACTATAATATCGCCAAGAA
	Odammah_noCTRL	CTAGTCCCACTAAAATATTTTGAAAAGTGATCTGCATCAATACTATAATATCGCCAAGAA
	Oleucoryx_noCTRL	CTAGTCCCACTAAAATATTTTGAAAAGTGATCTGCATCAATACTATAATATCGCCAAGAA
	Ogazella_noCTRL	CTAGTCCCACTAAAATATTTTGAAAAGTGATCTGCATCAATACTATAATATCGCCAAGAA
	8839_Tripoli_noCTRL	CTAGTCCCACTAAAATATTTTGAAAAGTGATCTGCATCAATACTATAATATCGCCAAGAA
	35370_Dakhla_noCTRL	CTAGTCCCACTAAAATATTTTGAAAAGTGATCTGCATCAATACTATAATATCGCCAAGAA
	Tstrepsoceros_noCTRL	CTAGTCCCACTAGAATACTTTGAAAAATGATCCGCATCAATACTGTAAATTCACCAAGAA

	Dlunatus_noCTRL	GCTATATAAGCGTTAACCTTTTAAGTTAAAGACTGAGAGCACAAT-ACTCTCCTTGATGA
	Dpygargus_noCTRL	GCTATATAAGCGTTAACCTTTTAAGTTAAAGACTGAGAGCACAAC-ACTCTCCTTGATGA
	Abuselaphus_noCTRL	GCTATATAAGCGTTAACCTTTTAAGTTAAAGACTGAGAGCACGAT-ACTCTCCTTGATGA
	Cgnou_noCTRL	GCTATATAAGCGTTAACCTTTTAAGTTAAAGACTGAGAGCACAAT-ACTCTCCTTGATGA
	Ctaurinus_noCTRL	GCTATATAAGCGTTAACCTTTTAAGTTAAAGACTGAGAGCACAAT-ACTCTCCTTGATGA
	Hequinus_noCTRL	GCTATGTCAGCGTTAACCTTTTAAGTTAAAGATCGAGAGCATATTAACTCTCCTTGATGA
	Hniger_noCTRL	GCTATGTCAGCGTTAACCTTTTAAGTTAAAGATCGGGGGTAT---AACTCTCCTTGATGA
	Hleucophaeus_noCTRL	GCTATGCCAGCGTTAACCTTTTAAGTTAAAGATCGAGAGCATATCAACTCTCCTTGATGA
	Obeisa_noCTRL	GCTATATCAGCATTAACCTTTTAAGTTAAAGATTGAGAGCACATTAACTCTCCTTGACGA
	Odammah_noCTRL	GCTATGTCAGCGTTAACCTTTTAAGTTAAAGATTGAGAGCATATTAACTCTCCTTGACGA
	Oleucoryx_noCTRL	GCTATGTCAGCGTTAACCTTTTAAGTTAAAGATTGAGAGCATATTAACTCTCCTTGACGA
	Ogazella_noCTRL	GCTATATCAGCGTTAACCTTTTAAGTTAAAGATTGAGAGCATATTAACTCTCCTTGACGA
	8839_Tripoli_noCTRL	GCTATGTCAGCGTTAACCTTTTAAGTTAAAGATTGAGAGCATATTAACTCTCCTTGACGA
	35370_Dakhla_noCTRL	GCTATGTCAGCGTTAACCTTTTAAGTTAAAGATTGAGAGCATATTAACTCTCCTTGACGA
	Tstrepsoceros_noCTRL	GCTATATTAGCATTAACCTTTTAAGTTAAAGACTGAGAGCGTCAA-ACTCTCCTTGGTGG

	Dlunatus_noCTRL	CATGCCACAACTAGATACATCAACCTGACTTACAATAATTCTATCAATGTTTCTAGCCCT
	Dpygargus_noCTRL	CATGCCACAACTAGACACATCAACCTGACTTACAACAATCTTATCAATGTTTCTAGTCCT
	Abuselaphus_noCTRL	TATGCCACAACTAGATACATCAACCTGACTTACAATGATTCTATCAATGTTTCTAGTCCT
	Cgnou_noCTRL	CATGCCACAACTGGACACATCAACTTGACTCACGATAATCCTATCAATGTTCCTGGTCCT
	Ctaurinus_noCTRL	CATGCCACAACTGGACACATCAACTTGACTCACGATAATCCTATCAATGTTCCTGGTCCT
	Hequinus_noCTRL	CATGCCACAACTAGATACATCAACATGACTTATAATAATCCTATCCATATTTTTAACCCT
	Hniger_noCTRL	CATGCCACAACTAGATACATCAACATGACTTACAATAATCCTGTCTATATTCCTAGTCCT
	Hleucophaeus_noCTRL	CATGCCACAACTAGATACATCAACATGACCTACAATAATCCTATCTATATTCCTAGTCCT
	Obeisa_noCTRL	CATGCCACAACTAGATACATCAACATGACTCACAATAATCCTATCAATATTTCTAGTCCT
	Odammah_noCTRL	CATGCCACAACTAGATACATCAACATGACTCACAATAATCCTATCAATATTTCTAGTCCT
	Oleucoryx_noCTRL	TATGCCACAACTAGATACATCAACATGACTCACAATAATCCTATCAATATTTCTAGTCCT
	Ogazella_noCTRL	CATGCCACAACTAGATACATCAACATGACTCACAATAATCTTATCAATATTTCTAGTCCT
	8839_Tripoli_noCTRL	CATGCCACAACTAGATACATCAACATGACTCACAATAATCCTATCAATATTTCTAGTCCT
	35370_Dakhla_noCTRL	CATGCCACAACTAGATACATCAACATGACTCACAATAATCCTATCAATATTTCTAGTCCT
	Tstrepsoceros_noCTRL	TATGCCACAACTAGACACATCAACATGACTAACAATAATTATATCAATGTTCATAACTCT

	Dlunatus_noCTRL	CTTTATTATCTTTCAACTAAAAATCTCAAAACACAATTTCTATCACAACCCAGAACTAGC
	Dpygargus_noCTRL	CTTTATTATTTTCCAACTAAAAATCTCAAAACACAATTTTTATCACAACCCAGAACTGGT
	Abuselaphus_noCTRL	CTTTATCATCTTCCAACTAAAAGTCTCAAAACACAATTTCTACCACAACCCAGAACTAGT
	Cgnou_noCTRL	CTTCATTATTTTCCAACTAAAAATTTCGAAACATTATTTTTATCACAACCCAGAACTGGC
	Ctaurinus_noCTRL	CTTCATTATTTTCCAACTAAAAATTTCGAAACATTATTTTTATCACAACCCAGAACTGGC
	Hequinus_noCTRL	TTTCATTATTTTCCAATTAAAAATTTCAAAACACAATTTCTACCACAACCCGGAATTAAC
	Hniger_noCTRL	TTTCATCATTTTCCAATTAAAAATCTCAAAACATAACTTCTACCACAACCCAGAACCAAC
	Hleucophaeus_noCTRL	TTTCATCATTTTCCAATTAAAAATTTCAAAACACAATTTTTACCACAACCCAGAACTAAC
	Obeisa_noCTRL	CTTTATTATTTTCCAAATAAAAATTTCGAAACATAACTTCTACTACAACCCAGAATTAAC
	Odammah_noCTRL	CTTTATTATCTTCCAAATAAAAATTTCAAAACATAACTTCTACTACAACCCAGAATTAAC
	Oleucoryx_noCTRL	CTTTATTATTTTCCAAATAAAAATTTCAAAACATAATTTCCACTACAACCCAGAATTAAC
	Ogazella_noCTRL	CTTTATTATTTTCCAAATAAAAATTTCAAAACATAACTTCTACTACAACCCAGAATTAAC
	8839_Tripoli_noCTRL	CTTCATTATTTTCCAGATAAAAATTGCAAAACATAACTTCTACTACAACCCAGAATTAGC
	35370_Dakhla_noCTRL	CTTCATTATTTTCCAGATAAAAATTGCAAAACATAACTTCTACTACAACCCAGAATTAGC
	Tstrepsoceros_noCTRL	ATTCATCATTTTTCAACTAAAAGTTTCAAAGCACAACTTTTACCATAACCCAAAGCCAAT

	Dlunatus_noCTRL	GCCGACAAAGACACTGAAACAAAATACCCCTTGAGAAATAAAATGAACGAAAATCTGTTT
	Dpygargus_noCTRL	ACCGACAAAGACACTAAAACAAAATACCCCTTGAGAAATAAAATGAACGAAAATCTGTTT
	Abuselaphus_noCTRL	GCCAACAAAGACACTAAAACAAAACACCCCTTGAGAATCAAAATGAACGAAAATCTATTT
	Cgnou_noCTRL	ACCAACAAAGATACTAAAACAAAACACCCCTTGAGAAACAAAATGAACGAAAATCTATTT
	Ctaurinus_noCTRL	ACCAACAAAGACACTAAAACAAAACACCCCTTGAGAAACAAAATGAACGAAAATCTATTT
	Hequinus_noCTRL	ATCGACAAAAATATCAGAACAAAACACCCCCTGAGAAACAAAATGAACGAAAATTTGTTT
	Hniger_noCTRL	ATGAATGAAAATACCAAAGCAAGACAACCCCTGAGAAACAAAATGAACGAAAATCTATTT
	Hleucophaeus_noCTRL	ATCAATGAAAACACCAAAGCAAAATAACCCCTGAGAAACAAAATGAACGAAAATCTATTT
	Obeisa_noCTRL	ACCAATAGGAACACCAAAGCAAAACACCCCCTGAGAAACAAAATGAACGAAAATCTATTT
	Odammah_noCTRL	ATCAATAGGAATACCAAAGCAAAACACCCCCTGAGAAACAAAATGAACGAAAATCTATTT
	Oleucoryx_noCTRL	ATCAATAGAAATACCAAAACAAAACACCCCCTGAGAAACAAAATGAACGAAAATCTATTT
	Ogazella_noCTRL	ATCAATAGAAACACCAAAGCAAAACACCCCCTGAGAAACAAAATGAACGAAAATCTATTT
	8839_Tripoli_noCTRL	ATCAATAGGAACCCCAAAACAAAACACTCCTTGAGAAACAAAATGAACGAAAATCTATTT
	35370_Dakhla_noCTRL	ATCAATAGGAACCCCAAAACAAAACACTCCTTGAGAAACAAAATGAACGAAAATCTATTT
	Tstrepsoceros_noCTRL	TACAACAAAAGTATCAAAACAAAACACCCCTTGAGAGACAAAATGAACGAAAACCTATTT

	Dlunatus_noCTRL	GCCTCTTTCATTACCCCTATAATACTAGGCCTCCCCATTGTTACTCTCATCGTCCTATTT
	Dpygargus_noCTRL	GCCTCTTTCATTACCCCTATAATACTAGGCCTCCCCCTTGTTACTCTCATCGTCTTATTC
	Abuselaphus_noCTRL	GCCTCTTTCATTACCCCTATAGTACTAGGCCTCCCCCTTGTTACTCTTATCGTCTTATTC
	Cgnou_noCTRL	GCCTCTTTCATTACCCCTATAATGCTAGGCCTCCCCCTTGTAACCCTTATCGTCTTATTC
	Ctaurinus_noCTRL	GCCTCTTTCATTACCCCTATAATGCTAGGCCTCCCCCTTGTAACCCTCATCGTCTTATTC
	Hequinus_noCTRL	ACCTCTTTCATTACCCCTATAATTCTAGGCCTCCCCCTTGTCACCCTAATCGTCTTATTC
	Hniger_noCTRL	GCCTCTTTCATTACCCCTATAATTCTAGGCCTCCCCCTTGCCACCCTAATTGTCTTATTT
	Hleucophaeus_noCTRL	GCCTCTTTCATTACCCCTATAATTCTAGGCCTCCCCCTTGTCACCCTAATTGTCTTATTT
	Obeisa_noCTRL	GCCTCTTTCATTACCCCTATAATTCTAGGCCTTCCCCTTGTTACCCTAATCGTCTTATTC
	Odammah_noCTRL	GCCTCTTTCATTACCCCTATAATTCTAGGCCTTCCCCTCGTTACCCTAATCGTCTTATTC
	Oleucoryx_noCTRL	GCCTCTTTCATTACCCCTATAATTCTAGGCCTTCCCCTTGTTACCCTAATCGTCTTATTC
	Ogazella_noCTRL	GCCTCTTTCATTGCCCCTATAATTCTAGGCCTTCCCCTTGTTACCCTAATCGTCTTATTC
	8839_Tripoli_noCTRL	GCCTCTTTCATTACCCCTATAATTCTAGGCCTTCCCCTTGTTACCCTAATCGTCTTATTC
	35370_Dakhla_noCTRL	GCCTCTTTCATTACCCCTATAATTCTAGGCCTTCCCCTTGTTACCCTAATCGTCTTATTC
	Tstrepsoceros_noCTRL	ACCTCTTTCATTACCCCAATAATTTTAGGCCTCCCTCTTGTAACTCTTATCGTCTTATTT

	Dlunatus_noCTRL	CCTAGCCTGCTATTTCCTACATCAAACCGACTAATCAACAACCGCCTCATCTCCCTCCAG
	Dpygargus_noCTRL	CCTAGCCTGCTATTTCCTACATCAAACCGACTGATCAATAACCGCCTCATCTCCCTCCAG
	Abuselaphus_noCTRL	CCTAGCCTACTATTTCCAACATCAAACCGACTGATCAACAACCGCCTCATCTCCCTCCAA
	Cgnou_noCTRL	CCTAGCCTGCTGTTTCCTACATCAAACCGACTAGTTAATAATCGCCTCATCTCTATCCAA
	Ctaurinus_noCTRL	CCTAGCCTGCTGTTTCCTACATCAAACCGACTAGTCAATAATCGCCTCATCTCTATCCAA
	Hequinus_noCTRL	CCCAGCTTACTATTTCCTACATCAAATCGACTAACTAACAACCGCCTCATCTCCCTCCAA
	Hniger_noCTRL	CCCAGCTTACTATTCCCTACATCAGATCGCCTAATTAACAATCGCCTCATCTCTCTCCAA
	Hleucophaeus_noCTRL	CCCAGCTTACTGTTTCCTACATCAAATCGACTAATTAACAATCGCCTCATCTCTCTCCAA
	Obeisa_noCTRL	CCCAGCTTACTGTTTCCTACATCAAACCGACTAATTAACAACCGCCTCATTTCTCTCCAA
	Odammah_noCTRL	CCCAGCTTACTGTTTCCCACATCAAACCGACTAATTAACAATCGCCTCATCTCTCTCCAA
	Oleucoryx_noCTRL	CCCAGCTTACTGTTTCCAACATCAAACCGACTAATTAACAACCGCCTCATCTCTCTCCAA
	Ogazella_noCTRL	CCCAGCCTACTGTTTCCTACATCAAACCGACTAATTAACAATCGTCTTATCTCCCTCCAA
	8839_Tripoli_noCTRL	CCTAGCTTACTGTTTCCTACATCAAACCGACTAATCAACAACCGCCTCATCTCTCTCCAA
	35370_Dakhla_noCTRL	CCTAGCTTACTGTTTCCTACATCAAACCGACTAATCAACAACCGCCTCATCTCTCTCCAA
	Tstrepsoceros_noCTRL	CCTAGCCTACTGTTTCCAACATCAACTCGACTAGTAAATAACCGCCTCGTATCCCTCCAA

	Dlunatus_noCTRL	CAATGAATACTTCAACTCGTATCGAAACAAATAATGAGCATTCACAACACCAAAGGACAA
	Dpygargus_noCTRL	CAATGACTACTCCAACTCGTATCAAAACAAATAATGAGTATTCACAACACCAAAGGACAA
	Abuselaphus_noCTRL	CAATGAGTACTTCAACTCGTATCAAAACAAATAATGAGTATTCACAACACCAAAGGACAA
	Cgnou_noCTRL	CAATGACTACTTCAACTCGTATCAAAACAAATAATGAGCATTCACAATACCAAAGGACAA
	Ctaurinus_noCTRL	CAATGACTACTTCAACTCGTATCAAAACAAATAATGAGCATTCACAATACCAAAGGACAA
	Hequinus_noCTRL	CAATGAATACTCCAACTTGTATCAAAACAAATAATAAATATTCACAATACTAAAGGACAA
	Hniger_noCTRL	CAATGAATTCTCCAACTCGTATCAAAGCAAATAATAAACATTCACAATACCAAAGGACAA
	Hleucophaeus_noCTRL	CAATGGGTACTCCAACTTGTATCAAAACAAATAATGAGTATTCACAACGCCAAGGGACAA
	Obeisa_noCTRL	CAGTGAATACTCCAACTTGTATCAAAACAAATAATAAGCATTCACAATGCCAAGGGACAA
	Odammah_noCTRL	CAATGAATACTCCAACTTGTATCAAAACAAATAATAAGCATTCACAATGCCAAAGGACAA
	Oleucoryx_noCTRL	CAATGAATACTCCAACTTGTATCAAAACAAATAATAAGCATTCACAATGCCAAAGGACAA
	Ogazella_noCTRL	CAATGAATACTCCAACTTGTATCAAAACAAATAATAAGCATTCACAATGCCAAAGGACAA
	8839_Tripoli_noCTRL	CAATGAATACTCCAACTTGTATCAAAACAAATAATAAGTATTCACAATGCCAAAGGACAA
	35370_Dakhla_noCTRL	CAATGAATACTCCAACTTGTATCAAAACAAATAATAAGTATTCACAATGCCAAAGGACAA
	Tstrepsoceros_noCTRL	CAATGAGCAATCCAACTTGTATCAAAACAAATAATAGCTATCCACAATACTAAGGGACAA

	Dlunatus_noCTRL	ACATGAGCACTAATATTAATGTCCCTAATTCTATTTATTGGGTCTACGAACCTCCTAGGT
	Dpygargus_noCTRL	ACATGAGCACTAATATTAATGTCTCTAATCCTATTTATTGGATCTACAAATCTTCTGGGT
	Abuselaphus_noCTRL	ACATGAACATTAATATTAATATCCCTAATTCTATTTATTGGGTCTACAAATCTCCTAGGT
	Cgnou_noCTRL	ACATGAGCATTGATACTAATATCCCTAATTCTGTTTATTGGGTCTACAAACTTACTAGGC
	Ctaurinus_noCTRL	ACATGAGCATTAATACTAATATCCCTAATTCTATTTATTGGGTCTACAAACTTACTAGGC
	Hequinus_noCTRL	ACATGAACATTAATATTAATATCTCTAATTTTATTTATTGGATCAACAAACCTACTAGGC
	Hniger_noCTRL	ACATGAACATTAATACTAATATCCCTAATTTTGTTTATTGCATCAACAAATCTACTAGGC
	Hleucophaeus_noCTRL	ACATGGACGTTGATACTAATATCTCTAATTCTATTTATTGGATCAACAAACCTACTGGGC
	Obeisa_noCTRL	ACATGAACACTAATACTAATATCCCTAATTCTATTCATTGGATCAACAAACCTGCTAGGC
	Odammah_noCTRL	ACATGAACACTAATACTAATATCCCTAATTCTATTCATTGGATCAACAAACCTGCTAGGC
	Oleucoryx_noCTRL	ACATGAACACTAATACTAATATCCCTAATTCTATTCATTGGATCAACAAACCTGCTAGGC
	Ogazella_noCTRL	ACATGAACACTAATACTAATATCCCTAATTCTATTTATTGGATCAACAAACCTACTAGGC
	8839_Tripoli_noCTRL	ACATGAACGCTAATACTAATATCCCTGATTCTATTCATTGGATCAACAAACTTACTAGGC
	35370_Dakhla_noCTRL	ACATGAACGCTAATACTAATATCCCTGATTCTATTCATTGGATCAACAAACTTACTAGGC
	Tstrepsoceros_noCTRL	ACATGAGCGCTAATATTAATATCTCTAATTATATTTATCGGATCAACAAATCTACTAGGT

	Dlunatus_noCTRL	CTACTACCCCACTCATTCACACCAACCACACAACTATCAATAAACTTGGGTATAGCAATC
	Dpygargus_noCTRL	CTATTGCCCCACTCATTCACACCAACCACACAGCTATCAATAAACTTGGGTATAGCCATC
	Abuselaphus_noCTRL	CTATTACCCCACTCATTCACACCAACCACACAACTATCAATAAATTTAGGTATGGCCATC
	Cgnou_noCTRL	CTACTACCCCACTCATTTACACCAACCACACAACTATCAATAAACTTGGGTATGGCTATC
	Ctaurinus_noCTRL	CTATTACCCCACTCATTTACACCAACCACACAACTATCAATAAACTTGGGCATGGCTATC
	Hequinus_noCTRL	CTATTACCCCACTCATTCACACCAACCACACAACTATCAATAAATTTGGGCATGGCTATC
	Hniger_noCTRL	CTGTTACCCCACTCATTTACACCAACTACACAACTATCAATAAACTTAGGCATGGCTATT
	Hleucophaeus_noCTRL	CTGTTACCCCACTCATTTACACCAACTACACAACTATCAATAAATTTAGGCATGGCTATT
	Obeisa_noCTRL	CTATTACCCCACTCATTTACACCAACCACACAACTATCAATAAATCTGGGTATAGCTATT
	Odammah_noCTRL	CTACTACCCCACTCATTTACACCAACCACACAACTATCAATAAATCTAGGTATGGCTATC
	Oleucoryx_noCTRL	CTACTACCCCACTCATTTACACCAACCACACAACTATCAATAAATCTGGGCATGGCTATC
	Ogazella_noCTRL	CTACTACCCCACTCATTTACACCAACTACACAACTATCAATAAATCTGGGTATAGCTATT
	8839_Tripoli_noCTRL	CTACTACCCCACTCATTTACACCAACCACACAACTGTCAATAAATTTAGGCATGGCTATC
	35370_Dakhla_noCTRL	CTACTACCCCACTCATTTACACCAACCACACAACTGTCAATAAATTTAGGCATGGCTATC
	Tstrepsoceros_noCTRL	CTCCTACCTCACTCATTTACACCAACCACACAATTATCAATAAACCTAGGTATAGCCATT

	Dlunatus_noCTRL	CCCCTGTGAGCAGGGGCAGTAATTACAGGCTTCCGCAACAAGACCAAAGCATCACTTGCC
	Dpygargus_noCTRL	CCCCTATGAGCAGGAGCAGTAGTTACAGGTTTCCGCAACAAGACTAAAGCATCACTCGCT
	Abuselaphus_noCTRL	CCCCTATGAGCAGGGGCAGTAATTACAGGCTTCCGCAACAAGACTAAGGCATCCCTTGCC
	Cgnou_noCTRL	CCCCTATGAGCAGGAGCAGTAATCACAGGCTTTCGCAACAAAACCAAAACGTCACTCGCC
	Ctaurinus_noCTRL	CCCCTATGAGCAGGAGCAGTAATCACAGGCTTTCGCAACAAAACCAAAACATCACTCGCC
	Hequinus_noCTRL	CCTCTATGAGCAGGAGCTGTAATTACAGGCTTCCGTAATAAAACTAAAGCATCACTTGCC
	Hniger_noCTRL	CCCTTATGAGCAGGGGCTGTAATTACAGGTTTTCGCAGTAAAACTAAAGCATCACTTGCC
	Hleucophaeus_noCTRL	CCCTTATGAGCGGGGGCTGTAATTACAGGTTTTCGTAGCAAAACTAAAGCATCACTTGCC
	Obeisa_noCTRL	CCTCTATGAGCAGGAGCTGTCATTACAGGCTTCCGTAACAAAACTAAGGCATCACTTGCC
	Odammah_noCTRL	CCTCTATGAGCAGGAGCTGTCATTACAGGCTTCCGTAACAAAACTAAGGCATCACTTGCC
	Oleucoryx_noCTRL	CCTCTATGAGCAGGAGCTGTCATTACAGGCTTCCGTAACAAAACTAAGGCATCACTTGCC
	Ogazella_noCTRL	CCTCTATGAGCAGGAGCTGTCATTACAGGCTTCCGTAACAAAACTAAAGCATCACTTGCC
	8839_Tripoli_noCTRL	CCTCTATGAGCAGGAGCTGTTATTACAGGCTTCCGTAACAAAACTAAAGCATCACTTGCC
	35370_Dakhla_noCTRL	CCTCTATGAGCAGGAGCTGTTATTACAGGCTTCCGTAACAAAACTAAAGCATCACTTGCC
	Tstrepsoceros_noCTRL	CCCCTGTGAGCAGGGGCTGTCATCACAGGGTTTCGCAACAAAACCAAAGCATCACTCGCT

	Dlunatus_noCTRL	CACTTCCTACCACAAGGAACACCAACCCCACTAATTCCAATGCTAGTAATTATCGAAACC
	Dpygargus_noCTRL	CACTTTCTACCACAGGGAACACCAACCCCACTAATTCCAATGTTAGTAATTATCGAAACT
	Abuselaphus_noCTRL	CACTTCCTACCACAAGGAACCCCAACCCCACTAATCCCAATACTAGTAATTATCGAAACC
	Cgnou_noCTRL	CACTTCCTACCACAAGGAACACCAACCCCACTAATCCCAATACTAGTAATTATCGAAACC
	Ctaurinus_noCTRL	CACTTCCTACCACAAGGAACACCAACCCCACTAATCCCAATACTAGTAATTATCGAAACC
	Hequinus_noCTRL	CATTTCTTACCACAAGGAACACCGACCCCACTTATCCCAATGCTAGTAATTATCGAGACT
	Hniger_noCTRL	CATTTCTTACCACAAGGAACACCAACCCCACTAATCCCAATACTAGTAATTATTGAGACT
	Hleucophaeus_noCTRL	CACTTCTTACCACAAGGAACACCAACTCCATTAATCCCAATACTAGTAGTTATCGAGACT
	Obeisa_noCTRL	CATTTCTTACCACAAGGGACACCAACCCCACTAATTCCAATGCTAGTAATTATTGAGACT
	Odammah_noCTRL	CATTTCCTACCACAAGGGACACCAACCCCACTAATTCCAATGCTAGTAATTATTGAGACT
	Oleucoryx_noCTRL	CATTTCCTACCACAAGGAACACCAACCCCACTAATTCCAATGCTAGTAATTATTGAGACT
	Ogazella_noCTRL	CATTTCTTGCCACAAGGGACACCAACCCCACTGATTCCAATGTTAGTAATTATTGAGACT
	8839_Tripoli_noCTRL	CATTTCTTACCACAAGGTACACCAACCCCACTAATTCCAATGCTAGTAATTATCGAGACT
	35370_Dakhla_noCTRL	CATTTCTTACCACAAGGTACACCAACCCCACTAATTCCAATGCTAGTAATTATCGAGACT
	Tstrepsoceros_noCTRL	CATTTCTTACCACAAGGCACACCAACCCCGCTAATCCCAATACTAGTCATCATCGAAACT

	Dlunatus_noCTRL	ATCAGCCTTTTCATCCAACCAATAGCCCTCGCTGTGCGACTGACAGCCAACATCACAGCA
	Dpygargus_noCTRL	ATTAGCCTCTTCATCCAACCAGTAGCCCTCGCCGTACGGTTGACAGCCAACATCACAGCA
	Abuselaphus_noCTRL	ATTAGCCTTTTTATCCAACCAGTGGCCCTCGCCGTACGATTGACAGCCAACATCACAGCA
	Cgnou_noCTRL	ATTAGCCTTTTCATTCAACCAATAGCCCTCGCTGTACGACTAACAGCCAACATCACAGCA
	Ctaurinus_noCTRL	ATTAGCCTTTTCATTCAACCAATAGCCCTCGCCGTACGACTAACAGCCAACATCACAGCA
	Hequinus_noCTRL	ATTAGCCTTTTTATCCAACCAATAGCCCTTGCTGTGCGACTAACAGCCAACATTACAGCA
	Hniger_noCTRL	ATTAGTCTTTTTATCCAACCAATAGCCCTTGCTGTACGACTAACAGCTAACATCACAGCA
	Hleucophaeus_noCTRL	ATCAGCCTCTTTATTCAACCAATAGCCCTTGCTGTACGACTAACAGCCAATATCACAGCA
	Obeisa_noCTRL	ATCAGCCTTTTCATTCAACCAATAGCCCTTGCTGTACGACTAACAGCTAATATCACAGCA
	Odammah_noCTRL	ATCAGCCTTTTCATCCAACCAATAGCCCTTGCTGTACGACTAACGGCCAATATCACAGCA
	Oleucoryx_noCTRL	ATTAGCCTTTTCATCCAACCAATAGCCCTTGCTGTACGACTAACAGCCAATATCACAGCA
	Ogazella_noCTRL	ATCAGCCTTTTCATCCAACCAATAGCCCTTGCTGTACGACTAACAGCTAATATCACAGCA
	8839_Tripoli_noCTRL	ATTAGCCTTTTTATTCAACCAATAGCCCTTGCTGTACGACTAACAGCCAATATCACAGCA
	35370_Dakhla_noCTRL	ATTAGCCTTTTTATTCAACCAATAGCCCTTGCTGTACGACTAACAGCCAATATCACAGCA
	Tstrepsoceros_noCTRL	ATCAGCCTTTTTATTCAACCAATAGCCCTTGCCGTACGACTAACAGCTAACATCACTGCA

	Dlunatus_noCTRL	GGGCATCTGTTAATTCACTTAATCGGAGGAGCCACCCTTGCCCTAATGAACATCAGTACT
	Dpygargus_noCTRL	GGACACCTGTTAATGCACTTAATCGGAGGGGCCACCCTTGCCCTAATAAACATCAGTACC
	Abuselaphus_noCTRL	GGGCATTTGTTAATTCACCTGATCGGAGGAGCCACCCTTGCACTAATGAGCATCAGCACT
	Cgnou_noCTRL	GGACACCTATTAATGCACCTAATCGGAGGAGCCACCCTTGCACTAATAAGCATCAGTACT
	Ctaurinus_noCTRL	GGACACCTATTAATGCACCTAATCGGAGGAGCCACCCTTGCACTAATAAGCATCAGTACT
	Hequinus_noCTRL	GGTCACCTACTAATTCACTTAATTGGAGGAGCCACCCTCACACTAATAAGTATTAGCACT
	Hniger_noCTRL	GGCCACCTACTAATTCACTTAATTGGAGGAGCCACCCTCGCACTAATGAGTATCAACACC
	Hleucophaeus_noCTRL	GGCCACCTACTAATCCACTTAATCGGAGGAGCCACCCTAGCACTAATAAATATCAGCACC
	Obeisa_noCTRL	GGACACTTACTAATTCATTTAATCGGAGGAGCCACCCTAGCACTAATAAATATTAGCACC
	Odammah_noCTRL	GGACACCTACTAATTCATTTAATCGGAGGAGCCACCCTAGCACTAATAAACATCAGCACC
	Oleucoryx_noCTRL	GGACACCTACTAATTCATTTAATCGGAGGAGCCACCCTAGCACTAATAAACATTAGCACC
	Ogazella_noCTRL	GGACACCTACTAATTCATTTAATCGGAGGAGCCACCCTAGCACTAATAAATATTAGCACC
	8839_Tripoli_noCTRL	GGACACCTATTAATTCATTTAATCGGAGGAGCCACCCTAGCACTAATAAGCATTAGCACC
	35370_Dakhla_noCTRL	GGACACCTATTAATTCATTTAATCGGAGGAGCCACCCTAGCACTAATAAGCATTAGCACC
	Tstrepsoceros_noCTRL	GGTCACCTACTGATTCACCTGATTGGAGGAGCTACGCTCGCACTAATAAACATTAGCACC

	Dlunatus_noCTRL	ACAACGGCCCTCATTACCTTCATTATTCTAATCCTACTAACAGTCCTCGAATTCGCAGTA
	Dpygargus_noCTRL	ACAACAGCTCTCATCACCTTCATCATCCTAGTACTGCTAACAATCCTCGAATTCGCAGTA
	Abuselaphus_noCTRL	ACAACAGCTCTTATCACCTTCATTATCCTAGTCCTACTAACAATCCTCGAATTCGCAGTA
	Cgnou_noCTRL	ACAACAGCTCTCATTACTTTCATTATCCTAGTTTTACTAACAATCCTCGAGTTCGCAGTA
	Ctaurinus_noCTRL	ACAACAGCTCTCATTACCTTCATTATCCTAGTCTTACTAACAATCCTCGAGTTCGCAGTA
	Hequinus_noCTRL	ATAGCAGCCCTTATTACATTTATTATTCTAATTCTACTGACAATCCTCGAATTCGCAGTA
	Hniger_noCTRL	GCAACAGCCCTTATTACATTTATTATCCTGATTCTACTAACAGTCCTCGAATTTGCAGTA
	Hleucophaeus_noCTRL	ACAGTAGCCCTCATTACATTTATTATTCTAGTCCTACTAACGATCCTCGAATTTGCAGTA
	Obeisa_noCTRL	GCAACGGCCCTTATTACGTTCATTGTCCTAATTCTACTAACAATTCTCGAGTTCGCAGTA
	Odammah_noCTRL	GCAACTGCCCTTTTTACGTTCATTGTCCTAATTCTACTAACAATTCTCGAGTTCGCAGTA
	Oleucoryx_noCTRL	ACAACTGCCCTTATTACGTTCATTGTCCTAATTCTACTAACGATTCTCGAGTTCGCAGTA
	Ogazella_noCTRL	GCAACTGCCCTTATTACGTTCATTATCCTAATTCTACTAACAATTCTCGAATTCGCAGTA
	8839_Tripoli_noCTRL	ACAACTGCCTTTATTACATTTATTGTCCTGATTCTACTAACAATTCTCGAGTTCGCAGTA
	35370_Dakhla_noCTRL	ACAACTGCCTTTATTACATTTATTGTCCTGATTCTACTAACAATTCTCGAGTTCGCAGTA
	Tstrepsoceros_noCTRL	ATGATAGCTTTCATCACATTCACTGTCCTAATCCTACTAACGATCCTAGAATTCGCAGTA

	Dlunatus_noCTRL	GCCATAATTCAAGCCTACGTATTTACCCTTTTAGTCAGCCTGTACTTGCACGATAACACA
	Dpygargus_noCTRL	GCCATAATTCAAGCCTACGTGTTTACCCTCCTAGTCAGCCTGTATTTGCACGATAACACA
	Abuselaphus_noCTRL	GCCATAATTCAAGCCTACGTGTTTACCCTCCTAGTCAGCCTGTACCTGCACGATAACACA
	Cgnou_noCTRL	GCCATAATTCAAGCTTACGTATTTACCCTCCTAGTCAGCCTGTACCTGCACGATAATACA
	Ctaurinus_noCTRL	GCTATAATTCAAGCTTACGTATTTACCCTCCTAGTCAGCCTGTACCTGCACGATAATACA
	Hequinus_noCTRL	GCTATAATTCAAGCCTACGTATTCACTCTCTTAGTCAGCCTGTACTTGCATGACAACACG
	Hniger_noCTRL	GCTATCATTCAAGCTTATGTATTTACTCTCTTAGTTAGCCTATACCTGCATGATAACACA
	Hleucophaeus_noCTRL	GCTATAATTCAAGCTTATGTATTTACCCTTTTAGTTAGCCTATATCTGCACGACAACACG
	Obeisa_noCTRL	GCTATAATTCAAGCCTACGTATTTACCCTTTTAGTCAGCCTATACTTGCACGATAACACG
	Odammah_noCTRL	GCTATAATTCAGGCTTACGTATTTACCCTTTTAGTCAGCCTATACTTGCACGATAACACG
	Oleucoryx_noCTRL	GCTATAATTCAAGCTTACGTATTTACCCTCTTAGTCAGCTTATACCTGCACGATAACACG
	Ogazella_noCTRL	GCTATAATTCAAGCTTACGTATTTACCCTCTTAGTCAGCCTATACCTGCACGATAACACG
	8839_Tripoli_noCTRL	GCTATAATTCAAGCCTACGTATTTACCCTCTTAGTCAGCCTATACTTGCACGATAACACG
	35370_Dakhla_noCTRL	GCTATAATTCAAGCCTACGTATTTACCCTCTTAGTCAGCCTATACTTGCACGATAACACG
	Tstrepsoceros_noCTRL	GCCATAATTCAAGCCTACGTATTTACCCTCTTAGTTAGCCTATACTTACACGACAATACA

	Dlunatus_noCTRL	TAATGACACACCAAACCCACGCTTATCATATAGTAAATCCAAGCCCCTGACCCCTTACAG
	Dpygargus_noCTRL	TAATGACACACCAAACCCACGCTTATCATATGGTTAATCCAAGCCCCTGGCCCCTCACAG
	Abuselaphus_noCTRL	TAATGACACACCAAACCCACGCTTACCATATAGTAAATCCAAGCCCCTGACCCCTTACGG
	Cgnou_noCTRL	TAATGACACACCAAACCCACGCTTACCACATAGTAAACCCAAGTCCCTGGCCCCTCACAG
	Ctaurinus_noCTRL	TAATGACACACCAAACCCACGCTTACCACATAGTAAACCCAAGTCCCTGGCCCCTCACAG
	Hequinus_noCTRL	TAATGACACACCAAACCCATGCCTACCACATAGTAAACCCAAGCCCCTGACCCCTCACAG
	Hniger_noCTRL	TAATGACACACCAAACGCATGCTTACCACATAGTAAACCCAAGCCCCTGACCCCTTACAG
	Hleucophaeus_noCTRL	TAATGACACACCAAACGCATGCTTACCACATAGTAAACCCAAGCCCCTGACCCCTCACAG
	Obeisa_noCTRL	TAATGACACACCAAACCCATGCTTATCACATAGTAAACCCAAGCCCCTGACCCCTCACAG
	Odammah_noCTRL	TAATGACACACCAAACCCATGCTTACCACATAGTAAACCCAAGCCCCTGACCCCTCACAG
	Oleucoryx_noCTRL	TAATGACACACCAAACCCATGCTTACCACATAGTAAACCCAAGCCCCTGACCCCTCACAG
	Ogazella_noCTRL	TAATGACACACCAAACCCATGCTTACCACATAGTAAACCCAAGCCCCTGACCCCTCACAG
	8839_Tripoli_noCTRL	TAATGACACACCAAACCCATGCTTACCACATAGTAAACCCAAGTCCCTGACCCCTCACAG
	35370_Dakhla_noCTRL	TAATGACACACCAAACCCATGCTTACCACATAGTAAACCCAAGTCCCTGACCCCTCACAG
	Tstrepsoceros_noCTRL	TAATGACACACCAAACACACGCTTATCACATAGTAAACCCAAGTCCTTGACCCCTTACGG

	Dlunatus_noCTRL	GAGCACTATCCGCCCTACTAATAACATCCGGCCTAATTATATGATTTCACTTCAACTCAA
	Dpygargus_noCTRL	GAGCACTATCTGCCCTACTAATAACATCTGGCCTAATTATATGATTTCACTTCAACTCAA
	Abuselaphus_noCTRL	GAGCACTATCAGCCCTACTAATAACATCCGGCCTAATCATATGATTTCACTTCAACTCAA
	Cgnou_noCTRL	GAGCACTATCCGCTCTACTAATAACATCTGGCCTAATCATATGATTCCACTTCAACTCAA
	Ctaurinus_noCTRL	GAGCACTATCCGCTCTACTAATAACATCTGGTCTAATCATATGATTCCACTTCAACTCAA
	Hequinus_noCTRL	GAGCACTATCCGCCCTCTTAATAACATCTGGCTTAATCATATGATTTCACTTCAACTCAA
	Hniger_noCTRL	GAGCACTATCTGCCCTCCTAATAACATCTGGCTTAATTATATGGTTCCACTTCAATTCAA
	Hleucophaeus_noCTRL	GAGCACTGTCCGCCCTCCTAATAACATCTGGCTTGATTATATGATTCCACTTCAACTCAA
	Obeisa_noCTRL	GAGCATTATCCGCCCTCTTAATAACGTCTGGTTTAATTATATGATTCCACTTCAACTCAA
	Odammah_noCTRL	GAGCATTATCCGCCCTCTTAATAACGTCTGGTTTAATTATATGATTCCACTTCAACTCAA
	Oleucoryx_noCTRL	GAGCATTATCCGCCCTCTTAATAACATCTGGCTTAATTATATGATTCCACTTCAACTCAA
	Ogazella_noCTRL	GAGCATTATCCGCCCTCTTAATAACGTCTGGTTTAATTATATGATTTCACTTCAACTCAA
	8839_Tripoli_noCTRL	GGGCATTATCCGCCCTCTTAATAACATCTGGCTTGATTATATGATTCCACTTCAACTCAA
	35370_Dakhla_noCTRL	GGGCATTATCCGCCCTCTTAATAACATCTGGCTTGATTATATGATTCCACTTCAACTCAA
	Tstrepsoceros_noCTRL	GAGCCCTATCCGCCCTGCTAATAACATCTGGCCTAACCATGTGATTCCACTTCAACTCAA

	Dlunatus_noCTRL	CAACCCTGCTTATACTTGGCCTAACAACAAATATACTTACAATGTATCAATGATGACGAG
	Dpygargus_noCTRL	CAACTCTACTTATACTCGGCCTAACGACAAACATACTTACAATATACCAGTGATGACGAG
	Abuselaphus_noCTRL	CAACCCTACTTATACTTGGCCTAACAACAAACCTACTCACAATATACCAATGATGACGAG
	Cgnou_noCTRL	CAGCTCTACTTATACTTGGCCTAACAACAAATATACTCACAATATATCAATGATGACGAG
	Ctaurinus_noCTRL	CAGCCCTACTTATACTTGGTCTAACAACAAATATACTCACAATATATCAATGATGACGAG
	Hequinus_noCTRL	CAGCCCTACTAATGCTTGGCCTAACAACAAACATACTAACAATATATCAGTGATGACGAG
	Hniger_noCTRL	CAACCCTGTTAATGCTCGGCCTAACAACAAACACACTAACAATATATCAATGATGACGAG
	Hleucophaeus_noCTRL	CAACCCTGTTGATGCTTGGCCTAACAACAAATATACTAACAATATACCAATGATGACGAG
	Obeisa_noCTRL	CGACCCTATTAGTGTTTGGCCTAACAACAAACACATTAACAATATATCAATGATGACGGG
	Odammah_noCTRL	CGACCCTATTAATGCTTGGCCTAACAACAAACATACTAACAATATATCAATGATGGCGGG
	Oleucoryx_noCTRL	CAACCCTATTAATGCTTGGCCTAACAACAAACATATTAACAATATATCAATGATGGCGGG
	Ogazella_noCTRL	TGACCCTATTAATGCTTGGCCTAACAACAAACATATTAACAATATATCAATGATGGCGGG
	8839_Tripoli_noCTRL	CGACCCTATTAATGCTTGGCCTAACAACAAACATATTAACAATATATCAATGATGACGAG
	35370_Dakhla_noCTRL	CGACCCTATTAATGCTTGGCCTAACAACAAACATATTAACAATATATCAATGATGACGAG
	Tstrepsoceros_noCTRL	CAATTCTACTAATACTTGGCCTAACAACCAACATACTTACAATATACCAATGATGACGAG

	Dlunatus_noCTRL	ATATTATCCGAGAAAGTACCTTCCAAGGGCACCATACCTCAGCCGTCCAAAAAGGACTTC
	Dpygargus_noCTRL	ACATTATCCGAGAAAGCACCTTCCAAGGACACCATACCTCAGCCGTCCAAAAAGGACTTC
	Abuselaphus_noCTRL	ACATTATCCGAGAGAGTACCTTCCAAGGGCACCACACCTCACCCGTCCAAAAAGGCCTTC
	Cgnou_noCTRL	ATGTCATTCGAGAGAGTACCTTTCAAGGGCACCATACCTCAGCCGTACAAAAAGGTCTTC
	Ctaurinus_noCTRL	ATGTTATTCGAGAGAGTACCTTTCAAGGGCACCACACCTCAGCCGTACAAAAAGGTCTTC
	Hequinus_noCTRL	ACATCATCCGAGAGAGTACATTTCAAGGCCACCATACTCCAACTGTCCAAAAAGGCCTCC
	Hniger_noCTRL	ATATTATCCGAGAGAGTACATTTCAAGGCCACCATACTCCTGCCGTCCAAAAAGGCCTTC
	Hleucophaeus_noCTRL	ATATTATCCGAGAAAGTACATTTCAAGGCCACCACACCCCAACTGTCCAAAAGGGCCTCC
	Obeisa_noCTRL	ACATCATCCGAGAGAGTACATTTCAAGGTCACCACACCCCGACCGTCCAAAAAGGCCTTC
	Odammah_noCTRL	ACATCATCCGAGAGAGTACATTTCAAGGTCACCACACCCCGACCGTCCAAAAAGGCCTTC
	Oleucoryx_noCTRL	ACATCATCCGAGAAAGTACATTTCAAGGTCACCACACCCCGACCGTCCAAAAAGGCCTTC
	Ogazella_noCTRL	ACATCATCCGAGAAAGTACATTTCAAGGTCACCACACCCCGACCGTCCAAAAAGGCCTTC
	8839_Tripoli_noCTRL	ACATCATCCGAGAAAGTACATTTCAAGGTCACCACACCCCAACCGTCCAAAAAGGCCTTC
	35370_Dakhla_noCTRL	ACATCATCCGAGAAAGTACATTTCAAGGTCACCACACCCCAACCGTCCAAAAAGGCCTTC
	Tstrepsoceros_noCTRL	ACATCATCCGAGAAAGCACCTTTCAAGGACACCACACCCCAGTCGTCCAAAAAGGTCTCC

	Dlunatus_noCTRL	GTTACGGGATGATTCTCTTCATTATCTCTGAAGTACTATTTTTCACCGGATTCTTTTGAG
	Dpygargus_noCTRL	GTTACGGAATGATTCTCTTCATTATCTCTGAAGTATTATTCTTTACTGGATTCTTTTGAG
	Abuselaphus_noCTRL	GCTACGGAATAATTCTCTTCATTATCTCTGAAGTACTATTCTTTACCGGATTCTTTTGAG
	Cgnou_noCTRL	GCTACGGAATAATTCTTTTTATTATTTCTGAAGTACTATTCTTTACCGGATTCTTTTGAG
	Ctaurinus_noCTRL	GCTACGGAATAATTCTTTTTATTATTTCTGAAGTACTATTCTTTACCGGATTCTTTTGAG
	Hequinus_noCTRL	GCTACGGAATAATCCTATTTATTATTTCAGAAGTTTTATTTTTTACCGGATTCTTCTGAG
	Hniger_noCTRL	GCTACGGAATAATCTTATTTATCATCTCAGAAGTTTTATTCTTTACCGGATTTTTCTGAG
	Hleucophaeus_noCTRL	GCTACGGAATAGTCTTATTTATTATTTCAGAAGTTTTATTTTTTACCGGGTTCTTCTGAG
	Obeisa_noCTRL	GCTACGGAATAATTCTATTTATTATCTCAGAAGTCTTATTCTTTACCGGATTCTTCTGAG
	Odammah_noCTRL	GCTACGGAATAATCCTATTCATTATTTCAGAAGTCTTATTCTTTACCGGATTCTTCTGAG
	Oleucoryx_noCTRL	GCTACGGAATAATTCTATTTATTATTTCAGAGGTCTTATTCTTTACCGGATTCTTCTGAG
	Ogazella_noCTRL	GCTACGGAATAATTCTATTTATTATTTCAGAAGTCCTATTCTTTACCGGATTCTTCTGAG
	8839_Tripoli_noCTRL	GCTACGGGATAATTCTATTTATTATTTCAGAGGTCTTATTCTTTACCGGATTTTTCTGAG
	35370_Dakhla_noCTRL	GCTACGGGATAATTCTATTTATTATTTCAGAGGTCTTATTCTTTACCGGATTTTTCTGAG
	Tstrepsoceros_noCTRL	GCTATGGAATGATCCTTTTTATTATTTCTGAAGTCCTATTCTTCACCGGATTTTTCTGAG

	Dlunatus_noCTRL	CATTCTATCACTCAAGCCTCGCCCCTACTCCCGAACTAGGCGGCTGCTGACCCCCAACAG
	Dpygargus_noCTRL	CATTTTACCACTCAAGCCTCGCCCCTACTCCCGAACTAGGCGGCTGCTGGCCCCCAACAG
	Abuselaphus_noCTRL	CATTCTATCACTCAAGTCTCGCCCCTACTCCCGAACTAGGCGGCTGCTGACCCCCAACAG
	Cgnou_noCTRL	CATTCTACCACTCAAGCCTTGCCCCCACTCCCGAACTAGGCGGCTGCTGACCCCCAACAG
	Ctaurinus_noCTRL	CATTCTACCACTCAAGCCTTGCCCCTACTCCCGAACTAGGCGGCTGCTGACCCCCAACAG
	Hequinus_noCTRL	CTTTTTATCACTCAAGCCTTGCCCCCACACCTGAACTAGGCGGCTGCTGACCTCCAACAG
	Hniger_noCTRL	CTTTTTATCACTCAAGTCTTGCTCCCACACCCGAACTAGGCGGCTGTTGACCCCCGACAG
	Hleucophaeus_noCTRL	CTTTTTATCACTCAAGTCTTGCTCCCACACCCGAACTGGGTGGCTGCTGACCCCCAACAG
	Obeisa_noCTRL	CATTTTACCACTCAAGTCTTGCCCCCACACCCGAACTAGGTGGCTGCTGGCCCCCAACAG
	Odammah_noCTRL	CATTTTACCACTCAAGTCTTGCCCCCACACCCGAACTAGGTGGCTGCTGGCCCCCAACAG
	Oleucoryx_noCTRL	CATTCTACCACTCAAGTCTCGCCCCCACACCCGAACTAGGTGGCTGCTGGCCCCCAACAG
	Ogazella_noCTRL	CATTTTACCACTCAAGTCTTGCCCCCACACCCGAACTAGGTGGCTGCTGGCCCCCAACAG
	8839_Tripoli_noCTRL	CATTTTATCACTCAAGTCTTGCCCCCACACCCGAACTAGGCGGCTGCTGGCCCCCAACAG
	35370_Dakhla_noCTRL	CATTTTATCACTCAAGTCTTGCCCCCACACCCGAACTAGGCGGCTGCTGGCCCCCAACAG
	Tstrepsoceros_noCTRL	CATTTTACCACTCAAGCCTTGCCCCCACACCCGAACTAGGAGGTTGCTGACCACCAACAG

	Dlunatus_noCTRL	GAATCCACCCACTTAATCCCCTAGAAGTCCCACTACTCAACACCTCCGTCCTTCTAGCCT
	Dpygargus_noCTRL	GAATCCACCCACTTAATCCCCTAGAAGTCCCACTACTCAATACCTCCGTTCTTCTAGCCT
	Abuselaphus_noCTRL	GAATTCATCCGCTTAATCCCCTGGAAGTCCCACTCCTCAACACCTCCGTACTTCTTGCCT
	Cgnou_noCTRL	GAATTCACCCACTTAATCCCCTGGAAGTCCCACTGCTCAACACTTCTGTCCTTCTAGCTT
	Ctaurinus_noCTRL	GAATTCACCCACTTAATCCCCTGGAAGTCCCACTGCTCAACACTTCTGTCCTTCTAGCTT
	Hequinus_noCTRL	GCATTCACCCACTTAATCCCATAGAAGTACCACTACTCAACACCTCCGTCCTCCTAGCCT
	Hniger_noCTRL	GCATTCACCCACTCAATCCCCTAGAAGTCCCACTACTCAACACTTCTGTTCTCTTAGCCT
	Hleucophaeus_noCTRL	GCATTCACCCACTCAATCCCCTAGAAGTCCCATTACTTAATACCTCCGTCCTCTTAGCCT
	Obeisa_noCTRL	GTATTCACCCACTCAATCCCCTAGAAGTCCCATTACTCAACACTTCCGTCCTCCTAGCCT
	Odammah_noCTRL	GTATTCACCCACTCAATCCCCTAGAAGTCCCATTACTCAACACCTCCGTCCTCCTGGCCT
	Oleucoryx_noCTRL	GTATTCACCCACTCAACCCCCTAGAAGTCCCATTACTCAACACTTCCGTCCTCCTAGCTT
	Ogazella_noCTRL	GTATTCACCCACTCAATCCCCTAGAAGTCCCATTACTCAACACTTCCGTCCTTCTAGCCT
	8839_Tripoli_noCTRL	GTATTCACCCACTCAATCCCCTAGAAGTCCCATTACTCAACACCTCCGTCCTCCTAGCCT
	35370_Dakhla_noCTRL	GTATTCACCCACTCAATCCCCTAGAAGTCCCATTACTCAACACCTCCGTCCTCCTAGCCT
	Tstrepsoceros_noCTRL	GCATCCACCCACTCAACCCCCTGGAAGTCCCACTACTTAACACCTCCGTCTTATTAGCCT

	Dlunatus_noCTRL	CAGGAGTCTCCATTACCTGAGCCCATCACAGCCTTATAGAAGGAAACCGCAACCCCATAC
	Dpygargus_noCTRL	CGGGAGTCTCCATTACCTGAGCCCATCACAGCCTTATAGAAGGAAACCGCAACCCCATAT
	Abuselaphus_noCTRL	CGGGAGTCTCTATTACCTGAGCCCACCACAGCCTCATAGAAGGGAACCGCAACCCCATAC
	Cgnou_noCTRL	CAGGAGTCTCCATTACCTGGGCCCATCATAGCCTCATAGAAGGAAATCGCAATCCCATAC
	Ctaurinus_noCTRL	CAGGAGTCTCCATTACCTGGGCCCATCATAGCCTCATAGAAGGAAATCGCAATCCCATAC
	Hequinus_noCTRL	CAGGAGTCTCAATCACCTGAGCCCACCATAGCCTCATAGAAGGAAGCCGCAACCACATGC
	Hniger_noCTRL	CAGGAGTCTCAATTACCTGAGCCCACCATAGCCTCATAGAAGGAAACCGCAATAACATAT
	Hleucophaeus_noCTRL	CAGGGGTTTCAATCACTTGAGCCCACCACAGCCTCATAGAAGGAAACCGCAATCACATGC
	Obeisa_noCTRL	CAGGAGTCTCAATCACTTGAGCCCACCACAGCCTTATAGAAGGAAACCGTAACCACATGC
	Odammah_noCTRL	CAGGAGTCTCAATCACTTGAGCCCACCACAGCCTTATAGAAGGAAACCGTAACCACATGC
	Oleucoryx_noCTRL	CAGGAGTCTCAATCACTTGAGCCCACCACAGCCTTATAGAAGGAAACCGTAACCATATAC
	Ogazella_noCTRL	CAGGAGTCTCAATCACTTGAGCCCACCACAGCCTTATAGAAGGAAACCGCAACCACATGC
	8839_Tripoli_noCTRL	CAGGAGTCTCAATTACTTGAGCCCACCACAGCCTTATAGAGGGAAACCGCAACCACATGC
	35370_Dakhla_noCTRL	CAGGAGTCTCAATTACTTGAGCCCACCACAGCCTTATAGAGGGAAACCGCAACCACATGC
	Tstrepsoceros_noCTRL	CAGGAGTCTCCATTACCTGAGCTCATCATAGCCTAATAGAAGGACACCGCAACCACATAC

	Dlunatus_noCTRL	TACAGGCCCTCTTTATTACCATCGCACTGGGTGTGTACTTTACGCTATTACAAGCATCAG
	Dpygargus_noCTRL	TACAAGCCCTCTTTATTACCATCGCACTAGGTGTGTACTTCACGCTGCTACAAGCATCAG
	Abuselaphus_noCTRL	TGCAAGCCCTGTTTATTACCATCGCACTAGGCGTATATTTTACACTACTACAAGCATCAG
	Cgnou_noCTRL	TACAAGCCCTATTCATTACCATCGCGCTAGGCGTGTACTTCACACTGCTACAAGCATCAG
	Ctaurinus_noCTRL	TACAAGCCCTATTCATTACCATCGCGCTAGGCGTGTACTTCACACTGCTACAAGCATCAG
	Hequinus_noCTRL	TTCAAGCCTTATTTATTACCATTGCCCTAGGTGTGTACTTCACATTACTGCAAGCCTCAG
	Hniger_noCTRL	TACAAGCCCTATTCATCACTATTGCCCTAGGTGTCTACTTCACACTACTGCAAGCCTCAG
	Hleucophaeus_noCTRL	TACAAGCCCTATTTATCACCATCGCCCTAGGTGTGTATTTCACGCTACTCCAAGCCTCAG
	Obeisa_noCTRL	TACAAGCCCTATTTATCACCATTGCCCTAGGTGTATACTTCACACTCCTACAAGCCTCAG
	Odammah_noCTRL	TACAAGCCTTATTTATTACCATTGCCTTAGGTGTATACTTCACACTCCTACAAGCCTCAG
	Oleucoryx_noCTRL	TACAGGCCTTATTTATCACCATTGCCCTAGGTGTATATTTCACACTCCTACAAGCCTCAG
	Ogazella_noCTRL	TACAAGCCCTATTCATCACCATTGCCCTAGGTGTATACTTCACACTCCTACAAGCCTCAG
	8839_Tripoli_noCTRL	TACAAGCCCTATTTATTACTATCGCTCTAGGTGTATACTTCACACTCCTGCAAGCCTCAG
	35370_Dakhla_noCTRL	TACAAGCCCTATTTATTACTATCGCTCTAGGTGTATACTTCACACTCCTGCAAGCCTCAG
	Tstrepsoceros_noCTRL	TACAAGCCCTATTTATTACTATTGCACTAGGAGTATATTTTACACTGTTACAAGCCTCAG

	Dlunatus_noCTRL	AATATTATGAAGCGCCTTTTACAATTTCAGACGGGGTCTACGGCTCAACCTTTTTCGTAG
	Dpygargus_noCTRL	AATATTATGAGGCACCCTTTACAATCTCAGATGGGGTCTATGGCTCAACCTTTTTCGTAG
	Abuselaphus_noCTRL	AATACTATGAGGCACCCTTTACAATCTCAGACGGGGTCTACGGTTCAACCTTTTTCGTAG
	Cgnou_noCTRL	AATACTATGAAGCACCCTTCACAATCTCAGATGGAGTCTACGGCTCAACCTTCTTCGTAG
	Ctaurinus_noCTRL	AATACTATGAAGCACCCTTTACAATCTCAGATGGAGTTTACGGCTCAACCTTCTTCGTAG
	Hequinus_noCTRL	AATATTATGAAGCGCCTTTTACCATCTCAGACGGAGTCTACGGCTCAACCTTCTTCGTAG
	Hniger_noCTRL	AATATTATGAAGCACCTTTTACTATCTCAGATGGAGTCTATGGCTCAACCTTCTTCGTAG
	Hleucophaeus_noCTRL	AATACTATGAAGCACCTTTTACCATCTCAGATGGAGTCTACGGCTCAACTTTCTTTGTAG
	Obeisa_noCTRL	AATACTATGAGGCGCCCTTTACCATCTCAGACGGCGTCTACGGCTCAACCTTTTTCGTAG
	Odammah_noCTRL	AATATTATGAAGCACCCTTTACCATCTCAGACGGCGTCTACGGCTCAACCTTTTTCGTAG
	Oleucoryx_noCTRL	AATACTATGAAGCACCCTTTACCATCTCAGACGGCGTCTACGGCTCAACCTTTTTCGTAG
	Ogazella_noCTRL	AATATTACGAAGCACCCTTTACCATCTCAGACGGCGTCTACGGCTCGACCTTTTTCGTAG
	8839_Tripoli_noCTRL	AATATTATGAAGCACCCTTTACCATCTCAGATGGTGTCTACGGCTCAACCTTTTTTGTAG
	35370_Dakhla_noCTRL	AATATTATGAAGCACCCTTTACCATCTCAGATGGTGTCTACGGCTCAACCTTTTTTGTAG
	Tstrepsoceros_noCTRL	AGTACTATGAAGCACCCTTTACTATCTCAGATGGTGTATACGGCTCAACTTTCTTTGTAG

	Dlunatus_noCTRL	CCACAGGATTCCACGGCCTCCATGTAATTATTGGATCCACCTTCCTAATCGTCTGCTTCT
	Dpygargus_noCTRL	CCACAGGGTTCCATGGCCTCCATGTAATCATTGGATCAACCTTCCTAATTGTCTGCTTCT
	Abuselaphus_noCTRL	CCACAGGCTTCCACGGCCTTCACGTTATCATTGGAACCACTTTCCTAATCGTCTGCTTCT
	Cgnou_noCTRL	CCACGGGATTTCACGGCCTCCACGTCATCATTGGATCCACTTTCCTAATTGTCTGCTTCT
	Ctaurinus_noCTRL	CCACGGGATTTCACGGTCTCCACGTCATCATTGGATCCACTTTCCTAATTGTCTGCTTCT
	Hequinus_noCTRL	CTACAGGATTCCACGGCCTCCATGTAATCATTGGATCCACTTTCTTGATCGTCTGCTTTT
	Hniger_noCTRL	CCACGGGATTCCACGGCCTCCATGTAATCATTGGATCCACCTTCTTAATCGTCTGCTTCT
	Hleucophaeus_noCTRL	CCACAGGGTTCCACGGCCTCCATGTAATCATCGGATCCACCTTCTTAATCGTCTGCTTCT
	Obeisa_noCTRL	CCACTGGATTCCACGGCCTCCATGTAATTATCGGATCCACTTTCTTAATCGTCTGCTTTC
	Odammah_noCTRL	CCACTGGATTCCACGGCCTCCATGTAATTATCGGATCTACTTTCTTAATCGTCTGCTTTC
	Oleucoryx_noCTRL	CTACTGGATTCCACGGCCTCCATGTAATTATCGGGTCTACTTTCTTAATTGTATGCTTTT
	Ogazella_noCTRL	CCACTGGATTCCATGGCCTCCATGTAATTATTGGATCTACTTTCTTAATCGTCTGCTTTT
	8839_Tripoli_noCTRL	CCACAGGATTCCACGGCCTCCATGTAATTATCGGATCAACCTTCTTAATCGTCTGCTTCT
	35370_Dakhla_noCTRL	CCACAGGATTCCACGGCCTCCATGTAATTATCGGATCAACCTTCTTAATCGTCTGCTTCT
	Tstrepsoceros_noCTRL	CCACAGGCTTCCACGGCCTCCACGTCATTATTGGATCTACATTCTTAATTGTCTGCTTTT

	Dlunatus_noCTRL	TTCGCCAACTAAAATTTCATTTCACCTCCACCCATCACTTTGGGTTTGAAGCCGCTGCTT
	Dpygargus_noCTRL	TTCGCCAACTAAAATTCCATTTTACCTCCACCCATCACTTTGGGTTCGAAGCCGCTGCTT
	Abuselaphus_noCTRL	TTCGCCAACTAAAATTCCACTTCACCTCCACCCACCACTTTGGATTTGAAGCCGCTGCCT
	Cgnou_noCTRL	TTCGCCAACTAAAATTCCATTTCACCTCCACCCATCACTTTGGCTTTGAGGCCGCCGCTT
	Ctaurinus_noCTRL	TTCGCCAACTAAAATTCCATTTCACCTCCACCCATCACTTTGGCTTTGAGGCCGCCGCTT
	Hequinus_noCTRL	TCCGTCAACTAAAATTTCACTTTACCTCTACCCACCACTTTGGCTTTGAAGCCGCTGCCT
	Hniger_noCTRL	TCCGCCAACTAAAATTCCACTTTACCTCTAGCCACCACTTTGGCTTTGAAGCTGCTGCCT
	Hleucophaeus_noCTRL	TCCGCCAACTAAAATTCCACTTTACCTCTAGTCACCACTTTGGCTTTGAAGCTGCCGCCT
	Obeisa_noCTRL	TCCGCCAACTAAAATTTCACTTTACCTCAAGTCACCACTTTGGCTTCGAAGCAGCTGCTT
	Odammah_noCTRL	TCCGCCAACTAAAATTTCACTTTACCTCAAGTCACCACTTTGGCTTCGAAGCAGCTGCCT
	Oleucoryx_noCTRL	TCCGCCAACTAAAATTTCACTTTACCTCAAGTCACCACTTTGGCTTCGAAGCAGCTGCCT
	Ogazella_noCTRL	TCCGTCAACTAAAATTCCACTTTACCTCAAGTCACCACTTTGGCTTCGAAGCAGCTGCCT
	8839_Tripoli_noCTRL	TCCGCCAACTAAAATTTCACTTTACCTCTAGCCACCACTTTGGCTTCGAAGCAGCTGCCT
	35370_Dakhla_noCTRL	TCCGCCAACTAAAATTTCACTTTACCTCTAGCCACCACTTTGGCTTCGAAGCAGCTGCCT
	Tstrepsoceros_noCTRL	TCCGCCAGCTAAAATTCCACTTCACCTCTAGTCATCATTTTGGCTTTGAAGCCGCTGCCT

	Dlunatus_noCTRL	GATACTGACACTTCGTAGATGTAGTATGACTCTTCCTCTACGTCTCCATCTATTGATGAG
	Dpygargus_noCTRL	GATACTGACACTTCGTAGACGTAGTATGACTTTTCCTCTACGTCTCCATCTATTGATGAG
	Abuselaphus_noCTRL	GATACTGACACTTCGTAGACGTAGTATGACTTTTCCTCTACGTCTCCATCTATTGATGAG
	Cgnou_noCTRL	GATACTGACACTTCGTAGACGTAGTATGACTTTTCCTCTATGTATCCATCTATTGATGAG
	Ctaurinus_noCTRL	GATACTGACACTTCGTAGACGTAGTATGACTTTTCCTCTATGTATCCATCTATTGATGAG
	Hequinus_noCTRL	GATATTGACATTTCGTAGACGTAGTATGACTTTTCCTCTATGTCTCTATCTATTGATGAG
	Hniger_noCTRL	GATATTGACATTTCGTAGACGTAGTATGACTTTTCCTCTATGTCTCTATCTATTGATGAG
	Hleucophaeus_noCTRL	GATATTGACATTTCGTAGACGTAGTGTGACTCTTCCTCTATATCTCTATCTATTGATGAG
	Obeisa_noCTRL	GATACTGACATTTCGTAGACGTAGTATGACTTTTCCTCTATGTTTCTATTTATTGATGAG
	Odammah_noCTRL	GATACTGACATTTCGTAGACGTAGTATGACTCTTCCTCTATGTTTCTATTTATTGATGAG
	Oleucoryx_noCTRL	GATATTGACATTTCGTAGACGTAGTATGACTTTTCCTCTATGTTTCTATTTATTGATGAG
	Ogazella_noCTRL	GATACTGACATTTCGTAGACGTAGTATGACTTTTCCTCTATGTTTCTATCTATTGATGAG
	8839_Tripoli_noCTRL	GATACTGACATTTCGTAGACGTAGTATGACTTTTCCTCTATGTTTCAATTTATTGATGAG
	35370_Dakhla_noCTRL	GATACTGACATTTCGTAGACGTAGTATGACTTTTCCTCTATGTTTCAATTTATTGATGAG
	Tstrepsoceros_noCTRL	GATATTGACACTTTGTAGATGTAGTGTGACTTTTCTTATATGTATCTATCTATTGATGAG

	Dlunatus_noCTRL	GCTCATGCTCTTTTAGTATCAATTAGTACAACTGACTTCCAATCAGTTAGTTTCGGTCTA
	Dpygargus_noCTRL	GCTCATGCTCTTTTAGTATWAACTAGTACAACTGACTTCCAATCAGTTAGTTTCGGTCTA
	Abuselaphus_noCTRL	GCTCATGCTCTTTTAGTATTAACTAGTACAACTGACTTCCAATCAGTTAGTTTCGGTCAA
	Cgnou_noCTRL	GTTCATGCTCTTTTAGTATTAATTAGTACAACTGACTTCCAATCAGTTAGTTTCGGTCTA
	Ctaurinus_noCTRL	GTTCATGCTCTTTTAGTATTAATTAGTACAACTGACTTCCAATCAGTTAGTTTCGGTCTA
	Hequinus_noCTRL	GATCATGTTCTTTTAGTATTAATTAGTACAACTGACTTCCAATCAGTTAGTTTCGGTCTA
	Hniger_noCTRL	GATCATATTCTTTTAGTATCAACCAGTACAACTGACTTCCAATCAGTTAGTTTCGGTCTA
	Hleucophaeus_noCTRL	GATCATATTCTTTTAGTATCAACCAGTACAACTGACTTCCAATCAGTTAGTTTCGGTCTA
	Obeisa_noCTRL	GATCATATTCTTTTAGTATTAATTAGTACAACTGACTTCCAATCAGTTAGCTTCGGTCTA
	Odammah_noCTRL	GATCATGTTCTTTTAGTATTAATTAGTACAACTGACTTCCAATCAGTTAGTTTCGGTCTA
	Oleucoryx_noCTRL	GATCATGTTCTTTTAGTATTAATTAGTACAACTGACTTCCAATCAGTTAGTTTCGGTCCA
	Ogazella_noCTRL	GATCATGTTCTTTTAGTATTAATTAGTACAACTGACTTCCAATCAGTTAGTTTCGGTCTA
	8839_Tripoli_noCTRL	GATCATGTTCTTTTAGTATTAATTAGTACAACCGACTTCCAATCAGTTAGTTTCGGTCCA
	35370_Dakhla_noCTRL	GATCATGTTCTTTTAGTATTAATTAGTACAACCGACTTCCAATCAGTTAGTTTCGGTCCA
	Tstrepsoceros_noCTRL	GCTCATATTCTTTTAGTATTAACAAGTACAACTGACTTCCAATCAGTTAGTTTTGGTCCA

	Dlunatus_noCTRL	ACCCGAAAAAGAACAATAAATCTGATAATAGCCCTCTTAACCAACCTTACGCTAGCCACA
	Dpygargus_noCTRL	ACCCGAAAAAGAACAATAAACCTGATAATAGCCCTCTTGACTAACCTTACGCTAGCCACA
	Abuselaphus_noCTRL	ACCCGGAAAAGAACAATAAATCTAATAATAGCCCTCCTAACCAACCTTACGCTAGCCACG
	Cgnou_noCTRL	ACCCGAAAAAGAACAATAAACCTAATAATAGCCCTCATAACCAACCTCACACTAGCCACA
	Ctaurinus_noCTRL	ACCCGAAAAAGAACAATAAACCTAATAATAGCCCTCATAACCAACCTCACACTAGCCACA
	Hequinus_noCTRL	ACCCGAAAAAGAATAATAAACCTAATAGTAGCCCTTCTTACTAACCTCACACTAACTACA
	Hniger_noCTRL	ATCCGAAAAAGAATAATAAACCTTGTAGTAGCCCTTCTAACCAACCTCACACTAACTACA
	Hleucophaeus_noCTRL	ACCCGAAAAAGAATAATAAACCTTATAATAGCCCTTCTAACCAACCTCACACTAACCACA
	Obeisa_noCTRL	ATCCGAAAAAGAATAATAAACCTAATAATAGCCCTCCTAACTAACCTCACACTAACTACA
	Odammah_noCTRL	ATCCGAAAAAGAATAATAAACCTAATAATAGCCCTCCTAACTAACCTCACACTAACTACA
	Oleucoryx_noCTRL	ATCCGAAAAAGAATAATAAACCTAATAATAGCCCTCCTAACTAACCTCACACTAACTACA
	Ogazella_noCTRL	ATCCGAAAAAGAATAATAAACCTAATAATAGCCCTCCTAACTAACCTCACACTAACTACA
	8839_Tripoli_noCTRL	ATCCGAAAAAGAATAATAAACCTAATAATAGCTCTCCTAACCAACCTCACACTAACCACA
	35370_Dakhla_noCTRL	ATCCGAAAAAGAATAATAAACCTAATAATAGCTCTCCTAACCAACCTCACACTAACCACA
	Tstrepsoceros_noCTRL	ACCCAAAAAAGAATAATAAACCTGATACTAGCCCTACTAACTAACTTTTCACTAGCTACA

	Dlunatus_noCTRL	TTACTCGTCACCATCGCATTCTGACTTCCCCAACTAAACGTATACTCAGAAAAAACAAGC
	Dpygargus_noCTRL	CTACTTGTCACCATCGCATTCTGACTCCCTCAACTTAACGTATACTCAGAAAAAACAAGC
	Abuselaphus_noCTRL	TTACTCGTCACCATCGCATTCTGACTTCCCCAACTAAACGTATACTCAGAAAAAACAAGC
	Cgnou_noCTRL	CTGCTCGTCACCATTGCATTCTGACTCCCCCAACTAAACGTATACTCGGAAAAAACGAGC
	Ctaurinus_noCTRL	CTGCTCGTCACCATTGCATTCTGACTCCCCCAACTAAACGTATACTCGGAAAAAACGAGC
	Hequinus_noCTRL	CTACTCGTCACCATTGCATTCTGACTTCCTCAGTTAAACGTGTACTCAGAAAAAACAAGC
	Hniger_noCTRL	CTACTCGTCATCATTGCATTCTGACTTCCCCAGTTAAATGTGTACTCAGAAAAAACAAGC
	Hleucophaeus_noCTRL	CTACTCGTCACCATTGCATTCTGACTTCCCCAATTAAATGTATACTCAGAAAAAACAAGT
	Obeisa_noCTRL	CTACTCGTCACTATTGCATTCTGACTCCCCCAGTTAAATGCATACTCAGAAAAAACAAGC
	Odammah_noCTRL	CTACTCGTCACTATTGCATTCTGACTTCCCCAGTTAAATGCATACTCAGAAAAAACAAGC
	Oleucoryx_noCTRL	CTACTCGTCACTATTGCATTCTGACTTCCCCAGTTAAATGTATATTCAGAAAAAACAAGT
	Ogazella_noCTRL	CTACTCGTCACTATTGCATTCTGACTTCCCCAGTTAAATGTATACTCAGAAAAAACAAGC
	8839_Tripoli_noCTRL	CTACTCGTCACTATCGCATTCTGACTTCCCCAGTTAAATGTATACTCAGAAAAAACAAGT
	35370_Dakhla_noCTRL	CTACTCGTCACTATCGCATTCTGACTTCCCCAGTTAAATGTATACTCAGAAAAAACAAGT
	Tstrepsoceros_noCTRL	CTACTTGTTATTATCGCATTCTGACTCCCTCAACTAAATTCATATTCAGAAAAAACAAGC

	Dlunatus_noCTRL	CCATACGAATGCGGATTTGACCCCATAGGATCAGCCCGCCTCCCTTTCTCCATAAAATTT
	Dpygargus_noCTRL	CCCTATGAATGTGGATTTGACCCCATAGGATCAGCTCGCCTCCCCTTCTCTATAAAATTT
	Abuselaphus_noCTRL	CCCTATGAATGCGGATTTGACCCCATAGGATCAGCCCGCCTCCCTTTCTCTATAAAATTT
	Cgnou_noCTRL	CCATACGAATGTGGATTTGACCCAATAGGATCAGCCCGCCTCCCTTTCTCCATAAAATTC
	Ctaurinus_noCTRL	CCATACGAATGTGGATTCGACCCAATAGGATCAGCTCGCCTCCCCTTCTCCATAAAATTC
	Hequinus_noCTRL	CCATACGAATGCGGATTTGACCCCATAGGATCAGCCCGCCTCCCTTTCTCTATAAAATTT
	Hniger_noCTRL	CCATACGAGTGCGGATTTGATCCCATGGGATCCGCCCGCCTCCCTTTCTCTATAAAATTT
	Hleucophaeus_noCTRL	CCATACGAATGCGGGTTTGATCCCATAGGATCAGCCCGCCTCCCTTTCTCCATGAAATTT
	Obeisa_noCTRL	CCATACGAATGTGGATTTGACCCTATGGGATCAGCCCGCCTCCCTTTCTCCATAAAATTT
	Odammah_noCTRL	CCATACGAATGTGGATTTGATCCTATGGGATCAGCTCGCCTCCCTTTCTCCATAAAATTT
	Oleucoryx_noCTRL	CCATATGAATGCGGATTTGATCCTATGGGATCAGCCCGCCTCCCTTTCTCCATAAAATTT
	Ogazella_noCTRL	CCATACGAATGTGGATTTGATCCTATAGGATCAGCCCGCCTCCCTTTCTCCATAAAATTT
	8839_Tripoli_noCTRL	CCATACGAATGCGGATTTGACCCTATGGGATCAGCCCGCCTCCCTTTCTCCATAAAATTT
	35370_Dakhla_noCTRL	CCATACGAATGCGGATTTGACCCTATGGGATCAGCCCGCCTCCCTTTCTCCATAAAATTT
	Tstrepsoceros_noCTRL	CCATACGAATGCGGATTTGACCCTATAGGATCAGCCCGTCTCCCCTTTTCCATAAAATTC

	Dlunatus_noCTRL	TTTCTAGTAGCCATCACATTTTTACTCTTCGACCTAGAAATTGCACTACTCTTACCACTC
	Dpygargus_noCTRL	TTCCTAGTGGCCATCACATTTTTACTCTTCGACCTGGAAATCGCACTACTCCTACCACTC
	Abuselaphus_noCTRL	TTTCTAGTCGCCATCACATTTTTACTCTTCGACCTAGAAATCGCATTACTCTTACCACTC
	Cgnou_noCTRL	TTTCTAGTGGCCATCACATTCCTACTATTTGACCTGGAAATCGCACTACTCTTACCACTC
	Ctaurinus_noCTRL	TTTCTAGTGGCCATCACATTCCTACTATTTGACCTGGAGATCGCACTACTCTTACCACTC
	Hequinus_noCTRL	TTCCTAGTAGCCATTACATTTCTCCTCTTCGATCTAGAAATCGCATTACTCCTACCCCTA
	Hniger_noCTRL	TTCCTAGTAGCCATTACATTCCTCCTTTTCGACTTAGAAATTGCATTACTCCTACCACTA
	Hleucophaeus_noCTRL	TTCCTGGTAGCCATTACATTTCTCCTTTTTGATTTAGAAATCGCATTACTCCTACCATTA
	Obeisa_noCTRL	TTCCTAGTAGCCATCACATTCCTCCTCTTCGACTTAGAAATTGCACTACTCCTGCCACTA
	Odammah_noCTRL	TTCCTAGTAGCCATCACATTCCTCCTCTTTGACTTAGAAATTGCACTACTCCTGCCACTA
	Oleucoryx_noCTRL	TTCCTAGTAGCCATCACATTCCTCCTCTTTGACCTAGAAATTGCACTACTCCTACCACTA
	Ogazella_noCTRL	TTCCTAGTAGCCATCACATTCCTCCTCTTTGACTTAGAAATTGCACTACTCCTGCCATTA
	8839_Tripoli_noCTRL	TTCCTAGTAGCTATCACATTTCTCCTCTTTGACTTAGAAATTGCACTACTCCTACCACTA
	35370_Dakhla_noCTRL	TTCCTAGTAGCTATCACATTTCTCCTCTTTGACTTAGAAATTGCACTACTCCTACCACTA
	Tstrepsoceros_noCTRL	TTCTTAGTAGCTATCACATTTCTCTTATTCGATCTAGAAATTGCACTATTGCTACCACTA

	Dlunatus_noCTRL	CCATGAGCTTCACAGACAACTAACCTGACTACAATACTCACTATGGCCCTCTTATTAATT
	Dpygargus_noCTRL	CCATGAGCCTCACAGACAACTAACCTAACCACAATACTCACCATAGCCCTCCTACTAATC
	Abuselaphus_noCTRL	CCATGAGCCTCACAAACAACCAACCTACCCACAATACTCACCATAGCCCTCTTACTAATT
	Cgnou_noCTRL	CCATGAGCCTCACAGACAACCAACCTAACCACAATACTCACTATAGCCCTTTTACTTATT
	Ctaurinus_noCTRL	CCATGGGCCTCACAGACAACTAACCTAACCACAATACTCACTACAGCCCTTTTACTTATT
	Hequinus_noCTRL	CCATGAGCCTCACAAACAACTAACCTAAACACAATACTCACCATAGCCCTCCTCCTAATC
	Hniger_noCTRL	CCATGAGCCTCACAAACAACTAACCTAAACACAATACTCACCATAGCCCTCCTCCTAATC
	Hleucophaeus_noCTRL	CCATGAGCCTCACAAACAACTAACCTAAACACAATGCTCACCATAGCCCTCTTCCTAATT
	Obeisa_noCTRL	CCATGAGCCTCACAAACAACTAACCTAAACACAATACTTACCATAGCCCTCCTCCTAATC
	Odammah_noCTRL	CCATGAGCCTCACAAACAACTAACCTAAACACAATACTTACTATGGCCCTCCTCCTAATC
	Oleucoryx_noCTRL	CCATGAGCCTCACAAACAACTAACCTAAACACAATACTTACTATAGCCCTCCTCCTAATC
	Ogazella_noCTRL	CCATGAGCTTCACAAACAACTAACCTAAACACAATACTTACCATGGCCCTCCTTCTAATC
	8839_Tripoli_noCTRL	CCATGAGCCTCACAAACAACAAACCTAAACACGATGCTTACCATAGCCCTCCTCCTAATC
	35370_Dakhla_noCTRL	CCATGAGCCTCACAAACAACAAACCTAAACACGATGCTTACCATAGCCCTCCTCCTAATC
	Tstrepsoceros_noCTRL	CCATGGGCCTCACAGACAACCAATCTAAATACAATACTTACCATAGCCCTATTCCTAATT

	Dlunatus_noCTRL	TTCCTACTAGCCGTAAGCCTAGCCTACGAATGAACCCAAAAAGGACTAGAATGAACCGAA
	Dpygargus_noCTRL	TTTCTATTAGCCGTAAGCCTAGCCTACGAATGAACCCAAAAAGGGCTAGAGTGAACCGAA
	Abuselaphus_noCTRL	CTTCTACTAGCCGCAAGCCTAGCCTACGAATGGACCCAAAAAGGACTAGAATGAACCGAA
	Cgnou_noCTRL	CTCCTGTTGGCCGTAAGCCTAGCCTACGAATGAACCCAAAAAGGACTAGAATGAACCGAA
	Ctaurinus_noCTRL	TTCCTGTTGGCCGTAAGCCTAGCCTACGAATGAACCCAAAAAGGACTAGAGTGAACCGAA
	Hequinus_noCTRL	CTTCTACTAGCTGTTAGCCTAGCCTACGAATGAACCCAAAAGGGATTAGAATGAACTGAA
	Hniger_noCTRL	TTCCTACTAGCTGCCAGCCTGGCCTATGAATGAACCCAAAAAGGATTAGAGTGAACTGAA
	Hleucophaeus_noCTRL	TCCCTACTAGCTGTTAGCTTGGCCTATGAATGAACCCAAAAGGGATTAGAATGAACTGAA
	Obeisa_noCTRL	CTTCTACTAGCTGTTAGCCTGGCCTACGAATGAACCCAAAAAGGACTAGAATGAACTGAA
	Odammah_noCTRL	CTTCTACTAGCTGTTAGCCTGGCCTACGAATGAACCCAAAAAGGACTAGAATGAACCGAA
	Oleucoryx_noCTRL	TTTCTACTAGCTGTTAGCCTAGCCTACGAATGAACCCAAAAAGGACTAGAATGAACCGAA
	Ogazella_noCTRL	TTTCTACTAGCTGTTAGCCTGGCCTACGAATGAACCCAAAAAGGACTAGAATGAACTGAA
	8839_Tripoli_noCTRL	TTTCTACTAGCTGTTAGTCTAGCCTACGAATGAACCCAAAAAGGACTAGAATGAACTGAA
	35370_Dakhla_noCTRL	TTTCTACTAGCTGTTAGTCTAGCCTACGAATGAACCCAAAAAGGACTAGAATGAACTGAA
	Tstrepsoceros_noCTRL	CTTCTACTAGCTGCAAGTCTTGCTTACGAGTGAACCCAAAAAGGACTAGAGTGAACCGAA

	Dlunatus_noCTRL	TATGGTATTTAGTTTAAAGT-AAAATAAATGATTTCGACTCATTAGATTATGA-TCAAAC
	Dpygargus_noCTRL	TATGGTATTTAGTTTAAAGC-AAAATAAATGATTTCGACTCATTAGATTATGA-TCAAAC
	Abuselaphus_noCTRL	TATGGTATTTAGTTTAAAGC-AAAATAAATGATTTCGACTCATTAGATTATGA-TCAAAC
	Cgnou_noCTRL	TATGGTATTTAGTTTAAAAC-AAAATAAATGATTTCGACTCATTAGATTATGA-TTAAAC
	Ctaurinus_noCTRL	TATGGTATTTAGTTTAAAAC-AAAATAAATGATTTCGACTCATTAGATTATGA-TTAAAC
	Hequinus_noCTRL	TATGGTATTTAGTTTAAAACAAAAATAAATGATTTCGACTCATTAGATTATGA-TTAAAC
	Hniger_noCTRL	TATGGTACTTAGTTTAAAACAAAAATAAATGATTTCGACTCATTAGATTATGA-TTAAAC
	Hleucophaeus_noCTRL	TATGGTACTTAGTTTAAAAC-AAAATAAATGATTTCGACTCATTAGATTATGA-TTGAAC
	Obeisa_noCTRL	TATGGTACTTAGTTTAAAAT-AAAATAAATGATTTCGACTCATTAGATTATGA-TTAAAT
	Odammah_noCTRL	TATGGTATTTAGTTTAAAAT-AAAATAAATGATTTCGACTCATTAGATTATGA-TTAAGC
	Oleucoryx_noCTRL	TATGGTATTTAGTTTAAAAT-AAAATAAATGATTTCGACTCATTAGATTATGA-TTAAAC
	Ogazella_noCTRL	TATGGTACTTAGTTTAAAAT-AAAATAAATGATTTCGACTCATTAGATTATGA-TTAAAC
	8839_Tripoli_noCTRL	TATGGTACTTAGTTTAAAAT-AAAATAAATGATTTCGACTCATTAGATTATGA-TTAAAC
	35370_Dakhla_noCTRL	TATGGTACTTAGTTTAAAAT-AAAATAAATGATTTCGACTCATTAGATTATGA-TTAAAC
	Tstrepsoceros_noCTRL	TATGGTATTTAGTTTAAAAT-AAAATGAATGATTTCGACTCATTAGATTATGATTTAAAC

	Dlunatus_noCTRL	TCATAACTACCAAATGTCCCTCGTATATATAAATATCATAATAGCATTCGCAGTATCCCT
	Dpygargus_noCTRL	TCATAATTACCAAATGTCCCTCGTATATATAAACATTATAACAGCATTCGCGGTGTCCCT
	Abuselaphus_noCTRL	TCATAATTACCAAATGTCCCTTGTGTATATAAATATTATAATAGCATTTGCAGTATCCCT
	Cgnou_noCTRL	TCATAACTACCAAATGTCCCTTGTATACATAAATATCATAATAGCATTCACGGTGTCTCT
	Ctaurinus_noCTRL	TCATAATTACCAAATGTCCCTTGTATATATAAATATCATAATAGCATTCACAGTGTCTCT
	Hequinus_noCTRL	TCATAAATACCAAATGTCCCTCGTACATATAAACATCATAGTAGCGTTCGCAGTGTCTCT
	Hniger_noCTRL	TCATAATTACCAAATGTCCCTCGTACATATAAACATCATAATAGCATTTGCAGTATCTCT
	Hleucophaeus_noCTRL	TCATAATTACCAAATGTCCTTCGTACATATAAATATCATAGTAGCATTCGCAGTATCTCT
	Obeisa_noCTRL	TCATAATTACCAAATGTCCCTCGTACACATAAATATTATAGTAGCATTTGCAGTATCTCT
	Odammah_noCTRL	TCATAATTACCAAATGTCTCTCGTACACATAAATATTATAGTAGCATTCACGGTATCTCT
	Oleucoryx_noCTRL	TCATAATTACCAAATGTCCCTCGTACACATAAACATTATAGTAGCATTCGCAGTATCTCT
	Ogazella_noCTRL	TCATAATTACCAAATGTCCCTCGTACACATAAATATTATAATAGCATTCGCAGTATCTCT
	8839_Tripoli_noCTRL	TCATAATTACCAAATGTCCCTCGTACACATAAATATTATAGTGGCGTTCGCAGTATCTCT
	35370_Dakhla_noCTRL	TCATAATTACCAAATGTCCCTCGTACACATAAATATTATAGTAGCGTTCGCAGTATCTCT
	Tstrepsoceros_noCTRL	TCATAATTACCAAATGTCCCTAGTGTACATAAACATTATAATAGCATTTGCAGTGTCTCT

	Dlunatus_noCTRL	CACAGGACTATTAATATATCGATCCCACCTAATGTCCTCCCTCTTATGCCTAGAAGGAAT
	Dpygargus_noCTRL	TACAGGATTATTAATATATCGATCTCACCTAATGTCCTCCCTCCTATGCCTAGAAGGAAT
	Abuselaphus_noCTRL	TGCAGGACTATTGATATATCGATCCCACTTAATATCCTCCCTCCTATGCCTAGAAGGAAT
	Cgnou_noCTRL	CACAGGATTACTAATATATCGATCCCACCTAATATCCTCCCTCCTGTGCTTAGAAGGAAT
	Ctaurinus_noCTRL	CACAGGATTACTGATATATCGATCCCACCTAATATCCTCCCTCCTATGCTTAGAAGGAAT
	Hequinus_noCTRL	TACAGGATTACTAATATACCGATCCCACCTAATATCATCCCTCTTATGCCTAGAAGGAAT
	Hniger_noCTRL	TACAGGACTACTAATATATCGATCCCACCTAATATCCTCCCTTTTATGCCTAGAAGGAAT
	Hleucophaeus_noCTRL	TACAGGACTACTAATATATCGATCCCACCTAATATCATCTCTTTTATGCCTAGAGGGAAT
	Obeisa_noCTRL	CACAGGATTACTAATATACCGATCCCACCTAATATCATCCCTTTTATGTCTTGAAGGAAT
	Odammah_noCTRL	CACAGGATTATTAATATATCGATCCCACCTAATGTCATCCCTTTTATGTCTTGAAGGAAT
	Oleucoryx_noCTRL	CACAGGATTACTAATATATCGATCCCACCTAATGTCATCCCTTTTATGTCTTGAAGGAAT
	Ogazella_noCTRL	CACAGGATTACTAATATATCGATCTCACCTAATATCATCCCTTTTATGCCTTGAAGGAAT
	8839_Tripoli_noCTRL	TACAGGACTACTAATATATCGATCTCACTTGATGTCATCCCTTTTATGTCTTGAAGGAAT
	35370_Dakhla_noCTRL	TACAGGACTACTAATATATCGATCTCACTTGATGTCATCCCTTTTATGTCTTGAAGGAAT
	Tstrepsoceros_noCTRL	CACAGGATTATTAATATACCGATCCCACCTAATATCTTCACTTTTGTGTATTGAAGGAAT

	Dlunatus_noCTRL	AATACTATCTCTATTCGTTATAGCAACCCTAATAATCTTAAATTCCCACTTCACCCTAGC
	Dpygargus_noCTRL	AATATTATCCCTATTCATTATAGCAACCCTAATAATCTTAAACTCCCACTTCACGCTAGC
	Abuselaphus_noCTRL	AATGTTATCCCTATTCGTTATAGCAACCTTAATGATCCTAAGCTCCCACTTCACCCTAGC
	Cgnou_noCTRL	AATATTATCTCTATTCATTATAGCAACCCTAACAATTCTAAACTCACATTTCACCCTAGC
	Ctaurinus_noCTRL	AATATTATCTCTATTTATTATAGCAACCCTAACAATTCTAAACTCACATTTCACCCTAGC
	Hequinus_noCTRL	AATATTATCCCTATTTATTATAGCCACCTTAATAATCCTAAACTTACACTTCACCCTAGC
	Hniger_noCTRL	GATATTATCCCTATTCATTATGGCCACCCTAACAATCCTAAACTCACACTTCACCCTGGC
	Hleucophaeus_noCTRL	GATATTATCCCTATTCATTATGGCCACCCTAACAATCCTGAACTCACACTTCACTCTAGC
	Obeisa_noCTRL	AATATTATCCTTATTCATTATAGCCACCCTAATAATCCTAAATTCACACTTTACCCTAGC
	Odammah_noCTRL	AATATTATCCTTATTTGTTATAGCCACCCTAATAATCCTAAATTCACATTTTACTCTGGC
	Oleucoryx_noCTRL	AATATTATCCTTATTTATTATAGCCACCCTAATAATCCTAAATTCACACTTTACCCTGGC
	Ogazella_noCTRL	AATATTATCCTTATTTATCATAGCCGCCCTAATAATCCTAAATTCACACTTTACCCTAGC
	8839_Tripoli_noCTRL	GATATTATCCCTATTCATTATAGCCACCTTAATAATCCTAAATTCACACTTCACCCTAGC
	35370_Dakhla_noCTRL	GATATTATCCCTATTCATTATAGCCACCTTAATAATCCTAAATTCACACTTCACCCTAGC
	Tstrepsoceros_noCTRL	AATATTATCCCTATTTGTCATAGCAGCCCTAACAATTCTAAATTCACATTTTACCCTAGC

	Dlunatus_noCTRL	CAGCATGATGCCTATCATCCTCCTAGTTTTTGCAGCCTGCGAGGCAGCACTAGGTCTGTC
	Dpygargus_noCTRL	CAGCATGATGCCTATTATCCTTTTAGTTTTTGCAGCCTGCGAGGCAGCACTGGGTCTATC
	Abuselaphus_noCTRL	CAGTATAATGCCTATTATCCTCTTAGTCTTTGCAGCCTGCGAAGCAGCACTAGGTCTATC
	Cgnou_noCTRL	CAGCATAATACCCATTATTCTACTAGTTTTCGCAGCCTGCGAAGCAGCACTAGGCCTGTC
	Ctaurinus_noCTRL	CAGCATAATACCCATTATTCTACTAGTTTTCGCAGCCTGCGAAGCAGCACTAGGCCTATC
	Hequinus_noCTRL	CAGCATAATACCCATTATCCTACTAGTATTCGCAGCCTGCGAGGCAGCACTAGGTCTGTC
	Hniger_noCTRL	CAGCATGATACCCATCATTCTACTGGTATTCGCAGCTTGTGAAGCAGCACTGGGTCTATC
	Hleucophaeus_noCTRL	CAGCATAATACCCATTATCCTACTAGTATTCGCAGCCTGCGAAGCAGCGCTAGGTTTATC
	Obeisa_noCTRL	CAACATAATACCCATCATCCTACTAGTATTTGCAGCCTGCGAAGCAGCACTAGGCCTATC
	Odammah_noCTRL	CAGCATAATACCCATCATCCTACTAGTATTTGCAGCCTGCGAAGCAGCACTGGGCCTGTC
	Oleucoryx_noCTRL	CAGCATAATACCGATCATCCTACTAGTATTTGCAGCCTGCGAAGCAGCACTAGGCCTATC
	Ogazella_noCTRL	CAGCATAATACCCATCATCCTACTAGTATTTGCAGCCTGCGAAGCAGCACTGGGCCTATC
	8839_Tripoli_noCTRL	TAGCATAATACCCATCATCCTACTAGTATTCGCAGCCTGCGAAGCAGCGCTAGGCCTATC
	35370_Dakhla_noCTRL	TAGCATAATACCCATCATCCTACTAGTATTCGCAGCCTGCGAAGCAGCGCTAGGCCTATC
	Tstrepsoceros_noCTRL	CAGTATAATACCCATCATCCTACTAGTCTTCGCAGCCTGTGAAGCAGCACTAGGACTATC

	Dlunatus_noCTRL	CCTACTAGTAATAGTGTCCAACACCTACGGCACTGACTACGTACAAAATCTCAACTTACT
	Dpygargus_noCTRL	CCTACTAGTAATAGTGTCCAACACTTACGGCACCGACTACGTACAAAACCTTAACCTGCT
	Abuselaphus_noCTRL	TCTGCTAGTAATAGTATCCAACACCTACGGCACTGACTACGTACAAAACCTTAACCTACT
	Cgnou_noCTRL	TCTACTGGTAAAAGTATCCAACACTTATGGTACTGACTACGTACAAAATCTCAACCTACT
	Ctaurinus_noCTRL	TCTACTAGTAAAGGTATCCAACACTTATGGTACTGACTACGTACAAAATCTCAACCTACT
	Hequinus_noCTRL	TCTACTAGTAATAGTATCTAATACATATGGCACTGATTACGTACAAAATCTCAACTTACT
	Hniger_noCTRL	CCTACTAGTAATGGTATCAAACACATATGGTACTGATTACGTACAAAACCTCAACTTATT
	Hleucophaeus_noCTRL	CTTACTAGTAATGGTATCAAACACATACGGTACTGACTACGTACAAAACCTCAACTTATT
	Obeisa_noCTRL	CCTGCTAGTTATGGTCTCAAACACATACGGTACTGATTACGTACAAAACCTTAACTTACT
	Odammah_noCTRL	CCTACTAGTTATGGTCTCAAACACATATGGTACTGATTACGTACAAAACCTTAACTTACT
	Oleucoryx_noCTRL	CCTACTAGTTATGGTCTCAAACACATATGGTACTGATTACGTACAAAACCTTAACTTACT
	Ogazella_noCTRL	CCTACTAGTCATGGTCTCAAACACATATGGCACTGATTACGTACAAAACCTTAACTTACT
	8839_Tripoli_noCTRL	CCTACTAGTTATGGTGTCAAACACATATGGCACTGATTACGTACAAAACCTTAATTTACT
	35370_Dakhla_noCTRL	CCTACTAGTTATGGTGTCAAACACATATGGCACTGATTACGTGCAAAACCTTAATTTACT
	Tstrepsoceros_noCTRL	CCTACTAGTAATAGTATCAAATACATATGGCACTGATTATGTACAAAACCTAAACCTACT

	Dlunatus_noCTRL	ACAATGCTAAAATACATCATCCCTACGATAATATTAATACCCCTAACTTGACTATCAAAA
	Dpygargus_noCTRL	ACAATGCTAAAATATATTATCCCCACAATAATACTAATACCCCTAACTTGACTATCAAAA
	Abuselaphus_noCTRL	ACAATGCTAAAATATATTATTCCCACAATAATATTAATACCCCTAACTTGACTATCAAAA
	Cgnou_noCTRL	ACAATGCTAAAATATATTATCCCCACAGTGATATTAATACCCCTAACTTGGCTATCAAAA
	Ctaurinus_noCTRL	ACAATGCTAAAATACATTATCCCCACAGCGATATTAATACCCCTAACTTGGCTATCAAAA
	Hequinus_noCTRL	GCAATGCTAAAATATATCATCCCCACAGCAATACTTATACCCCTAACCTGATTATCAAAA
	Hniger_noCTRL	ACAATGCTAAAATACATTATCCCCACAATAATGCTTATACCCCTAACCTGATTATCAAAA
	Hleucophaeus_noCTRL	ACAATGCTAAAATATATTGTCCCTACAATAATACTTATACCCCTAACCTGGCTATCAAAA
	Obeisa_noCTRL	ACAATGCTAAAATATATTATCCCCACAGCAATACTCATGCCCCTGACCTGACTATCAAAA
	Odammah_noCTRL	ACAATGCTAAAATATATTATCCCCACAGCAATACTCGTACCCCTAACCTGACTATCAAAA
	Oleucoryx_noCTRL	ACAATGCTAAAATATATTATTCCCACAGCAATACTCGTACCCCTGACCTGACTATCAAAA
	Ogazella_noCTRL	ACAATGCTAAAATATATTATCCCCACAGCAATACTCGTACCCCTGACCTGATTATCAAAA
	8839_Tripoli_noCTRL	ACAATGCTAAAATATATTGTCCCCACAGCAATACTTATACCCCTGACCTGATTATCAAAA
	35370_Dakhla_noCTRL	ACAATGCTAAAATATATTGTCCCCACAGCAATACTTATACCCCTGACCTGATTATCAAAA
	Tstrepsoceros_noCTRL	CAAATGCTAAAATACATCATTCCTACAACAATACTCATACCCCTAACCTGATTATCAAAA

	Dlunatus_noCTRL	AGTAATATAATCTGAATTAACCCCACACTCCACAGCTTGCTAATCAGTCTTACAAGCCTA
	Dpygargus_noCTRL	GGGAATATAATCTGAATTAACCCCACACTCCACAGCCTGCTAATTAGCCTTACAAGCCTA
	Abuselaphus_noCTRL	AATAGCATAATCTGAATTAACCCCACACTACACAGCCTGTTAATTAGTCTAACAAGCCTA
	Cgnou_noCTRL	AACAGCATAATCTGAATTAATCCCACACTCCACAGCCTACTAATTAGCCTTACAAGTCTA
	Ctaurinus_noCTRL	AACAACATAATCTGAATTAACCCCACACTCCACAGCCTGCTAATTAGCCTCACAAGTCTA
	Hequinus_noCTRL	AATAATATAATCTGAATTAACCCTACACTCCACAGCCTACTAATCAGCCTTACAAGCCTC
	Hniger_noCTRL	AATAACATACTATGAATTAACCCCACACTTCACAGCCTACTAATTAGCCTCACAAGTCTG
	Hleucophaeus_noCTRL	AACAACATAATATGAATTAACCCTACACTTCATAGCCTGCTAATTAGCCTCACAAGCCTG
	Obeisa_noCTRL	AATAACATAATCTGAATTAACCCCACCCTTCACAGCCTATTAATCAGCCTCACAAGTCTG
	Odammah_noCTRL	AATAGCATAATCTGAATTAACCCCACCCTTCACAGCCTATTAATCAGTCTCACAAGTCTG
	Oleucoryx_noCTRL	AATAACATAATCTGAATTAACCCCACCCTTCACAGCCTATTAATTAGCCTCACAAGTCTA
	Ogazella_noCTRL	AATAATATAATCTGAATTAACCCTACCCTCCACAGCCTACTAATCAGCCTCACAAGTCTA
	8839_Tripoli_noCTRL	AACAACATAATCTGAGTTAACCCCACCCTCCACAGCCTGTTAATCAGCCTCACAAGTCTA
	35370_Dakhla_noCTRL	AACAACATAATCTGAGTTAACCCCACCCTCCACAGCCTGTTAATCAGCCTCACAAGTCTA
	Tstrepsoceros_noCTRL	AACAACATAATCTGAATCAATCCCACAATGCACGCCCTACTAATTAGCCTTACAAGCCTG

	Dlunatus_noCTRL	CTCCTCATAAACCAATTCGGCGATAGCAGCCTCAACTTTTCGCTAACCTTCTTCTCCGAC
	Dpygargus_noCTRL	CTTCTCATAAACCAATTCGGCGATAGCAGCCTTAACTTTTCACTAACCTTCTTCTCCGAC
	Abuselaphus_noCTRL	CTCCTCATGAATCAATTTGGCGACAGCAGCCTTAACTTCTCACTAACTTTCTTTTCCGAC
	Cgnou_noCTRL	CTCCTCATAAACCAATTCGGCGACAACAGTCTCAACTTCTCACTAACCTTCTTTTCCGAC
	Ctaurinus_noCTRL	CTCCTCATAAACCAATTCGGCGACAACAGTCTCAACTTCTCACTAACCTTCTTTTCCGAC
	Hequinus_noCTRL	CTCCTCATAAACCAATTCAACGACAACAGTCTCAACTTTTCATTAATCTTCTTTTCCGAT
	Hniger_noCTRL	CTCCTTATAAACCAATTCAACGATAATAGTCTCAATTTTTCACTGATCTTCTTTTCTGAT
	Hleucophaeus_noCTRL	CTCCTTATAAACCAATTCAACGACAGCAGTCTCAACTTTTCATTGATCTTCTTTTCCGAT
	Obeisa_noCTRL	CTCCTCATAAATCAATTCAACGATAACAGTCTCAATTTTTCATTAATCTTTTTCTCTGAT
	Odammah_noCTRL	CTCCTCATAAATCAATTCAACGATAACAGTCTTAACTTTTCATTAATCTTTTTCTCCGAT
	Oleucoryx_noCTRL	CTCCTTATAAATCAATTCAACGATAACAGTCTCAACTTTTCATTAATCTTTTTCTCCGAT
	Ogazella_noCTRL	CTCCTCCTAAATCAATTCAACGATAATAGCCTCAACTTTTCATTAATCTTTTTCTCCGAT
	8839_Tripoli_noCTRL	CTCCTTATAAATCAATTCAACGATAACAGTCTCAATTTTTCATTAGTCTTCTTCTCCGAT
	35370_Dakhla_noCTRL	CTCCTTATAAATCAATTCAACGATAACAGTCTCAATTTTTCATTAGTCTTCTTCTCCGAT
	Tstrepsoceros_noCTRL	CTACTCATAAACCAATTTGGCGATAATAGCCTTAACTTCTCACCAACATTCTTCTCCGAT

	Dlunatus_noCTRL	CCCCTATCCATGCCCCTACTAATTCTTACCATGTGACTCCTCCCCTTGATATTAATGGCT
	Dpygargus_noCTRL	TCCCTGTCTATGCCCCTACTAATTCTTACCATATGACTCCTTCCCCTAATATTAATAGCT
	Abuselaphus_noCTRL	TCCCTATCCACACCCCTGCTAATTCTAACCATATGACTCCTTCCCCTAATACTAATGGCT
	Cgnou_noCTRL	TCCCTATCCACACCCCTACTAATCCTAACTATATGGCTCCTTCCCCTGATACTAATGGCC
	Ctaurinus_noCTRL	TCCCTATCTACACCCCTACTAATCCTAACTATATGGCTCCTTCCCCTGATACTAATAGCC
	Hequinus_noCTRL	TCCTTATCCACGCCACTACTAATCCTAACCATATGACTTCTTCCTCTAATACTGATAGCC
	Hniger_noCTRL	CCTTTATCCATACCACTGCTGATTCTTACTATATGACTCCTCCCTCTAATGCTGATAGCC
	Hleucophaeus_noCTRL	CCTTTATCTACACCATTACTGATTCTAACTATATGACTTCTCCCTCTAATGCTAATAGCT
	Obeisa_noCTRL	TCTTTATCTATACCACTACTTATTCTAACTATATGACTTCTCCCCCTAATACTAATAGCT
	Odammah_noCTRL	TCTTTATCTATACCACTACTTATTCTAACTATATGACTCCTCCCCCTGATATTAATAGCT
	Oleucoryx_noCTRL	TCCTTATCTATACCACTACTTATTCTAACTATATGACTTCTCCCTCTGATATTAATAGCT
	Ogazella_noCTRL	TCTTTATCTATACCACTACTCATTCTAACTATATGACTTCTCCCTCTGATATTAATGGCT
	8839_Tripoli_noCTRL	TCTCTATCCACACCACTACTTATTCTAACTATATGACTTCTCCCTCTAATATTAATAGCT
	35370_Dakhla_noCTRL	TCTCTATCCACACCACTACTTATTCTAACTATATGACTTCTCCCTCTAATATTAATAGCT
	Tstrepsoceros_noCTRL	TCTCTATCCACCCCACTACTAATCCTGACTATATGACTCCTTCCCTTAACACTAATGGCT

	Dlunatus_noCTRL	AGCCAACATCACCTATCAAAAGAAAACTTAGTTCGAAAAAAACTGTTTATCTCCATACTA
	Dpygargus_noCTRL	AGCCAACATCACCTATCAAAAGAAAACTTAACCCGAAAAAAACTGTTTATCTCCATACTA
	Abuselaphus_noCTRL	AGCCAACATCACCTATCAAAAGAAAACCTAATCCGAAAAAAACTGTTTATCTCCATGCTA
	Cgnou_noCTRL	AGCCAACATCACTTGTCAAAAGAAAACTTAATCCGAAAAAAACTCTTTATTTCCATATTA
	Ctaurinus_noCTRL	AGCCAACATCACTTGTCAAAAGAAAGCTTAGTCCGAAAAAAACTCTTTATTTCCATATTA
	Hequinus_noCTRL	AGCCAACATCACCTATCAAAAGAAATCTTAACCCGAAAAAAACTATTTATCTCCATACTA
	Hniger_noCTRL	AGCCAACACCACCTATCAAAAGAAAACCTAACTCGAAAAAAACTATATATCTCTATACTA
	Hleucophaeus_noCTRL	AGCCAACATCACTTATCAAAAGAAAACCTAACCCGAAAAAAACTATTTATCTCTATATTA
	Obeisa_noCTRL	AGTCAGCATCATCTATCAAAAGAAAACCTGACCCGAAAAAAACTATTTATCTCCATACTA
	Odammah_noCTRL	AGCCAACATCATCTGTCAAAAGAAAACCTGACCCGAAAAAAACTATTTATCTCCATACTA
	Oleucoryx_noCTRL	AGCCAGCATCATCTATCAAAAGAAAACCTGACCCGAAAAAAACTATTTATCTCCATACTA
	Ogazella_noCTRL	AGCCAACATCATCTATCAAAAGAAAACCTGACCCGAAAAAAACTATTTATCTCCATACTA
	8839_Tripoli_noCTRL	AGCCAGCATCACCTATCAAAAGAAAACCTAACCCGAAAAAAACTATTTATCTCCATACTA
	35370_Dakhla_noCTRL	AGCCAGCATCACCTATCAAAAGAAAACCTAACCCGAAAAAAACTATTTATCTCCATACTA
	Tstrepsoceros_noCTRL	AGCCAACATCATCTATCAAAGGAGAATATAACTCGAAAAAAACTATTTATCACCATGCTA

	Dlunatus_noCTRL	ATCCTACTACAACTATTTTTAATTATAACGTTTACCGCCGCAGAGCTAATCTTTTTTTAT
	Dpygargus_noCTRL	ATCCTACTGCAACTATTCCTAATCATAACATTCACCGCCGCAGAACTAATCTTTTTTTAT
	Abuselaphus_noCTRL	ATCCTATTACAACTATTCCTAATCATAACATTCACTGCCGCAGAACTAATCTTTTTCTAT
	Cgnou_noCTRL	ATTCTACTACAACTATTCCTAATCATGACATTCACCGCTGCAGAATTAATCTTTTTCTAT
	Ctaurinus_noCTRL	ATTCTACTACAACTATTCCTAATCATGACATTCACCGCTGCAGAATTAATCTTTTTCTAC
	Hequinus_noCTRL	ATCCTACTCCAACTATTTCTAATCATAACATTTACTGCTGCAGAACTAATCTTCTTCTAC
	Hniger_noCTRL	ATTCTATTACAATTATTCCTAATCATAACATTCACTGCTACAGAGCTAATCTTCTTTTAC
	Hleucophaeus_noCTRL	ATCCTATTACAACTATTTCTAATCATAACATTTACTGCTGCGGAACTAATCTTCTTTTAT
	Obeisa_noCTRL	ATTCTATTACAACTATTTCTAATCATAACATTTACTGCCACAGAACTGATCTTCTTTTAT
	Odammah_noCTRL	ATTTTATTACAACTATTTCTAATTATAACATTCACCGCCACAGAACTGATCTTTTTTTAT
	Oleucoryx_noCTRL	ATTCTATTACAACTATTTCTAATCATAACATTTACTGCCACAGAACTGATCTTTTTTTAT
	Ogazella_noCTRL	ATTCTATTACAACTATTTCTAATCATAACATTCACTGCCACAGAGCTGATCTTCTTTTAT
	8839_Tripoli_noCTRL	ATTCTATTACAATTATTTCTAATCATAACATTCACTGCTGCAGAACTAATCTTCTTTTAT
	35370_Dakhla_noCTRL	ATTCTATTACAATTATTTCTAATCATAACATTCACTGCTGCAGAACTAATCTTCTTTTAT
	Tstrepsoceros_noCTRL	ATCTTATTACAGCTATTTCTAATCATAACCTTTACCGCTATAGAACTGATCCTATTCTAT

	Dlunatus_noCTRL	ATCCTATTTGAAGCAACACTAGTCCCTACGCTCATTATTATCACTCGATGGGGGAATCAA
	Dpygargus_noCTRL	ATTCTATTCGAAGCAACACTAGTCCCTACGCTCATCATTATCACCCGATGGGGGAACCAA
	Abuselaphus_noCTRL	ATTTTATTTGAAGCAACACTAGTCCCTACACTCATCGTTATTACCCGATGAGGAAACCAA
	Cgnou_noCTRL	ATCCTATTTGAAGCAACACTAGTCCCCACACTCATCATTATTACTCGATGAGGAAATCAA
	Ctaurinus_noCTRL	ATCCTATTTGAAGCAACACTAGTCCCCACACTCATCATTATTACTCGATGGGGAAATCAA
	Hequinus_noCTRL	ATTCTATTCGAAGCCACACTAGTTCCAACACTCATTATTATTACCCGATGAGGGAACCAA
	Hniger_noCTRL	ATCCTATTCGAAGCCACACTAATTCCAACACTCATCATTATTACCCGATGAGGAAATCAA
	Hleucophaeus_noCTRL	ATCCTATTCGAAGCCACATTAGTTCCAACTCTCATTATTATTACCCGATGAGGGAACCAA
	Obeisa_noCTRL	ATTTTATTCGAAGCAACACTAGTCCCAACACTCATTATTATTACTCGATGAGGAAATCAA
	Odammah_noCTRL	ATTCTATTCGAAGCAACACTAGTCCCAACACTCATTATCATTACTCGATGAGGAAATCAA
	Oleucoryx_noCTRL	ATTCTATTCGAAGCAACACTAGTCCCAACACTCATTATTATTACTCGATGGGGAAATCAG
	Ogazella_noCTRL	ATTATATTCGAAACAACACTAGTCCCAACACTCATTATTATTACTCGATGAGGAAATCAA
	8839_Tripoli_noCTRL	ATTTTATTCGAAGCAACACTAGTCCCAACACTCATCATTATTACCCGATGAGGAAATCAA
	35370_Dakhla_noCTRL	ATTTTATTCGAAGCAACACTAGTCCCAACACTCATCATTATTACCCGATGAGGAAATCAA
	Tstrepsoceros_noCTRL	ATCTTATTTGAAGCAACACTCATTCCAACACTCATTATCATCACTCGATGAGGGAACCAA

	Dlunatus_noCTRL	ACAGAGCGCCTAAACGCCGGCCTCTATTTCCTATTCTACACACTAACAGGATCCCTACCC
	Dpygargus_noCTRL	ACAGAACGCCTAAACGCCGGTCTCTATTTCCTATTCTACACACTAACAGGATCCCTACCC
	Abuselaphus_noCTRL	ACAGAGCGTCTAAACGCCGGCCTCTATTTCCTATTCTACACACTAACAGGGTCCCTACCC
	Cgnou_noCTRL	ACAGAACGCCTAAACGCCGGCCTCTATTTTCTGTTCTATACACTAACAGGATCTCTGCCC
	Ctaurinus_noCTRL	ACAGAACGCCTAAACGCCGGCCTCTATTTTCTATTCTATACACTAACAGGATCTCTACCC
	Hequinus_noCTRL	ACAGAACGTTTAAACGCCGGTCTCTACTTCCTGTTCTACACACTAGCAGGGTCTTTGCCT
	Hniger_noCTRL	ACAGAACGTCTAAACGCCGGTCTTTACTTCCTGTTTTACACACTAGCAGGATCCCTACCC
	Hleucophaeus_noCTRL	ACAGAACGCCTAAACGCCGGCCTTTATTTCCTGTTCTACACACTAGCAGGATCCTTACCC
	Obeisa_noCTRL	GCAGAACGTCTAAACGCTGGCCTCTACTTCCTGTTCTATACACTAACAGGATCCCTACCC
	Odammah_noCTRL	ACAGAACGCCTAAACGCTGGCCTCTACTTCCTGTTCTATACACTAACAGGATCCCTACCC
	Oleucoryx_noCTRL	ACAGAACGTCTAAACGCTGGCCTTTACTTCCTGTTCTATACACTAACAGGATCCCTACCC
	Ogazella_noCTRL	ACAGAACGTCTAAACGCTGGCCTCTACTTCCTGTTCTATACACTAACGGGGTCCCTACCC
	8839_Tripoli_noCTRL	ACAGAACGTCTAAACGCTGGCCTCTACTTCCTGTTCTACACACTAACGGGATCCCTACCC
	35370_Dakhla_noCTRL	ACAGAACGTCTAAACGCTGGCCTCTACTTCCTGTTCTACACACTAACGGGATCCCTACCC
	Tstrepsoceros_noCTRL	ACAGAGCGCCTAAACGCCGGACTTTATTTCTTGTTCTACACACTGGCAGGTTCTCTACCC

	Dlunatus_noCTRL	CTACTAGTTGCACTAATTTATATCCAGAACATAATAGGATCCCTAAACTTCCTAATTCTC
	Dpygargus_noCTRL	CTACTAGTTGCACTAATTTATATCCAAAACACAGTAGGATCTCTAAATTTCCTAATCCTC
	Abuselaphus_noCTRL	CTACTAGTTGCATTGATCTATATCCAAAATACAGTGGGATCCTTAAACTTCCTAATCCTC
	Cgnou_noCTRL	CTGCTAGTTGCACTGATCTATATTCAAAACACAATAGGGTCTTTAAATTTCTTGATCCTC
	Ctaurinus_noCTRL	CTGCTAATTGCACTGATCCATATTCAAAACACAATAGGGTCCTTAAATTTCCTGATCCTC
	Hequinus_noCTRL	CTACTAGTTGCATTAATCCATATCCAAAATACAATAGGATCCCTAAACTTCCTAATCCTC
	Hniger_noCTRL	CTACTAATTGCACTGATCTATGTTCAAAACACAATAGGGTCCCTAAACTTCCTAATCCTC
	Hleucophaeus_noCTRL	CTACTAATTGCATTAATCTATATTCAAAATACAACAGGAACCCTAAATTTCCTAATCCTC
	Obeisa_noCTRL	CTACTGGTTGCATTAATCCATATTCAAGACATAATAGGGTCCCTGAACTTCCTGATCCTC
	Odammah_noCTRL	CTACTAGTTGCATTAATCCATATTCAAGACACAATAGGGTCCCTGAACTTCCTGATCCTC
	Oleucoryx_noCTRL	CTACTAGTTGCATTAATCCACATTCAAGACATAATGGGATCCCTGAACTTCCTGATCCTC
	Ogazella_noCTRL	CTACTAGTCGCGCTAATCCATATTCAAGACATAATAGGATCCTTGAACTTCCTGATCCTC
	8839_Tripoli_noCTRL	CTGCTAGTTGCATTAATACATGTTCAAAATACAGTAGGATCCCTAAACTTCCTGATCCTC
	35370_Dakhla_noCTRL	CTGCTAGTTGCATTAATACATGTTCAAAATACAGTAGGATCCCTAAACTTCCTGATCCTC
	Tstrepsoceros_noCTRL	TTACTAGTTGCACTACTTTATATCCAAAAAACGGTAGGAACCCTAAACTTCCTAGTACTG

	Dlunatus_noCTRL	CAGTACTGGGTACAACCAATAGTCAACTCTTGATCCAATGTCTTCCTATGACTAGCATGC
	Dpygargus_noCTRL	CAATACTGAGTACAACCAGTAGCCAACTCTTGATCTAACATCTTCCTATGACTAGCATGC
	Abuselaphus_noCTRL	CAGTACTGGGTACAACCAATAGCCAACTCTTGATCCAACGTCTTCCTATGACTAGCATGC
	Cgnou_noCTRL	CAATACTGAGTACAACCAATTACCAACTCCTGATCCAACGTCTTCATGTGACTAGCATGC
	Ctaurinus_noCTRL	CAATACTGAGTACAACCAATTACCAACTCCTGATCCAACGTCTTCATATGACTAGCATGC
	Hequinus_noCTRL	CAATACTGAGTCCAACCAATATCTAACTCCTGATCCAACGTTTTCATATGATTGGCGTGC
	Hniger_noCTRL	CAATATTGAGTCCAACCAATATTCAACTCCTGATCCAACGTTTTCACGTGGCTAGCGTGC
	Hleucophaeus_noCTRL	CAATACTGAGTCCAACCAATACCCAACTCCTGATCCAACGTCTTCACATGACTAGCATGC
	Obeisa_noCTRL	CAATACTGAGTCCAACCAATACCCAACTCTTGATCCAATATTTTCATATGATTGGCATGT
	Odammah_noCTRL	CAATACTGAGTCCAACCAGTACCCAACTCTTGATCCAATATTTTCATATGGTTGGCGTGC
	Oleucoryx_noCTRL	CAATACTGAGTCCAACCAGTACCCAACTCTTGATCCAACATTTTCATATGGTTGGCGTGC
	Ogazella_noCTRL	CAATACTGAGTCCAACCAATACCCAACTCTTGATCCAACATTTTCATATGATTGGCATGC
	8839_Tripoli_noCTRL	CAATACTGAGTCCAACCAATACCCAACTCTTGGTCCAATATTTTCATGTGGTTGGCGTGC
	35370_Dakhla_noCTRL	CAATACTGAGTCCAACCAATACCCAACTCTTGGTCCAATATTTTCATGTGGTTGGCGTGC
	Tstrepsoceros_noCTRL	CAATACTGGGTACAGCCCGTACCAAACTCCTGATCAAACGTCTTCATATGACTAGCATGT

	Dlunatus_noCTRL	ATGATAGCCTTCATAGTAAAAATACCACTATATGGCCTCCACCTCTGACTACCCAAAGCC
	Dpygargus_noCTRL	ATGATAGCCTTTATAGTAAAAATACCATTATACGGCCTCCACCTCTGACTACCCAAAGCC
	Abuselaphus_noCTRL	ATGATAGCCTTTATAGTAAAAATACCACTGTACGGCCTCCACCTCTGACTACCCAAAGCC
	Cgnou_noCTRL	ATAATAGCTTTTATAGTAAAAATACCTCTATATGGTCTTCACCTCTGACTACCCAAAGCC
	Ctaurinus_noCTRL	ATAATAGCCTTTATAGTAAAAATACCTCTATATGGTCTCCACCTCTGACTACCCAAAGCC
	Hequinus_noCTRL	ATAATAGCCTTTATAGTAAAAATACCACTGTATGGCCTCCATCTTTGACTACCTAAAGCC
	Hniger_noCTRL	ATAATAGCCTTCATAGTAAAAATACCACTATATGGCCTCCACCTTTGACTGCCTAAAGCC
	Hleucophaeus_noCTRL	ATAATGGCCTTCATAGTAAAAATACCACTATATGGCCTCCACCTTTGATTACCTAAAGCC
	Obeisa_noCTRL	ATAATAGCCTTTATAGTAAAAATGCCACTGTATGGCCTCCACCTTTGACTACCTAAAGCT
	Odammah_noCTRL	ATAATAGCCTTCATAGTAAAAATACCACTGTATGGCCTTCACCTTTGATTACCTAAAGCT
	Oleucoryx_noCTRL	ATAATAGCCTTTATAGTAAAAATACCACTGTATGGTCTTCACCTTTGATTACCTAAAGCT
	Ogazella_noCTRL	ATAATAGCCTTTATAGTAAAAATACCACTATACGGCCTCCACCTTTGACTACCTAAAGCT
	8839_Tripoli_noCTRL	ATAATAGCCTTCATAGTAAAAATACCACTGTATGGCCTTCACCTTTGACTACCTAAAGCT
	35370_Dakhla_noCTRL	ATAATAGCCTTCATAGTAAAAATACCACTGTATGGCCTTCACCTTTGACTACCTAAAGCT
	Tstrepsoceros_noCTRL	ATAATGGCCTTTATAGTAAAAATACCACTGTATGGTCTTCACCTCTGACTACCCAAGGCC

	Dlunatus_noCTRL	CATGTAGAAGCCCCCATTGCGGGCTCCATAGTCCTTGCAGCAATCCTACTAAAGCTAGGA
	Dpygargus_noCTRL	CATGTAGAAGCCCCCATTGCGGGCTCCATGGTTCTTGCAGCAATCCTACTAAAGCTAGGA
	Abuselaphus_noCTRL	CATGTAGAAGCCCCCATTGCAGGCTCCATAGTTCTTGCAGCAATCCTGCTAAAACTAGGA
	Cgnou_noCTRL	CACGTAGAAGCCCCCATTGCAGGCTCCATAGTCCTTGCTGCAATTCTGCTAAAACTAGGG
	Ctaurinus_noCTRL	CACGTAGAAGCCCCCATTGCAGGCTCCATAGTCCTTGCTGCAATTCTGCTAAAACTAGGG
	Hequinus_noCTRL	CATGTGGAAGCCCCCATTGCAGGCTCCATAGTCCTAGCAGCAATCTTACTAAAACTAGGA
	Hniger_noCTRL	CATGTAGAAGCTCCCATTGCAGGCTCTATAGTCCTAGCAGCAATTTTACTAAAACTAGGA
	Hleucophaeus_noCTRL	CATGTAGAAGCCCCTATTGCAGGCTCCATAGTCCTAGCAGCAATCTTACTAAAACTGGGA
	Obeisa_noCTRL	CATGTGGAAGCCCCCATTGCAGGCTCTATAGTCCTCGCAGCAATCCTACTAAAACTAGGA
	Odammah_noCTRL	CATGTAGAAGCCCCCATTGCAGGCTCCATAGTCCTCGCAGCAATCTTACTAAAACTAGGA
	Oleucoryx_noCTRL	CATGTGGAAGCCCCCATTGCAGGCTCTATAGTCCTCGCAGCAATCTTACTAAAACTAGGA
	Ogazella_noCTRL	CATGTGGAAGCCCCCATTGCAGGCTCTATAGTCCTCGCAGCAATCTTACTAAAACTAGGA
	8839_Tripoli_noCTRL	CATGTAGAAGCCCCCATTGCAGGCTCTATAGTCCTCGCAGCAATTTTACTAAAACTAGGA
	35370_Dakhla_noCTRL	CATGTAGAAGCCCCCATTGCAGGCTCTATAGTCCTCGCAGCAATTTTACTAAAACTAGGA
	Tstrepsoceros_noCTRL	CACGTAGAAGCTCCTATCGCAGGTTCCATGGTCCTCGCAGCAATCCTGCTAAAACTAGGA

	Dlunatus_noCTRL	GGATACGGCATACTACGAATTACACTACTCCTTAATCCGGTAACCGACTTCATGGCGTAT
	Dpygargus_noCTRL	GGATACGGCATACTACGAATTACACTACTCCTTAACCCAGTAACCGACTTCATGGCATAT
	Abuselaphus_noCTRL	GGATACGGCATACTACGAATTACACTACTCCTCAACCCAGTAACCGATTTCATGGCATAC
	Cgnou_noCTRL	GGATATGGCATACTACGAATTACACTACTCCTTAACCCAATAACCGATTTCATAGCATAT
	Ctaurinus_noCTRL	GGATATGGCATACTACGAATCACACTACTCCTTAACCCAATAACCGATTTCATAGCATAC
	Hequinus_noCTRL	GGATATGGTATATTACGAATCACATTAATTCTAAATCCAATAACCGATTTCATAGCATAC
	Hniger_noCTRL	GGATATGGCATATTACGAATTACATTAATTCTAAGCCCAATAACCAACTTCATAGCATAT
	Hleucophaeus_noCTRL	GGATATGGCATACTACGAATTACATTAATTCTAAATCCAATAACTAACTTCATAGCATAT
	Obeisa_noCTRL	GGATATGGTATATTACGAATTACATTAATCCTAAATCCAGTAACCGACTTTATAGCATAT
	Odammah_noCTRL	GGATATGGTATATTACGAATTACATTAATCTTAAATCCAGTAACCGACTTTATGGCATAT
	Oleucoryx_noCTRL	GGATATGGTATATTACGAATTACATTAATCTTAAATCCAGTAACCGACTTTATAGCATAT
	Ogazella_noCTRL	GGATATGGTATATTACGAATTACATTAATCTTAAATCCAGTAACCGACTTTATAGCATAT
	8839_Tripoli_noCTRL	GGATATGGTATACTACGAATCACACTAATCTTAAACCCTGTAACCGACTTTATAGCATAT
	35370_Dakhla_noCTRL	GGATATGGTATACTACGAATCACACTAATCTTAAACCCTGTAACCGACTTTATAGCATAT
	Tstrepsoceros_noCTRL	GGATATGGCATACTACGAATCACTTTACTCCTAAACCCAACAACCGAATTTATAGCATAC

	Dlunatus_noCTRL	CCATTCATCTTACTATCCTTATGGGGCATGATTATGACCAGCTCAATCTGCCTCCGCCAA
	Dpygargus_noCTRL	CCATTCATCTTACTATCCTTATGGGGCATGATCATGACCAGCTCAATCTGCCTCCGTCAA
	Abuselaphus_noCTRL	CCCTTCATCTTACTATCCCTATGAGGCATGATTATAACCAGCTCAATCTGCCTCCGTCAA
	Cgnou_noCTRL	CCATTTATTTTACTATCCCTGTGAGGCATAATTATAACCAGCTCAATCTGCCTTCGCCAA
	Ctaurinus_noCTRL	CCATTTATTTTACTATCCCTGTGAGGCATAATTATAACCAGCTCAATCTGCCTTCGCCAA
	Hequinus_noCTRL	CCCTTTATTATATTATCCCTATGAGGCATAATCATAACCAGCTCTATTTGTCTTCGCCAA
	Hniger_noCTRL	CCTTTTATTATACTATCTCTATGAGGCATAATCATGACTAGCTCAATTTGTCTCCGCCAA
	Hleucophaeus_noCTRL	CCCTTTATCATACTATCTTTATGAGGCATAATCATAACTAGCTCAATTTGCCTCCGCCAA
	Obeisa_noCTRL	CCCTTTATTATATTATCCCTATGAGGCATAATCATGACTAGCTCAATCTGTCTCCGCCAA
	Odammah_noCTRL	CCCTTTATTATATTATCCCTATGAGGCATAATTATAACTAGCTCAATCTGTCTCCGCCAA
	Oleucoryx_noCTRL	CCCTTTATTATACTATCCCTATGAGGCATAATCATGACTAGCTCAATCTGTCTCCGCCAA
	Ogazella_noCTRL	CCCTTTATCATATTATCCCTATGAGGCATAATCATGACTAGCTCAATCTGTCTCCGCCAA
	8839_Tripoli_noCTRL	CCCTTTATCATACTATCCCTATGAGGCATAATCATGACTAGTTCGATCTGTCTCCGCCAA
	35370_Dakhla_noCTRL	CCCTTTATCATACTATCCCTATGAGGCATAATCATGACTAGTTCAATCTGTCTCCGCCAA
	Tstrepsoceros_noCTRL	CCATTCATTATACTATCCCTATGAGGTATAATCATAACTAGCTCAATTTGCCTTCGCCAA

	Dlunatus_noCTRL	ACTGACCTCAAATCTCTAATCGCATATTCCTCCGTTAGTCACATGGCACTTGTTATTGTA
	Dpygargus_noCTRL	ACCGACCTGAAATCACTAATCGCATACTCCTCCGTCAGTCACATAGCACTTGTTATTGTG
	Abuselaphus_noCTRL	ACTGACCTGAAATCTCTCATCGCATATTCCTCCGTTAGTCACATAGCACTCGTTATTGTA
	Cgnou_noCTRL	ACTGACCTAAAATCACTTATCGCATATTCTTCCGTTAGTCACATAGCACTTGTTATTGTA
	Ctaurinus_noCTRL	ACTGACCTAAAATCACTTATCGCATATTCTTCCGTTAGTCACATAGCACTTGTTATTGTA
	Hequinus_noCTRL	ACGGACCTAAAATCACTCATCGCATACTCTTCTGTCAGCCACATAGCACTCGTTATCGTG
	Hniger_noCTRL	ACGGACCTAAAATCACTCATTGCATACTCCTCCGTCAGCCACATAGCACTTGTTATCGTG
	Hleucophaeus_noCTRL	ACGGACCTAAAATCACTCATCGCATACTCTTCCGTCAGCCACATAGCACTTGTCATCGTG
	Obeisa_noCTRL	ACGGATCTGAAGTCACTTATCGCATACTCCTCCGTCAGCCACATAGCACTGGTCATCGTG
	Odammah_noCTRL	ACAGATCTGAAATCACTTATCGCATACTCCTCCGTCAGCCACATAGCACTGGTCATCGTG
	Oleucoryx_noCTRL	ACAGATCTGAAGTCACTTATCGCATACTCCTCCGTCAGCCACATAGCACTGGTCATCGTG
	Ogazella_noCTRL	ACGGATCTGAAGTCACTTATCGCATACTCCTCCGTCAGCCACATAGCACTGGTTATCGTA
	8839_Tripoli_noCTRL	ACGGATCTAAAGTCACTTATTGCATACTCCTCCGTCAGCCACATAGCACTAGTAATTGTA
	35370_Dakhla_noCTRL	ACGGATCTAAAGTCACTTATTGCATACTCCTCCGTCAGCCACATAGCACTAGTAATTGTA
	Tstrepsoceros_noCTRL	ACAGATCTAAAATCACTTATCGCATACTCCTCTGTAAGCCACATGGCACTTGTCATCGTA

	Dlunatus_noCTRL	GCCGTCCTTATTCAAACACCTTGAAGCTACATGGGAGCCACCGCCCTGATAGTCGCCCAC
	Dpygargus_noCTRL	GCTATCCTTATCCAAACACCTTGAAGCTACATAGGAGCTACTGCCCTAATGATTGCCCAC
	Abuselaphus_noCTRL	GCCATCCTCATTCAAACACCTTGAAGCTATATAGGAGCCACCGCCCTAATAATTGCCCAC
	Cgnou_noCTRL	GCCATTCTTATTCAAACACCCTGAAGCTACATAGGAGCCACCGCCCTAATGATTGCCCAC
	Ctaurinus_noCTRL	GCCATTCTTATCCAAACACCCTGAAGCTACATAGGAGCCACCGCCCTAATGATTGCCCAC
	Hequinus_noCTRL	GCTATCCTCATCCAAACACCCTGAAGCTATATGGGAGCTACTGCTCTAATAGTCGCCCAT
	Hniger_noCTRL	GCTATTCTTATCCAAACACCTTTAAGTTATACAGGAGCCATCGCTCTAATGATTGCCCAT
	Hleucophaeus_noCTRL	GCTATCCTTATCCAAACACCTTGAAGTTACACTGGAGCTATCGCTCTAATGATCGCCCAT
	Obeisa_noCTRL	GCCATCCTTATCCAAACACCCTGAAGCTACATAGGGGCTACCGCCTTGATAATCGCCCAT
	Odammah_noCTRL	GCCATCCTTATCCAAACACCCTGAAGCTACATAGGGGCTACCGCCTTAATAATCGCCCAT
	Oleucoryx_noCTRL	GCCATCCTTATCCAAACACCCTGAAGCTATATAGGGGCTACCGCCTTAATAATCGCCCAC
	Ogazella_noCTRL	GCCATCCTTATCCAAACACCCTGAAGCTATATAGGGGCTACCGCCTTAATAATCGCTCAT
	8839_Tripoli_noCTRL	GCCATCCTCATCCAAACACCCTGAAGCTACATAGGGGCTACCGCCCTAATAATCGCCCAT
	35370_Dakhla_noCTRL	GCCATCCTCATCCAAACACCCTGAAGCTACATAGGGGCTACCGCCCTAATAATCGCCCAT
	Tstrepsoceros_noCTRL	GCAATTCTTATCCAAACGCCCTGAAGCTACATAGGAGCTACCGCCCTAATAATTGCCCAC

	Dlunatus_noCTRL	GGCCTTACATCCTCCATACTCTTCTGCCTAGCAAATTCCAACTACGAACGAGTCCACAGC
	Dpygargus_noCTRL	GGCCTCACATCTTCCATACTCTTCTGCCTAGCAAATTCCAACTACGAACGAGTCCACAGC
	Abuselaphus_noCTRL	GGCCTTACATCCTCCATACTCTTCTGCCTAGCAAATTCCAACTACGAACGAGTCCACAGC
	Cgnou_noCTRL	GGCCTTACATCCTCTATACTCTTCTGCCTAGCAAACTCTAACTACGAACGAATCCACAGC
	Ctaurinus_noCTRL	GGCCTTACATCCTCTATACTCTTCTGCCTAGCAAACTCTAACTACGAACGAATCCACAGC
	Hequinus_noCTRL	GGTCTTACATCCTCCATACTCTTCTGCCTAGCAAACTCTAACTACGAACGAGTTCACAGC
	Hniger_noCTRL	GGTCTTACATCCTCTATGCTCTTCTGCCTAGCAAACTCTAACTACGAACGAATCCACAGC
	Hleucophaeus_noCTRL	GGTCTTACATCCTCTATGCTCTTCTGCCTAGCAAACTCTAACTACGAACGAATCCACAGC
	Obeisa_noCTRL	GGCCTCACATCCTCCATACTTTTTTGCCTAGCAAATTCCAACTATGAACGAATTCATAGC
	Odammah_noCTRL	GGCCTCACATCCTCCATACTTTTTTGCCTGGCAAATTCCAACTACGAACGAATTCATAGC
	Oleucoryx_noCTRL	GGCCTCACATCCTCCATACTTTTTTGTCTGGCAAATTCCAACTACGAACGAATTCATAGC
	Ogazella_noCTRL	GGCCTCACATCCTCCATACTTTTTTGCCTGGCAAATTCTAACTATGAACGTATTCATAGC
	8839_Tripoli_noCTRL	GGTCTTACATCCTCCATACTTTTCTGCCTGGCAAATTCTAACTATGAACGAATTCATAGC
	35370_Dakhla_noCTRL	GGTCTTACATCCTCCATACTTTTCTGCCTGGCAAATTCTAACTATGAACGAATTCATAGC
	Tstrepsoceros_noCTRL	GGCCTCACATCCTCTATACTTTTCTGCTTGGCAAACTCCAACTATGAACGAATCCACAGT

	Dlunatus_noCTRL	CGTACAATAATCCTGGCCCGCGGCCTACAAACACTTCTCCCACTAATGGCTGCCTGATGG
	Dpygargus_noCTRL	CGTACAATAATCCTAGCCCGCGGCCTACACACACTTCTCCCACTAATAGCTGCCTGATGG
	Abuselaphus_noCTRL	CGTACAATAATTCTGGCCCGCGGCCTACAAACACTCCTCCCACTAATGGCTGCCTGATGA
	Cgnou_noCTRL	CGTACAATAATCCTAGCCCGCGGCCTACAAACGCTCCTTCCACTGATAGCTGCCTGATGA
	Ctaurinus_noCTRL	CGTACAATAATCCTGGCCCGCGGCCTACAAACGCTCCTTCCGCTGATAGCTGCCTGATGA
	Hequinus_noCTRL	CGTACAATAATCCTAGCTCGCGGCCTACAAACGCTCCTCCCACTCATAGCAACCTGATGA
	Hniger_noCTRL	CGCACAATAATTCTAGCCCGCGGCTTACAAACACTCCTCCCACTCATAGCAACCTGATGA
	Hleucophaeus_noCTRL	CGTACAATAATTTTAGCTCGCGGCTTACAAACACTCCTCCCACTCATAGCGACCTGATGA
	Obeisa_noCTRL	CGTACAATAATTCTAGCTCGCGGCCTACAAACACTTCTCCCACTCATAGCAACCTGATGA
	Odammah_noCTRL	CGTACAATAATTCTAGCTCGCGGCCTACAAACACTTCTCCCACTCATAGCAACCTGATGA
	Oleucoryx_noCTRL	CGCACAATAATTCTAGCTCGCGGCCTACAAACACTTCTCCCACTTATAGCAACCTGATGA
	Ogazella_noCTRL	CGTACAATAATTCTAGCTCGCGGCCTACAAACACTTCTCCCACTCATAGCAACCTGATGA
	8839_Tripoli_noCTRL	CGTACAATAATTCTAGCTCGCGGCCTACAAACACTTCTCCCACTCATAGCAACCTGATGA
	35370_Dakhla_noCTRL	CGTACAATAATTCTAGCTCGCGGCCTACAAACACTTCTCCCACTCATAGCAACCTGATGA
	Tstrepsoceros_noCTRL	CGAACCATGATCCTAGCCCGAGGACTTCAAACACTGCTCCCATTAATAGCTACTTGATGA

	Dlunatus_noCTRL	CTCCTAGCAAGCCTAACCAACTTAGCCCTACCCCCAACAATTAACCTAATCGGAGAACTA
	Dpygargus_noCTRL	CTCCTAGCAAGCCTGACCAACTTAGCCCTACCCCCAACAATTAACTTAATCGGAGAACTA
	Abuselaphus_noCTRL	CTCCTAGCAAGCCTGACCAATTTAGCCCTACCCCCAACAATTAACCTAATCGGAGAATTA
	Cgnou_noCTRL	CTCCTAGCAAGCCTAACCAACCTAGCTTTACCTCCAACAATCAACCTAATCGGAGAGTTA
	Ctaurinus_noCTRL	CTCCTAGCAAGCCTAACCAACCTAGCTTTACCCCCAACAATCAACCTAATCGGAGAGTTA
	Hequinus_noCTRL	CTCCTAGCAAGCCTAACTAACCTAGCTCTACCCCCAACAATCAACCTAATCGGAGAAATA
	Hniger_noCTRL	CTCCTAGCGAGCCTAACCAACCTAGCTCTACCCCCAACAATTAACCTGATCGGAGAATTA
	Hleucophaeus_noCTRL	CTCCTAGCAAGCCTAACTAACCTAGCTCTACCCCCAACAATCAACCTAATCGGAGAACTA
	Obeisa_noCTRL	CTCCTAGCAAGCCTAACCAACCTGGCCCTACCCCCAACAATTAACCTAATCGGAGAACTA
	Odammah_noCTRL	CTCCTAGCAAGCCTAACCAACCTGGCTCTACCCCCAACAATTAATCTAATTGGAGAATTA
	Oleucoryx_noCTRL	CTCCTAGCAAGCCTAACCAACCTGGCTCTACCCCCAACAATTAATCTAATCGGAGAATTA
	Ogazella_noCTRL	CTCCTAGCAAGCCTAACCAACCTGGCTCTACCCCCAACAATTAATCTAATCGGAGAATTA
	8839_Tripoli_noCTRL	CTTCTAGCAAGCCTAACCAACCTGGCTTTACCCCCAACAATTAATCTAATTGGAGAATTA
	35370_Dakhla_noCTRL	CTTCTAGCAAGCCTAACCAACCTGGCTTTACCCCCAACAATTAATCTAATTGGAGAATTA
	Tstrepsoceros_noCTRL	CTCCTAGCAAGTCTAACCAACCTAGCCCTACCCCCAACAATTAACCTAGTTGGAGAACTC

	Dlunatus_noCTRL	TTCGTGGTAATATCCACCTTCTCATGATCCAACACCACAATTATTCTGATAGGGGTTAAC
	Dpygargus_noCTRL	TTCGTAGTAATATCCATCTTCTCATGATCCAACACCACAATTATTCTAGTAGGAATTAAT
	Abuselaphus_noCTRL	TTCGTAGTAATATCCACTTTCTCATGATCCAACATCACAATTATCCTAATAGGACTTAAC
	Cgnou_noCTRL	TTCGTAGTAATATCCACCTTCTCATGATCTAATATCACAATTATCCTAATAGGACTTAAC
	Ctaurinus_noCTRL	TTCGTAGTAATATCTACCTTCTCATGGTCTAATATCACAATTATCCTGATAGGACTTAAC
	Hequinus_noCTRL	TTTGTAGTAATACCAACCTTTTCATGATCCAACATCACAATCATCCTAATAGGACTCAAC
	Hniger_noCTRL	TTCGTAGTAATATCAACCTTCTCGTGATCCAACGCTACAATTATCTTAGTAGGACTTAAC
	Hleucophaeus_noCTRL	TTCGTAGTAATATCAACCTTTTCGTGATCCAACATCACAATCATCTTAATAGGACTTAAC
	Obeisa_noCTRL	TTCGTGGTAATATCAACCTTCTCATGATCCAACATCACAATTATCTTAATAGGACTCAAC
	Odammah_noCTRL	TTCGTAGTAGTATCAACCTTCTCATGATCCAACATCACAATCATCTTAATAGGACTCAAC
	Oleucoryx_noCTRL	TTCGTAGTAGCATCAACCTTCTCATGATCCAACATCACAATCATCTTAATAGGACTCAAC
	Ogazella_noCTRL	TTCGTAGTAATATCAACCTTCTCATGATCCAACATCACAGTCATCTTAATAGGACTCAAC
	8839_Tripoli_noCTRL	TTCGTAGTAATATCAACCTTCTCATGATCCAACATCACAATCATCTTAATAGGACTCAAC
	35370_Dakhla_noCTRL	TTCGTAGTAATATCAACCTTCTCATGATCCAACATCACAATCATCTTAATAGGACTCAAC
	Tstrepsoceros_noCTRL	TTCGTAGTTGTATCAACTTTCTCATGATCTAACATAACAATTATTTTAATAGGGATAAAC

	Dlunatus_noCTRL	ATAGTAATTACCGCCCTATATTCCCTATATATGCTTATTACAACACAACGAGGCAAATAT
	Dpygargus_noCTRL	ATAGTAATTACCGCCCTATATTCCCTATACATACTAATTACAACACAACGAGGCAAATAC
	Abuselaphus_noCTRL	ATGGTAATTACAGCCCTATATTCCCTGTATATACTAATTACGACACAACGAGGCAAATAC
	Cgnou_noCTRL	ATAGTAATCACCGCCCTATACTCCCTATATATGCTAATCACAACACAACGAGGCAAATAC
	Ctaurinus_noCTRL	ATAGTAATTACCGCCCTATACTCCCTATACATGCTAATCACAACACAACGGGGCAAATAC
	Hequinus_noCTRL	ATACTAATTACCGCCCTATACTCCCTCTACATATTAATCACAACACAACGAGGCAAATAC
	Hniger_noCTRL	ATAGTAATCACCGCCCTATACTCCCTCTACATATTAATTACAACACAACGAGGCAAATAT
	Hleucophaeus_noCTRL	ATAGTAATTACCGCCCTATACTCCCTCTACATATTAATTACAACACAACGAGGCAAATAC
	Obeisa_noCTRL	ATAGTAATTACTGCCCTATACTCCCTCTACATATTAATCACAACACAACGAGGCAAATAT
	Odammah_noCTRL	ATAGTAATCACCGCCCTATACTCCCTCTACATATTAATCACAACACAACGAGGCAAATAT
	Oleucoryx_noCTRL	ATAGTAATCACCGCCCTATACTCCCTCTACATATTAATCACAACACAACGAGGCAAATAT
	Ogazella_noCTRL	ATAGTAATCACTGCCCTATACTCCCTCTACATATTAATCACAACACAACGAGGCAAATAT
	8839_Tripoli_noCTRL	ATAGTAATCACTGCCCTATACTCCCTCTACATATTAATCACTACACAACGAGGCAAACAT
	35370_Dakhla_noCTRL	ATAGTAATCACTGCCCTATACTCCCTCTACATATTAATCACTACACAACGAGGCAAACAT
	Tstrepsoceros_noCTRL	ATAGTAATCACCGCTCTGTACTCCCTGTACATACTTATTATAACTCAACGAGGAAAACAT

	Dlunatus_noCTRL	ACCCATCATATCAATAATATCTCGCCCTCTTTCACACGAGAAAGTGCACTCATATCACTA
	Dpygargus_noCTRL	ACCCACCACATCAATAACATCTCACCCTCTTTCACACGAGAAAATGCACTTATATCACTA
	Abuselaphus_noCTRL	ACCCACCACATCAACAACATCTCGCCCTCCTTCACACGAGAAAATGCACTCATATCACTA
	Cgnou_noCTRL	ACCCACCATATCAACAACATCTCACCCTCTTTCACACGAGAAAACGCACTTATATCACTG
	Ctaurinus_noCTRL	ACCCACCATATCAACAACATCTCACCCTCTTTCACACGAGAAAACGCACTCATGTCACTG
	Hequinus_noCTRL	ACCCACCATATCAATAACATTTCACCTTCCTTTACACGAGAAAATGCACTCATATCACTA
	Hniger_noCTRL	ACTCACCATATTAACAACATCTCACCTTCCTTTACACGAGAGAATGCACTCATATCACTA
	Hleucophaeus_noCTRL	ACTCACCATATCAACAACATCCCACCTTCCTTTACACGAGAAAACGCACTCATATCATTA
	Obeisa_noCTRL	ACCCACCATATCAACAACATCTCACCTTCCTTTACACGAGAAAATGCACTCATATCACTA
	Odammah_noCTRL	ACTCACCATATCAACAGCATCTCACCTTCCTTTACACGAGAAAATGCACTCATATCACTA
	Oleucoryx_noCTRL	ACCCACCATATCAACAGTATCTCACCTTCCTTTACACGAGAAAATGCACTCATATCACTA
	Ogazella_noCTRL	ACCCACCATATCAACAGCATCTCACCTTCCTTTACACGAGAAAATGCACTCATATCACTA
	8839_Tripoli_noCTRL	ACCCACCATATCAACAGCATCTCACCTTCCTTCACACGAGAAAATGCACTCATATCACTA
	35370_Dakhla_noCTRL	ACCCACCATATCAACAGCATCTCACCTTCCTTCACACGAGAAAATGCACTCATATCACTA
	Tstrepsoceros_noCTRL	ACCCACCATATCAACAACATCTCACCTTCCTTTACACGAGAAAATGCACTCATAGCACTA

	Dlunatus_noCTRL	CATATCCTACCACTACTACTTCTATCCTTAAACCCAAAAATTATTTTAGGCACCCTATAC
	Dpygargus_noCTRL	CACATCCTACCATTACTACTTCTATCCCTAAACCCAAAAATTATTCTAGGTACCCTATAC
	Abuselaphus_noCTRL	CACATTCTGCCACTATTACTTCTGTCCCTAAACCCAAAAATTATCTTAGGTCCCCTGTAC
	Cgnou_noCTRL	CACATACTACCCCTACTACTTTTATCCTTAAACCCAAAAATCATCCTAGGTCCCTTATAC
	Ctaurinus_noCTRL	CATATACTACCCCTGCTACTCTTATCCTTAAATCCAAAAATCATCCTAGGTCCCTTATAC
	Hequinus_noCTRL	CACATGCTACCACTACTACTCCTATCCCTAAACCCAAAAATCATCCTAGGCCCCTTGTAC
	Hniger_noCTRL	CACATACTACCACTACTACTACTATCCTTAAACCCAAAGATTATCCTAGGCCCTTTGTAC
	Hleucophaeus_noCTRL	CACATACTACCACTACTACTATTATCCCTGAACCCAAAAATTATTCTAGGCCCCTTGTAC
	Obeisa_noCTRL	CATATTCTGCCACTACTACTCCTATCCCTAAATCCAAAAATCATCCTAGGCCCCTTATAC
	Odammah_noCTRL	CATATTCTACCACTACTACTCCTATCCCTAAACCCAAAAATTATCCTAGGCCCCTTATAC
	Oleucoryx_noCTRL	CATATCCTACCATTGCTACTCCTATCTCTAAATCCAAAAATCATCCTAGGCCCCTTATAC
	Ogazella_noCTRL	CATATTCTACCACTGCTACTCCTATCCCTAAACCCAAAAATTATCCTAGGCCCCTTATAC
	8839_Tripoli_noCTRL	CATATTCTACCACTGTTACTCCTATCCCTAAACCCAAAAATTATCCTAGGTCCCTTATAC
	35370_Dakhla_noCTRL	CATATTCTACCACTGTTACTCCTATCCCTAAACCCAAAAATTATCCTAGGTCCCTTATAC
	Tstrepsoceros_noCTRL	CACATCATTCCCCTATTACTTCTATCCCTGAACCCAAAAATTATCCTAGGTCCTCTGTAC

	Dlunatus_noCTRL	TGTAGATATAGTTTAAAAAAAACATTAGACTGTGAATCTAACAATAGAAGCTCGCTGTCT
	Dpygargus_noCTRL	TGTAGATATAGTTTAAAAAAAACATTAGACTGTGAATCTAACAATAGAGGCTCGCCACCT
	Abuselaphus_noCTRL	TGTAGATATAGTTTAAAAAAAACATTAGACTGTGAATCTAACAATAGAAGCCCGCAGCCT
	Cgnou_noCTRL	TGTAAATATAGTTTAAAAAAAACATTAGATTGTGAATCTAACAACAGAAGCCCATCGCCT
	Ctaurinus_noCTRL	TGTAAATATAGTTTAAAAAAAACATTAGATTGTGAATCTAACAACAGAAGCCCATCACCT
	Hequinus_noCTRL	TGTGAATATAGTTTAAAAAAAACATTAGATTGTGGATCTAACAATAGAAGCCTGCTACCT
	Hniger_noCTRL	TGTAAATATAGTTT-AAAAAAACGCTAGACTGTGAATCTAACAATAGAAGCCCATTGCCT
	Hleucophaeus_noCTRL	TGTGAATATAGTTTAAAAAAAACATTAGACTGTGAATCTAACAATAGAAGCCCATTGCCT
	Obeisa_noCTRL	TGTGAATATAGTTTAAAAAAAACATTAGATTGTGAATCTAACAATAGAAGCCTATCATCT
	Odammah_noCTRL	TGTGAATATAGTTTAAAAAAAACATTAGATTGTGAATCTAATAATAGAAGCCTATTATCT
	Oleucoryx_noCTRL	TGTGAATATAGTTTAAAAAAAACATTAGATTGTGAATCTAATAATAGAAGCCTCTTATCT
	Ogazella_noCTRL	TGTGAATATAGTTTAAAAAAAACATTAGATTGTGAATCTAACAATAGAAGCCTACTATCT
	8839_Tripoli_noCTRL	TGTGAATATAGTTTAAAAAAAACATTAGATTGTGAATCTAACAATAGAAGCCTATCATCT
	35370_Dakhla_noCTRL	TGTGAATATAGTTTAAAAAAAACATTAGATTGTGAATCTAACAATAGAAGCCTATCATCT
	Tstrepsoceros_noCTRL	TGTAAATATAGTTT-AAAAAAACATTAGACTGTGAATCTAAAAACAGAAGCTCGCCACCT

	Dlunatus_noCTRL	TCTTATTTACCGAAAAAGTATGCAAGAACTGCTAATTC-TATGCCCCCATGTCTAATAAC
	Dpygargus_noCTRL	TCTTATTTACCGAAAAAGTATGCAAGAACTGCTAATTC-TATGCCCCCATGTCTAACAAC
	Abuselaphus_noCTRL	TCTTATTTACCGAAAAAGTATGCAAGAACTGCTAATTC-TACGCCCCCATGTCTAACAAC
	Cgnou_noCTRL	TCTTATTTACCGAAAAAGTATGCAAGAACTGCTAATTC-TATGCCCCCATGTTTAACAGC
	Ctaurinus_noCTRL	TCTTATTTACCGAAAAAGTATGCAAGAACTGCTAATTC-TATGCCCCCATGTTTAACAAC
	Hequinus_noCTRL	TCTTATTTACCGAAAAAGTATGCAAGAACTGCTAACTC-TATGCCCCCGTGTCTAACAAC
	Hniger_noCTRL	TCTTATTTACCGAAAAAGTATGCAAGAACTGCTAATTC-TGCGCCTCCATGCCTAACAAC
	Hleucophaeus_noCTRL	TCTTATTTACCGAAAAAGCATGCAAGAACTGCTAATTCTTATGCCTCCATGCCTAACAAC
	Obeisa_noCTRL	TCTTATTTACCGAAAAAGTACGCAGGAACTGCTAATTC-TAAGCCCCCATGTCTAACAAC
	Odammah_noCTRL	TCTTATTTACCGAAAAAGTACGCAAGAACTGCTAATTC-TATGCTCCCATGTCTAACAAC
	Oleucoryx_noCTRL	TCTTATTTACCGAAAAAGTACGCAAGAACTGCTAATTC-TATGCCCCCATGTCTAACAAC
	Ogazella_noCTRL	TCTTATTTACCGAAAAAGTACGCAAGAACTGCTAATTC-TATGCCCCCATGCCTAACAAC
	8839_Tripoli_noCTRL	TCTTATTTACCGAAAAAGTACGCAAGAACTGCTAATTC-TATGCCCCCATGTCTAACAAC
	35370_Dakhla_noCTRL	TCTTATTTACCGAAAAAGTACGCAAGAACTGCTAATTC-TATGCCCCCATGTCTAACAAC
	Tstrepsoceros_noCTRL	TCTTATTTACCGAAAAAGTATGCAAGAACTGCTAATTC-TACGCC-CCATGACTAACAAC

	Dlunatus_noCTRL	ATGGCTTTTTCAAACTTTTAAAGGATAGTAGTTATCCATTGGTCTTAGGAACCAAAAAAT
	Dpygargus_noCTRL	ATGGCTTTTTCAAACTTTTAAAGGATGGTAGTTATCCATTGGTCTTAGGAACCAAAAAAT
	Abuselaphus_noCTRL	ATGGCTTTTTCAAACTTTTAAAGGATAGTAGTTATCCATTGGTCTTAGGAACCAAAAAAT
	Cgnou_noCTRL	ATGGCTTTTTCAAACTTTTAAAGGATGGTAGTTATCCGTTGGTCTTAGGAATCAAAAAAT
	Ctaurinus_noCTRL	ATGGCTTTTTCAAACTTTTAAAGGATAGTAGTTATCCGTTGGTCTTAGGAACCAAAAAAT
	Hequinus_noCTRL	ATGGCTTTTTCAAACTTTTAAAGGATAGTAGTTATCCGTTGGTCTTAGGAACCAAAAAAT
	Hniger_noCTRL	ATGGCTTTTTCAAACTTTTAAAGGATAGCAGTTATCCGTTGGTCTTAGGAATCAAAAAAT
	Hleucophaeus_noCTRL	ATGGCTTTTTCAAACTTTTAAAGGATGGCAGTTATCCGTTGGTCTTAGGAATCAAAAAAT
	Obeisa_noCTRL	ATGGCTTTTTCAAACTTTTAAAGGATGGTAGTTATCCATTGGTCTTAGGAACCAAAAAAT
	Odammah_noCTRL	ATGGCTTTTTCAAACTTTTAAAGGATGGTAGTTATCCATTGGTCTTAGGAACCAAAAAAT
	Oleucoryx_noCTRL	ATGGCTTTTTTAAACTTTTAAAGGATGGTAGTTATCCATTGGTCTTAGGAGCCAAAAAAT
	Ogazella_noCTRL	ATGGCTTTTTCAAACTTTTAAAGGATGGTAGTTATCCATTGGTCTTAGGAACCAAAAAAT
	8839_Tripoli_noCTRL	ATGGCTTTTTCAAACTTTTAAAGGATAGTAGTTATCCATTGGTCTTAGGAACCAAAGAAT
	35370_Dakhla_noCTRL	ATGGCTTTTTCAAACTTTTAAAGGATAGTAGTTATCCATTGGTCTTAGGAACCAAAGAAT
	Tstrepsoceros_noCTRL	ATGGCTTTTTCAAACTTTTAAAGGATAGAAGTTATCCGTTGGTCTTAGGAACCAAAAAAT

	Dlunatus_noCTRL	TGGTGCAACTCCAAATAAAAGTAACAAATATGTTCTCCTCCCTCACACTAACAACCCTGC
	Dpygargus_noCTRL	TGGTGCAACTCCAAATAAAAGTAACAAGCATGTTCTCCTCCCTCACGCTAATAACCCTAC
	Abuselaphus_noCTRL	TGGTGCAACTCCAAATAAAAGTAATAAACATGTTCTCTTCCCTCACACTGACAACCCTAC
	Cgnou_noCTRL	TGGTGCAACTCCAAATAAAAGTAATTAACATATTTTCCTCCCTCACACTAATAACCCTAC
	Ctaurinus_noCTRL	TGGTGCAACTCCAAATAAAAGTAATTAACATATTTTCCTCCCTCACACTAACAACCCTAC
	Hequinus_noCTRL	TGGTGCAACTCCAAATAAAAGTAATAAATATATTCTCCTCATTCACACTAACAACCCTAC
	Hniger_noCTRL	TGGTGCAACTCCAAATAAAAGTAATAAACATATTCTCCTCCTTCACATTAACAACTCTAT
	Hleucophaeus_noCTRL	TGGTGCAACTCCAAATAAAAGTAATAAACATATTCTCCTCCTTCACACTAACAACCCTAC
	Obeisa_noCTRL	TGGTGCAACTCCAAATAAAAGTAATAAATATATTCTCCTCCTTCACACTAATAACCCTAC
	Odammah_noCTRL	TGGTGCAACTCCAAATAAAAGTAATAAATATATTCTCCTCCTTCGCACTAATAACCCTAC
	Oleucoryx_noCTRL	TGGTGCAACTCCAAATAAAAGTAATAAATATATTCTCCTCCTTCGCACTAATAACCCTAC
	Ogazella_noCTRL	TGGTGCAACTCCAAATAAAAGTAATAAATATATTCTCCTCCTTCGCACTAATAACCCTAC
	8839_Tripoli_noCTRL	TGGTGCAACTCCAAATAAAAGTAATAAACATATTCTCCTCCTTCGCACTAATAACCCTAC
	35370_Dakhla_noCTRL	TGGTGCAACTCCAAATAAAAGTAATAAACATATTCTCCTCCTTCGCACTAATAACCCTAC
	Tstrepsoceros_noCTRL	TGGTGCAACTCCAAATAAAAGTAATAAATATATTCTCCTCCTTTACACTAATTACTCTAC

	Dlunatus_noCTRL	TCCTTCTAACTATTCCAATTGCAATAACAACCTCTAATGCCTACAAAACTCCTAACTACC
	Dpygargus_noCTRL	TCCTTCTAACCATTCCAATTGCAATAACAAACTCCAATACCTACAAAACTCCCAACTACC
	Abuselaphus_noCTRL	TCCTTCTAACTATTCCAATTGCAATAACGAGCTCCAATACTTATAAAAACCCCAACTACC
	Cgnou_noCTRL	TTCTTCTAATTATTCCAATTGCAATAACAAGCTCCAATTCCCACAAAAACCCCAACTACC
	Ctaurinus_noCTRL	TTATTCTAATTATTCCAATTGCAGTAACAAGCTCCAATTCCCACAAAAACCCCAACTACC
	Hequinus_noCTRL	TCCTACTAACCATACCCATCATAATAACAAGCTTCAGTACACACAAAACCTCCAATTATC
	Hniger_noCTRL	TTCTACTAACCATGCCCATCATAATAGCAAGCCCCAATACCCACAAAACCTCCAACTACC
	Hleucophaeus_noCTRL	TTCTACTGACCGTACCCATCATTATAACAGGCTTCAGCACCCACAAAACCTCAAACTACC
	Obeisa_noCTRL	TCCTACTAACCGTGCCCATCATAATAGCAGGCTCCAGCACCCACAAAACCCCTAACTACC
	Odammah_noCTRL	TCCTACTAACCGCGCCCATCATAATAGCTAGCTCCAGCACCCACAAAACCCCTAACTACC
	Oleucoryx_noCTRL	TCCTACTAACCGCGCCCATCGTAATAGCAAGCTCCAGCACCCACAAAACCCCTAACTACC
	Ogazella_noCTRL	TCCTACTAACCGTGCCCATCATAATAGCAAGCTCCAGCACCCACAAAACCCCTAACTACC
	8839_Tripoli_noCTRL	TCCTACTAACTGTACCCATCATAATAACGAGCTCCAGCACCCGTAAAACTCCTAATTATC
	35370_Dakhla_noCTRL	TCCTACTAACCGTACCCATCATAATAACGAGCTCCAGCACCCGTAAAACTCCTAATTATC
	Tstrepsoceros_noCTRL	TCCTACTAACTATACCCAT---AATAATAAACTCCAACACCCACAAAACCTCTAACTACC

	Dlunatus_noCTRL	CTCACTATGTAAAAACAACTGTCTCTTACGCCTTCATTACCAGCATAGTCCCCACAATAA
	Dpygargus_noCTRL	CCTACTATGTAAAAACAACTATCTCATACGCCTTCATTATTAGCATAATCCCCACAATAA
	Abuselaphus_noCTRL	CCTACTATGTAAAAACGGCTATCTCATATGCCTTCATCACCAGCATAATCCCCACAATAA
	Cgnou_noCTRL	CCCTCTACGTAAAAACAGCCATCTCATACGCCTTCATCACCAGTATAATCCCCACAATAA
	Ctaurinus_noCTRL	CCCTCTACGTAAAAACAGCCATCTCATACGCCTTCATCACCAGTATAATTCCCACAATAA
	Hequinus_noCTRL	CATACTATGTAAAAACAACTATTTCATATGCTTTCATCACCAGCATAATTCCCACAATAA
	Hniger_noCTRL	CATTCTACGTAAAAACAACTATTTCATATGCCTTCATCACCAGTATAATCCCCACAATAA
	Hleucophaeus_noCTRL	CACTCTACGTGAAAATAACTATTTCATATGCCTTCATCACCAGCATAATTCCCACAATAA
	Obeisa_noCTRL	CACTTTACGTAAAAACAACTGTCTCATGTGCCTTCATCACCAGCATAATTCCCACAATAA
	Odammah_noCTRL	CACTTTACGTAAAAACAACTGTCTCATGTGCCTTCATCACCAGCATAATTCCCACAGTGA
	Oleucoryx_noCTRL	CACTTTACGTAAAAACAACTGTCTCATGTGCCTTCATCACCAGCATAATTCCTACAGTAA
	Ogazella_noCTRL	CACTTTACGTAAAAACAACTGTCTCATGTGCCTTCATCACCAGCATAATTCCCACAGTAA
	8839_Tripoli_noCTRL	CATTTTACGTAAAAACAACTGTCTCATGTGCCTTCATCACCAGCATAATTCCTACAATAA
	35370_Dakhla_noCTRL	CATTTTACGTAAAAACAACTGTCTCATGTGCCTTCATCACCAGCATAATTCCTACAATAA
	Tstrepsoceros_noCTRL	CACTATATGTAAAAACAACCATCTCGTATGCCTTCTTTACCAGCACTATCCCTATAATAA

	Dlunatus_noCTRL	TATTCATCCACACAGGACAAGAAACAATTATCTCGAACTGACATTGACTAACAATCCAAA
	Dpygargus_noCTRL	TATTCATCCACACAGGACAAGAAACGATTATCTCGAACTGACACTGACTAACAGTCCAAA
	Abuselaphus_noCTRL	TATTTATCCACACAGGACAAGAAATAATTATCTCGAACTGGCACTGACTAACGATCCAAA
	Cgnou_noCTRL	TATTCATCCACACAGGACAAGAAATAATTATCTCAAACTGACACTGATTAACCATTCAAA
	Ctaurinus_noCTRL	TATTCATTCACACAGGACAAGAAATAATTATCTCAAACTGACACTGACTAACTATTCAAA
	Hequinus_noCTRL	TATTTATCCACACAGGACAAGAAATAATTATCTCAAACTGACACTGATTAACTATCCAAA
	Hniger_noCTRL	TATTCATCCACACAGGACAAGAAATAATTATCTCAAACTGACACTGATTAACTATTCAAA
	Hleucophaeus_noCTRL	TATTCATTCACACAGGACAAGAGATAGTTATCTCAAACTGACACTGATTGACCATTCAAA
	Obeisa_noCTRL	TATTTATTCACACAGGACAAGAAATAATTATCTCAAACTGACACTGATTGACTATCCAAA
	Odammah_noCTRL	TATTCATCCACACAGGACAAGAAATAATTATCTCAAACTGACACTGATTAACTATCCAAA
	Oleucoryx_noCTRL	TATTCATTCACACAGGACAAGAAATAATCATCTCAAACTGACACTGATTAACTATCCAAA
	Ogazella_noCTRL	TATTTATTCACACAGGACAGGAAATAATTATCTCAAACTGACACTGATTAACTATCCAAA
	8839_Tripoli_noCTRL	TATTTATTCACACAGGTCAAGAAATAATCATCTCAAACTGACACTGATTAACTATTCAAA
	35370_Dakhla_noCTRL	TATTTATTCACACAGGTCAAGAAATAATCATCTCAAACTGACACTGATTAACTATTCAAA
	Tstrepsoceros_noCTRL	TATTTATTCATACGGGCCAAGAAACAATCATTTCAAACTGACACTGACTAACGATCCAAA

	Dlunatus_noCTRL	CCCTTAAACTATCGCTCAGCTTCAAAATAGATTACTTCTCAATAATATTTGTCCCAGTAG
	Dpygargus_noCTRL	CACTTAAACTATCACTCAGCTTCAAAATAGATTACTTCTCAATAATATTCGTCCCAGTAG
	Abuselaphus_noCTRL	CCCTTAAATTGTCACTCAGCTTCAAAATAGACTACTTCTCAATGATATTCGTCCCAGTAG
	Cgnou_noCTRL	CCCTTAAACTATCACTCAGCTTCAAGATAGATTACTTCTCAATAATATTCGTCCCAGTAG
	Ctaurinus_noCTRL	CCCTTAAACTATCACTCAGCTTCAAAATAGATTACTTCTCAATAATATTCGTCCCAGTAG
	Hequinus_noCTRL	CCCTTAAATTATCACTCAGCTTCAAAATAGATTACTTCTCAATAATATTTGTCCCAGTGG
	Hniger_noCTRL	CCCTCAAACTATCACTCAGCTTCAAAATAGACTACTTCTCAATAATATTTGTCCCAGTAG
	Hleucophaeus_noCTRL	CCCTCAAACTATCACTCAGCTTCAAAATAGACTACTTCTCAATAATATTTGTCCCAGTAG
	Obeisa_noCTRL	CCCTTAAATTATCACTCAGTTTTAAAATAGACTACTTCTCAATAATGTTTGTCCCAGTAG
	Odammah_noCTRL	CCCTTAAATTATCACTCAGCTTTAAAATAGACTACTTCTCAATAATATTTGTCCCAGTAG
	Oleucoryx_noCTRL	CCCTTAAATTATCACTTAGTTTTAAAATAGACTACTTCTCAATAATGTTTGTCCCAGTAG
	Ogazella_noCTRL	CCCTTAAGTTATCACTCAGTTTTAAAATAGACTACTTCTCAATAATATTTGTCCCAGTAG
	8839_Tripoli_noCTRL	CCCTTAAATTATCACTCAGTTTTAAAATAGATTACTTCTCAATAATGTTTGTTCCAGTAG
	35370_Dakhla_noCTRL	CCCTTAAATTATCACTCAGTTTTAAAATAGATTACTTCTCAATAATGTTTGTTCCAGTAG
	Tstrepsoceros_noCTRL	CCCTTAAATTGTCACTAAGCTTTAAGATAGACTACTTCTCAACAATATTTGTTCCGGTAG

	Dlunatus_noCTRL	CACTATTCGTTACATGATCCATCATAGAGTTCTCAATATGATATATGCACTCGGACCCCA
	Dpygargus_noCTRL	CACTATTCGTTACATGATCCATCATAGAATTCTCAATATGATATATACACTCGGACCCCA
	Abuselaphus_noCTRL	CACTATTCGTCACATGATCCATTATAGAATTCTCAATATGATACATGCACTCAGACCCCA
	Cgnou_noCTRL	CACTATTCGTCACATGATCCATTATAGAATTCTCAATATGATACATGCACTCAGACCCCA
	Ctaurinus_noCTRL	CACTATTCGTCACATGATCCATTATAGAATTCTCAATATGATACATGCACTCAGACCCCA
	Hequinus_noCTRL	CATTATTCGTCACATGATCCATCATAGAATTCTCAATATGATATATACACTCAGACCCCA
	Hniger_noCTRL	CACTATTCGTCACATGATCCATCATAGAATTCTCAATATGATACATACACTCAGACCCCA
	Hleucophaeus_noCTRL	CATTATTCGTCACATGATCCATCATAGAGTTCTCAATATGATATATACACTCAGACCCCA
	Obeisa_noCTRL	CATTATTCGTCACATGATCCATCCTAGAATTCTCAATATGATATATACACTCAGACCCTA
	Odammah_noCTRL	CATTATTCGTCACATGATCCATCCTAGAATTCTCAATATGATATATACACTCAGACCCTA
	Oleucoryx_noCTRL	CATTATTCGTCACATGATCCATCCTAGAATTCTCAATATGATATATACACTCAGACCCTA
	Ogazella_noCTRL	CATTATTCGTCACATGATCCATCCTAGAATTCTCAATATGATATATACACTCAGACCCTA
	8839_Tripoli_noCTRL	CATTGTTCGTCACATGATCCATCCTAGAATTCTCAATATGATATATACACTCAGACCCCA
	35370_Dakhla_noCTRL	CATTGTTCGTCACATGATCCATCCTAGAATTCTCAATATGATATATACACTCAGACCCCA
	Tstrepsoceros_noCTRL	CACTGTTCGTCACATGGTCCATCATGGAATTCTCAATATGATACATACACTCAGACCCCA

	Dlunatus_noCTRL	ACATTAATCAATTTTTCAAATACCTACTTCTGTTTCTTGTCACAATACTCATCCTCGTCA
	Dpygargus_noCTRL	ACATTAATCAATTTTTCAAGTATCTACTCCTGTTTCTTATCACAATACTCATCCTTGTCA
	Abuselaphus_noCTRL	ATATCAATCAATTCTTCAAATATCTGCTCCTATTCCTCATCACAATACTCATTCTTGTCA
	Cgnou_noCTRL	ATATCAACCAATTCTTTAAATACCTACTTCTATTCCTCATTACGATGCTTATCCTCGTCA
	Ctaurinus_noCTRL	ATATCAACCAATTCTTTAAATATCTACTTCTATTCCTCATTACGATACTTATCCTCGTCA
	Hequinus_noCTRL	ACATCAACCAATTCTTCAAATATCTACTTCTATTTCTCATTACAATACTAATCCTTGTCA
	Hniger_noCTRL	ACATTAACCAATTTTTCAAATATCTACTCCTATTCCTCATTACTATGCTAATCCTTGTCA
	Hleucophaeus_noCTRL	ACATTAACCAGTTTTTCAAATATCTACTCCTATTCCTCATTACAATACTAATCCTTGTTA
	Obeisa_noCTRL	ACATCAACCAATTCTTTAAATATCTACTCTTATTCCTAATCACTATACTCATCCTTGTTA
	Odammah_noCTRL	ACATCAACCAATTCTTTAAATACCTACTCTTATTCCTAATCACCATACTCATCCTTGTTA
	Oleucoryx_noCTRL	ACATCAATCAATTCTTTAAATATCTACTCTTATTCCTAATCACTATACTCATCCTTGTTA
	Ogazella_noCTRL	ACATCAACCAATTCTTTAAATATCTACTCTTATTCCTAATCACCATACTCATCCTTGTTA
	8839_Tripoli_noCTRL	ACATTAACCAATTTTTCAAATATCTACTCTTATTCCTAATCACTATACTCATCCTTGTTA
	35370_Dakhla_noCTRL	ACATTAACCAATTTTTCAAATATCTACTCTTATTCCTAATCACTATACTCATCCTTGTTA
	Tstrepsoceros_noCTRL	ACATTAACAAATTCTTTAAATACTTACTTCTATTCCTTATCACAATACTAATCCTCGTTA

	Dlunatus_noCTRL	CTGCAAATAATCTCTTTCAACTGTTCATCGGCTGAGAAGGAGTTGGAATTATATCATTCC
	Dpygargus_noCTRL	CTGCAAATAACCTCTTTCAGCTGTTCATCGGCTGAGAAGGAGTAGGAATCATATCATTCC
	Abuselaphus_noCTRL	CCGCAAATAACCTCTTTCAACTGTTTATTGGCTGAGAAGGAGTTGGAATTATATCATTCC
	Cgnou_noCTRL	CCGCAAACAACCTCTTTCAACTATTCATTGGCTGAGAAGGAGTCGGAATTATATCATTCT
	Ctaurinus_noCTRL	CCGCAAACAACCTCTTTCAACTATTCATTGGCTGAGAAGGAGTCGGAATCATATCATTCT
	Hequinus_noCTRL	CTGCAAATAATCTCTTCCAACTGTTTATCGGCTGAGAAGGAGTTGGAATTATATCATTTC
	Hniger_noCTRL	CCGCAAACAACCTCTTTCAACTATTCATCGGCTGAGAAGGAGTCGGAATCATATCATTCC
	Hleucophaeus_noCTRL	CTGCAAATAACCTCTTTCAACTATTCATCGGCTGAGAAGGAGTCGGAATCATATCGTTCC
	Obeisa_noCTRL	CCGCAAATAATCTCTTTCAACTGTTCATCGGCTGAGAAGGAGTGGGAATTATATCTTTCC
	Odammah_noCTRL	CCGCAAATAATCTCTTTCAACTGTTCATCGGCTGAGAAGGAGTGGGAATTATATCTTTCC
	Oleucoryx_noCTRL	CCGCAAATAACCTCTTTCAACTGTTCATCGGCTGAGAAGGAGTGGGAATTATATCTTTCC
	Ogazella_noCTRL	CCGCAAATAATCTCTTTCAACTGTTCATCGGCTGAGAAGGGGTGGGAATTATATCTTTCC
	8839_Tripoli_noCTRL	CCGCAAATAATCTCTTTCAACTGTTCATCGGCTGAGAAGGAGTGGGAATTATATCTTTCC
	35370_Dakhla_noCTRL	CCGCAAATAATCTCTTTCAACTGTTCATCGGCTGAGAAGGAGTGGGAATTATATCTTTCC
	Tstrepsoceros_noCTRL	CAGCCAATAACCTTTTCCAACTATTCATTGGATGAGAAGGCGTTGGAATCATATCATTCC

	Dlunatus_noCTRL	TACTTATCGGATGATGATACGGACGAGCAGATGCAAACACAGCAGCATTACAAGCAATTC
	Dpygargus_noCTRL	TACTTATCGGGTGGTGATATGGACGAGCAGACGCAAACACAGCAGCACTACAAGCAATCC
	Abuselaphus_noCTRL	TACTTATCGGATGATGGTATGGACGAGCAGATGCCAACACAGCAGCGTTACAAGCAATTC
	Cgnou_noCTRL	TGCTTATCGGGTGATGATACGGACGAGCAGACGCGAACACAGCAGCCCTACAAGCAATCC
	Ctaurinus_noCTRL	TGCTTATCGGGTGATGATACGGACGAGCAGACGCGAACACAGCAGCCCTACAGGCAATCC
	Hequinus_noCTRL	TACTCATTGGATGATGATACGGACGAGCAGATGCAAATACAGCAGCTCTACAAGCAATCC
	Hniger_noCTRL	TACTCATTGGATGATGATACGGACGAGCAGATGCAAACACAGCGGCCCTACAAGCAATCC
	Hleucophaeus_noCTRL	TACTCATTGGATGATGATACGGACGAGCAGATGCAAACACAGCAGCTCTACAAGCAATCC
	Obeisa_noCTRL	TACTCATTGGATGATGATACGGACGAGCAGATGCAAACACAGCAGCCCTACAAGCAATCC
	Odammah_noCTRL	TACTCATCGGATGATGGTATGGACGAGCAGATGCAAACACAGCAGCCCTACAAGCAATCC
	Oleucoryx_noCTRL	TACTTATCGGATGATGGTATGGACGAGCAGATGCAAACACAGCAGCCCTACAAGCAATAC
	Ogazella_noCTRL	TACTTATCGGATGATGGTACGGACGAGCAGATGCAAACACAGCAGCCCTGCAAGCAATCC
	8839_Tripoli_noCTRL	TACTTATCGGATGATGGTACGGACGAGCAGATGCAAACACAGCAGCCCTACAAGCAATCC
	35370_Dakhla_noCTRL	TACTTATCGGATGATGGTACGGACGAGCAGATGCAAACACAGCAGCCCTACAAGCAATCC
	Tstrepsoceros_noCTRL	TACTAATTGGGTGATGATACGGACGAGCAGATGCAAACACAGCAGCCCTACAAGCTATCT

	Dlunatus_noCTRL	TATACAATCGCATTGGCGACATTGGCTTTATTCTAGCAATAGCATGATTCTTAACCAGTC
	Dpygargus_noCTRL	TATATAACCGCATCGGCGACATTGGCTTTATTCTAGCAATAGCATGATTCTTAACCAATC
	Abuselaphus_noCTRL	TGTACAATCGCATTGGCGATATTGGCTTCATCCTAGCAATAGCATGATTTTTAGCCAATC
	Cgnou_noCTRL	TGTATAACCGTATCGGCGACATTGGCTTTGTCCTAGCAATAGCATGATTCCTCACCAAGC
	Ctaurinus_noCTRL	TGTATAACCGTATCGGCGACATTGGCTTTGTCCTAGCAATAGCATGATTCCTCGCCAAGC
	Hequinus_noCTRL	TATATAACCGCATCGGTGACATTGGATTTATTCTAGCAATAGCATGATTCCTGACCAACC
	Hniger_noCTRL	TGTATAACCGCATTGGCGACATTGGATTTATCCTAGCAATAGCATGATTCCTAGCTAACC
	Hleucophaeus_noCTRL	TGTACAACCGCATCGGCGACATTGGATTTATTCTAGCAATAGCATGATTCCTAGCCAACC
	Obeisa_noCTRL	TATATAACCGCATTGGCGACATTGGATTTATTCTAGCAATAGCATGATTCCTAACCAACC
	Odammah_noCTRL	TGTATAACCGCATTGGCGACATTGGATTTGTCCTAGCAATAGCATGATTCCTAACCAATC
	Oleucoryx_noCTRL	TATATAACCGCATTGGCGACATTGGATTCGTCCTAGCAATAGCATGATTCCTAACCAACC
	Ogazella_noCTRL	TATATAACCGCATTGGCGACATTGGATTCGTCTTAGCAATAGCATGATTTCTAACCAATC
	8839_Tripoli_noCTRL	TATATAACCGCATTGGCGATATTGGATTTATCCTAGCAATAGCATGATTCCTAACCAACC
	35370_Dakhla_noCTRL	TATATAACCGCATTGGCGATATTGGATTTATCCTAGCAATAGCATGATTCCTAACCAACC
	Tstrepsoceros_noCTRL	TATACAACCGTATCGGAGACATCGGATTCATCCTGGCAATAGCATGATTTCTAACCAACC

	Dlunatus_noCTRL	TCAACACCTGAGACCTTCAACAGATCTTTGTACTAGAATCAGCCAATTCAAACTTACCTC
	Dpygargus_noCTRL	TCAACACCTGAGACCTTCAACAGATTTTTATGCTAGAACCCGCCAATTCAAATCTACCTC
	Abuselaphus_noCTRL	TCAACACCTGAGACCTTCAACAGATTTTTATACTAGAATCAACCAATTCAAATCTACCTC
	Cgnou_noCTRL	TTAACACCTGAGACCTTCAACAAATCTTTATACTAGAACCAACCAACTCTAACCTACCCC
	Ctaurinus_noCTRL	TTAACACCTGAGACCTTCAACAAATCTTTATACTAGAACCAACCAACTCTAACCTACCCC
	Hequinus_noCTRL	TCAACACCTGAGACCTCCAACAAATCTTTATGCTAAAGCCGGACAATTCAAATCTACCTC
	Hniger_noCTRL	TCAATACCTGAGACCTCCAACAAATCTTTATACTAAAACCAAATGATTCAAATCTACCCC
	Hleucophaeus_noCTRL	TCAACACCTGAGACCTCCAACAAATCTTTATACTAAAACCAGACAACTCAAACCTACCTC
	Obeisa_noCTRL	TCAACACTTGGGACCTTCAACAAATTTTTATACTAGAACCAAGTAACTCAAACCTACCCC
	Odammah_noCTRL	TCAACACTTGGGACCTTCAACAAATTTTTATACTAGAACCAAACAACTCAAACCTACCCT
	Oleucoryx_noCTRL	TCAACACTTGGGACCTTCAACAAATTTTTATACTAGAACCAAACAACTCAAACCTACCCC
	Ogazella_noCTRL	TCAACACTTGGGACCTTCAACAAATTTTCATACTAGAACCAAACAACTCAAACCTACCCC
	8839_Tripoli_noCTRL	TCAACACTTGGGACCTCCAACAAATCTTTATACTAGAACCAAATAACTCAAACCTACCCC
	35370_Dakhla_noCTRL	TCAACACTTGGGACCTCCAACAAATCTTTATACTAGAACCAAATAACTCAAACCTACCCC
	Tstrepsoceros_noCTRL	TGAATGCCTGGGACCTCCAACAGATCTTTATACTAAACCCGGAAAACTCTAACATACCCC

	Dlunatus_noCTRL	TCATGGGCCTAGTATTGGCCGCAACAGGAAAATCCGCACAATTCGGCCTACATCCATGAC
	Dpygargus_noCTRL	TCATGGGCCTAGTACTAGCCGCAGCCGGAAAGTCCGCACAATTCGGCCTACACCCGTGAC
	Abuselaphus_noCTRL	TCATGGGCCTAGTACTGGCCGCAACAGGAAAATCCGCACAATTTGGCCTACACCCATGAC
	Cgnou_noCTRL	TCATGGGCCTAGTACTAGCCGCAACAGGAAAATCCGCACAATTCGGCTTACACCCATGGC
	Ctaurinus_noCTRL	TCATAGGCCTAGTACTAGCCGCAACAGGAAAATCCGCACAATTCGGCTTACACCCATGGC
	Hequinus_noCTRL	TAATAGGCCTAGTACTAGCCGCAACAGGAAAATCCGCACAATTCGGCTTACACCCATGAC
	Hniger_noCTRL	TAATAGGCCTAGTACTTGCTGCAACAGGAAAATCCGCACAATTCAGCCTACACCCATGAC
	Hleucophaeus_noCTRL	TAATAAGCCTAGTACTTGCCGCAACAGGAAAATCCGCACAATTTGGCCTACACCCGTGAC
	Obeisa_noCTRL	TAATAGGCCTGGTATTAGCTGCAACCGGAAAATCCGCACAATTCGGCCTACACCCATGAC
	Odammah_noCTRL	TAATAGGCCTGGTATTAGCTGCAACAGGAAAATCCGCACAATTCGGCCTACACCCATGAC
	Oleucoryx_noCTRL	TAATAGGCCTGGTATTAGCTGCAACAGGAAAATCCGCACAATTCGGCCTACACCCATGAC
	Ogazella_noCTRL	TAATAGGCCTAGTATTAGCTGCAACAGGAAAATCCGCACAATTCGGCCTACACCCATGAC
	8839_Tripoli_noCTRL	TAATAGGCCTAGTATTGGCTGCAACAGGAAAATCTGCACAATTCGGTCTACACCCATGGC
	35370_Dakhla_noCTRL	TAATAGGCCTAGTATTGGCTGCAACAGGAAAATCTGCACAATTCGGTCTACACCCATGGC
	Tstrepsoceros_noCTRL	TACTAGGCCTAGTCCTCGCTGCAACCGGAAAATCCGCCCAATTTGGCCTACACCCATGAC

	Dlunatus_noCTRL	TACCCTCCGCAATGGAAGGCCCAACCCCCGTCTCAGCATTACTCCACTCAAGCACAATAG
	Dpygargus_noCTRL	TACCCTCCGCAATAGAGGGCCCAACTCCCGTCTCAGCACTACTCCACTCAAGCACAATAG
	Abuselaphus_noCTRL	TGCCCTCCGCAATGGAGGGCCCAACCCCCGTCTCAGCGTTACTCCATTCAAGCACAATAG
	Cgnou_noCTRL	TACCCTCCGCAATGGAAGGCCCAACCCCTGTCTCAGCGCTACTCCATTCAAGCACAATAG
	Ctaurinus_noCTRL	TACCCTCCGCAATAGAAGGCCCAACCCCTGTCTCAGCGCTACTCCATTCAAGCACAATAG
	Hequinus_noCTRL	TACCTTCTGCAATAGAAGGCCCTACTCCCGTCTCAGCATTACTCCACTCAAGCACAATAG
	Hniger_noCTRL	TACCCTCCGCAATAGAAGGTCCAACCCCTGTCTCAGCATTACTTCACTCAAGCACAATAG
	Hleucophaeus_noCTRL	TACCTTCCGCAATAGAAGGTCCAACTCCCGTCTCAGCATTACTTCACTCAAGCACAATAG
	Obeisa_noCTRL	TACCTTCCGCAATAGAAGGTCCAACTCCTGTCTCAGCATTACTTCACTCAAGCACAATAG
	Odammah_noCTRL	TACCTTCTGCAATAGAAGGTCCAACTCCCGTCTCAGCATTACTTCACTCAAGCACAATAG
	Oleucoryx_noCTRL	TACCTTCCGCAATAGAAGGTCCAACTCCTGTCTCGGCATTACTTCACTCAAGCACAATAG
	Ogazella_noCTRL	TACCCTCCGCAATAGAAGGCCCAACTCCTGTCTCAGCATTACTTCACTCAAGCACAATAG
	8839_Tripoli_noCTRL	TACCTTCCGCAATAGAAGGCCCAACCCCTGTCTCAGCATTACTTCACTCAAGCACAATAG
	35370_Dakhla_noCTRL	TACCTTCCGCAATAGAAGGCCCAACCCCTGTCTCAGCATTACTTCACTCAAGCACAATAG
	Tstrepsoceros_noCTRL	TTCCCTCCGCAATAGAAGGCCCAACCCCTGTTTCAGCATTACTCCACTCAAGCACAATAG

	Dlunatus_noCTRL	TAGTAGCGGGTATTTTCCTATTAATCCGCTTCCACCCGCTGACAGAGAACAACATATTCG
	Dpygargus_noCTRL	TGGTAGCGGGCATTTTCCTGTTAATCCGCTTCCACCCACTAACAGAGAACAACAAATTTG
	Abuselaphus_noCTRL	TGGTAGCAGGAATTTTTCTATTAATCCGCTTCTATCCAATAACAGAAAACAACAAATTTG
	Cgnou_noCTRL	TAGTAGCAGGCATCTTCTTACTGATCCGCTTTCACCCACTAACAGAAAATAACAAACTTG
	Ctaurinus_noCTRL	TAGTAGCAGGCATCTTCTTACTGATCCGCTTTTACCCACTAACAGAAAATAACAAGTTTG
	Hequinus_noCTRL	TAGTAGCGGGTATTTTCCTACTGATCCGTTTCTACCCACTAACAGAAAGCAATAAATCTG
	Hniger_noCTRL	TAGTAGCAGGCATTTTTCTATTAATCCGTTTCTACCCACTAACAGAAAACAACAAATTTG
	Hleucophaeus_noCTRL	TAGTAGCAGGCATTTTTCTATTAATCCGTTTCTATCCACTAACAGAAAACAACAAATTTG
	Obeisa_noCTRL	TGGTAGCAGGTATTTTCCTGCTTATTCGCTTTTACCCACTGACAGAAAACAACAAACCCG
	Odammah_noCTRL	TGGTAGCGGGCATCTTCCTGCTTATTCGCTTCTACCCACTAACAGAAAACAACAAACCCG
	Oleucoryx_noCTRL	TGGTAGCGGGCATTTTCCTGCTTATTCGCTTCTACCCACTAACAGAAAACAACAAACCCG
	Ogazella_noCTRL	TGGTAGCAGGCATTTTCCTGCTTATTCGCTTCTACCCGCTAACAGAAAACAACAAACCCG
	8839_Tripoli_noCTRL	TAGTAGCAGGTATTTTCCTGCTTATTCGCTTCTACCCACTAACAGAAAACAACAAACTCA
	35370_Dakhla_noCTRL	TAGTAGCAGGTATTTTCCTGCTTATTCGCTTCTACCCACTAACAGAAAACAACAAACTCA
	Tstrepsoceros_noCTRL	TAGTAGCGGGCATTTTCCTATTGATCCGCTTCTACCCATTAACAGAAAACAATAAATTTG

	Dlunatus_noCTRL	CCCAATCCATTATATTATGTCTAGGGGCCATCACCACATTGTTTACAGCACTGTGCGCAC
	Dpygargus_noCTRL	CCCAATCCATCATACTATGTCTAGGAGCCATCACCACACTATTTACAGCACTGTGCGCAC
	Abuselaphus_noCTRL	CCCAATCCATCATACTATGCCTAGGGGCCATCACCACCCTATTCACAGCACTATGCGCAC
	Cgnou_noCTRL	CCCAGTCCATTATTCTATGCCTAGGAGCTATCACCACACTATTCACAGCACTATGCGCGC
	Ctaurinus_noCTRL	CCCAGTCCATTATACTATGCCTAGGAGCTATCACCACACTATTCACAGCACTATGCGCGC
	Hequinus_noCTRL	CCCAATCCATTATACTATGTCTAGGAGCTATCACCACACTATTTACGGCAATATGCGCTC
	Hniger_noCTRL	CCCAATCCGTTATATTATGTCTAGGAGCTATCACCACATTATTCACAGCAATATGTGCCC
	Hleucophaeus_noCTRL	CCCAATCCATTATACTATGCCTAGGGGCTATCACCACATTATTTACGGCAATATGTGCCC
	Obeisa_noCTRL	TTCAATCTATCATGTTATGCCTAGGGGCTATCACTACATTATTCACAGCAATATGCGCCC
	Odammah_noCTRL	TCCAATCTATCATATTATGCCTAGGAGCTATCACCACATTATTCACAGCAATATGCGCCC
	Oleucoryx_noCTRL	TTCAATCTATCATATTATGCCTAGGAGCTATCACCACATTATTCACAGCAATATGCGCCC
	Ogazella_noCTRL	TTCAATCTATCATATTATGCCTAGGAGCTATCACCACATTATTCACAGCAATATGCGCCC
	8839_Tripoli_noCTRL	TTCAATCTATTATATTGTGCCTAGGAGCTATCACCACATTATTCACAGCAATATGCGCCC
	35370_Dakhla_noCTRL	TTCAATCTATTATATTGTGCCTAGGAGCTATCACCACATTATTCACAGCAATATGCGCCC
	Tstrepsoceros_noCTRL	CCCAATCCATCATATTATGCCTAGGGGCTATTACCACACTATTTACAGCAACATGTGCTC

	Dlunatus_noCTRL	TTACCCAAAACGACATCAAAAAAATTATTGCCTTTTCCACATCCAGCCAACTAGGCCTCA
	Dpygargus_noCTRL	TTACCCAAAATGACATCAAAAAAATTATTGCCTTTTCCACATCCAGCCAACTAGGCCTCA
	Abuselaphus_noCTRL	TTACCCAAAATGACATCAAAAAAATCGTTGCCTTCTCCACATCCAGCCAATTAGGCCTCA
	Cgnou_noCTRL	TTACCCAAAATGACATCAAAAAAATCGTCGCCTTCTCCACATCCAGCCAACTAGGCCTCA
	Ctaurinus_noCTRL	TTACCCAAAATGACATCAAAAAAATCGTCGCCTTCTCCACATCCAGCCAACTAGGCCTCA
	Hequinus_noCTRL	TTACCCAAAATGATATCAAGAAAATTATTGCCTTTTCCACATCCAGCCAACTAGGTCTTA
	Hniger_noCTRL	TCACCCAAAATGATATCAAAAAAATCATTGCCTTTTCCACATCCAGCCAACTAGGCCTTA
	Hleucophaeus_noCTRL	TTACCCAAAATGATATCAAAAAAATCATTGCTTTCTCCACATCCAGCCAACTAGGCCTCA
	Obeisa_noCTRL	TTACCCAAAACGATATTAAGAAAATCGTTGCCTTCTCTACATCCAGCCAACTAGGCCTTA
	Odammah_noCTRL	TTACCCAAAACGATATTAAGAAAATTGTTGCCTTCTCTACATCCAGCCAACTAGGCCTCA
	Oleucoryx_noCTRL	TTACCCAAAACGATATCAAGAAAATTGTTGCCTTTTCTACGTCCAGCCAACTAGGCCTTA
	Ogazella_noCTRL	TCACCCAAAACGATATTAAGAAAATTGTTGCCTTTTCTACATCCAGCCAACTAGGCCTTA
	8839_Tripoli_noCTRL	TTACCCAAAACGACATTAAGAAAATCGTTGCCTTTTCTACATCCAGCCAACTAGGCCTTA
	35370_Dakhla_noCTRL	TTACCCAAAACGACATTAAGAAAATCGTTGCCTTTTCTACATCCAGCCAACTAGGCCTTA
	Tstrepsoceros_noCTRL	TTACCCAAAACGACATCAAAAAAATCATTGCTTTCTCCACATCAAGTCAACTAGGACTAA

	Dlunatus_noCTRL	TAATAGTAACAATCGGCATTAACCAACCCCACCTAGCATTCCTTCACATCTGCACCCACG
	Dpygargus_noCTRL	TAATAGTAACAATCGGCATTAACCAGCCCCACCTAGCATTTCTTCACATCTGCACCCACG
	Abuselaphus_noCTRL	TAATAGTAACAATCGGCATTAATCAACCTCACCTAGCGTTTCTTCACATCTGCACCCACG
	Cgnou_noCTRL	TAATAGTAACGATCGGCATCAATCAGCCCTATTTAGCATTTCTCCACATCTGCACCCACG
	Ctaurinus_noCTRL	TAATAGTAACAATCGGCATCAATCAGCCCTATCTAGCATTTCTCCACATCTGCACCCACG
	Hequinus_noCTRL	TAATAGTAACAATCGGCATTAATCAACCCTACCTAGCATTTCTCCATATCTGTACTCACG
	Hniger_noCTRL	TAATAGTAACAATCGGCATTAACCAACCCTACCTGGCATTCCTTCATATCTGTACTCACG
	Hleucophaeus_noCTRL	TAATAGTGACAATCGGCATCAACCAACCCTACCTTGCATTTCTTCACATCTGTACTCACG
	Obeisa_noCTRL	TAATAGTAACAATCGGCATTAATCAACCCTACCTAGCATTTCTTCACATCTGCACCCACG
	Odammah_noCTRL	TAATAGTAACAATCGGCATTAATCAACCCTACCTAGCATTTCTTCACATCTGCACCCACG
	Oleucoryx_noCTRL	TAATAGTAACAATCGGCATTAATCAACCCTATCTAGCATTTCTTCACATCTGCACCCACG
	Ogazella_noCTRL	TGATAGTAACAATCGGCATTAATCAACCCTATCTAGCATTTCTTCACATCTGCACCCACG
	8839_Tripoli_noCTRL	TAATAGTAACAATCGGCATTAATCAACCCTACCTAGCATTTCTCCATATCTGCACTCACG
	35370_Dakhla_noCTRL	TAATAGTAACAATCGGCATTAATCAACCCTACCTAGCATTTCTCCATATCTGCACTCACG
	Tstrepsoceros_noCTRL	TAATAGTAACAATCGGCATTAACCAACCCTATCTGGCATTCCTCCACATCTGCACCCACG

	Dlunatus_noCTRL	CTTTCTTCAAAGCTATACTGTTCATATGCTCTGGTTCCATTATCCATAGCCTAAATGACG
	Dpygargus_noCTRL	CCTTCTTTAAAGCTATACTGTTTATATGCTCCGGTTCCATTATCCACAGCTTAAATGACG
	Abuselaphus_noCTRL	CTTTCTTTAAGGCCATACTGTTCATATGCTCTGGCTCCATTATCCACAGCCTAAATGACG
	Cgnou_noCTRL	CCTTCTTCAAAGCTATGCTATTTATATGTTCCGGCTCCATTATCCACAGCCTAAATGATG
	Ctaurinus_noCTRL	CCTTCTTCAAAGCTATGCTATTTATATGTTCCGGCTCCATTATCCACAGCCTAAATGATG
	Hequinus_noCTRL	CCTTCTTCAAAGCCATGCTATTTATATGTTCCGGCTCCATTATCCACAGCCTAAACAATG
	Hniger_noCTRL	CCTTTTTCAAAGCTATGCTATTTATATGCTCTGGCTCTATTATTCATAGCCTAAACGACG
	Hleucophaeus_noCTRL	CCTTCTTCAAAGCTATACTATTTATATGCTCCGGCTCTATCATCCACAGCCTAAACGATG
	Obeisa_noCTRL	CCTTTTTCAAAGCTATACTATTTATATGCTCTGGCTCTATTATCCACAGCCTAAATGATG
	Odammah_noCTRL	CCTTTTTCAAAGCTATACTATTTATATGCTCTGGCTCTATTATCCACAACCTAAATGATG
	Oleucoryx_noCTRL	CCTTTTTCAAAGCTATACTATTTATGTGCTCTGGCTCTATTATCCACAGCCTAAATGACG
	Ogazella_noCTRL	CCTTTTTCAAAGCTATACTATTTATATGCTCCGGCTCTATTATCCACAGCCTAAATGACG
	8839_Tripoli_noCTRL	CCTTCTTCAAAGCTATACTATTTATATGCTCCGGCTCTATCATCCACAGCCTGAATGACG
	35370_Dakhla_noCTRL	CCTTCTTCAAAGCTATACTATTTATATGCTCCGGCTCTATCATCCACAGCCTAAATGACG
	Tstrepsoceros_noCTRL	CATTCTTCAAAGCCATACTATTTATGTGCTCCGGTTCCATCATCCACAGCCTGAATGACG

	Dlunatus_noCTRL	AACAAGACATCCGGAAAATAGGAGGCCTATTCAAAGCAATACCGTTTACCACAACAGCCC
	Dpygargus_noCTRL	AACAAGACATCCGAAAAATAGGAGGCCTATTCAAAGCGATACCATTTACCACAACAGCCC
	Abuselaphus_noCTRL	AACAAGACATCCGAAAAATAGGAGGCCTATTCAAAGCAATACCATTTACCACAACAGCCC
	Cgnou_noCTRL	AACAAGACATCCGAAAAATAGGAGGCCTGTTCAAAGCGATACCATTCACCACAACAGCCC
	Ctaurinus_noCTRL	AACAAGACATCCGAAAAATAGGAGGCCTGTTCAAAGCGATACCATTCACCACAACAGCCC
	Hequinus_noCTRL	AACAAGACATCCGAAAAATAGGAGGCCTATTCAAAGCAATACCATTCACCACAACAGCCC
	Hniger_noCTRL	AGCAGGACATCCGAAAAATAGGAGGCCTATTCAAAGCAATACCATTTACCACAACAGCCC
	Hleucophaeus_noCTRL	AACAGGATATCCGAAAAATAGGAGGTCTATTCAAAGCAATGCCATTCACCACAACAGCCC
	Obeisa_noCTRL	AACAAGACATCCGAAAAATAGGAGGCCTATTCAAAACAATACCATTCACCACAACAGCCC
	Odammah_noCTRL	AACAAGATATCCGAAAAATAGGAGGTCTATTTAAGGCAATACCATTCACCACAACAGCCC
	Oleucoryx_noCTRL	AGCAAGATATCCGAAAAATAGGAGGCCTATTTAAAGCAATACCATTCACCACAACAGCCC
	Ogazella_noCTRL	AACAGGACATCCGAAAAATGGGAGGCCTATTTAAAGCAATACCATTTACCACAACAGCCC
	8839_Tripoli_noCTRL	AACAAGACATCCGAAAAATAGGGGGTCTATTTAAAGCAATACCATTCACCACAACAGCCC
	35370_Dakhla_noCTRL	AACAAGACATCCGAAAAATAGGGGGTCTATTTAAAGCAATACCATTCACCACAACAGCCC
	Tstrepsoceros_noCTRL	AACAAGACATTCGAAAAATAGGCGGCCTATTTAAAGCCATACCATTCACCACAACAGCCC

	Dlunatus_noCTRL	TCATTATTGGCAGTCTCGCATTAACGGGAACACCTTTCCTTACCGGATTCTATTCCAAAG
	Dpygargus_noCTRL	TCATTATTGGCAGTCTCGCATTAACGGGAACACCTTTCCTTACCGGATTTTACTCTAAAG
	Abuselaphus_noCTRL	TCATTATTGGCAGTCTCGCACTAACAGGAATACCTTTCCTCACCGGATTCTATTCTAAAG
	Cgnou_noCTRL	TTATCATCGGCAGTCTCGCACTAACAGGAATACCTTTCCTCACCGGATTCTATTCCAAAG
	Ctaurinus_noCTRL	TTATCATCGGCAGTCTCGCACTAACAGGAATACCTTTCCTCACCGGATTCTATTCCAAAG
	Hequinus_noCTRL	TCATCGTTGGCAGCCTCGCACTCACAGGAATACCTTTCCTCACTGGATTTTACTCCAAAG
	Hniger_noCTRL	TCATTATTGGCAGCCTCGCACTCACAGGAATACCTTTCCTTACCGGATTCTACTCCAAAG
	Hleucophaeus_noCTRL	TCATTGTTGGTAGTCTCGCACTTACAGGAATACCTTTCCTCACCGGATTTTATTCCAAAG
	Obeisa_noCTRL	TCATTATTGGCAGCCTCGCACTCACAGGAATACCTTTCCTCACCGGATTTTACTCTAAAG
	Odammah_noCTRL	TCATTATTGGCAGCCTCGCACTCACAGGAATACCTTTCCTCACCGGATTTTACTCCAAAG
	Oleucoryx_noCTRL	TCATTATTGGCAGCCTCGCACTCACAGGAATACCTTTCCTCACCGGATTTTACTCCAAAG
	Ogazella_noCTRL	TTATTATTGGCAGCCTCGCACTCACAGGAATACCCTTCCTTACCGGATTTTACTCTAAAG
	8839_Tripoli_noCTRL	TTATTATTGGCAGCCTCGCACTCACAGGAATACCTTTCCTTACCGGATTTTATTCTAAAG
	35370_Dakhla_noCTRL	TTATTATTGGCAGCCTCGCACTCACAGGAATACCTTTCCTTACCGGATTTTATTCTAAAG
	Tstrepsoceros_noCTRL	TCATCATTGGCAGCCTAGCACTAACAGGAGTACCTTTCCTTACAGGATTCTACTCCAAAG

	Dlunatus_noCTRL	ACCTAATTATTGAATCCGCAAACACGTCATATACCAACGCCTGAGCCCTCTTAATAACAT
	Dpygargus_noCTRL	ACCTGATCATCGAATCCGCAAACACGTCATATACCAACGCCTGAGCCCTCTTAATAACAC
	Abuselaphus_noCTRL	ACCTAATCATTGAATCCGCAAACACGTCATATACCAACGCCTGAGCCCTCCTAATAACAC
	Cgnou_noCTRL	ACCTAATCATTGAATCCGCCAACACGTCATATACCAACGCCTGAGCCCTCCTAATAACAC
	Ctaurinus_noCTRL	ACCTAATCATTGAATCCGCCAACACGTCATATACCAACGCCTGAGCCCTCCTAATAACAC
	Hequinus_noCTRL	ACCTAATTATTGAATCCGCCAACACGTCGTATACCAACGCCTGAGCCCTTTTAATAACAC
	Hniger_noCTRL	ACCTAATCATTGAATCTGCCAACACGTCTTATACCAACGCCTGAGCCCTTCTAATAACAC
	Hleucophaeus_noCTRL	ACATAATCATCGAGTCTGCCAACACGTCTTATACCAACGCCTGAGCCCTTCTAATAACAC
	Obeisa_noCTRL	ACCTAATCATTGAATCTGCCAACACGTCGTATACCAACGCCTGAGCCCTTTTAATAACAC
	Odammah_noCTRL	ACCTGATCATTGAATCTGCCAACACGTCGTATACCAACGCCTGAGCCCTTTTAATAACAC
	Oleucoryx_noCTRL	ACCTAATCATTGAATCTGCCAACACGTCGTATACCAACGCCTGAGCCCTTTTAATAACAC
	Ogazella_noCTRL	ATCTAATCATCGAATCTGCCAATACGTCGTATACCAACGCCTGAGCCCTTTTAATAACAC
	8839_Tripoli_noCTRL	ACTTAATCATTGAATCCGCCAACACGTCGTATACCAACGCCTGAGCCCTTTTAATAACAC
	35370_Dakhla_noCTRL	ACTTAATCATTGAATCCGCCAACACGTCGTATACCAACGCCTGAGCCCTTTTAATAACAC
	Tstrepsoceros_noCTRL	ACCTAATCATCGAAACCGCCAACACGTCATATACCAACGCCTGAGCCCTCCTATTAACAC

	Dlunatus_noCTRL	TAGTCGCCACCTCTTTCACAGCTATCTACAGTACCCGCATTATCTTCTTTGCACTCCTAG
	Dpygargus_noCTRL	TAATCGCCACCTCTTTCACAGCCATTTACAGCACCCGCATTATCTTCTTTGCACTCCTAG
	Abuselaphus_noCTRL	TGGTCGCCACCTCCTTCACAGCCATCTACAGCACCCGCATTATTTTCTTCGCACTTCTGG
	Cgnou_noCTRL	TAATTGCCACCTCCTTCACAGCCATTTACAGCACTCGCATTATCTTCTTTGCACTTCTAG
	Ctaurinus_noCTRL	TAATTGCCACCTCCTTCACAGCCATTTACAGCACTCGCATTATCTTCTTTGCACTTCTAG
	Hequinus_noCTRL	TAATCGCCACCTCTTTCACAGCCATTTACAGCACACGCATCATCTTCTTCACACTACTAG
	Hniger_noCTRL	TAATCGCCACCTCTTTCACAGCCATCTACAGCACACGCATCATTTTCTTTGCACTACTTG
	Hleucophaeus_noCTRL	TAATCGCCACCTCTTTTACAGCCGTCTACAGCACACGCATCATTTTCTTCACCCTACTGG
	Obeisa_noCTRL	TAGTCGCCACCTCTTTCACAGCCATCTATAGCACACGTATTATTTTCTTCGCTCTACTAG
	Odammah_noCTRL	TAGTCGCCACCTCTTTTACAGCCATCTATAGCACACGTATTATTTTCTTCCCTCTACTAG
	Oleucoryx_noCTRL	TAGTCGCCACCTCTTTCACAGCCATCTATAGCACACGTATTATTTTCTTCGCTCTACTAG
	Ogazella_noCTRL	TAATCGCCACCTCTTTCACAGCCATCTATAGCACACGTATTATTTTCTTCGCTCTACTAG
	8839_Tripoli_noCTRL	TAATCGCCACCTCTTTCACAGCCATCTATAGCACACGCATTATCTTCTTCGCTCTACTAG
	35370_Dakhla_noCTRL	TAATCGCCACCTCTTTCACAGCCATCTATAGCACACGCATTATCTTCTTCGCTCTACTAG
	Tstrepsoceros_noCTRL	TGATTGCTACCTCATTCACAGCCATCTACAGCACCCGAATCATCTTCTTTGCACTCCTCG

	Dlunatus_noCTRL	GACAGCCTCGATTTCCTACCCTCATTATTATTAACGAAAACAACCCCTTCCTAATCAACT
	Dpygargus_noCTRL	GACAGCCCCGATTCCCAACCCTCATTATCATTAACGAAAACAACCCCTTCCTAATTAACT
	Abuselaphus_noCTRL	GACAACCCCGATTTCCAACCCTCATTATTATCAACGAAAACAACCCCTTCCTGACTAACT
	Cgnou_noCTRL	GACAACCCCGATTCCCAGCCCTCATTATTATTAACGAAAACAACCCCCTCCTAATTAACT
	Ctaurinus_noCTRL	GACAACCCCGATTCCCAGCCCTCATTATTATTAACGAAAATAACCCTCTCCTAATTAACT
	Hequinus_noCTRL	AACAACCCCGATTCTCAACCCTTATTACTATTAGCGAAAACAACCCTCTCCTAATTAACT
	Hniger_noCTRL	GACAACCTCGATTCTCAACCCTTATCTCCATTAACGAAAATAACCCCTTCCTATTAAATT
	Hleucophaeus_noCTRL	GGCAACCTCGATTCTCAGCCCTCATCTCTATCAACGAAAATAACCCCTTCCTAATCAACT
	Obeisa_noCTRL	GACAGCCCCGATTTATAACCCTTATTACCATCAACGAAAATAACCCCTTCCTAATTAACT
	Odammah_noCTRL	GACAGCCCCGATTTATAACCCTTATTACCATCAACGAAAATAATCCCTTCCTAATTAACT
	Oleucoryx_noCTRL	GACAACCCCGATTTATAACCCTTATTACCATCAACGAAAACAATCCCTTCCTAATTAACT
	Ogazella_noCTRL	GACAGCCCCGATTTATAACCCTTATTACCATCAACGAAAATAATCCTTTCCTAATTAACT
	8839_Tripoli_noCTRL	GACAGCCCCGGTTCATAACCCTTATTAATATCAACGAAAACAACCCCTTCCTAATTAACT
	35370_Dakhla_noCTRL	GACAGCCCCGGTTCATAACCCTTATTAATATCAACGAAAACAACCCCTTCCTAATTAACT
	Tstrepsoceros_noCTRL	GACAACCCCGTTTCCCGACCTTAGTGACCATCAATGAAAACAACCCCCTTCTAATTAACT

	Dlunatus_noCTRL	CAATCAAGCGCCTATTAATTGGAAGCCTCTTCGCAGGATTCATCCTTTCCAACAGCATCC
	Dpygargus_noCTRL	CAATCAAACGCCTGCTAGTCGGAAGCCTCTTCGCAGGATTCATCCTTTCTAACAACATCC
	Abuselaphus_noCTRL	CAATCAAACGCCTACTAATCGGAAGCCTCTTCGCAGGATTCATTATCTCCAACAACATCC
	Cgnou_noCTRL	CAATTAAACGCCTACTAATCGGAAGCCTCTTCGCAGGGTTCATCATCTCCAACAACATCC
	Ctaurinus_noCTRL	CAATTAAACGCCTACTAATCGGAAGCCTCTTCGCAGGGTTCATTATCTCCAACAACATCC
	Hequinus_noCTRL	CAATTAAACGTCTACTAATTGGAAGCCTCTTCGCAGGATTCATTATCTCCAACAACATCC
	Hniger_noCTRL	CAATCAAACGCCTGCTGATTGGAAGCCTTTTCGCAGGATTCATTATCTCCAACAATATTC
	Hleucophaeus_noCTRL	CAATCAAGCGCCTACTAATTGGAAGCCTTTTCGCAGGATTCATTATCTCCAACAACATTC
	Obeisa_noCTRL	CAATCAAACGCCTGCTAATTGGAAGCCTCTTCGCAGGATTCATTATTTCCAATAATATCC
	Odammah_noCTRL	CAATCAAACGCCTACTAATTGGAAGCCTCTTCGCAGGATTCATTATCTCCAATAACATCC
	Oleucoryx_noCTRL	CAATCAAACGCCTACTAATTGGAAGCCTCTTCGCAGGATTTATTATTTCCAATAATATCC
	Ogazella_noCTRL	CAATCAAACGCCTACTAATTGGAAGCCTCTTCGCAGGGTTCATTATTTCCAATAATATTC
	8839_Tripoli_noCTRL	CAATCAAACGCCTACTAATTGGAAGCCTCTTCGCAGGATTCATCATTTCCAACAATATTC
	35370_Dakhla_noCTRL	CAATCAAACGCCTACTAATTGGAAGCCTCTTCGCAGGATTCATCATTTCCAACAATATTC
	Tstrepsoceros_noCTRL	CTATTAAACGCCTCTTGATTGGAAGCATTTTCGCAGGGTTCATTATCTCAAACAGCATAC

	Dlunatus_noCTRL	CCCCAATAACAGTTCCCCAAATGACAATACCCCACTACTTAAAAATAACGGCCCTAGCAG
	Dpygargus_noCTRL	CCCCAATAACAGTTCCTCAAATGACAATGCCCTGCTACCTTAAAATAATAGCCCTAGCAG
	Abuselaphus_noCTRL	CCCCAACGACAATCCCCCAAATAACAATGCCCCACTACCTAAAAATAACGGCCTTAGCAG
	Cgnou_noCTRL	CCCCAACAACAATCCCCCAGATAACAATACCTCACTACCTAAAAACAACAGCCCTAATAG
	Ctaurinus_noCTRL	CCCCAACAACAATCCCCCAGATAACAATACCTCACTACCTAAAAACAACAGCCCTAATAG
	Hequinus_noCTRL	CCCCAACAACAATCCCCCAAATAACTATACCCTATTACCTAAAAATAACAGCCCTAGCAG
	Hniger_noCTRL	CCCCAACAACAATCCCTCAAATAACCATACCCTACTACCTAAAAATAACAGCCCTAGCAA
	Hleucophaeus_noCTRL	CCCCAACAACAATCCCCCAAATAACCATACCATATTACCTAAAAACAACAGCCCTAGCAG
	Obeisa_noCTRL	CCCCAACAACAATTCCCCAAATAACCATACCCCACTACCTAAAATTAACGGCCCTAACGG
	Odammah_noCTRL	CCCCAACAACAATTCCCCAAATAACTATGCCCCACTACCTAAAATTAACAGCCCTAACGG
	Oleucoryx_noCTRL	CCCCAACAACAATCCCCCAAATAACTATACCCCACTACCTAAAATTAGCAGCCCTAACGG
	Ogazella_noCTRL	CCCCAACAACAATTCCCCAAATAACTATACCCCACTACCTAAAACTAACAGCCCTAACGG
	8839_Tripoli_noCTRL	CCCCAACAACAATTCCCCAAATAACTATACCCCACTACCTAAAATTAACAGCCCTAATAG
	35370_Dakhla_noCTRL	CCCCAACAACAATTCCCCAAATAACTATACCCCACTACCTAAAATTAACAGCCCTAATAG
	Tstrepsoceros_noCTRL	CACCAATAACAATCCCCCAAATAACCATACCCCTCTACCTAAAAACAACAGCCTTAGCAG

	Dlunatus_noCTRL	TCACAATTCTAGGTTTTATCCTAGCACTAGAGATTAGCAACATAACCTACAACCTAAAAT
	Dpygargus_noCTRL	TCACAATCCTAGGCTTTATCCTAGCGCTAGAGATTAACAACATGACCTACCACCTAAAAT
	Abuselaphus_noCTRL	TCACAATCCTAGGCTTCATCCTAGCGCTAGAGATTAGCAACATGACCTACAACCTAAAAT
	Cgnou_noCTRL	TCACAATCCTGGGCTTTATCCTAGCACTAGAAATTAGCAACATGACCTACAACCTAAAAT
	Ctaurinus_noCTRL	TCACAATCCTGGGCTTTATCCTAGCACTAGAAATTAGCAACATGACCTACAACCTAAAAT
	Hequinus_noCTRL	TCACAATTTTAGGCTTCATCCTAGCACTGGAAATCAACAACATGACCCGCAACCTAAAAT
	Hniger_noCTRL	TCACAATCTTAGGTTTTATCCTAGCACTAGAAATTAACAACATAACCCACAACCTAAAAT
	Hleucophaeus_noCTRL	TCACAATCCTAGGTTTTATCCTAGCACTAGAAATCAACAACATAACCCGCAACCTAAAAT
	Obeisa_noCTRL	TCACAATCCTGGGCTTCATCCTAGCACTAGAGATCAGCAATATAACCTACAACCTAAAAT
	Odammah_noCTRL	TCACAATCCTGGGTTTCATCCTAGCACTAGAGATCAGCAATATAACCCACAACCTAAAAT
	Oleucoryx_noCTRL	TCACAATCCTGGGCTTCATCCTAGCACTAGAGATCAGCAATATAACCTACAACCTAAAAT
	Ogazella_noCTRL	TCACAATCCTGGGTTTTATCCTAGCACTAGAGATCAGCAATATAACCCACAACCTAAAAT
	8839_Tripoli_noCTRL	TCACAATCTTGGGCTTCATCCTAGCACTAGAGATCAGCAATATAACCCATAACCTAAAAT
	35370_Dakhla_noCTRL	TCACAATCTTGGGCTTCATCCTAGCACTAGAGATCAGCAATATAACCCATAACCTAAAAT
	Tstrepsoceros_noCTRL	TCACAATCCTAGGCTTTATTCTAGCCCTAGAAGTCAGCAACATAACCCAGAACCTAAAAC

	Dlunatus_noCTRL	TTAACTACCCATCAAACCCCTTCAAGTTCTCCAATCAACTAGGATACTACCCCACAATCA
	Dpygargus_noCTRL	TTAATTATTCATCAAGTCCCTTCAAATTCTCCAATCAACTAGGATATTATCCCACAATCA
	Abuselaphus_noCTRL	TCAATTACCCATCAAGTTCCTTCAAATTCTCCAACCAACTGGGATACTACCCCACAATCA
	Cgnou_noCTRL	TTAACCTTCCATCAAACACATTCAAATTTTCTAATTTACTAGGATATTACCCCACAATCA
	Ctaurinus_noCTRL	TTAACCTTCCATCAAACATATTCAAATTTTCCAATTTACTAGGATATTACCCCACAATTA
	Hequinus_noCTRL	TTAACTATCCATCAAACACCTTTAAATTTTCCAACCTGCTAGGATATTACCCTACAATTA
	Hniger_noCTRL	TCAACCACCCATCAAACGCCTTTAAATTCTCCAACCTACTAGGTTATTACCCCACAATTA
	Hleucophaeus_noCTRL	TCAATTACCCATCAAACACCTTTAAATTCTCCAACCTACTAGGATATTACCCCACAATTA
	Obeisa_noCTRL	TCAACTACCCATCAAACACCTTTAAATTCTCCAACCTACTAGGATATTATCCCACAATTA
	Odammah_noCTRL	TTAACTACCCATCAAACACCTTTAAATTCTCTAACCTACTAGGATATTATCCTACAATTA
	Oleucoryx_noCTRL	TTAACTACCCATCAAACACCTTTAAATTCTCCAACCTACTAGGATACTATCCCACAATTA
	Ogazella_noCTRL	TTAACTATCCATCAAACACCTTTAAATTCTCCAACCTACTAGGATATTATCCCACAATTA
	8839_Tripoli_noCTRL	TCAACTACCCATCAAACACCTTTAAATTCTCCAACCTACTAGGATACTATCCCACAATTA
	35370_Dakhla_noCTRL	TCAACTACCCATCAAACACCTTTAAATTCTCCAACCTACTAGGATACTATCCCACAATTA
	Tstrepsoceros_noCTRL	TTCATTACCCTTCAAACAGCTTTAAATTTTCTAACATACTAGGATATTTTCCCACAATCA

	Dlunatus_noCTRL	TGCACCGCCTAACCCCCCACATGAACCTAACAATAAGCCAAAAATCAGCATCCTCCCTCC
	Dpygargus_noCTRL	TACATCGCCTAGCCCCCCGCATCAACCTAACAATAAGCCAAAAATCAGCATCCTCCCTTC
	Abuselaphus_noCTRL	TACATCGCCTAACCCCCCACATGAACCTAACAATAAGCCAAAAATCAGCATCCTCCCTCC
	Cgnou_noCTRL	TACACCGCCTAGCCCCCCACATGAACCTGACAATAAGCCAAAAATCAGCATCCTCCCTTC
	Ctaurinus_noCTRL	TACACCGCCTAGCCCCCCACATGAACCTGACAATAAGCCAAAAATCAGCATCCTCCCTTC
	Hequinus_noCTRL	TACACCGCCTAACCCCCTATATAAACCTGACAATAAGCCAAAAATCAGCATCCTCTCTCC
	Hniger_noCTRL	TACACCGCCTAACTCCCTATATAAACCTAACAATAAGCCAAAAATCAGCATCCTCTCTCC
	Hleucophaeus_noCTRL	TACACCGCCTAACCCCTTACATAAACTTAACAATAAGCCAAAAGTCAGCATCCTCTCTCC
	Obeisa_noCTRL	TGCATCGCCTAACTCCCTACATAAACCTAACAATAAGCCAAAAATCAGCATCATCTCTCC
	Odammah_noCTRL	TGCACCGCCTAACTCCCTACATAAACCTAACAATAAGCCAAAAATCAGCATCATCTCTCC
	Oleucoryx_noCTRL	TGCACCGCCTAGCTCCCTACATAAACCTAACAATAAGCCAAAAATCAGCATCATCTCTCC
	Ogazella_noCTRL	TGCACCGCCTAACTCCCTATATAAATCTAACAATAAGCCAAAAATCAGCATCATCTCTCC
	8839_Tripoli_noCTRL	TGCACCGCCTAACTCCCCACATAAGCCTAACAATAAGCCAAAAATCAGCATCATCCCTCC
	35370_Dakhla_noCTRL	TGCACCGCCTAACTCCCCACATAAGCCTAACAATAAGCCAAAAATCAGCATCATCCCTCC
	Tstrepsoceros_noCTRL	TACACCGCCTAATTCCCTATGCTAACCTGACAATAAGCCAAAAATCCGCATCCTTACTCC

	Dlunatus_noCTRL	TAGACCTAATCTGACTAGAGAATATTTTACCCAAAACCACTTCACTTATCCAAATAAAAG
	Dpygargus_noCTRL	TAGACCTAATCTGACTAGAAAATATCTTACCTAAAACTACCTCACTCATCCAAATAAAGG
	Abuselaphus_noCTRL	TGGACCTAATCTGACTAGAAAACATTTTACCCAAAACCACCTCAACCATCCAAATAAAAA
	Cgnou_noCTRL	TAGACCTAATCTGACTAGAAAATATTCTACCCAAAACCACCTCACTCCTCCAAATAAAAA
	Ctaurinus_noCTRL	TGGACCTAATCTGACTAGAAAATATTCTACCCAAAACCACCTCACTTGTCCAAATAAAAA
	Hequinus_noCTRL	TAGACTTAATCTGGTTAGAAAACATCCTACCAAAGACCATCTCATCCATCCAAATAAAGA
	Hniger_noCTRL	TAGATCTGATCTGACTGGAAGCCATCCTACCAAAAACCATCTCATCTATCCAAATAAAAG
	Hleucophaeus_noCTRL	TAGACCTAATCTGACTAGAAACTATCCTACCAAAAACCATCTCATCCATCCAAATAAAAA
	Obeisa_noCTRL	TAGACCTAATTTGACTAGAAAACATTTTACCAAAAACCATCTCATCCACCCAAATAAAGA
	Odammah_noCTRL	TAGACCTGATCTGACTAGAAAACATTTTACCAAAAACCATCTCATCCGCCCAAATAAAGA
	Oleucoryx_noCTRL	TAGACCTAATCTGACTAGAAAACATTTTACCAAAAACCATCTCATCCACCCAAATAAAGA
	Ogazella_noCTRL	TAGACCTAATCTGACTAGAAAACATTTTACCAAAAACCATCTCATCCACCCAAATAAAAA
	8839_Tripoli_noCTRL	TAGACCTAATCTGACTAGAAAATATTCTACCAAAAACCATCTCATCTACCCAAATAAAGA
	35370_Dakhla_noCTRL	TAGACCTAATCTGACTAGAAAATATTCTACCAAAAACCATCTCATCTACCCAAATAAAGA
	Tstrepsoceros_noCTRL	TAGACTTAATCTGACTGGAAAGTATTTTACCAAAAACAACCTCACACATCCAAATAAAAA

	Dlunatus_noCTRL	CGTCCACTACAATCACGAACCAAAAAGGCCTAATCAAACTATATTTTCTCTCATTCTTAA
	Dpygargus_noCTRL	CGTCCACTATGATCACAAACCAAAAAGGCCTAATCAAACTATATTTTCTCTCATTCTTGG
	Abuselaphus_noCTRL	TATCCACTATAATTACAAACCAAAAAGGGCTAATCAAACTGTATTTTCTTTCGTTCTTAA
	Cgnou_noCTRL	TATCTATTACAATTACAAATCAAAAGGGCCTAATTAAACTATATTTCCTCTCATTCTTAA
	Ctaurinus_noCTRL	TATCTATTACAATTACAAATCAAAAGGGCCTAATTAAACTATATTTCCTCTCATTCTTAA
	Hequinus_noCTRL	TATCTACTGTAATTACAAGCCAAAAAGGCTTAATTAAATTGTATTTCCTCTCTTTCCTAG
	Hniger_noCTRL	CATCCGTTATAATTACAAACCAAAAAGGCCTAATCAAGTTATATTTCCTCTCTTTCCTAA
	Hleucophaeus_noCTRL	CATCCATTATAATTACAAACCAAAAAGGCCTAATCAAATTATATTTCCTCTCTTTCCTAA
	Obeisa_noCTRL	TATCCACTGTAATCACAAACCAAAAAGGCCTAATCAAATTATATTTCCTTTCTTTCCTAA
	Odammah_noCTRL	TATCCACTGTAATCACAAACCAAAAAGGCCTAATCAAATTATATTTCCTTTCTTTCCTAA
	Oleucoryx_noCTRL	TATCCACTGTAATCACAAACCAAAAAGGCCTAATCAAATTATATTTCCTTTCTTTCCTAA
	Ogazella_noCTRL	TATCCACTATAGTCACAAACCAAAAAGGCCTAATCAAATTATATTTCCTTTCTTTCCTAA
	8839_Tripoli_noCTRL	TATCCACCATAATCACAAACCAAAAAGGCCTAATCAAATTATATTTCCTTTCTTTTCTAA
	35370_Dakhla_noCTRL	TATCCACCATAATCACAAACCAAAAAGGCCTAATCAAATTATATTTCCTTTCTTTTCTAA
	Tstrepsoceros_noCTRL	TATCTATTATGGTAACAAATCAAAAAGGCCTAATTAAACTATATTTCCTCTCCTTCCTAG

	Dlunatus_noCTRL	TCACAATCCTTATCAGTATAACCCTACTTAATTTCCACGAGTAATCTCCATAATAACCAC
	Dpygargus_noCTRL	TCACAATTCTTATCAGCATAACCCTGCTTAATTTCCACGAGTAATCTCCATAATAACCAC
	Abuselaphus_noCTRL	TTACAATTCTTGTCAGCATAATTCTACTTAATTTCCACGAGTAATCTCCATAATAACCAC
	Cgnou_noCTRL	TTACAATTCTTGTCAGCACAATTTTACTTAATTTCCACGAGTAATTTCCATAATAACTAC
	Ctaurinus_noCTRL	TTACAATTCTTGTCAGCACAATTTTACTTAATTTCCACGAGTAATTTCCATAATGACTAC
	Hequinus_noCTRL	TTACTATTCTCGTCAGCACAATTCTACTTAATTTCCACGAGTAATCTCCATGATAACTAC
	Hniger_noCTRL	TCACCATCCTTATCAGCATGATCCTACTTAATTTCCACGAGTAATCTCTATAATAACCAC
	Hleucophaeus_noCTRL	TCACTATCCTCATCAGCATAATCCTACTTAATTTCCACGAGTAATCTCCATAATAACCAC
	Obeisa_noCTRL	TTACTATCCTCACCAGCACAATTCTACTTAATTTCCACGAGTAATCTCCATAATAACCAC
	Odammah_noCTRL	TTACTATCCTCACCAGCATAATCCTACTTAATTTCCACGAGTAATCTCCATAATAACCAC
	Oleucoryx_noCTRL	TTACTATCCTCACCAGCATAATTCTACTTAATTTCCACGAGTAATCTCCATGATAACCAC
	Ogazella_noCTRL	TTACTATCCTTACCAGCACAATCCTACTTAATTTCCACGAGTAATCTCCATAATAACCAC
	8839_Tripoli_noCTRL	TCACTATCCTCACCAGCACAGTCCTACTTAATTTCCACGAGTAATCTCCATAATAACTAC
	35370_Dakhla_noCTRL	TCACTATCCTCACCAGCACAGTCCTACTTAATTTCCACGAGTAATCTCCATAATAACTAC
	Tstrepsoceros_noCTRL	TTACATTCCTTATTAGCATAATCCTATTTAATTTCCACGAGTAATCTCTATAATAACTAC

	Dlunatus_noCTRL	AACACCAACTAACAAAGACCAACCAGTCACAATAACCAACCAAGTACCATAACTGTACAA
	Dpygargus_noCTRL	GACACCGACTAACAAAGATCAACCAGTCACAATAACCAACCAAGTACCGTAACTATATAG
	Abuselaphus_noCTRL	AACACCAATTAACAAAGATCACCCAGTCACAATAACCAACCAAGTGCCATAACTGTACAG
	Cgnou_noCTRL	AACACCAACCAGCAAAGATCACCCAGTCACAATAACTAACCAAGTACCATAACTGTATAA
	Ctaurinus_noCTRL	AACACCAACCAGCAAAGATCACCCAGTCACAATAACTAACCAAGTACCATAGCTGTACAA
	Hequinus_noCTRL	AACACCAATCAACAAAGACCAACCAGTCACAATAACCAATCAAGTACCATAGCTATACAA
	Hniger_noCTRL	AACACCAATCAACAAAGATCAACCAGTTACAATAACTAGTCAAGTACCATAACTATACAA
	Hleucophaeus_noCTRL	AACACCAATCAACAAAGACCAGCCAGTCACAATAACCAATCAAGTACCATAACTATACAA
	Obeisa_noCTRL	AACACCAATTAACAAAGATCAGCCAGTCACAATAACCAATCAAGTACCATAACTATACAA
	Odammah_noCTRL	AACACCAATTAACAGAGATCAGCCAGTCACAATAACCAATCAGGTACCATAGCTATATAA
	Oleucoryx_noCTRL	AACACCAATTAACAAAGATCAGCCAGTCACAATAACCAATCAGGTACCATAACTATACAA
	Ogazella_noCTRL	AACACCAATTAACAGGGATCAGCCAGTCACAATAACCAATCAAGTACCATAACTGTATAA
	8839_Tripoli_noCTRL	AACACCAATTAATAAGGATCAACCAGTCACAATAACCAATCAGGTACCATAACTATACAA
	35370_Dakhla_noCTRL	AACACCAATTAATAAGGATCAACCAGTCACAATAACCAATCAGGTACCATAACTATACAA
	Tstrepsoceros_noCTRL	AACCCCAATAAACAAAGATCAGCCAGTCACAATAACTAATCAAGTCCCATAACTGTATAA

	Dlunatus_noCTRL	AGCAGCAATCCCCATGGCCTCCTCACTAAAAAACCCAGAATCCCCCGTGTCATAAATGAC
	Dpygargus_noCTRL	AGCAGCAATCCCCATGGCCTCCTCACTAAAAAACCCAGAGTCCCCCGTATCGTAAATAAC
	Abuselaphus_noCTRL	AGCAGCAATCCCTATGGCCTCCTCACTAAAAAACCCAGAATCCCCCGTATCATAGATAAC
	Cgnou_noCTRL	AGCAGCAATCCCCATGGCCTCTTCACTAAAAAACCCAGAATCCCCCGTATCATAAATAAC
	Ctaurinus_noCTRL	AGCAGCAATCCCCATGGCCTCTTCGCTAAAAAACCCAGAATCCCCCGTGTCATAAATAAC
	Hequinus_noCTRL	AGCTGCAATTCCCATGGCTTCCTCACTAAAAAACCCAGAATCCCCAGTATCATAAATAAC
	Hniger_noCTRL	AGCCGCAATTCCTATAGCTTCCTCACTAAAAAACCCGGAATCCCCAGTATCATAAATGAC
	Hleucophaeus_noCTRL	AGCCGCAATTCCTATGGCCTCCTCACTAAAAAACCCAGAATCCCCAGTATCATAAATAAC
	Obeisa_noCTRL	AGCCGCAATACCCATAGCCTCCTCACTAAAAAATCCAGAATCCCCAGTATCGTAAATAAC
	Odammah_noCTRL	AGCCGCAATACCCATAGCCTCCTCACTAAAAAATCCAGAGTCCCCAGTATCATAAATAAC
	Oleucoryx_noCTRL	AGCTGCAATACCCATAGCCTCCTCACTAAAAAATCCAGAGTCTCCAGTGTCGTAAATAAC
	Ogazella_noCTRL	GGCCGCAATACCCATAGCCTCCTCACTAAAAAATCCAGAGTCCCCAGTGTCGTAAATAAC
	8839_Tripoli_noCTRL	AGCCGCAATCCCCATAGCCTCCTCACTAAAAAACCCGGAATCCCCAGTATCATAAATAAC
	35370_Dakhla_noCTRL	AGCCGCAATCCCCATAGCCTCCTCACTAAAAAACCCGGAATCCCCAGTATCATAAATAAC
	Tstrepsoceros_noCTRL	AGCCGCAATCCCCATAGCCTCTTCACTAAAAAACCCAGAATCCCCCGTATCATAAATAAC

	Dlunatus_noCTRL	CCAATCCCCCAGACCATTAAACTTAAACACAATCTCAATCTCCTCATCCTTCAACACATA
	Dpygargus_noCTRL	CCAGTCTCCTAAGCCATTAAACTTAAACACAATCTCAATCTCCTCATCCTTCAATACATA
	Abuselaphus_noCTRL	CCAATCCCCTAAACCATTAAACTTAAACACAATCTCAATCTCCTCATCCTTCAACACGTA
	Cgnou_noCTRL	TCAATCCCCTAAACCATTAAACTTAAACACAACCTCAATCTCCTCATCCTTCAACACATA
	Ctaurinus_noCTRL	TCAATCCCCTAAACCATTAAACTTAAACACAACCTCAATCTCCTCATCCTTCAACACATA
	Hequinus_noCTRL	CCAATCTCCCAACCCATTAAACTTAAACACAATCTCAACCTCCTCATCCTTTAACACATA
	Hniger_noCTRL	TCAATCCCCCAACCCATTAAACTTAAACACAATTTCAACCTCTTCATCTTTTAGCACATA
	Hleucophaeus_noCTRL	TCAATCTCCCAACCCATTAAACTTAAACACAACTTCAACCTCTTCATCCTTTAACACATA
	Obeisa_noCTRL	CCAATCTCCTACCCCATTAAACTTAAACACAATTTCAACCTCCTCATCCTTTAACACATA
	Odammah_noCTRL	CCAATCCCCCACCCCATTAAACTTAARCACAATTTCAACCTCCTCATCCTTTAACACATA
	Oleucoryx_noCTRL	CCAATCTCCTACCCCATTAAACTTAAACACAATTTCAACCTCCTCATCCTTTAACACATA
	Ogazella_noCTRL	CCAATCTCCTACCCCATTAAACTTGAACACAATTTCAACCTCCTCATCCTTTAACACATA
	8839_Tripoli_noCTRL	CCAATCTCCTACCCCATTAAATTTAAACACAATTTCAATCTCCTCATCCTTTAACACATA
	35370_Dakhla_noCTRL	CCAATCTCCTACCCCATTAAATTTAAACACAATTTCAATCTCCTCATCCTTTAACACATA
	Tstrepsoceros_noCTRL	CCAATCACCTAAACCATTGAACTCGAACACAATCTCCACCTCCTTCTCCTTCAACACATA

	Dlunatus_noCTRL	ATAAACCATCATAAACTCCATTAACAAACCAGTAATAAACGCCCCTAAAACAGTTGTATT
	Dpygargus_noCTRL	ATAAACCATCATAAATTCCATTAACAAACCAGTAACAAACGCCCCTAAAACAGTCGTATT
	Abuselaphus_noCTRL	ATAAACCATCAAAAACTCCATTAATAAACCAGTAATAAACGCCCCTAAAACAGTCGTATT
	Cgnou_noCTRL	ATACACCATCAAAAACTCCATTAACAAGCCAGTAACAAATGCTCCTAAAACAGTCTTATT
	Ctaurinus_noCTRL	ATATACCATCAAAAACTCCATTAACAATCCAGTAACAAATGCCCCTAAAACAGTCTTATT
	Hequinus_noCTRL	ACAAACCATTAAAAACTCCATCATCAACCCAGTAATAAACGCCCCTAAAACAACCTTGTT
	Hniger_noCTRL	ATAAACCATCAAAAACTCTATCAACAACCCAGTGATAAACGCTCCTAAAACAACCTTACT
	Hleucophaeus_noCTRL	ACAGACTATCAAAAACTCTATCACCAACCCAGTGATAAACGCCCCTAAAACAACCTTACT
	Obeisa_noCTRL	ATAAACTATTAAAAACTCCATCAATAACCCAGTAACAAATGCCCCTAAAACAGTCTTATT
	Odammah_noCTRL	ATAAACCATTAAAAATTCCATCAATAACCCGGTAACAAATGCCCCTAAAACAGTCTTATT
	Oleucoryx_noCTRL	ATAAACCATTAAAAATTCCATCAATAATCCAGTAACAAATGCCCCTAAAACAGTCTTATT
	Ogazella_noCTRL	ATAAACCATTAAAAATTCCATCAATAACCCAGTAACAAATGCTCCTAAAACAGTCTTATT
	8839_Tripoli_noCTRL	ATAAACCATCAAAAACTCCATCAATAACCCAGTGACAAACGCCCCTAAAACAGTCTTATT
	35370_Dakhla_noCTRL	ATAAACCATCAAAAACTCCATCAATAACCCAGTGACAAACGCCCCTAAAACAGTCTTATT
	Tstrepsoceros_noCTRL	AAAAACCATAAGTAACTCCATCAACAGACCCGTAACAAATGCCCCCAAGACAACCTTATT

	Dlunatus_noCTRL	AGACACCCAAACCTCAGGGTACTGCTCAGTGGCCATAGCCGTTGTATAACCAAAAACCAC
	Dpygargus_noCTRL	AGACACCCAAATCTCAGGATACTGCTCAGTGGCCATAGCCGTCGTATAACCAAAAACCAC
	Abuselaphus_noCTRL	AGACACTCAAATCTCAGGGTACTGCTCAGTAGCCATAGCCGTTGTATAGCCAAAAACCAC
	Cgnou_noCTRL	GGACACTCAAATCTCAGGGTACTGCTCAGTGGCCATAGCCGTTGTATAGCCAAAAACCAC
	Ctaurinus_noCTRL	GGACACTCAAATTTCAGGATACTGCTCAGTGGCCATAGCCGTTGTATAGCCAAAAACCAC
	Hequinus_noCTRL	AGAAACCCAAACCTCAGGATACTGCTCAGTGGCCATAGCTGTTGTATAACCAAAAACTAC
	Hniger_noCTRL	AGAAACCCAAACTTCAGGATACTGCTCAGTAGCCATAGCCGTTGTATAGCCAAAAACCAC
	Hleucophaeus_noCTRL	AGAAACCCAAACTTCAGGATATTGCTCAGTAGCCATAGCCGTTGTATAACCAAAAACCAC
	Obeisa_noCTRL	AGAAACTCAAACCTCAGGATACTGCTCAGTAGCTATAGCCGTTGTATAGCCAAAAACCAC
	Odammah_noCTRL	AGAAACTCAAACCTCAGGATATTGCTCAGTAGCTATAGCCGTTGTATAACCAAAAACCAC
	Oleucoryx_noCTRL	AGAAACTCAAACCTCAGGATATTGCTCAGTAGCTATAGCCGTTGTGTAACCAAAAACCAC
	Ogazella_noCTRL	AGAAACTCAAACCTCAGGATACTGCTCAGTAGCTATAGCCGTTGTATAACCAAAAACCAC
	8839_Tripoli_noCTRL	AGAAACTCAAACCTCAGGATACTGCTCAGTAGCCATAGCCGTTGTATAACCAAAAACCAC
	35370_Dakhla_noCTRL	AGAAACTCAAACCTCAGGATACTGCTCAGTAGCCATAGCCGTTGTATAACCGAAAACCAC
	Tstrepsoceros_noCTRL	AGAAACTCAAACTTCAGGATACTGTTCCGTGGCCATAGCCGTCGTATAACCAAAAACCAC

	Dlunatus_noCTRL	CATCATACCCCCCAAGTAAATTAAAAAAACCATTAAACCTAAAAAAGACCCACCAAAATT
	Dpygargus_noCTRL	CATCATACCCCCCAAGTAAATTAAAAAAACCATTAAACCTAAAAAAGACCCACCAAAATT
	Abuselaphus_noCTRL	CATCATACCTCCTAGATAAATTAAAAAAACTATTAAACCCAAGAAAGATCCACCAAAATT
	Cgnou_noCTRL	CATTATACCCCCCAAATAAATTAAAAAAACCATTAAACCTAAAAAAGACCCACCAAAATT
	Ctaurinus_noCTRL	CATTATACCCCCCAAATAAATTAAAAAAACCATTAAACCTAAAAAAGACCCACCAAAATT
	Hequinus_noCTRL	TATTATACCCCCTAAATAAATCAAAAAAACTATTAAACCCAAAAAGGACCCACCAAAATT
	Hniger_noCTRL	TATCATTCCTCCTAAATAAATTAAAAAGACCATCAACCCCAAAAAAGACCCACCAAAATT
	Hleucophaeus_noCTRL	TATTATCCCTCCCAAATAAATTAAAAAAACTATCAAACCCAGAAAAGATCCACCAAAATT
	Obeisa_noCTRL	CATCATACCCCCTAAATAAATCAAAAAAACCATTAAACCTAAAAAAGACCCACCAAAATT
	Odammah_noCTRL	CATCATACCCCCTAAATAGATCAAAAAGACCATTAAACCTAAAAAAGATCCACCAAAATT
	Oleucoryx_noCTRL	CATCATACCCCCTAAATAGATCAAAAAGACCATTAAACCTAAAAAAGACCCACCAAAATT
	Ogazella_noCTRL	CATCATACCCCCTAAATAAATCAAAAAAACCATTAAACCTAAGAAAGACCCACCAAAATT
	8839_Tripoli_noCTRL	CATTATACCCCCTAAATAAATTAAAAAAACCATTAAACCTAAAAAAGACCCACCAAAATT
	35370_Dakhla_noCTRL	CATTATACCCCCTAAATAAATTAAAAAAACCATTAAACCTAAAAAAGACCCACCAAAATT
	Tstrepsoceros_noCTRL	CATCATGCCACCCAAATAAATTAAAAACACCATCAAACCTAAAAAAGACCCACCAAAATT

	Dlunatus_noCTRL	TAACACAATCCCACACCCAACCCCACCACTCACAATTAAACCCAACCCCCCATAAATAGG
	Dpygargus_noCTRL	TAACACAATCCCACACCCAACCCCACCACTCACAATTAAACCCAACCCCCCATAAATAGG
	Abuselaphus_noCTRL	CAACACAATCCCACACCCAACCCCACCACTCACAATTAAACCCAACCCCCCATAAATAGG
	Cgnou_noCTRL	TAACACAATACCACACCCAACTCCACCACTCACAATTAAACCCAACCCCCCATAAATAGG
	Ctaurinus_noCTRL	TAACACAATACCACACCCAACTCCACCGCTCACAATTAAACCCAACCCCCCATAAATAGG
	Hequinus_noCTRL	CAACACAATACCACACCCAACCCCACCACTCACAATTAACCCCAACCCCCCATAAATAGG
	Hniger_noCTRL	CAACACAATACCACACCCAACCCCACCACTCACAATTAACCCTAACCCCCCATAAATAGG
	Hleucophaeus_noCTRL	TAACACAATACCACACCCAACCCCACCACTCACAATTAACCCTAACCCCCCATAAATAGG
	Obeisa_noCTRL	CAACACGATACCACACCCAACCCCACCACTCACAATTAACCCCAACCCCCCATAAATGGG
	Odammah_noCTRL	CAACACGATACCACACCCAACCCCACCACTCACAATTAACCCCAACCCCCCATAGATGGG
	Oleucoryx_noCTRL	CAACACGATACCACACCCAACCCCACCACTCACAATTAACCCCAACCCCCCATAAATGGG
	Ogazella_noCTRL	CAACACGATGCCACACCCAACCCCACCGCTCACAATTAACCCCAATCCCCCATAAATAGG
	8839_Tripoli_noCTRL	CAACACGATACCACACCCAACCCCACCACTCACAATTAACCCCAACCCCCCGTAAATAGG
	35370_Dakhla_noCTRL	CAACACGATACCACACCCAACCCCACCACTCACAATTAACCCCAACCCCCCGTAAATAGG
	Tstrepsoceros_noCTRL	CAACACAATACCGCAACCAACCCCACCACTCACAATTAACCCTAACCCCCCGTAGATAGG

	Dlunatus_noCTRL	TGAAGGCTTTGAAGAAAAACCCACAAAACCAATCACAAAAATAACACTCAAAATAAATAC
	Dpygargus_noCTRL	TGAAGGCTTTGAAGAAAACCCCACAAAACCAATCACAAAAATAATACTCAAAATAAATAC
	Abuselaphus_noCTRL	TGAAGGTTTTGAAGAGAACCCCACAAAACCAATCACAAAAATAACACTCAAAATAAATAC
	Cgnou_noCTRL	TGAAGGTTTCGAAGAAAATCCCACAAAACCAATCACAAAAATAATACTCAAAATAAATAC
	Ctaurinus_noCTRL	TGAAGGTTTCGAAGAAAATCCCACAAAACCAATCACAAAAATAATACTCAAAATAAATAC
	Hequinus_noCTRL	CGAAGGTTTTGAAGAAAAACCCACAAAACCAATCACAAAAATAATACTCATAATGAATAC
	Hniger_noCTRL	TGAAGGTTTCGAAGAAAACCCCACAAAACCAATCACAAAAATAATACTCAAAATTAATAC
	Hleucophaeus_noCTRL	TGAAGGTTTTGAAGAAAACCCTACAAAACCAATCACAAAAATAATACTCAAAATAAATAC
	Obeisa_noCTRL	TGAAGGCTTTGAAGAAAATCCCACAAAACCAATCACAAAAATAATACTTAAAATAAATAC
	Odammah_noCTRL	AGAAGGCTTTGAAGAAAATCCCACAAAACCAATCACAAAAATAATACTCAAGATAAATAC
	Oleucoryx_noCTRL	AGAAGGCTTTGAAGAAAATCCCACAAAACCAATCACAAAAATAATACTCAAGATAAATAC
	Ogazella_noCTRL	TGAAGGCTTTGAAGAAAACCCCACAAAACCAATCACAAAAATAATACTTAAGATAAATAC
	8839_Tripoli_noCTRL	TGAAGGCTTTGAAGAAAACCCTACAAAACCAATCACAAAAATGATACTCAAAATAAACAC
	35370_Dakhla_noCTRL	TGAAGGCTTTGAAGAAAACCCTACAAAACCAATCACAAAAATGATACTCAAAATAAACAC
	Tstrepsoceros_noCTRL	CGAAGGTTTCGAAGAGAACCCTACAAAACCCATCACAAAAATAATACTCAAAATAAATAC

	Dlunatus_noCTRL	AATATATACTATCATTATTCTCGCATGGAATTTAACCACGACTAATGATATGAAAAACCA
	Dpygargus_noCTRL	AATATACACTATCATTATTCTCGCATGGAATTTAACCACGACTAATGATATGAAAAACCA
	Abuselaphus_noCTRL	AATATACACTATCATTATTCTCGCATGGAATTTAACCACGACTAATGATATGAAAAACCA
	Cgnou_noCTRL	AATGTATTCTATCATTATTCTCGCATGGAGTTTAACCACGACTAATGATATGAAAAACCA
	Ctaurinus_noCTRL	AATGTATTCTATCATTATTCTCGCATGGAGTTTAACCACGACTAATGATATGAAAAACCA
	Hequinus_noCTRL	AATATACATTATCATTATTCTCACATGGAATCTAACCACGACCAATGATATGAAAAACCA
	Hniger_noCTRL	AATGTATATTATCATTATTCTCGCATGGAATCTAACCACGACTAATGATATGAAAAACCA
	Hleucophaeus_noCTRL	AATATATACCATCATTATTCTCGCATGGAATCTAACCACGACTAATGATATGAAAAACCA
	Obeisa_noCTRL	AATATATATTATCATTATTCTCACATGGAATCTAACCACGACTAATGATATGAAAAACCA
	Odammah_noCTRL	AATGTATACTATCATTATTCTCACGTGGAATCTAACCACGACTAATGATATGAAAAACCA
	Oleucoryx_noCTRL	AATGTATACTATCATTATTCTCACATGGAATCTAACCACGACTAATGATATGAAAAACCA
	Ogazella_noCTRL	AATGTATACTATCATTATTCTCACATGGAATCTAACCACGACTAATGATATGAAAAACCA
	8839_Tripoli_noCTRL	AATATATACTATCATTATTCTCACGTGGAATCTAACCACGACTAATGATATGAAAAACCA
	35370_Dakhla_noCTRL	AATATATACTATCATTATTCTCACGTGGAATCTAACCACGACTAATGATATGAAAAACCA
	Tstrepsoceros_noCTRL	AATGTATGTTATCATTATTCTCACATGGAATTTAACCATGACTAATGATATGAAAAACCA

	Dlunatus_noCTRL	TCGTTGTTATTCAACTACAAGAACACTAATGACCAACATTCGAAAAACACACCCACTAAT
	Dpygargus_noCTRL	TCGTTGTTATTCAACTACAAGAACACTAATGACCAACATTCGAAAGACTCACCCACTAAT
	Abuselaphus_noCTRL	TCGTTGTTATTCAACTACAAGAACACTAATGACCAACATCCGAAAGACCCACCCACTAAT
	Cgnou_noCTRL	TCGTTGTTATTCAACTACAAGAACACTAATGACCAACATTCGAAAAACTCACCCACTAAT
	Ctaurinus_noCTRL	TCGTTGTTATTCAACTACAAGAACACTAATGACCAACATTCGAAAAACTCACCCACTAAT
	Hequinus_noCTRL	TCGTTGTCATTCAACTACAAGAACATCAATGACCAACATCCGAAAAACTCACCCGCTGAT
	Hniger_noCTRL	TCGTTGTCATTCAACTACAAGAACATCAATGATCAATATCCGAAAAACTCACCCACTGAT
	Hleucophaeus_noCTRL	TCGTTGTCATTCAACTACAAGAACATCAATGACTAACATTCGAAAAACTCACCCACTGAT
	Obeisa_noCTRL	TCGTTGTCATTCAACTACGAGAACACTAATGACCAACATTCGAAAAACTCACCCACTGAT
	Odammah_noCTRL	TCGTTGTTATTCAACTACAAGAACATTAATGACCAACATTCGAAAAACTCACCCACTGAT
	Oleucoryx_noCTRL	TCGTTGTCATTCAACTACGAGAACATTAATGACCAACATTCGAAAAACCCACCCACTAAT
	Ogazella_noCTRL	TCGTTGTCATTCAACTACGAGAACATTAATGACCAACATTCGAAAAACTCACCCACTAAT
	8839_Tripoli_noCTRL	TCGTTGTCATTCAACTACAAGAACATTAATGACTAACATTCGAAAAACTCACCCACTGAT
	35370_Dakhla_noCTRL	TCGTTGTCATTCAACTACAAGAACATTAATGACTAACATTCGAAAAACTCACCCACTGAT
	Tstrepsoceros_noCTRL	TCGTTGTCATTCAACTATAAGAACACTAATGACCAACATTCGAAAATCCCACCCACTAAT

	Dlunatus_noCTRL	AAAAATTGTTAACAATGCATTCATTGATCTCCCGGCCCCATCAAATATCTCATCATGATG
	Dpygargus_noCTRL	AAAAATTGTTAACAATGCATTCATTGACCTCCCAGCCCCATCAAACATCTCATCATGATG
	Abuselaphus_noCTRL	AAAAATTATCAACAATGCATTCATCGATCTCCCAGCCCCATCAAACATTTCATCATGATG
	Cgnou_noCTRL	AAAAATTATTAACAACGCATTCATTGACCTCCCAGCCCCATCAAACATCTCATCATGATG
	Ctaurinus_noCTRL	AAAAATTGTTAACAACGCATTCATTGACCTCCCAGCCCCATCAAACATCTCATCATGATG
	Hequinus_noCTRL	AAAAATTGTAAACAACGCATTTATTGACCTCCCAGCTCCATCAAATATCTCATCATGATG
	Hniger_noCTRL	AAAAATTGTAAACAACGCATTCATTGACCTCCCAACCCCACCAAATATCTCATCGTGATG
	Hleucophaeus_noCTRL	AAAAATCGTAAACAACGCATTCATTGACCTCCCAACCCCATCAAATATCTCATCATGATG
	Obeisa_noCTRL	AAAAATTGTAAACAACGCATTCATCGACCTCCCAGCCCCATCAAACATCTCATCATGATG
	Odammah_noCTRL	GAAAATTGTAAACAACGCATTCATCGACCTCCCAGCCCCATCAAACATCTCATCATGATG
	Oleucoryx_noCTRL	AAAAATTGTAAACAACGCATTCATCGACCTCCCAGCCCCATCAAACATCTCATCATGATG
	Ogazella_noCTRL	AAAAATTGTAAACAACGCATTCATCGACCTCCCAACCCCATCAAACATCTCATCATGATG
	8839_Tripoli_noCTRL	AAAAATTGTAAACAACGCATTTATCGACCTCCCAGCCCCATCAAACATTTCATCATGATG
	35370_Dakhla_noCTRL	AAAAATTGTAAACAACGCATTTATCGACCTCCCAGCCCCATCAAACATTTCATCATGATG
	Tstrepsoceros_noCTRL	AAAAATTGTAAACAACGCATTCATCGACCTCCCAGCCCCGTCAAATATCTCATCATGATG

	Dlunatus_noCTRL	AAACTTTGGCTCTCTTCTGGGCATATGCCTAATTCTACAGATCCTAACAGGACTATTCCT
	Dpygargus_noCTRL	AAACTTTGGCTCTCTCCTGGGCATCTGCCTAATCCTGCAAATCCTAACAGGACTATTCCT
	Abuselaphus_noCTRL	AAATTTTGGCTCTCTTCTAGGCATCTGCCTAATCCTACAAATCCTAACAGGACTATTTCT
	Cgnou_noCTRL	AAATTTTGGCTCTCTTCTGGGCATCTGCCTGATCCTACAAATCCTAACAGGGTTATTTCT
	Ctaurinus_noCTRL	AAATTTTGGCTCTCTTCTGGGCATCTGCCTGATTCTACAAATCCTAACAGGGTTATTTCT
	Hequinus_noCTRL	AAACTTTGGCTCCCTCCTAGGCATCTGCCTAATTCTACAAATCCTAACAGGCCTATTCCT
	Hniger_noCTRL	AAACTTCGGCTCCCTCCTAGGTATCTGCTTAATTCTACAAATCCTGACGGGCCTATTCCT
	Hleucophaeus_noCTRL	AAACTTCGGCTCCCTCCTAGGCATCTGCTTAATCCTACAAATCCTAACAGGCCTATTCCT
	Obeisa_noCTRL	AAACTTTGGCTCCCTACTAGGTGTCTGCCTAATTCTGCAAATTTTAACAGGCCTATTCCT
	Odammah_noCTRL	AAACTTTGGCTCCCTACTAGGCATCTGCCTAATTCTGCAAATTTTAACAGGTCTATTCCT
	Oleucoryx_noCTRL	AAACTTTGGCTCCCTACTAGGTATCTGCCTAATTCTGCAAATTTTAACAGGCCTATTCCT
	Ogazella_noCTRL	AAACTTTGGCTCCCTGCTAGGTGTCTGCCTAATTCTGCAAATTCTAACAGGTCTATTCCT
	8839_Tripoli_noCTRL	AAACTTTGGCTCCCTACTAGGCATCTGCCTAATCCTGCAAATCTTAACAGGCCTATTCCT
	35370_Dakhla_noCTRL	AAACTTTGGCTCCCTACTAGGCATCTGCCTAATCCTGCAAATCTTAACAGGCCTATTCCT
	Tstrepsoceros_noCTRL	AAACTTCGGATCCCTTCTAGGAATCTGCCTAATTCTACAAATCCTCACAGGCTTATTCCT

	Dlunatus_noCTRL	AGCAATACACTACACATCCGATACAATAACAGCATTCTCCTCTGTCACCCACATTTGCCG
	Dpygargus_noCTRL	AGCAATACACTATACATCTGACACAATAACAGCATTTTCCTCTGTCACCCACATTTGCCG
	Abuselaphus_noCTRL	AGCAATACACTACACATCCGACACAATAACAGCATTTTCCTCTGTCACCCACATTTGCCG
	Cgnou_noCTRL	AGCAATACACTACACATCCGATACAACAACAGCATTTTCCTCCGTCACCCACATTTGCCG
	Ctaurinus_noCTRL	AGCAATACACTACACATCCGATACAACAACAGCATTTTCCTCCGTCACCCACATTTGCCG
	Hequinus_noCTRL	AGCAATACACTACACATCTGACACAACGACAGCATTCTCCTCTGTCGCCCACATTTGCCG
	Hniger_noCTRL	AGCAATACACTACACATCCGACACGATAACAGCATTCTCCTCTGTCACTCATATTTGCCG
	Hleucophaeus_noCTRL	AGCAATACACTATACATCCGACACAATAACAGCATTTTCCTCTGTCACCCATATCTGCCG
	Obeisa_noCTRL	AGCAATACACTACACATCCGACACAACAACAGCATTCTCCTCTGTCACCCACATTTGCCG
	Odammah_noCTRL	AGCAATACATTACACATCCGACACAACAACAGCATTCTCCTCTGTCACCCACATTTGCCG
	Oleucoryx_noCTRL	GGCAATACACTACACATCTGACACAACAACAGCATTCTCCTCTGTCACCCACATCTGCCG
	Ogazella_noCTRL	AGCAATACACTATACATCTGACACAACAACAGCATTTTCCTCTGTCACCCACATTTGCCG
	8839_Tripoli_noCTRL	AGCGATACACTACACATCCGACACAACAACAGCATTCTCCTCTGTCGCCCACATTTGCCG
	35370_Dakhla_noCTRL	AGCGATACACTACACATCCGACACAACAACAGCATTCTCCTCTGTCGCCCACATTTGCCG
	Tstrepsoceros_noCTRL	AGCAATACACTACACGTCAGACACAACAACAGCATTCTCTTCTGTCACTCATATCTGCCG

	Dlunatus_noCTRL	AGACGTCAACTATGGCTGAATCATCCGATATATACACGCAAACGGAGCATCAATATTTTT
	Dpygargus_noCTRL	AGACGTCAACTATGGTTGAATCATCCGATACATACACGCAAACGGAGCATCAATATTCTT
	Abuselaphus_noCTRL	AGACGTAAACTACGGCTGAGTCATCCGATACATACACGCAAACGGAGCCTCAATATTTTT
	Cgnou_noCTRL	AGATGTTAACTATGGCTGAATCATCCGATATATACACGCAAACGGGGCATCAATATTTTT
	Ctaurinus_noCTRL	AGATGTTAACTATGGCTGAATCATCCGATATATACACGCAAACGGGGCATCAATATTTTT
	Hequinus_noCTRL	AGATGTCAACTATGGCTGAATTATCCGATACATACATGCAAACGGAGCATCAATATTTTT
	Hniger_noCTRL	AGATGTCAACTACGGCTGAATCATTCGATACATACACGCAAACGGGGCATCAATATTCTT
	Hleucophaeus_noCTRL	AGACGTCAACTATGGATGAATCATTCGATACATACATGCAAACGGAGCATCGATATTTTT
	Obeisa_noCTRL	AGACGTCAACTATGGCTGAATCATCCGATACATACACGCAAACGGAGCATCAATATTTTT
	Odammah_noCTRL	AGACGTCAACTATGGCTGAATCATCCGATACATACACGCAAACGGAGCATCAATATTTTT
	Oleucoryx_noCTRL	AGACGTCAACTATGGCTGAATCATCCGATATATACACGCAAATGGAGCATCAATATTTTT
	Ogazella_noCTRL	AGACGTCAACTATGGCTGAATCATCCGATACATACACGCAAACGGAGCATCAATATTTTT
	8839_Tripoli_noCTRL	AGACGTCAATTATGGCTGAATCATCCGATACATACACGCAAACGGAGCATCAATATTTTT
	35370_Dakhla_noCTRL	AGACGTCAATTATGGCTGAATCATCCGATACATACACGCAAACGGAGCATCAATATTTTT
	Tstrepsoceros_noCTRL	AGACGTAAACTACGGCTGAATTATCCGATATATACATGCAAACGGAGCCTCAATATTCTT

	Dlunatus_noCTRL	CATCTGCCTATTCCTGCACATAGGACGAGGCCTATATTACGGATCCTACATCTTTCTAGA
	Dpygargus_noCTRL	CATCTGCCTATTCCTGCACGTAGGACGAGGCCTGTATTACGGGTCCTACACCTTTCTAGA
	Abuselaphus_noCTRL	CATCTGCCTATTCCTACATGTAGGACGAGGCCTATACTACGGATCCTACGCCTTCCTAGA
	Cgnou_noCTRL	CATCTGCCTATTCTTGCACGTAGGACGAGGCCTCTACTACGGATCATATACCTTCCTAGA
	Ctaurinus_noCTRL	CATCTGCCTATTCTTGCACGTAGGACGAGGCCTCTACTACGGGTCATATACCTTCCTAGA
	Hequinus_noCTRL	CATCTGCCTATTCATACACGTAGGACGAGGCCTCTACTACGGATCATATACCTTCCTAGA
	Hniger_noCTRL	CATCTGCCTATTCATGCATGTAGGACGAGGCCTCTATTACGGATCATACACCTTCCTAAA
	Hleucophaeus_noCTRL	TATCTGCCTATTCATGCATGTAGGACGAGGCCTCTATTACGGATCATACATCTTCCTAAA
	Obeisa_noCTRL	CATCTGCCTATTCATACACGTAGGACGAGGCCTTTACTACGGGTCGTATACTTTCCTAGA
	Odammah_noCTRL	CATCTGCCTATTCATACATGTAGGACGAGGCCTCTACTACGGGTCATATACTTTCTTAGA
	Oleucoryx_noCTRL	CATCTGCCTATTCATACACGTAGGACGAGGCCTCTACTATGGATCGTATACTTTCTTAGA
	Ogazella_noCTRL	CATCTGCCTGTTCATACACGTAGGACGAGGCCTCTACTATGGGTCATATACTTTCTTAGA
	8839_Tripoli_noCTRL	TATCTGCCTATTCATACACGTAGGACGAGGCCTCTACTATGGGTCATATACCTTCCTAGA
	35370_Dakhla_noCTRL	TATCTGCCTATTCATACACGTAGGACGAGGCCTCTACTATGGGTCATATACCTTCCTAGA
	Tstrepsoceros_noCTRL	CATTTGCCTGTATGTACATGTAGGACGGGGAATATATTACGGATCATACACTTTTCTAGA

	Dlunatus_noCTRL	AACATGGAACGTCGGAGTAATTCTCCTATTCGCAACAATGGCCACAGCATTCATGGGCTA
	Dpygargus_noCTRL	AACATGAAACATCGGAGTAATTCTCCTATTCGCAACGATAGCCACAGCATTCATGGGATA
	Abuselaphus_noCTRL	AACATGAAACGTCGGAGTAATCCTTTTATTCGCAACAATGGCCACAGCATTTATGGGCTA
	Cgnou_noCTRL	AACATGAAACGTTGGGGTAATCCTCTTATTCGCAACAATAGCCACAGCATTCATGGGCTA
	Ctaurinus_noCTRL	AACATGAAACGTTGGAGTAATCCTCTTATTCGCAACAATAGCCACAGCATTCATGGGCTA
	Hequinus_noCTRL	AACATGAAACATCGGAGTAATCCTCCTATTCGCAACAATAGCCACAGCATTTATAGGTTA
	Hniger_noCTRL	AACATGAAACATCGGAGTAATTCTCTTATTCACAACAATAGCTACAGCATTCATAGGCTA
	Hleucophaeus_noCTRL	AACATGAAACGTCGGAGTAATCCTCCTATTTGCAACAATAGCCACAGCATTCATAGGCTA
	Obeisa_noCTRL	GACATGAAACGTCGGAGTAATCCTCCTATTCGCAACAATAGCGACAGCATTTATAGGCTA
	Odammah_noCTRL	GACATGAAATGTCGGAGTAATCCTCTTATTCGCAACAATAGCTACAGCATTTATAGGCTA
	Oleucoryx_noCTRL	GACATGAAACGTCGGAGTAATCCTCTTATTCGCAACAATAGCTACAGCATTTATAGGCTA
	Ogazella_noCTRL	AACATGAAACATCGGAGTAATCCTTTTATTCGCAACAATAGCTACAGCATTTATAGGCTA
	8839_Tripoli_noCTRL	AACATGAAACGTCGGAGTAATCCTCCTATTTACAACAATAGCCACAGCATTTATAGGCTA
	35370_Dakhla_noCTRL	AACATGAAACGTCGGAGTAATCCTCCTATTTACAACAATAGCCACAGCATTTATAGGCTA
	Tstrepsoceros_noCTRL	GACATGAAACATCGGAGTAATTCTCCTATTCACAGTTATAGCCACAGCATTCATAGGCTA

	Dlunatus_noCTRL	CGTCCTACCATGAGGACAAATATCATTCTGAGGAGCAACAGTCATCACTAACCTCCTCTC
	Dpygargus_noCTRL	TGTCCTGCCATGAGGACAAATATCATTCTGAGGAGCAACAGTCATCACCAACCTCCTCTC
	Abuselaphus_noCTRL	CGTCCTGCCATGAGGACAAATATCATTCTGAGGGGCAACAGTCATCACTAACCTCCTCTC
	Cgnou_noCTRL	TGTACTACCATGAGGACAAATATCATTCTGAGGAGCAACAGTCATCACCAACCTCCTCTC
	Ctaurinus_noCTRL	TGTACTACCATGAGGACAAATATCATTCTGAGGAGCAACAGTCATCACCAACCTCCTCTC
	Hequinus_noCTRL	TGTTCTACCATGAGGACAAATATCATTCTGAGGAGCAACAGTCATCACCAACCTCCTCTC
	Hniger_noCTRL	TGTCCTGCCATGAGGACAAATATCATTCTGAGGAGCAACAGTCATCACTAATCTCCTCTC
	Hleucophaeus_noCTRL	CGTCCTGCCATGAGGACAAATATCATTTTGAGGAGCAACAGTCATCACTAATCTCCTCTC
	Obeisa_noCTRL	CGTCCTACCATGAGGACAAATATCATTTTGAGGGGCAACAGTCATCACTAACCTTCTCTC
	Odammah_noCTRL	CGTCCTACCATGAGGACAAATATCATTTTGAGGGGCAACAGTTATCACTAACCTTCTCTC
	Oleucoryx_noCTRL	CGTCCTACCATGAGGACAAATATCATTTTGAGGAGCAACAGTTATCACCAACCTCCTCTC
	Ogazella_noCTRL	CGTCCTACCATGAGGACAAATATCATTTTGAGGGGCAACAGTCATCACTAACCTTCTCTC
	8839_Tripoli_noCTRL	TGTCCTGCCATGAGGACAAATATCATTCTGAGGAGCAACAGTCATCACCAACCTTCTCTC
	35370_Dakhla_noCTRL	TGTCCTGCCATGAGGACAAATATCATTCTGAGGGGCAACAGTCATCACCAACCTTCTCTC
	Tstrepsoceros_noCTRL	CGTGCTACCATGAGGACAAATATCATTCTGAGGAGCAACAGTAATTACAAACCTTTTATC

	Dlunatus_noCTRL	AGCAATTCCATACATCGGCACAAACCTAGTCGAATGGATCTGAGGGGGCTTCTCAGTAGA
	Dpygargus_noCTRL	AGCAATTCCATACATCGGCACAAACCTAGTCGAATGAATCTGAGGAGGTTTCTCAGTAGA
	Abuselaphus_noCTRL	AGCAATCCCGTATATTGGCACAGATCTAGTCGAATGAATCTGAGGGGGATTCTCAGTAGA
	Cgnou_noCTRL	AGCAATCCCATACATTGGCACTAACCTAGTCGAATGAATCTGAGGGGGATTCTCGGTAGA
	Ctaurinus_noCTRL	AGCAATCCCATACATTGGCACTAACCTAGTCGAATGAATCTGAGGGGGATTCTCAGTAGA
	Hequinus_noCTRL	AGCAATCCCATATATTGGCACAAACCTAGTCGAATGAATCTGAGGGGGATTCTCCGTAGA
	Hniger_noCTRL	AGCAATCCCATATATCGGCACAAACCTAGTCGAATGAATCTGAGGGGGATTCTCCGTAGA
	Hleucophaeus_noCTRL	AGCAATCCCATACATTGGCACAAACTTAGTCGAATGAATCTGAGGAGGATTCTCCGTAGA
	Obeisa_noCTRL	AGCAATCCCATACATCGGCACAGACCTAGTCGAATGGATTTGAGGGGGGTTCTCCGTAGA
	Odammah_noCTRL	AGCAATCCCATACATCGGCACAAATCTAGTCGAATGAATTTGAGGGGGATTCTCCGTAGA
	Oleucoryx_noCTRL	AGCAATTCCATACATCGGCACAAATCTAGTCGAATGGATTTGAGGAGGATTCTCCGTAGA
	Ogazella_noCTRL	AGCAATCCCATACATCGGCACAAACCTAGTCGAATGGATTTGAGGGGGATTCTCCGTAGA
	8839_Tripoli_noCTRL	AGCAATCCCATATATCGGCACAGACCTGGTCGAATGAATCTGAGGAGGATTCTCCGTAGA
	35370_Dakhla_noCTRL	AGCAATCCCATATATCGGCACAGACCTGGTCGAATGAATCTGAGGAGGATTCTCCGTAGA
	Tstrepsoceros_noCTRL	AGCAATCCCTTATATTGGCACCAACCTAGTTGAATGAATCTGAGGAGGCTTTTCAGTGGA

	Dlunatus_noCTRL	CAAAGCCACCCTCACCCGATTCTTTGCCTTCCACTTTATTCTCCCATTTATCATTGCAGC
	Dpygargus_noCTRL	CAAAGCCACCCTCACCCGATTCTTTGCCTTCCACTTTATTCTCCCTTTTATCATTGCAGC
	Abuselaphus_noCTRL	CAAAGCAACCCTTACCCGATTTTTTGCCTTCCACTTCATCCTYCCATTTATCATTGCAGC
	Cgnou_noCTRL	CAAAGCAACCCTCACCCGATTTTTCGCCTTCCACTTCATCCTCCCATTTATCATCACAGC
	Ctaurinus_noCTRL	CAAAGCAACCCTTACCCGATTTTTCGCCTTCCACTTCATCCTCCCATTTATCATCACAGC
	Hequinus_noCTRL	CAAAGCAACCCTCACCCGATTCTTCGCCTTCCACTTTATTCTTCCCTTTATCATCACTGC
	Hniger_noCTRL	CAAAGCAACCCTCACCCGATTCTTTGCTTTCCACTTTATTCTCCCTTTTATCATTACTGC
	Hleucophaeus_noCTRL	CAAAGCAACCCTCACCCGATTCTTCGCCTTCCACTTTATTCTCCCCTTTATCATCACTGC
	Obeisa_noCTRL	CAAAGCAACCCTCACCCGATTTTTCGCCTTCCACTTTATTCTCCCTTTTATTATTGCTGC
	Odammah_noCTRL	CAAAGCAACCCTCACCCGATTTTTCGCCTTCCACTTTATTCTCCCTTTTATTATCGCTGC
	Oleucoryx_noCTRL	CAAGGCAACTCTCACCCGATTTTTCGCCTTCCACTTTATTCTCCCTTTTATTATCGCTGC
	Ogazella_noCTRL	CAAAGCAACCCTCACCCGATTCTTCGCCTTCCACTTTATTCTCCCCTTTATTATCGCTGC
	8839_Tripoli_noCTRL	CAAAGCAACCCTTACCCGATTTTTCGCCTTCCACTTTATTCTCCCCTTTATTATCGCTGC
	35370_Dakhla_noCTRL	CAAAGCAACCCTTACCCGATTTTTCGCCTTCCACTTTATTCTCCCCTTTATTATCGCTGC
	Tstrepsoceros_noCTRL	CAAAGCAACCTTAACCCGATTCTTCGCTTTCCACTTCATCCTCCCGTTCATTATTGCAGC

	Dlunatus_noCTRL	TCTTGCCATAGTCCACCTCTTATTTCTCCACGAAACAGGATCTAATAACCCCACAGGAAT
	Dpygargus_noCTRL	TCTTGCCATAGTTCACCTCTTATTCCTCCACGAAACAGGATCTAACAACCCCACAGGAAT
	Abuselaphus_noCTRL	CCTTGCCATAGTCCACCTCTTATTCCTCCACGAAACAGGATCCAACAACCCCACAGGAAT
	Cgnou_noCTRL	CCTTGCTATAGTCCATCTCCTATTCCTCCACGAGACAGGATCTAACAATCCCACAGGAAT
	Ctaurinus_noCTRL	CCTTGCTATAGTCCATCTCCTATTCCTCCACGAAACAGGATCTAACAATCCCACAGGAAT
	Hequinus_noCTRL	CCTTGCCATAGTACACCTACTCTTTCTCCATGAGACAGGCTCCAACAACCCCACAGGAAT
	Hniger_noCTRL	CCTCGCCATAGTACACCTACTCTTTCTTCACGAAACAGGCTCCAACAACCCCACAGGAAT
	Hleucophaeus_noCTRL	CCTCGCCATAGTACACCTACTCTTTCTCCACGAAACAGGCTCCAACAACCCTACAGGAAT
	Obeisa_noCTRL	CCTTGCCATAGTCCATCTACTCTTTCTCCACGAAACAGGCTCCAACAACCCTACAGGAAT
	Odammah_noCTRL	CCTTGCCATAGTCCACCTACTCTTTCTCCACGAAACAGGCTCCAACAACCCTACAGGAAT
	Oleucoryx_noCTRL	CCTTGCTATAGTCCATCTACTCTTTCTCCACGAAACAGGCTCCAACAACCCCACAGGAAT
	Ogazella_noCTRL	CCTTGCCATAGTCCATCTACTCTTTCTCCACGAAACAGGCTCCAACAACCCTACAGGAAT
	8839_Tripoli_noCTRL	CCTTGCCATAGTCCATCTACTCTTTCTCCACGAAACAGGCTCCAACAACCCTACAGGAAT
	35370_Dakhla_noCTRL	CCTTGCCATAGTCCATCTACTCTTTCTCCACGAAACAGGCTCCAACAACCCTACAGGAAT
	Tstrepsoceros_noCTRL	ACTAGCCATAGTCCACCTACTATTTCTCCACGAAACAGGATCTAACAACCCAACAGGAAT

	Dlunatus_noCTRL	CTCATCAGATGCAGACAAAATTCCGTTCCACCCCTACTATACCATCAAAGACGCCCTAGG
	Dpygargus_noCTRL	CTCATCAGATGCAGATAAAATCCCGTTTCACCCCTACTATACTATCAAAGACATCCTAGG
	Abuselaphus_noCTRL	CYCATCAGACGCAGATAAAATCCCATTCCACCCCTACTATACCATCAAGGACATCCTAGG
	Cgnou_noCTRL	TTCATCCGACACCGATAAAATCCCATTCCACCCCTATTACACCATCAAAGACATCCTAGG
	Ctaurinus_noCTRL	TTCATCCGACACCGATAAAATCCCATTCCACCCCTATTACACCATCAAAGACATCCTAGG
	Hequinus_noCTRL	TTCATCAGACGCAGACAAGATCCCATTCCATCCTTACTACACCATTAAAGACATTCTAGG
	Hniger_noCTRL	TTCATCAGACGCAGACAAAATCCCGTTCCATCCTTACTATACTATTAAAGACATCCTAGG
	Hleucophaeus_noCTRL	TCCATCAGACGCAGACAAAATCCCATTCCATCCCTACTATACCATTAAAGACATTATAGG
	Obeisa_noCTRL	CACCTCAGACACAGACAAGATCCCATTCCACCCTTATTATACCATTAAAGACATCTTAGG
	Odammah_noCTRL	CACCTCAGACACAGACAAAATTCCGTTCCACCCTTATTATACCATTAAAGATATCTTAGG
	Oleucoryx_noCTRL	CACCTCAGACACAGATAAAATTCCATTCCACCCCTATTATACCATTAAAGACATCTTAGG
	Ogazella_noCTRL	CACCTCAGACACAGACAAGATCCCATTCCACCCCTATTATACCATTAAAGACATCTTAGG
	8839_Tripoli_noCTRL	CTCCTCAGACACAGACAAAATCCCATTCCACCCTTACTATACCATTAAAGACATCTTAGG
	35370_Dakhla_noCTRL	CTCCTCAGACACAGACAAAATCCCATTCCACCCTTACTATACCATTAAAGACATCTTAGG
	Tstrepsoceros_noCTRL	CTCATCAGACATAGACAAAATCCCATTCCACCCTTACTATACTATCAAAGATATCTTAGG

	Dlunatus_noCTRL	CGCCCTACTACTGATTCTAGCCCTCACACTACTAGTACTATTTGCACCCGACCTGCTCGG
	Dpygargus_noCTRL	CGCCCTACTACTAATTCTAGCCCTCATACTATTAGTGCTATTCGCACCCGACCTGCTCGG
	Abuselaphus_noCTRL	CGCCCTATTACTAATCCTAGCCCTCATGCTACTAGTRCTATTCGTACCCGACCTGCTCGG
	Cgnou_noCTRL	CGCTCTATTACTAATTCTAGCCCTCATACTACTAGTACTATTCGCGCCCGATTTACTTGG
	Ctaurinus_noCTRL	CGCTCTATTACTAATTCTAGCCCTAATACTACTAGTACTATTCGCGCCCGATTTACTTGG
	Hequinus_noCTRL	CGCCCTACTACTAATTCTAGCCCTCATACTACTAGTACTATTCGCACCCGACCTACTTGG
	Hniger_noCTRL	TGCCCTACTACTAATCTTAGCCCTCATATTACTAGTACTGTTCGCACCCGACCTACTTGG
	Hleucophaeus_noCTRL	CGCCCTATTACTAATCACAACCCTCATACTACTAGTACTATTCGCACCCGACCTGCTTGG
	Obeisa_noCTRL	CGCCCTACTACTAATCCTAGCCCTTATGCTACTAGTATTATTCGCACCCGACCTACTTGG
	Odammah_noCTRL	CGCCCTACTACTAATCCTAGCCCTTATGTTGCTAGTATTATTCGCACCCGACCTACTTGG
	Oleucoryx_noCTRL	CGCCCTACTACTAATCCTAGTCCTTATACTACTAGTATTATTCGCACCCGACCTACTTGG
	Ogazella_noCTRL	CGCCCTATTACTAATCCTAGCCCTCATGCTACTAGTATTATTCGCACCCGACCTACTTGG
	8839_Tripoli_noCTRL	CGCCCTACTACTAATTCTAGTCCTCATACTACTAGTATTATTCACACCCGACCTACTTGG
	35370_Dakhla_noCTRL	CGCCCTACTACTAATTCTAGTCCTCATACTACTAGTATTATTCACACCCGACCTACTTGG
	Tstrepsoceros_noCTRL	CGCCCTACTGTTAGTCCTAGCTCTAATACTACTAGTACTATTTACACCCGACCTCCTCGG

	Dlunatus_noCTRL	AGACCCAGACAACTACACCCCTGCAAACCCACTCAACACACCCCCTCACATCAAGCCCGA
	Dpygargus_noCTRL	AGACCCAGACAACTACACCCCCGCAAACCCACTTAACACGCCCCCTCACATCAAACCCGA
	Abuselaphus_noCTRL	AGATCCAGATAACTACACCCCCGCAAACCCGCTTAACACACCCCCTCACATCAAACCCGA
	Cgnou_noCTRL	AGACCCAGACAACTACACCCCCGCAAATCCACTCAACACACCCCCTCACATCAAGCCCGA
	Ctaurinus_noCTRL	AGACCCAGACAACTACACCCCCGCAAATCCACTCAACACACCCCCTCACATCAAGCCCGA
	Hequinus_noCTRL	AGACCCAGACAACTATACCCCAGCAAACCCACTCAACACACCCCCTCACATTAAACCCGA
	Hniger_noCTRL	AGACCCAGATAACTACACCCCAGCRAACCCACTCAATACACCCCCTCACATCAAGCCCGA
	Hleucophaeus_noCTRL	AGATCCAGACAACTATACCCCAGCAAACCCACTCAACACACCCCCTCACATCAAGCCTGA
	Obeisa_noCTRL	AGACCCAGACAATTACACCCCAGCAAATCCACTTAACACACCCCCTCACATCAAACCCGA
	Odammah_noCTRL	AGACCCAGATAATTATACACCAGCAAATCCACTTAACACACCCCCTCACATCAAACCCGA
	Oleucoryx_noCTRL	AGACCCAGACAATTACACCCCAGCAAATCCACTCAACACACCCCCTCACATCAAACCCGA
	Ogazella_noCTRL	AGACCCGGACAATTATACCCCAGCAAATCCACTTAACACACCCCCTCACATCAAACCCGA
	8839_Tripoli_noCTRL	AGACCCAGACAATTATACCCCAGCAAATCCACTTAGCACGCCCCCTCACATCAAACCTGA
	35370_Dakhla_noCTRL	AGACCCAGACAATTATACCCCAGCAAATCCACTTAGCACGCCCCCTCACATCAAACCTGA
	Tstrepsoceros_noCTRL	AGACCCTGACAACTACACCCCAGCAAACCCACTCAACACACCTCCCCATATTAAACCCGA

	Dlunatus_noCTRL	GTGATATTTTCTATTCGCATACGCAATCCTACGATCAATCCCCAACAAGCTAGGAGGGGT
	Dpygargus_noCTRL	ATGATACTTCCTATTCGCATACGCAATCCTTCGATCAATCCCCAACAAACTAGGAGGAGT
	Abuselaphus_noCTRL	ATGATATTTCCTATTTGCATAYGCAATCCTACGATCAATCCCTAACAAGCTAGGAGGAGT
	Cgnou_noCTRL	ATGATATTTCCTATTTGCATATGCAATCCTACGATCAATCCCTAACAAACTAGGAGGAGT
	Ctaurinus_noCTRL	ATGATACTTCCTATTTGCATATGCAATCCTACGATCAATCCCCAACAAACTAGGAGGAGT
	Hequinus_noCTRL	ATGATATTTTTTATTCGCGTACGCAATTCTACGATCGATCCCCAATAAGCTGGGAGGAGT
	Hniger_noCTRL	ATGATATTTCTTATTTGCATACGCAATCCTCCGATCAATTCCCAATAAACTAGGAGGAGT
	Hleucophaeus_noCTRL	ATGATACTTCCTATTTGCATACGCAATCCTACGATCAATCCCCAATAAACTAGGAGGAGT
	Obeisa_noCTRL	ATGATACTTCCTATTTGCATACGCAATCTTACGATCAATCCCTAACAAACTAGGAGGCGT
	Odammah_noCTRL	ATGATATTTCCTATTTGCATATGCGATCTTACGATCAATCCCCAACAAACTAGGAGGCGT
	Oleucoryx_noCTRL	ATGATATTTCCTATTTGCATATGCAATCCTACGATCAATCCCCAACAAACTAGGAGGCGT
	Ogazella_noCTRL	ATGATACTTCCTATTTGCATACGCAATCTTACGATCAATCCCCAACAAACTAGGAGGTGT
	8839_Tripoli_noCTRL	ATGATATTTCCTATTTGCATACGCAATTCTACGATCAATCCCCAACAAACTAGGAGGAGT
	35370_Dakhla_noCTRL	ATGATATTTCCTATTTGCATACGCAATTCTACGATCAATCCCCAACAAACTAGGAGGAGT
	Tstrepsoceros_noCTRL	ATGATATTTCCTATTCGCATACGCAATCCTACGATCGATCCCCAACAAGCTCGGAGGAGT

	Dlunatus_noCTRL	CCTAGCTCTAGTCCTCTCAATCCTAATCCTAGTACTTATACCGCTACTCCACACATCCAA
	Dpygargus_noCTRL	CCTAGCTTTAGTCCTCTCGATCCTAATCCTAGTACTCATACCACTACTACACACATCCAA
	Abuselaphus_noCTRL	CCTAGCTTTAGTTCTCTCAATCCTAATCCTAGTACTCGTACCACTACTCCACACGTCCAA
	Cgnou_noCTRL	CTTAGCCCTAGTCCTATCAATCCTAATCCTAGTACTCATACCACTGCTCCACACATCCAA
	Ctaurinus_noCTRL	CTTAGCCCTGGTCCTCTCAATCCTAATCCTAGTACTCATACCCCTGCTCCACACATCCAA
	Hequinus_noCTRL	CCTAGCCCTAGTCCTCTCAATCCTAATCTTAGTACTAATACCCGCACTCCACACATCTAA
	Hniger_noCTRL	TCTAGCCCTAATCTTCTCAATTCTAATTCTAGTACTTATACCTGCACTCCATACATCCAA
	Hleucophaeus_noCTRL	CCTAGCTCTAGTCCTCTCAATCCTAGTTCTAGTCCTTATACCCATACTCCACACATCCAA
	Obeisa_noCTRL	CCTAGCCCTAGTCCTCTCAATCTTAATCCTGGTACTCGTACCCGCACTCCATACATCCAA
	Odammah_noCTRL	CCTAGCCCTAGTCCTCTCAATCCTAATCCTGGTACTCGTACCCACACTCCACACATCCAA
	Oleucoryx_noCTRL	CCTAGCCCTAGTCCTCTCAATCCTAATCCTGGTACTCGTACCCGCACTCCACATATCCAA
	Ogazella_noCTRL	CCTAGCCCTAGTCCTCTCAATCCTAATCCTGGTACTCGTACCCACACTCCACACATCCAA
	8839_Tripoli_noCTRL	TCTAGCCTTAGTCCTCTCAATCCTAATCCTGGTACTCGTACCCGCACTCCACACATCCAA
	35370_Dakhla_noCTRL	TCTAGCCTTAGTCCTCTCAATCCTAATCCTGGTACTCGTACCCGCACTCCACACATCCAA
	Tstrepsoceros_noCTRL	TCTAGCTCTAGTACTATCAATTCTTATTCTTATCTTTTTACCTTTACTACACACATCTAA

	Dlunatus_noCTRL	ACAACGAAGCATAATGTTTCGACCAATCAGCCAGTGCATATTCTGAATCCTAGTAGCGGA
	Dpygargus_noCTRL	ACAACGAAGCATGATGTTTCGACCAATTAGCCAATGTGTATTCTGAATTCTAGTAGCAGA
	Abuselaphus_noCTRL	ACAACGAAGCATGATATTCCGACCAATCAGCCAATGCATATTCTGAATTCTAGTAGCAGA
	Cgnou_noCTRL	ACAACGAAGCATGATATTTCGACCAATCAGCCAATGCATATTCTGAATCCTAGTAGCAGA
	Ctaurinus_noCTRL	ACAACGAAGCATGATATTTCGACCAATCAGCCAATGCATATTCTGAATCCTAGTTGCAGA
	Hequinus_noCTRL	ACAACGAAGCATAATATTCCGACCAATCAGCCAATGCATTTTCTGAATCTTAGTAGCAGA
	Hniger_noCTRL	ACAACGAAGCATGATATTCCGGCCAATCAGCCAATGTATCTTCTGAATCTTAGTGGCAGA
	Hleucophaeus_noCTRL	ACAACGAAGCATAATATTTCGACCAATCAGCCAATGTATCTTCTGAATCTTAGTAGCAGA
	Obeisa_noCTRL	ACAACGAAGCATGATATTTCGACCAATCAGCCAATGTATTTTCTGAATCTTAGTAGCAGA
	Odammah_noCTRL	ACAACGAAGCATGATATTTCGACCAATCAGCCAATGCATTTTCTGAATCTTAGTAGCAGA
	Oleucoryx_noCTRL	ACAACGAAGCATGATATTTCGACCAATCAGCCAATGCATTTTCTGAATCTTAGTAGCAGA
	Ogazella_noCTRL	ACAACGAAGCATGATATTCCGACCAATCAGCCAATGTGTTTTCTGAATCTTAGTAGCAGA
	8839_Tripoli_noCTRL	GCAACGAAGCATAATATTTCGACCAATCAGCCAATGCATTTTCTGAATCTTAGTAGCAGA
	35370_Dakhla_noCTRL	GCAACGAAGCATAATATTTCGACCAATCAGCCAATGCATTTTCTGAATCTTAGTAGCAGA
	Tstrepsoceros_noCTRL	ACAACGAAGCATAATATTCCGACCATTAAGCCAATGCCTCTTCTGAATCTTAGTAGCAGA

	Dlunatus_noCTRL	CCTACTAACACTCACATGAATCGGAGGACAACCAGTCGAGCACCCATATATCATCATCGG
	Dpygargus_noCTRL	TCTACTAACACTCACATGAATCGGGGGACAGCCAGTCGAACACCCATACATTATTATCGG
	Abuselaphus_noCTRL	CCTACTAACACTCACATGAATCGGAGGACAGCCAGTTGAACACCCATACATCATCATCGG
	Cgnou_noCTRL	CCTACTGACACTTACATGAATCGGAGGACAGCCAGTCGAACACCCATACATTATCATCGG
	Ctaurinus_noCTRL	CCTACTGACACTCACATGAATCGGAGGACAGCCAGTCGAACACCCATACATTATCATCGG
	Hequinus_noCTRL	CCTATTAACACTCACATGAATCGGAGGACAACCAGTTGAACACCCATATATCATCATCGG
	Hniger_noCTRL	CTTACTAACACTCACATGAATTGGAGGACAACCAGTTGAACACCCATATATTATTATCGG
	Hleucophaeus_noCTRL	CTTATTAACACTCACATGGATCGGAGGACAACCAGTCGAACACCCATATATTATTATCGG
	Obeisa_noCTRL	CTTATTAACACTCACATGAATCGGCGGACAACCAGTTGAACATCCATACATTATCATCGG
	Odammah_noCTRL	CTTACTAACGCTCACATGAATCGGTGGACAGCCAGTTGAACACCCATACACTATCATCGG
	Oleucoryx_noCTRL	CCTATTAACACTCACATGAATTGGTGGACAGCCGGTTGAACATCCATATATTATCATCGG
	Ogazella_noCTRL	CTTATTAACACTTACATGAATCGGTGGACAACCAGTTGAACACCCATACATTATCATCGG
	8839_Tripoli_noCTRL	CCTATTAACACTCACATGAATCGGAGGACAACCAGTTGAACACCCATACATTATTATCGG
	35370_Dakhla_noCTRL	CCTATTAACACTCACATGAATCGGAGGACAACCAGTTGAACACCCATACATTATTATCGG
	Tstrepsoceros_noCTRL	TCTACTAACACTAACATGAATCGGAGGACAACCAGTTGAACACCCATATATAATCATCGG

	Dlunatus_noCTRL	ACAACTAGCATCTATCATATACTTCCTACTCATCCTAGTACTGATGCCAATAGCCGGCAC
	Dpygargus_noCTRL	ACAACTAGCTTCTATTATATATTTCCTGCTCATCCTAGTGGTAATGCCAACGGCCAGCAC
	Abuselaphus_noCTRL	ACAACTAGCATCCATCATATACTTCCTACTAATCCTAGTACTAATACCAATGGCCAGCAC
	Cgnou_noCTRL	ACAACTAGCATCCATTATATATTTCCTGCTAATCCTAGTACTGATACCAGCAGCCGGCAC
	Ctaurinus_noCTRL	ACAACTAGCATCCATCATATATTTCCTGCTAATCCTAGTACTAATACCAGCAGCCGGCAC
	Hequinus_noCTRL	ACAATTAGCATCTATCATATATTTCCTACTCATCCTGATTCTAATACCAATAGCTAGCAC
	Hniger_noCTRL	ACAATTAGCATCTATCATATACTTCCTACTCATCCTAGTGCTAATACCAATGGCCGGTTC
	Hleucophaeus_noCTRL	ACAACTAGCGTCTATTATATACTTCCTACTCATCCTAGTGCTAATACCAATAGCTGGTTC
	Obeisa_noCTRL	ACAATTAGCATCTATCATATATTTCCTACTTATCCTAGTACTTATACCAGTAGCCAGTAC
	Odammah_noCTRL	ACAATTAGCATCTATCATATATTTCCTACTTATCCTAGTACTTATACCAGTAGCCAGTAC
	Oleucoryx_noCTRL	ACAATTAGCATCTATCATATATTTCCTACTCATCCTAGTACTCATACCAGTAGCCAGTGT
	Ogazella_noCTRL	ACAATTAGCATCTATCATATATTTCCTACTTATTCTAGTACTCATACCAGTAGCTAGTGC
	8839_Tripoli_noCTRL	ACAATTAGCATCTATCACATACTTCCTACTTATCCTAGTACTTATACCAGTAGCCAGTAC
	35370_Dakhla_noCTRL	ACAATTAGCATCTATCACATACTTCCTACTTATCCTAGTACTTATACCAGTAGCCAGTAC
	Tstrepsoceros_noCTRL	ACAGCTAGCATCCATCATGTATTTNCTCCTTATCTTAGTACTAATACCAGTGACCAGCAT

	Dlunatus_noCTRL	TATCGAAAATAACCTCTTAAAATGAAGACGAGTCTCTGTAGTACATTAAATATACTGGTC
	Dpygargus_noCTRL	CATCGAGAATAACCTCCTAAAATGAAGACAAGTCTTTGTAGTACATTAAATATACTGGTC
	Abuselaphus_noCTRL	TATCGAAAATAACCTCTTAAAATGAAGACAAGTCTCTGTAGTACATTAAATATACTGGTC
	Cgnou_noCTRL	TATTGAAAACAACCTCCTAAAGTGAAGACAAGTCTCTGTAGTACATTAAATACACTGGTC
	Ctaurinus_noCTRL	TATTGAAAACAGCCTCCTAAAGTGAAGACAAGTCTCTGTAGTACATTAAATACACTGGTC
	Hequinus_noCTRL	CATTGAAAATAACCTCCTAAAATGAAGAAAAGTCTTTGTAGTACATTAAATATACTGGTC
	Hniger_noCTRL	TATCGAAAACAAACTCCTAAAATGAAGACAAGTCTTTGTAGTACACTGAATACACTGGTC
	Hleucophaeus_noCTRL	CATTGAAAATAACCTCCTAAAATGAAGACAAGTCTTTGTAGTACATTAAATATACTGGTC
	Obeisa_noCTRL	TATTGAAAATAACCTTCTAAAATGAAGATAAGTCTTTGTAGTATACTGAATACATTGGTC
	Odammah_noCTRL	TATTGAAAATAACCTTCTAAAATGAAGACAAGTCTTTGTAGTACATTAAATACATTGGTC
	Oleucoryx_noCTRL	TATTGAAAATAACTTTCTAAAATGAAGACAAGTCTTTGTAGTATATTAAATACATTGGTC
	Ogazella_noCTRL	CATTGAAAACAACCTTCTAAAATGAAGACAAGTCTTTGTAGTATATTTAATACATTGGTC
	8839_Tripoli_noCTRL	TATTGAAAATAACCTTCTAAAATGAAGACAAGTCTTTGTAGTATATTAAATACATTGGTC
	35370_Dakhla_noCTRL	TATTGAAAATAACCTTCTAAAATGAAGACAAGTCTTTGTAGTATATTAAATACATTGGTC
	Tstrepsoceros_noCTRL	AATCGAAAACAACTTCCTAAAATGAAGATAAGTCTTTGTAGTATATTAAATACACTGGTC

	Dlunatus_noCTRL	TTGTAAACCAGAGAAGGAGAACAACCAA-CCTCCCTGAGACTCAAGGAAGAAGCCTAGTA
	Dpygargus_noCTRL	TTGTAAACCAGAGAAGGAGACCAACTAA-CCTCCCTGAGACTCAAGGAAGGAGCTCAACA
	Abuselaphus_noCTRL	TTGTAAACCAGAGAAGGAGAACAACCAA-CCTCCCTGAGACTCAAGGAAGAAGCCTAATA
	Cgnou_noCTRL	TTGTAAACCAGAAAAGGAGAACAATTAA-CCTCCCCGAGACTCAAGGAAGAAGCT--GTA
	Ctaurinus_noCTRL	TTGTAAACCAGAAAAGGAGAACAACTAA-CCTCCCCGAGACTCAAGGAAGAAGCT--ATA
	Hequinus_noCTRL	TTGTAAACCAGAGAAGGAGAATAACTAG-CCTCCCTAAGACTCAAGGAAGAAGCT--ATA
	Hniger_noCTRL	TTGTAAACCAGAAAAGGAGAGCAAC--A-CCTCCCTAAGACTCAAGGAAGAAGCT--ATA
	Hleucophaeus_noCTRL	TTGTAAACCAGAGAAGGAGAACAACCAA-CCTCCCTAAGACTCAAGGAAGAAGCT--ACA
	Obeisa_noCTRL	TTGTAAACCAAAAAAGGAGAACAACCAA-CCTCCCTAAGACTCAAGGAAGAAGCT--ATA
	Odammah_noCTRL	TTGTAAACCAAAAAAGGAGAACAACCAA-CCTCCCTAAGACTCAAGGAAGAAGCT--ATA
	Oleucoryx_noCTRL	TTGTAAACCAAAAAAGGAGAACAACCAA-CCTCCCTAAGACTCAAGGAAGAAGCT--ATA
	Ogazella_noCTRL	TTGTAAACCAAAAAAGGAGAACAACCAACCCCCCCTAAGACTCAAGGAAGAAGCT--ATA
	8839_Tripoli_noCTRL	TTGTAAACCAAAAAAGGAGAACAACCAA-CCTCCCCAAGACTCAAGGAAGAAGCT--ATA
	35370_Dakhla_noCTRL	TTGTAAACCAAAAAAGGAGAACAACCAA-CCTCCCCAAGACTCAAGGAAGAAGCT--ATA
	Tstrepsoceros_noCTRL	TTGTAAACCAAAAAAGGAGAAT-ACTAA-CCTCCCCAAGACTCAAGGAAGAAGCA--ACC

	Dlunatus_noCTRL	GCCCCACTATCAGCACCCAAAGCTGAAGTTCTATTTAAACTATTCCCTG-----------
	Dpygargus_noCTRL	GCCCCGCTATCAGCACCCAAAGCTGAAGTTCTACCTAAACTATTCCCTG-----------
	Abuselaphus_noCTRL	GCCCCACTATCAGCACCCAAAGCTGAAGTTCTATTTAAACTATTCCCTG-----------
	Cgnou_noCTRL	GCCCCACTATCAACACCCAAAGCTGAAGTTCTATTTAAACTATTCCCTGGTCGCAGGACA
	Ctaurinus_noCTRL	GCCCCACTATCAACACCCAAAGCTGAAGTTCTATTTAAACTATTCCCTG-----------
	Hequinus_noCTRL	GCCCCACTATCAACACCCAAAGCTGAAGTTCTATTTAAACTATTCCCTG-----------
	Hniger_noCTRL	GCCACACTATCAACACCCAAAGCTGAAGTTCTATTTAAACTATTCCCTG-----------
	Hleucophaeus_noCTRL	GCCACACTATCAGCACCCAAAGCTGAAGTTCTACTTAAACTATTCCCTG-----------
	Obeisa_noCTRL	GCCCCACTATCAACACCCAAAGCTGAAGTTCTATTTAAACTATTCCCTG-----------
	Odammah_noCTRL	GCCCCACTATCAACACCCAAAGCTGAAGTTCTATTTAAACTATTCCCTG-----------
	Oleucoryx_noCTRL	GCCCCACTATCAACACCCAAAGCTGAAGTTCTATTTAAACTATTCCCTG-----------
	Ogazella_noCTRL	GCCCCACTATCAACACCCAAAGCTGAAGTTCTATTTAAACTATTCCCTG-----------
	8839_Tripoli_noCTRL	GCCCCACTATCAACACCCAAAGCTGAAGTTCTATTTAAACTATTCCCTG-----------
	35370_Dakhla_noCTRL	GCCCCACTATCAACACCCAAAGCTGAAGTTCTATTTAAACTATTCCCTG-----------
	Tstrepsoceros_noCTRL	GCCCCACCATCAACTCCCAAAGCTGAAGTTCTATTTAAACTATTCCCTG-----------

	Dlunatus_noCTRL	------------------------------------------------------------
	Dpygargus_noCTRL	------------------------------------------------------------
	Abuselaphus_noCTRL	------------------------------------------------------------
	Cgnou_noCTRL	TAAAACTGTTATACTCCACATAACCCCTATCATCCCCCCGGGTCTCTCTCCTTCCCCCTT
	Ctaurinus_noCTRL	------------------------------------------------------------
	Hequinus_noCTRL	------------------------------------------------------------
	Hniger_noCTRL	------------------------------------------------------------
	Hleucophaeus_noCTRL	------------------------------------------------------------
	Obeisa_noCTRL	------------------------------------------------------------
	Odammah_noCTRL	------------------------------------------------------------
	Oleucoryx_noCTRL	------------------------------------------------------------
	Ogazella_noCTRL	------------------------------------------------------------
	8839_Tripoli_noCTRL	------------------------------------------------------------
	35370_Dakhla_noCTRL	------------------------------------------------------------
	Tstrepsoceros_noCTRL	------------------------------------------------------------

	Dlunatus_noCTRL	------------------------------------------------------------
	Dpygargus_noCTRL	------------------------------------------------------------
	Abuselaphus_noCTRL	------------------------------------------------------------
	Cgnou_noCTRL	AAATACCTACCCCCATTTTTAACACACTCCTCCCTAGATATTAATTTAAACTTGTTGCAT
	Ctaurinus_noCTRL	------------------------------------------------------------
	Hequinus_noCTRL	------------------------------------------------------------
	Hniger_noCTRL	------------------------------------------------------------
	Hleucophaeus_noCTRL	------------------------------------------------------------
	Obeisa_noCTRL	------------------------------------------------------------
	Odammah_noCTRL	------------------------------------------------------------
	Oleucoryx_noCTRL	------------------------------------------------------------
	Ogazella_noCTRL	------------------------------------------------------------
	8839_Tripoli_noCTRL	------------------------------------------------------------
	35370_Dakhla_noCTRL	------------------------------------------------------------
	Tstrepsoceros_noCTRL	------------------------------------------------------------

	Dlunatus_noCTRL	---------------------------------------------------------
	Dpygargus_noCTRL	---------------------------------------------------------
	Abuselaphus_noCTRL	---------------------------------------------------------
	Cgnou_noCTRL	ATCCAATACTTAAATTAGCACTCCAACCAAGGTAAGTATATAAGTGCCCACTTCTTG
	Ctaurinus_noCTRL	---------------------------------------------------------
	Hequinus_noCTRL	---------------------------------------------------------
	Hniger_noCTRL	---------------------------------------------------------
	Hleucophaeus_noCTRL	---------------------------------------------------------
	Obeisa_noCTRL	---------------------------------------------------------
	Odammah_noCTRL	---------------------------------------------------------
	Oleucoryx_noCTRL	---------------------------------------------------------
	Ogazella_noCTRL	---------------------------------------------------------
	8839_Tripoli_noCTRL	---------------------------------------------------------
	35370_Dakhla_noCTRL	---------------------------------------------------------
	Tstrepsoceros_noCTRL	---------------------------------------------------------

;
end;
