# Supplementary material for: Diversity and Paleodemography of the Addax (Addax nasomaculatus), a Saharan Antelope on the Verge of Extinction
Source: Genes (Basel). 2021 Aug 11;12(8):1236. doi: 10.3390/genes12081236 (PMC8394336; doi:10.3390/genes12081236)
Supplement: Supplementary file 1 [file genes-12-01236-s001.zip › Supplementary_File_S4_PopulationAlignment_BayesianTree.nex]

#NEXUS
begin taxa;
	dimensions ntax=12;
	taxlabels
	ZMBMAM2166_Sennar
	ZMBMAM2167_Sennar
	ZMBMAM2165_Sennar
	ZMBMAM8836_Tunis
	ZMBMAM8838_Tripoli
	ZMBMAM8837_Tripoli
	IZW607_10
	Zoo_France_JN632591
	ZMBMAM8839_Tripoli
	ZMBMAM8840_Tripoli
	ZMBMAM7424_Tunis_Gabes
	ZMBMAM35370_Dakhla
;
end;

begin characters;
	dimensions nchar=16758;
	format datatype=dna missing=? gap=- interleave=yes;
	matrix
	ZMBMAM2166_Sennar	GTTCATGTAGCTTAAAACCAAAGCAAGGCACTGAAAATGCTTAGATGAGTGTACTAGCTC
	ZMBMAM2167_Sennar	GTTCATGTAGCTTAAAACCAAAGCAAGGCACTGAAAATGCTTAGATGAGTGTACTAGCTC
	ZMBMAM2165_Sennar	GTTCATGTAGCTTAAAACCAAAGCAAGGCACTGAAAATGCTTAGATGAGTGTACTAGCTC
	ZMBMAM8836_Tunis	GTTCATGTAGCTTAAAACCAAAGCAAGGCACTGAAAATGCTTAGATGAGTGTACTAGCTC
	ZMBMAM8838_Tripoli	GTTCATGTAGCTTAAAACCAAAGCAAGGCACTGAAAATGCTTAGATGAGTGTACTAGCTC
	ZMBMAM8837_Tripoli	GTTCATGTAGCTTAAAACCAAAGCAAGGCACTGAAAATGCTTAGATGAGTGTACTAGCTC
	IZW607_10	GTTCATGTAGCTTAAAACCAAAGCAAGGCACTGAAAATGCTTAGATGAGTGTACTAGCTC
	Zoo_France_JN632591	GTTCATGTAGCTTAAAACCAAAGCAAGGCACTGAAAATGCTTAGATGAGTGTACTAGCTC
	ZMBMAM8839_Tripoli	GTTCATGTAGCTTAAAACCAAAGCAAGGCACTGAAAATGCTTAGATGAGTGTACTAGCTC
	ZMBMAM8840_Tripoli	GTTCATGTAGCTTAAAACCAAAGCAAGGCACTGAAAATGCTTAGATGAGTGTACTAGCTC
	ZMBMAM7424_Tunis_Gabes	GTTCATGTAGCTTAAAACCAAAGCAAGGCACTGAAAATGCTTAGATGAGTGTACTAGCTC
	ZMBMAM35370_Dakhla	GTTCATGTAGCTTAAAACCAAAGCAAGGCACTGAAAATGCTTAGATGAGTGTACTAGCTC

	ZMBMAM2166_Sennar	CATAAACACATAGGTTTGGTCCCAGCCTTCCCGTTAACTTTCAATAGACTTACACATGCA
	ZMBMAM2167_Sennar	CATAAACACATAGGTTTGGTCCCAGCCTTCCCGTTAACTTTCAATAGACTTACACATGCA
	ZMBMAM2165_Sennar	CATAAACACATAGGTTTGGTCCCAGCCTTCCCGTTAACTTTCAATAGACTTACACATGCA
	ZMBMAM8836_Tunis	CATAAACACATAGGTTTGGTCCCAGCCTTCCCGTTAACTTTCAATAGACTTACACATGCA
	ZMBMAM8838_Tripoli	CATAAACACATAGGTTTGGTCCCAGCCTTCCCGTTAACTTTCAATAGACTTACACATGCA
	ZMBMAM8837_Tripoli	CATAAACACATAGGTTTGGTCCCAGCCTTCCCGTTAACTTTCAATAGACTTACACATGCA
	IZW607_10	CATAAACACATAGGTTTGGTCCCAGCCTTCCCGTTAACTTTCAATAGACTTACACATGCA
	Zoo_France_JN632591	CATAAACACATAGGTTTGGTCCCAGCCTTCCCGTTAACTTTCAATAGACTTACACATGCA
	ZMBMAM8839_Tripoli	CATAAACACATAGGTTTGGTCCCAGCCTTCCCGTTAACTTTCAATAGACTTACACATGCA
	ZMBMAM8840_Tripoli	CATAAACACATAGGTTTGGTCCCAGCCTTCCCGTTAACTTTCAATAGACTTACACATGCA
	ZMBMAM7424_Tunis_Gabes	CATAAACACATAGGTTTGGTCCCAGCCTTCCCGTTAACTTTCAATAGACTTACACATGCA
	ZMBMAM35370_Dakhla	CATAAACACATAGGTTTGGTCCCAGCCTTCCCGTTAACTTTCAATAGACTTACACATGCA

	ZMBMAM2166_Sennar	AGCATCTACGCCCCGGTGAGAATGCCCTCTAAGTCAACCGGACCATGAGGAGCGGGTATC
	ZMBMAM2167_Sennar	AGCATCTACGCCCCGGTGAGAATGCCCTCTAAGTCAACCGGACCATGAGGAGCGGGTATC
	ZMBMAM2165_Sennar	AGCATCTACGCCCCGGTGAGAATGCCCTCTAAGTCAACCGGACCATGAGGAGCGGGTATC
	ZMBMAM8836_Tunis	AGCATCTACGCCCCGGTGAGAATGCCCTCTAAGTCAACCGGACCATGAGGAGCGGGTATC
	ZMBMAM8838_Tripoli	AGCATCTACGCCCCGGTGAGAATGCCCTCTAAGTCAACCGGACCATGAGGAGCGGGTATC
	ZMBMAM8837_Tripoli	AGCATCTACGCCCCGGTGAGAATGCCCTCTAAGTCAACCGGACCATGAGGAGCGGGTATC
	IZW607_10	AGCATCTACGCCCCGGTGAGAATGCCCTCTAAGTCAACCGGACCATGAGGAGCGGGTATC
	Zoo_France_JN632591	AGCATCTACGCCCCGGTGAGAATGCCCTCTAAGTCAACCGGACCATGAGGAGCGGGTATC
	ZMBMAM8839_Tripoli	AGCATCTACGCCCCGGTGAGAATGCCCTCTAAGTCAACCGGACCATGAGGAGCGGGTATC
	ZMBMAM8840_Tripoli	AGCATCTACGCCCCGGTGAGAATGCCCTCTAAGTCAACCGGACCATGAGGAGCGGGTATC
	ZMBMAM7424_Tunis_Gabes	AGCATCTACGCCCCGGTGAGAATGCCCTCTAAGTCAACCGGACCATGAGGAGCGGGTATC
	ZMBMAM35370_Dakhla	AGCATCTACGCCCCGGTGAGAATGCCCTCTAAGTCAACCGGACCATGAGGAGCGGGTATC

	ZMBMAM2166_Sennar	AAGCACACTATTCGTAGCTCATGACGCCTTGCTTAACCACACCCCCACGGGAGACAGCAG
	ZMBMAM2167_Sennar	AAGCACACTATTCGTAGCTCATGACGCCTTGCTTAACCACACCCCCACGGGAGACAGCAG
	ZMBMAM2165_Sennar	AAGCACACTATTCGTAGCTCATGACGCCTTGCTTAACCACACCCCCACGGGAGACAGCAG
	ZMBMAM8836_Tunis	AAGCACACTATTCGTAGCTCATGACGCCTTGCTTAACCACACCCCCACGGGAGACAGCAG
	ZMBMAM8838_Tripoli	AAGCACACTATTCGTAGCTCATGACGCCTTGCTTAACCACACCCCCACGGGAGACAGCAG
	ZMBMAM8837_Tripoli	AAGCACACTATTCGTAGCTCATGACGCCTTGCTTAACCACACCCCCACGGGAGACAGCAG
	IZW607_10	AAGCACACTATTCGTAGCTCATGACGCCTTGCTTAACCACACCCCCACGGGAGACAGCAG
	Zoo_France_JN632591	AAGCACACTATTCGTAGCTCATGACGCCTTGCTTAACCACACCCCCACGGGAGACAGCAG
	ZMBMAM8839_Tripoli	AAGCACACTATTCGTAGCTCATGACGCCTTGCTTAACCACACCCCCACGGGAGACAGCAG
	ZMBMAM8840_Tripoli	AAGCACACTATTCGTAGCTCATGACGCCTTGCTTAACCACACCCCCACGGGAGACAGCAG
	ZMBMAM7424_Tunis_Gabes	AAGCACACTATTCGTAGCTCATGACGCCTTGCTTAACCACACCCCCACGGGAGACAGCAG
	ZMBMAM35370_Dakhla	AAGCACACTATTCGTAGCTCATGACGCCTTGCTTAACCACACCCCCACGGGAGACAGCAG

	ZMBMAM2166_Sennar	TGACAAAAATTAAGCCATGAACGAAAGTTTGACTAAGCCATATTGATTAGGGTTGGTAAA
	ZMBMAM2167_Sennar	TGACAAAAATTAAGCCATGAACGAAAGTTTGACTAAGCCATATTGATTAGGGTTGGTAAA
	ZMBMAM2165_Sennar	TGACAAAAATTAAGCCATGAACGAAAGTTTGACTAAGCCATATTGATTAGGGTTGGTAAA
	ZMBMAM8836_Tunis	TGACAAAAATTAAGCCATGAACGAAAGTTTGACTAAGCCATATTGATTAGGGTTGGTAAA
	ZMBMAM8838_Tripoli	TGACAAAAATTAAGCCATGAACGAAAGTTTGACTAAGCCATATTGATTAGGGTTGGTAAA
	ZMBMAM8837_Tripoli	TGACAAAAATTAAGCCATGAACGAAAGTTTGACTAAGCCATATTGATTAGGGTTGGTAAA
	IZW607_10	TGACAAAAATTAAGCCATGAACGAAAGTTTGACTAAGCCATATTGATTAGGGTTGGTAAA
	Zoo_France_JN632591	TGACAAAAATTAAGCCATGAACGAAAGTTTGACTAAGCCATATTGATTAGGGTTGGTAAA
	ZMBMAM8839_Tripoli	TGACAAAAATTAAGCCATGAACGAAAGTTTGACTAAGCCATATTGATTAGGGTTGGTAAA
	ZMBMAM8840_Tripoli	TGACAAAAATTAAGCCATGAACGAAAGTTTGACTAAGCCATATTGATTAGGGTTGGTAAA
	ZMBMAM7424_Tunis_Gabes	TGACAAAAATTAAGCCATGAACGAAAGTTTGACTAAGCCATATTGATTAGGGTTGGTAAA
	ZMBMAM35370_Dakhla	TGACAAAAATTAAGCCATGAACGAAAGTTTGACTAAGCCATATTGATTAGGGTTGGTAAA

	ZMBMAM2166_Sennar	TCTCGTGCCAGCCACCGCGGTCATACGATTAACCCAAGCTAACAGGAATACGGCGTAAAA
	ZMBMAM2167_Sennar	TCTCGTGCCAGCCACCGCGGTCATACGATTAACCCAAGCTAACAGGAATACGGCGTAAAA
	ZMBMAM2165_Sennar	TCTCGTGCCAGCCACCGCGGTCATACGATTAACCCAAGCTAACAGGAATACGGCGTAAAA
	ZMBMAM8836_Tunis	TCTCGTGCCAGCCACCGCGGTCATACGATTAACCCAAGCTAACAGGAATACGGCGTAAAA
	ZMBMAM8838_Tripoli	TCTCGTGCCAGCCACCGCGGTCATACGATTAACCCAAGCTAACAGGAATACGGCGTAAAA
	ZMBMAM8837_Tripoli	TCTCGTGCCAGCCACCGCGGTCATACGATTAACCCAAGCTAACAGGAATACGGCGTAAAA
	IZW607_10	TCTCGTGCCAGCCACCGCGGTCATACGATTAACCCAAGCTAACAGGAATACGGCGTAAAA
	Zoo_France_JN632591	TCTCGTGCCAGCCACCGCGGTCATACGATTAACCCAAGCTAACAGGAATACGGCGTAAAA
	ZMBMAM8839_Tripoli	TCTCGTGCCAGCCACCGCGGTCATACGATTAACCCAAGCTAACAGGAATACGGCGTAAAA
	ZMBMAM8840_Tripoli	TCTCGTGCCAGCCACCGCGGTCATACGATTAACCCAAGCTAACAGGAATACGGCGTAAAA
	ZMBMAM7424_Tunis_Gabes	TCTCGTGCCAGCCACCGCGGTCATACGATTAACCCAAGCTAACAGGAATACGGCGTAAAA
	ZMBMAM35370_Dakhla	TCTCGTGCCAGCCACCGCGGTCATACGATTAACCCAAGCTAACAGGAATACGGCGTAAAA

	ZMBMAM2166_Sennar	CGTGTTAAAGCGCTACACCAAATAGAGTTAAGTTTTTATTAAACTGTAAAAAGTCATAAT
	ZMBMAM2167_Sennar	CGTGTTAAAGCGCTACACCAAATAGAGTTAAGTTTTTATTAAACTGTAAAAAGTCATAAT
	ZMBMAM2165_Sennar	CGTGTTAAAGCGCTACACCAAATAGAGTTAAGTTTTTATTAAACTGTAAAAAGTCATAAT
	ZMBMAM8836_Tunis	CGTGTTAAAGCGCTACACCAAATAGAGTTAAGTTTTTATTAAACTGTAAAAAGTCATAAT
	ZMBMAM8838_Tripoli	CGTGTTAAAGCGCTACACCAAATAGAGTTAAGTTTTTATTAAACTGTAAAAAGTCATAAT
	ZMBMAM8837_Tripoli	CGTGTTAAAGCGCTACACCAAATAGAGTTAAGTTTTTATTAAACTGTAAAAAGTCATAAT
	IZW607_10	CGTGTTAAAGCGCTACACCAAATAGAGTTAAGTTTTTATTAAACTGTAAAAAGTCATAAT
	Zoo_France_JN632591	CGTGTTAAAGCGCTACACCAAATAGAGTTAAGTTTTTATTAAACTGTAAAAAGTCATAAT
	ZMBMAM8839_Tripoli	CGTGTTAAAGCGCTACACCAAATAGAGTTAAGTTTTTATTAAACTGTAAAAAGTCATAAT
	ZMBMAM8840_Tripoli	CGTGTTAAAGCGCTACACCAAATAGAGTTAAGTTTTTATTAAACTGTAAAAAGTCATAAT
	ZMBMAM7424_Tunis_Gabes	CGTGTTAAAGCGCTACACCAAATAGAGTTAAGTTTTTATTAAACTGTAAAAAGTCATAAT
	ZMBMAM35370_Dakhla	CGTGTTAAAGCGCTACACCAAATAGAGTTAAGTTTTTATTAAACTGTAAAAAGTCATAAT

	ZMBMAM2166_Sennar	TACAATAAAAAATAAACGACGAAAGTAACTCTACAACAGCTGACACACTATAGCTAAGAC
	ZMBMAM2167_Sennar	TACAATAAAAAATAAACGACGAAAGTAACTCTACAACAGCTGACACACTATAGCTAAGAC
	ZMBMAM2165_Sennar	TACAATAAAAAATAAACGACGAAAGTAACTCTACAACAGCTGACACACTATAGCTAAGAC
	ZMBMAM8836_Tunis	TACAATAAAAAATAAACGACGAAAGTAACTCTACAACAGCTGACACACTATAGCTAAGAC
	ZMBMAM8838_Tripoli	TACAATAAAAAATAAACGACGAAAGTAACTCTACAACAGCTGACACACTATAGCTAAGAC
	ZMBMAM8837_Tripoli	TACAATAAAAAATAAACGACGAAAGTAACTCTACAACAGCTGACACACTATAGCTAAGAC
	IZW607_10	TACAATAAAAAATAAACGACGAAAGTAACTCTACAACAGCTGACACACTATAGCTAAGAC
	Zoo_France_JN632591	TACAATAAAAAATAAACGACGAAAGTAACTCTACAACAGCTGACACACTATAGCTAAGAC
	ZMBMAM8839_Tripoli	TACAATAAAAAATAAACGACGAAAGTAACTCTACAACAGCTGACACACTATAGCTAAGAC
	ZMBMAM8840_Tripoli	TACAATAAAAAATAAACGACGAAAGTAACTCTACAACAGCTGACACACTATAGCTAAGAC
	ZMBMAM7424_Tunis_Gabes	TACAATAAAAAATAAACGACGAAAGTAACTCTACAACAGCTGACACACTATAGCTAAGAC
	ZMBMAM35370_Dakhla	TACAATAAAAAATAAACGACGAAAGTAACTCTACAACAGCTGACACACTATAGCTAAGAC

	ZMBMAM2166_Sennar	CCAAACTGGGATTAGATACCCCACTATGCTTAGCCCTAAACATAAATAATTATAAAACAA
	ZMBMAM2167_Sennar	CCAAACTGGGATTAGATACCCCACTATGCTTAGCCCTAAACATAAATAATTATAAAACAA
	ZMBMAM2165_Sennar	CCAAACTGGGATTAGATACCCCACTATGCTTAGCCCTAAACATAAATAATTATAAAACAA
	ZMBMAM8836_Tunis	CCAAACTGGGATTAGATACCCCACTATGCTTAGCCCTAAACATAAATAATTATAAAACAA
	ZMBMAM8838_Tripoli	CCAAACTGGGATTAGATACCCCACTATGCTTAGCCCTAAACATAAATAATTATAAAACAA
	ZMBMAM8837_Tripoli	CCAAACTGGGATTAGATACCCCACTATGCTTAGCCCTAAACATAAATAATTATAAAACAA
	IZW607_10	CCAAACTGGGATTAGATACCCCACTATGCTTAGCCCTAAACATAAATAATTATAAAACAA
	Zoo_France_JN632591	CCAAACTGGGATTAGATACCCCACTATGCTTAGCCCTAAACATAAATAATTATAAAACAA
	ZMBMAM8839_Tripoli	CCAAACTGGGATTAGATACCCCACTATGCTTAGCCCTAAACATAAATAATTATAAAACAA
	ZMBMAM8840_Tripoli	CCAAACTGGGATTAGATACCCCACTATGCTTAGCCCTAAACATAAATAATTATAAAACAA
	ZMBMAM7424_Tunis_Gabes	CCAAACTGGGATTAGATACCCCACTATGCTTAGCCCTAAACATAAATAATTATAAAACAA
	ZMBMAM35370_Dakhla	CCAAACTGGGATTAGATACCCCACTATGCTTAGCCCTAAACATAAATAATTATAAAACAA

	ZMBMAM2166_Sennar	AATTATTCGCCAGAGTACTACCGGCAACGGCCCAAAACTCAAAGGACTTGGCGGTGCTTT
	ZMBMAM2167_Sennar	AATTATTCGCCAGAGTACTACCGGCAACGGCCCAAAACTCAAAGGACTTGGCGGTGCTTT
	ZMBMAM2165_Sennar	AATTATTCGCCAGAGTACTACCGGCAACGGCCCAAAACTCAAAGGACTTGGCGGTGCTTT
	ZMBMAM8836_Tunis	AATTATTCGCCAGAGTACTACCGGCAACGGCCCAAAACTCAAAGGACTTGGCGGTGCTTT
	ZMBMAM8838_Tripoli	AATTATTCGCCAGAGTACTACCGGCAACGGCCCAAAACTCAAAGGACTTGGCGGTGCTTT
	ZMBMAM8837_Tripoli	AATTATTCGCCAGAGTACTACCGGCAACGGCCCAAAACTCAAAGGACTTGGCGGTGCTTT
	IZW607_10	AATTATTCGCCAGAGTACTACCGGCAACGGCCCAAAACTCAAAGGACTTGGCGGTGCTTT
	Zoo_France_JN632591	AATTATTCGCCAGAGTACTACCGGCAACGGCCCAAAACTCAAAGGACTTGGCGGTGCTTT
	ZMBMAM8839_Tripoli	AATTATTCGCCAGAGTACTACCGGCAACGGCCCAAAACTCAAAGGACTTGGCGGTGCTTT
	ZMBMAM8840_Tripoli	AATTATTCGCCAGAGTACTACCGGCAACGGCCCAAAACTCAAAGGACTTGGCGGTGCTTT
	ZMBMAM7424_Tunis_Gabes	AATTATTCGCCAGAGTACTACCGGCAACGGCCCAAAACTCAAAGGACTTGGCGGTGCTTT
	ZMBMAM35370_Dakhla	AATTATTCGCCAGAGTACTACCGGCAACGGCCCAAAACTCAAAGGACTTGGCGGTGCTTT

	ZMBMAM2166_Sennar	ATACCCTTCTAGAGGAGCCTGTTCTATAATCGATAAACCCCGATAAACCCCACCAATCCT
	ZMBMAM2167_Sennar	ATACCCTTCTAGAGGAGCCTGTTCTATAATCGATAAACCCCGATAAACCCCACCAATCCT
	ZMBMAM2165_Sennar	ATACCCTTCTAGAGGAGCCTGTTCTATAATCGATAAACCCCGATAAACCCCACCAATCCT
	ZMBMAM8836_Tunis	ATACCCTTCTAGAGGAGCCTGTTCTATAATCGATAAACCCCGATAAACCCCACCAATCCT
	ZMBMAM8838_Tripoli	ATACCCTTCTAGAGGAGCCTGTTCTATAATCGATAAACCCCGATAAACCCCACCAATCCT
	ZMBMAM8837_Tripoli	ATACCCTTCTAGAGGAGCCTGTTCTATAATCGATAAACCCCGATAAACCCCACCAATCCT
	IZW607_10	ATACCCTTCTAGAGGAGCCTGTTCTATAATCGATAAACCCCGATAAACCCCACCAATCCT
	Zoo_France_JN632591	ATACCCTTCTAGAGGAGCCTGTTCTATAATCGATAAACCCCGATAAACCCCACCAATCCT
	ZMBMAM8839_Tripoli	ATACCCTTCTAGAGGAGCCTGTTCTATAATCGATAAACCCCGATAAACCCCACCAATCCT
	ZMBMAM8840_Tripoli	ATACCCTTCTAGAGGAGCCTGTTCTATAATCGATAAACCCCGATAAACCCCACCAATCCT
	ZMBMAM7424_Tunis_Gabes	ATACCCTTCTAGAGGAGCCTGTTCTATAATCGATAAACCCCGATAAACCCCACCAATCCT
	ZMBMAM35370_Dakhla	ATACCCTTCTAGAGGAGCCTGTTCTATAATCGATAAACCCCGATAAACCCCACCAATCCT

	ZMBMAM2166_Sennar	TGCTAATACAGTCTATATACCGCCATCTTCAGCAAACCCTAAAAAGGAACAAAAGTAAGC
	ZMBMAM2167_Sennar	TGCTAATACAGTCTATATACCGCCATCTTCAGCAAACCCTAAAAAGGAACAAAAGTAAGC
	ZMBMAM2165_Sennar	TGCTAATACAGTCTATATACCGCCATCTTCAGCAAACCCTAAAAAGGAACAAAAGTAAGC
	ZMBMAM8836_Tunis	TGCTAATACAGTCTATATACCGCCATCTTCAGCAAACCCTAAAAAGGAACAAAAGTAAGC
	ZMBMAM8838_Tripoli	TGCTAATACAGTCTATATACCGCCATCTTCAGCAAACCCTAAAAAGGAACAAAAGTAAGC
	ZMBMAM8837_Tripoli	TGCTAATACAGTCTATATACCGCCATCTTCAGCAAACCCTAAAAAGGAACAAAAGTAAGC
	IZW607_10	TGCTAATACAGTCTATATACCGCCATCTTCAGCAAACCCTAAAAAGGAACAAAAGTAAGC
	Zoo_France_JN632591	TGCTAATACAGTCTATATACCGCCATCTTCAGCAAACCCTAAAAAGGAACAAAAGTAAGC
	ZMBMAM8839_Tripoli	TGCTAATACAGTCTATATACCGCCATCTTCAGCAAACCCTAAAAAGGAACAAAAGTAAGC
	ZMBMAM8840_Tripoli	TGCTAATACAGTCTATATACCGCCATCTTCAGCAAACCCTAAAAAGGAACAAAAGTAAGC
	ZMBMAM7424_Tunis_Gabes	TGCTAATACAGTCTATATACCGCCATCTTCAGCAAACCCTAAAAAGGAACAAAAGTAAGC
	ZMBMAM35370_Dakhla	TGCTAATACAGTCTATATACCGCCATCTTCAGCAAACCCTAAAAAGGAACAAAAGTAAGC

	ZMBMAM2166_Sennar	ATAATCATTACACATAAAAACGTTAGGTCAAGGTGTAACCTATGGAATGGAAAGAAATGG
	ZMBMAM2167_Sennar	ATAATCATTACACATAAAAACGTTAGGTCAAGGTGTAACCTATGGAATGGAAAGAAATGG
	ZMBMAM2165_Sennar	ATAATCATTACACATAAAAACGTTAGGTCAAGGTGTAACCTATGGAATGGAAAGAAATGG
	ZMBMAM8836_Tunis	ATAATCATTACACATAAAAACGTTAGGTCAAGGTGTAACCTATGGAATGGAAAGAAATGG
	ZMBMAM8838_Tripoli	ATAATCATTACACATAAAAACGTTAGGTCAAGGTGTAACCTATGGAATGGAAAGAAATGG
	ZMBMAM8837_Tripoli	ATAATCATTACACATAAAAACGTTAGGTCAAGGTGTAACCTATGGAATGGAAAGAAATGG
	IZW607_10	ATAATCATTACACATAAAAACGTTAGGTCAAGGTGTAACCTATGGAATGGAAAGAAATGG
	Zoo_France_JN632591	ATAATCATTACACATAAAAACGTTAGGTCAAGGTGTAACCTATGGAATGGAAAGAAATGG
	ZMBMAM8839_Tripoli	ATAATCATTACACATAAAAACGTTAGGTCAAGGTGTAACCTATGGAATGGAAAGAAATGG
	ZMBMAM8840_Tripoli	ATAATCATTACACATAAAAACGTTAGGTCAAGGTGTAACCTATGGAATGGAAAGAAATGG
	ZMBMAM7424_Tunis_Gabes	ATAATCATTACACATAAAAACGTTAGGTCAAGGTGTAACCTATGGAATGGAAAGAAATGG
	ZMBMAM35370_Dakhla	ATAATCATTACACATAAAAACGTTAGGTCAAGGTGTAACCTATGGAATGGAAAGAAATGG

	ZMBMAM2166_Sennar	GCTACATTTTCTACTTCAAGAAAACCCATACGAAAGTTATTATGAAACTAATAACCAAAG
	ZMBMAM2167_Sennar	GCTACATTTTCTACTTCAAGAAAACCCATACGAAAGTTATTATGAAACTAATAACCAAAG
	ZMBMAM2165_Sennar	GCTACATTTTCTACTTCAAGAAAACCCATACGAAAGTTATTATGAAACTAATAACCAAAG
	ZMBMAM8836_Tunis	GCTACATTTTCTACTTCAAGAAAACCCATACGAAAGTTATTATGAAACTAATAACCAAAG
	ZMBMAM8838_Tripoli	GCTACATTTTCTACTTCAAGAAAACCCATACGAAAGTTATTATGAAACTAATAACCAAAG
	ZMBMAM8837_Tripoli	GCTACATTTTCTACTTCAAGAAAACCCATACGAAAGTTATTATGAAACTAATAACCAAAG
	IZW607_10	GCTACATTTTCTACTTCAAGAAAACCCATACGAAAGTTATTATGAAACTAATAACCAAAG
	Zoo_France_JN632591	GCTACATTTTCTACTTCAAGAAAACCCATACGAAAGTTATTATGAAACTAATAACCAAAG
	ZMBMAM8839_Tripoli	GCTACATTTTCTACTTCAAGAAAACCCATACGAAAGTTATTATGAAACTAATAACCAAAG
	ZMBMAM8840_Tripoli	GCTACATTTTCTACTTCAAGAAAACCCATACGAAAGTTATTATGAAACTAATAACCAAAG
	ZMBMAM7424_Tunis_Gabes	GCTACATTTTCTACTTCAAGAAAACCCATACGAAAGTTATTATGAAACTAATAACCAAAG
	ZMBMAM35370_Dakhla	GCTACATTTTCTACTTCAAGAAAACCCATACGAAAGTTATTATGAAACTAATAACCAAAG

	ZMBMAM2166_Sennar	GAGGATTTAGTAGTAAGCTAAGAATAGAGTGCTTAGCTGAATCAGGCCATGAAGCACGCA
	ZMBMAM2167_Sennar	GAGGATTTAGTAGTAAGCTAAGAATAGAGTGCTTAGCTGAATCAGGCCATGAAGCACGCA
	ZMBMAM2165_Sennar	GAGGATTTAGTAGTAAGCTAAGAATAGAGTGCTTAGCTGAATCAGGCCATGAAGCACGCA
	ZMBMAM8836_Tunis	GAGGATTTAGTAGTAAGCTAAGAATAGAGTGCTTAGCTGAATCAGGCCATGAAGCACGCA
	ZMBMAM8838_Tripoli	GAGGATTTAGTAGTAAGCTAAGAATAGAGTGCTTAGCTGAATCAGGCCATGAAGCACGCA
	ZMBMAM8837_Tripoli	GAGGATTTAGTAGTAAGCTAAGAATAGAGTGCTTAGCTGAATCAGGCCATGAAGCACGCA
	IZW607_10	GAGGATTTAGTAGTAAGCTAAGAATAGAGTGCTTAGCTGAATCAGGCCATGAAGCACGCA
	Zoo_France_JN632591	GAGGATTTAGTAGTAAGCTAAGAATAGAGTGCTTAGCTGAATCAGGCCATGAAGCACGCA
	ZMBMAM8839_Tripoli	GAGGATTTAGTAGTAAGCTAAGAATAGAGTGCTTAGCTGAATCAGGCCATGAAGCACGCA
	ZMBMAM8840_Tripoli	GAGGATTTAGTAGTAAGCTAAGAATAGAGTGCTTAGCTGAATCAGGCCATGAAGCACGCA
	ZMBMAM7424_Tunis_Gabes	GAGGATTTAGTAGTAAGCTAAGAATAGAGTGCTTAGCTGAATCAGGCCATGAAGCACGCA
	ZMBMAM35370_Dakhla	GAGGATTTAGTAGTAAGCTAAGAATAGAGTGCTTAGCTGAATCAGGCCATGAAGCACGCA

	ZMBMAM2166_Sennar	CACACCGCCCGTCACCCTCCTCAAGTAACTTATGGTGCGCTTAAACCTATTACACGCACC
	ZMBMAM2167_Sennar	CACACCGCCCGTCACCCTCCTCAAGTAACTTATGGTGCGCTTAAACCTATTACACGCACC
	ZMBMAM2165_Sennar	CACACCGCCCGTCACCCTCCTCAAGTAACTTATGGTGCGCTTAAACCTATTACACGCACC
	ZMBMAM8836_Tunis	CACACCGCCCGTCACCCTCCTCAAGTAACTTATGGTGCGCTTAAACCTATTACACGCACC
	ZMBMAM8838_Tripoli	CACACCGCCCGTCACCCTCCTCAAGTAACTTATGGTGCGCTTAAACCTATTACACGCACC
	ZMBMAM8837_Tripoli	CACACCGCCCGTCACCCTCCTCAAGTAACTTATGGTGCGCTTAAACCTATTACACGCACC
	IZW607_10	CACACCGCCCGTCACCCTCCTCAAGTAACTTATGGTGCGCTTAAACCTATTACACGCACC
	Zoo_France_JN632591	CACACCGCCCGTCACCCTCCTCAAGTAACTTATGGTGCGCTTAAACCTATTACACGCACC
	ZMBMAM8839_Tripoli	CACACCGCCCGTCACCCTCCTCAAGTAACTTATGGTGCGCTTAAACCTATTACACGCACC
	ZMBMAM8840_Tripoli	CACACCGCCCGTCACCCTCCTCAAGTAACTTATGGTGCGCTTAAACCTATTACACGCACC
	ZMBMAM7424_Tunis_Gabes	CACACCGCCCGTCACCCTCCTCAAGTAACTTATGGTGCGCTTAAACCTATTACACGCACC
	ZMBMAM35370_Dakhla	CACACCGCCCGTCACCCTCCTCAAGTAACTTATGGTGCGCTTAAACCTATTACACGCACC

	ZMBMAM2166_Sennar	AGCCATATAAGAGGAGATAAGTCGTAACAAGGTAAGCATACTGGAAAGTGTGCTTGGATA
	ZMBMAM2167_Sennar	AGCCATATAAGAGGAGATAAGTCGTAACAAGGTAAGCATACTGGAAAGTGTGCTTGGATA
	ZMBMAM2165_Sennar	AGCCATATAAGAGGAGATAAGTCGTAACAAGGTAAGCATACTGGAAAGTGTGCTTGGATA
	ZMBMAM8836_Tunis	AGCCATATAAGAGGAGATAAGTCGTAACAAGGTAAGCATACTGGAAAGTGTGCTTGGATA
	ZMBMAM8838_Tripoli	AGCCATATAAGAGGAGATAAGTCGTAACAAGGTAAGCATACTGGAAAGTGTGCTTGGATA
	ZMBMAM8837_Tripoli	AGCCATATAAGAGGAGATAAGTCGTAACAAGGTAAGCATACTGGAAAGTGTGCTTGGATA
	IZW607_10	AGCCATATAAGAGGAGATAAGTCGTAACAAGGTAAGCATACTGGAAAGTGTGCTTGGATA
	Zoo_France_JN632591	AGCCATATAAGAGGAGATAAGTCGTAACAAGGTAAGCATACTGGAAAGTGTGCTTGGATA
	ZMBMAM8839_Tripoli	AGCCATATAAGAGGAGATAAGTCGTAACAAGGTAAGCATACTGGAAAGTGTGCTTGGATA
	ZMBMAM8840_Tripoli	AGCCATATAAGAGGAGATAAGTCGTAACAAGGTAAGCATACTGGAAAGTGTGCTTGGATA
	ZMBMAM7424_Tunis_Gabes	AGCCATATAAGAGGAGATAAGTCGTAACAAGGTAAGCATACTGGAAAGTGTGCTTGGATA
	ZMBMAM35370_Dakhla	AGCCATATAAGAGGAGATAAGTCGTAACAAGGTAAGCATACTGGAAAGTGTGCTTGGATA

	ZMBMAM2166_Sennar	AATCAAAACATAGCTTAAACAAAGCATCTAGTTTACACCTAGAAGATTTCACATATTATG
	ZMBMAM2167_Sennar	AATCAAAACATAGCTTAAACAAAGCATCTAGTTTACACCTAGAAGATTTCACATATTATG
	ZMBMAM2165_Sennar	AATCAAAACATAGCTTAAACAAAGCATCTAGTTTACACCTAGAAGATTTCACATATTATG
	ZMBMAM8836_Tunis	AATCAAAACATAGCTTAAACAAAGCATCTAGTTTACACCTAGAAGATTTCACATATTATG
	ZMBMAM8838_Tripoli	AATCAAAACATAGCTTAAACAAAGCATCTAGTTTACACCTAGAAGATTTCACATATTATG
	ZMBMAM8837_Tripoli	AATCAAAACATAGCTTAAACAAAGCATCTAGTTTACACCTAGAAGATTTCACATATTATG
	IZW607_10	AATCAAAACATAGCTTAAACAAAGCATCTAGTTTACACCTAGAAGATTTCACATATTATG
	Zoo_France_JN632591	AATCAAAACATAGCTTAAACAAAGCATCTAGTTTACACCTAGAAGATTTCACATATTATG
	ZMBMAM8839_Tripoli	AATCAAAACATAGCTTAAACAAAGCATCTAGTTTACACCTAGAAGATTTCACATATTATG
	ZMBMAM8840_Tripoli	AATCAAAACATAGCTTAAACAAAGCATCTAGTTTACACCTAGAAGATTTCACATATTATG
	ZMBMAM7424_Tunis_Gabes	AATCAAAACATAGCTTAAACAAAGCATCTAGTTTACACCTAGAAGATTTCACATATTATG
	ZMBMAM35370_Dakhla	AATCAAAACATAGCTTAAACAAAGCATCTAGTTTACACCTAGAAGATTTCACATATTATG

	ZMBMAM2166_Sennar	AATGTTTTGAACCACATCTAGCCCAAACCCCCATTTTCCAATTTAACAACTAAAACAAAA
	ZMBMAM2167_Sennar	AATGTTTTGAACCACATCTAGCCCAAACCCCCATTTTCCAATTTAACAACTAAAACAAAA
	ZMBMAM2165_Sennar	AATGTTTTGAACCACATCTAGCCCAAACCCCCATTTTCCAATTTAACAACTAAAACAAAA
	ZMBMAM8836_Tunis	AATGTTTTGAACCACATCTAGCCCAAACCCCCATTTTCCAATTTAACAACTAAAACAAAA
	ZMBMAM8838_Tripoli	AATGTTTTGAACCACATCTAGCCCAAACCCCCATTTTCCAATTTAACAACTAAAACAAAA
	ZMBMAM8837_Tripoli	AATGTTTTGAACCACATCTAGCCCAAACCCCCATTTTCCAATTTAACAACTAAAACAAAA
	IZW607_10	AATGTTTTGAACCACATCTAGCCCAAACCCCCATTTTCCAATTTAACAACTAAAACAAAA
	Zoo_France_JN632591	AATGTTTTGAACCACATCTAGCCCAAACCCCCATTTTCCAATTTAACAACTAAAACAAAA
	ZMBMAM8839_Tripoli	AATGTTTTGAACCACATCTAGCCCAAACCCCCATTTTCCAATTTAACAACTAAAACAAAA
	ZMBMAM8840_Tripoli	AATGTTTTGAACCACATCTAGCCCAAACCCCCATTTTCCAATTTAACAACTAAAACAAAA
	ZMBMAM7424_Tunis_Gabes	AATGTTTTGAACCACATCTAGCCCAAACCCCCATTTTCCAATTTAACAACTAAAACAAAA
	ZMBMAM35370_Dakhla	AATGTTTTGAACCACATCTAGCCCAAACCCCCATTTTCCAATTTAACAACTAAAACAAAA

	ZMBMAM2166_Sennar	TAAAATAAAACATTTACCCTAATTTAAAGTATAGGAGATAGAAATTCTAAACATGGCGCT
	ZMBMAM2167_Sennar	TAAAATAAAACATTTACCCTAATTTAAAGTATAGGAGATAGAAATTCTAAACATGGCGCT
	ZMBMAM2165_Sennar	TAAAATAAAACATTTACCCTAATTTAAAGTATAGGAGATAGAAATTCTAAACATGGCGCT
	ZMBMAM8836_Tunis	TAAAATAAAACATTTACCCTAATTTAAAGTATAGGAGATAGAAATTCTAAACATGGCGCT
	ZMBMAM8838_Tripoli	TAAAATAAAACATTTACCCTAATTTAAAGTATAGGAGATAGAAATTCTAAACATGGCGCT
	ZMBMAM8837_Tripoli	TAAAATAAAACATTTACCCTAATTTAAAGTATAGGAGATAGAAATTCTAAACATGGCGCT
	IZW607_10	TAAAATAAAACATTTACCCTAATTTAAAGTATAGGAGATAGAAATTCTAAACATGGCGCT
	Zoo_France_JN632591	TAAAATAAAACATTTACCCTAATTTAAAGTATAGGAGATAGAAATTCTAAACATGGCGCT
	ZMBMAM8839_Tripoli	TAAAATAAAACATTTACCCTAATTTAAAGTATAGGAGATAGAAATTCTAAACATGGCGCT
	ZMBMAM8840_Tripoli	TAAAATAAAACATTTACCCTAATTTAAAGTATAGGAGATAGAAATTCTAAACATGGCGCT
	ZMBMAM7424_Tunis_Gabes	TAAAATAAAACATTTACCCTAATTTAAAGTATAGGAGATAGAAATTCTAAACATGGCGCT
	ZMBMAM35370_Dakhla	TAAAATAAAACATTTACCCTAATTTAAAGTATAGGAGATAGAAATTCTAAACATGGCGCT

	ZMBMAM2166_Sennar	ATAGAGATAGTACCGTAAGGGAACGATGAAAGAAAAAAGTCAAAGTATAAAAAAGCAAAG
	ZMBMAM2167_Sennar	ATAGAGATAGTACCGTAAGGGAACGATGAAAGAAAAAAGTCAAAGTATAAAAAAGCAAAG
	ZMBMAM2165_Sennar	ATAGAGATAGTACCGTAAGGGAACGATGAAAGAAAAAAGTCAAAGTATAAAAAAGCAAAG
	ZMBMAM8836_Tunis	ATAGAGATAGTACCGTAAGGGAACGATGAAAGAAAAAAGTCAAAGTATAAAAAAGCAAAG
	ZMBMAM8838_Tripoli	ATAGAGATAGTACCGTAAGGGAACGATGAAAGAAAAAAGTCAAAGTATAAAAAAGCAAAG
	ZMBMAM8837_Tripoli	ATAGAGATAGTACCGTAAGGGAACGATGAAAGAAAAAAGTCAAAGTATAAAAAAGCAAAG
	IZW607_10	ATAGAGATAGTACCGTAAGGGAACGATGAAAGAAAAAAGTCAAAGTATAAAAAAGCAAAG
	Zoo_France_JN632591	ATAGAGATAGTACCGTAAGGGAACGATGAAAGAAAAAAGTCAAAGTATAAAAAAGCAAAG
	ZMBMAM8839_Tripoli	ATAGAGATAGTACCGTAAGGGAACGATGAAAGAAAAAAGTCAAAGTATAAAAAAGCAAAG
	ZMBMAM8840_Tripoli	ATAGAGATAGTACCGTAAGGGAACGATGAAAGAAAAAAGTCAAAGTATAAAAAAGCAAAG
	ZMBMAM7424_Tunis_Gabes	ATAGAGATAGTACCGTAAGGGAACGATGAAAGAAAAAAGTCAAAGTATAAAAAAGCAAAG
	ZMBMAM35370_Dakhla	ATAGAGATAGTACCGTAAGGGAACGATGAAAGAAAAAAGTCAAAGTATAAAAAAGCAAAG

	ZMBMAM2166_Sennar	ATTAACCCTTGTACCTTTTGCATAATGAGTTAACGAGCAGAAGACTTAACAAAACGAATT
	ZMBMAM2167_Sennar	ATTAACCCTTGTACCTTTTGCATAATGAGTTAACGAGCAGAAGACTTAACAAAACGAATT
	ZMBMAM2165_Sennar	ATTAACCCTTGTACCTTTTGCATAATGAGTTAACGAGCAGAAGACTTAACAAAACGAATT
	ZMBMAM8836_Tunis	ATTAACCCTTGTACCTTTTGCATAATGAGTTAACGAGCAGAAGACTTAACAAAACGAATT
	ZMBMAM8838_Tripoli	ATTAACCCTTGTACCTTTTGCATAATGAGTTAACGAGCAGAAGACTTAACAAAACGAATT
	ZMBMAM8837_Tripoli	ATTAACCCTTGTACCTTTTGCATAATGAGTTAACGAGCAGAAGACTTAACAAAACGAATT
	IZW607_10	ATTAACCCTTGTACCTTTTGCATAATGAGTTAACGAGCAGAAGACTTAACAAAACGAATT
	Zoo_France_JN632591	ATTAACCCTTGTACCTTTTGCATAATGAGTTAACGAGCAGAAGACTTAACAAAACGAATT
	ZMBMAM8839_Tripoli	ATTAACCCTTGTACCTTTTGCATAATGAGTTAACGAGCAGAAGACTTAACAAAACGAATT
	ZMBMAM8840_Tripoli	ATTAACCCTTGTACCTTTTGCATAATGAGTTAACGAGCAGAAGACTTAACAAAACGAATT
	ZMBMAM7424_Tunis_Gabes	ATTAACCCTTGTACCTTTTGCATAATGAGTTAACGAGCAGAAGACTTAACAAAACGAATT
	ZMBMAM35370_Dakhla	ATTAACCCTTGTACCTTTTGCATAATGAGTTAACGAGCAGAAGACTTAACAAAACGAATT

	ZMBMAM2166_Sennar	TTAGCTAAGTAACCCGAAACCAGACGAGCTACTTATGGACAGTTTATTAGAACCAACTCA
	ZMBMAM2167_Sennar	TTAGCTAAGTAACCCGAAACCAGACGAGCTACTTATGGACAGTTTATTAGAACCAACTCA
	ZMBMAM2165_Sennar	TTAGCTAAGTAACCCGAAACCAGACGAGCTACTTATGGACAGTTTATTAGAACCAACTCA
	ZMBMAM8836_Tunis	TTAGCTAAGTAACCCGAAACCAGACGAGCTACTTATGGACAGTTTATTAGAACCAACTCA
	ZMBMAM8838_Tripoli	TTAGCTAAGTAACCCGAAACCAGACGAGCTACTTATGGACAGTTTATTAGAACCAACTCA
	ZMBMAM8837_Tripoli	TTAGCTAAGTAACCCGAAACCAGACGAGCTACTTATGGACAGTTTATTAGAACCAACTCA
	IZW607_10	TTAGCTAAGTAACCCGAAACCAGACGAGCTACTTATGGACAGTTTATTAGAACCAACTCA
	Zoo_France_JN632591	TTAGCTAAGTAACCCGAAACCAGACGAGCTACTTATGGACAGTTTATTAGAACCAACTCA
	ZMBMAM8839_Tripoli	TTAGCTAAGTAACCCGAAACCAGACGAGCTACTTATGGACAGTTTATTAGAACCAACTCA
	ZMBMAM8840_Tripoli	TTAGCTAAGTAACCCGAAACCAGACGAGCTACTTATGGACAGTTTATTAGAACCAACTCA
	ZMBMAM7424_Tunis_Gabes	TTAGCTAAGTAACCCGAAACCAGACGAGCTACTTATGGACAGTTTATTAGAACCAACTCA
	ZMBMAM35370_Dakhla	TTAGCTAAGTAACCCGAAACCAGACGAGCTACTTATGGACAGTTTATTAGAACCAACTCA

	ZMBMAM2166_Sennar	TCTATGTGGCAAAATAGTGAGAAGATCTATAAGTAGAGGTGACATGCCTAACGAGCCTGG
	ZMBMAM2167_Sennar	TCTATGTGGCAAAATAGTGAGAAGATCTATAAGTAGAGGTGACATGCCTAACGAGCCTGG
	ZMBMAM2165_Sennar	TCTATGTGGCAAAATAGTGAGAAGATCTATAAGTAGAGGTGACATGCCTAACGAGCCTGG
	ZMBMAM8836_Tunis	TCTATGTGGCAAAATAGTGAGAAGATCTATAAGTAGAGGTGACATGCCTAACGAGCCTGG
	ZMBMAM8838_Tripoli	TCTATGTGGCAAAATAGTGAGAAGATCTATAAGTAGAGGTGACATGCCTAACGAGCCTGG
	ZMBMAM8837_Tripoli	TCTATGTGGCAAAATAGTGAGAAGATCTATAAGTAGAGGTGACATGCCTAACGAGCCTGG
	IZW607_10	TCTATGTGGCAAAATAGTGAGAAGATCTATAAGTAGAGGTGACATGCCTAACGAGCCTGG
	Zoo_France_JN632591	TCTATGTGGCAAAATAGTGAGAAGATCTATAAGTAGAGGTGACATGCCTAACGAGCCTGG
	ZMBMAM8839_Tripoli	TCTATGTGGCAAAATAGTGAGAAGATCTATAAGTAGAGGTGACATGCCTAACGAGCCTGG
	ZMBMAM8840_Tripoli	TCTATGTGGCAAAATAGTGAGAAGATCTATAAGTAGAGGTGACATGCCTAACGAGCCTGG
	ZMBMAM7424_Tunis_Gabes	TCTATGTGGCAAAATAGTGAGAAGATCTATAAGTAGAGGTGACATGCCTAACGAGCCTGG
	ZMBMAM35370_Dakhla	TCTATGTGGCAAAATAGTGAGAAGATCTATAAGTAGAGGTGACATGCCTAACGAGCCTGG

	ZMBMAM2166_Sennar	TGATAGCTGGTTGTCCAGAAAATGAATCTTAGTTCAGCTTTAAAAATACCAAAAATGTAA
	ZMBMAM2167_Sennar	TGATAGCTGGTTGTCCAGAAAATGAATCTTAGTTCAGCTTTAAAAATACCAAAAATGTAA
	ZMBMAM2165_Sennar	TGATAGCTGGTTGTCCAGAAAATGAATCTTAGTTCAGCTTTAAAAATACCAAAAATGTAA
	ZMBMAM8836_Tunis	TGATAGCTGGTTGTCCAGAAAATGAATCTTAGTTCAGCTTTAAAAATACCAAAAATGTAA
	ZMBMAM8838_Tripoli	TGATAGCTGGTTGTCCAGAAAATGAATCTTAGTTCAGCTTTAAAAATACCAAAAATGTAA
	ZMBMAM8837_Tripoli	TGATAGCTGGTTGTCCAGAAAATGAATCTTAGTTCAGCTTTAAAAATACCAAAAATGTAA
	IZW607_10	TGATAGCTGGTTGTCCAGAAAATGAATCTTAGTTCAGCTTTAAAAATACCAAAAATGTAA
	Zoo_France_JN632591	TGATAGCTGGTTGTCCAGAAAATGAATCTTAGTTCAGCTTTAAAAATACCAAAAATGTAA
	ZMBMAM8839_Tripoli	TGATAGCTGGTTGTCCAGAAAATGAATCTTAGTTCAGCTTTAAAAATACCAAAAATGTAA
	ZMBMAM8840_Tripoli	TGATAGCTGGTTGTCCAGAAAATGAATCTTAGTTCAGCTTTAAAAATACCAAAAATGTAA
	ZMBMAM7424_Tunis_Gabes	TGATAGCTGGTTGTCCAGAAAATGAATCTTAGTTCAGCTTTAAAAATACCAAAAATGTAA
	ZMBMAM35370_Dakhla	TGATAGCTGGTTGTCCAGAAAATGAATCTTAGTTCAGCTTTAAAAATACCAAAAATGTAA

	ZMBMAM2166_Sennar	ATAAATCCTACTGTATTTTTAAAAGTTAGTCTAAAAAGGTACAGCCTTTTAGAAACGGAT
	ZMBMAM2167_Sennar	ATAAATCCTACTGTATTTTTAAAAGTTAGTCTAAAAAGGTACAGCCTTTTAGAAACGGAT
	ZMBMAM2165_Sennar	ATAAATCCTACTGTATTTTTAAAAGTTAGTCTAAAAAGGTACAGCCTTTTAGAAACGGAT
	ZMBMAM8836_Tunis	ATAAATCCTACTGTATTTTTAAAAGTTAGTCTAAAAAGGTACAGCCTTTTAGAAACGGAT
	ZMBMAM8838_Tripoli	ATAAATCCTACTGTATTTTTAAAAGTTAGTCTAAAAAGGTACAGCCTTTTAGAAACGGAT
	ZMBMAM8837_Tripoli	ATAAATCCTACTGTATTTTTAAAAGTTAGTCTAAAAAGGTACAGCCTTTTAGAAACGGAT
	IZW607_10	ATAAATCCTACTGTATTTTTAAAAGTTAGTCTAAAAAGGTACAGCCTTTTAGAAACGGAT
	Zoo_France_JN632591	ATAAATCCTACTGTATTTTTAAAAGTTAGTCTAAAAAGGTACAGCCTTTTAGAAACGGAT
	ZMBMAM8839_Tripoli	ATAAATCCTACTGTATTTTTAAAAGTTAGTCTAAAAAGGTACAGCCTTTTAGAAACGGAT
	ZMBMAM8840_Tripoli	ATAAATCCTACTGTATTTTTAAAAGTTAGTCTAAAAAGGTACAGCCTTTTAGAAACGGAT
	ZMBMAM7424_Tunis_Gabes	ATAAATCCTACTGTATTTTTAAAAGTTAGTCTAAAAAGGTACAGCCTTTTAGAAACGGAT
	ZMBMAM35370_Dakhla	ATAAATCCTACTGTATTTTTAAAAGTTAGTCTAAAAAGGTACAGCCTTTTAGAAACGGAT

	ZMBMAM2166_Sennar	ACAACCTTCACTAGAGAGTAAAACTTAACAACACCATAGTAGGCCTAAAAGCAGCCATCA
	ZMBMAM2167_Sennar	ACAACCTTCACTAGAGAGTAAAACTTAACAACACCATAGTAGGCCTAAAAGCAGCCATCA
	ZMBMAM2165_Sennar	ACAACCTTCACTAGAGAGTAAAACTTAACAACACCATAGTAGGCCTAAAAGCAGCCATCA
	ZMBMAM8836_Tunis	ACAACCTTCACTAGAGAGTAAAACTTAACAACACCATAGTAGGCCTAAAAGCAGCCATCA
	ZMBMAM8838_Tripoli	ACAACCTTCACTAGAGAGTAAAACTTAACAACACCATAGTAGGCCTAAAAGCAGCCATCA
	ZMBMAM8837_Tripoli	ACAACCTTCACTAGAGAGTAAAACTTAACAACACCATAGTAGGCCTAAAAGCAGCCATCA
	IZW607_10	ACAACCTTCACTAGAGAGTAAAACTTAACAACACCATAGTAGGCCTAAAAGCAGCCATCA
	Zoo_France_JN632591	ACAACCTTCACTAGAGAGTAAAACTTAACAACACCATAGTAGGCCTAAAAGCAGCCATCA
	ZMBMAM8839_Tripoli	ACAACCTTCACTAGAGAGTAAAACTTAACAACACCATAGTAGGCCTAAAAGCAGCCATCA
	ZMBMAM8840_Tripoli	ACAACCTTCACTAGAGAGTAAAACTTAACAACACCATAGTAGGCCTAAAAGCAGCCATCA
	ZMBMAM7424_Tunis_Gabes	ACAACCTTCACTAGAGAGTAAAACTTAACAACACCATAGTAGGCCTAAAAGCAGCCATCA
	ZMBMAM35370_Dakhla	ACAACCTTCACTAGAGAGTAAAACTTAACAACACCATAGTAGGCCTAAAAGCAGCCATCA

	ZMBMAM2166_Sennar	ATTAAGAAAGCGTTAAAGCTCAACAATAATAACCATATTAATTCCAACAGCAAACGACTA
	ZMBMAM2167_Sennar	ATTAAGAAAGCGTTAAAGCTCAACAATAATAACCATATTAATTCCAACAGCAAACGACTA
	ZMBMAM2165_Sennar	ATTAAGAAAGCGTTAAAGCTCAACAATAATAACCATATTAATTCCAACAGCAAACGACTA
	ZMBMAM8836_Tunis	ATTAAGAAAGCGTTAAAGCTCAACAATAATAACCATATTAATTCCAACAGCAAACGACTA
	ZMBMAM8838_Tripoli	ATTAAGAAAGCGTTAAAGCTCAACAATAATAACCATATTAATTCCAACAGCAAACGACTA
	ZMBMAM8837_Tripoli	ATTAAGAAAGCGTTAAAGCTCAACAATAATAACCATATTAATTCCAACAGCAAACGACTA
	IZW607_10	ATTAAGAAAGCGTTAAAGCTCAACAATAATAACCATATTAATTCCAACAGCAAACGACTA
	Zoo_France_JN632591	ATTAAGAAAGCGTTAAAGCTCAACAATAATAACCATATTAATTCCAACAGCAAACGACTA
	ZMBMAM8839_Tripoli	ATTAAGAAAGCGTTAAAGCTCAACAATAATAACCATATTAATTCCAACAGCAAACGACTA
	ZMBMAM8840_Tripoli	ATTAAGAAAGCGTTAAAGCTCAACAATAATAACCATATTAATTCCAACAGCAAACGACTA
	ZMBMAM7424_Tunis_Gabes	ATTAAGAAAGCGTTAAAGCTCAACAATAATAACCATATTAATTCCAACAGCAAACGACTA
	ZMBMAM35370_Dakhla	ATTAAGAAAGCGTTAAAGCTCAACAATAATAACCATATTAATTCCAACAGCAAACGACTA

	ZMBMAM2166_Sennar	ACTCCTAGCCCCAATACTGGACTACTCTATGATAAAATAGAAGCAATAATGTTAATATGA
	ZMBMAM2167_Sennar	ACTCCTAGCCCCAATACTGGACTACTCTATGATAAAATAGAAGCAATAATGTTAATATGA
	ZMBMAM2165_Sennar	ACTCCTAGCCCCAATACTGGACTACTCTATGATAAAATAGAAGCAATAATGTTAATATGA
	ZMBMAM8836_Tunis	ACTCCTAGCCCCAATACTGGACTACTCTATGATAAAATAGAAGCAATAATGTTAATATGA
	ZMBMAM8838_Tripoli	ACTCCTAGCCCCAATACTGGACTACTCTATGATAAAATAGAAGCAATAATGTTAATATGA
	ZMBMAM8837_Tripoli	ACTCCTAGCCCCAATACTGGACTACTCTATGATAAAATAGAAGCAATAATGTTAATATGA
	IZW607_10	ACTCCTAGCCCCAATACTGGACTACTCTATGATAAAATAGAAGCAATAATGTTAATATGA
	Zoo_France_JN632591	ACTCCTAGCCCCAATACTGGACTACTCTATGATAAAATAGAAGCAATAATGTTAATATGA
	ZMBMAM8839_Tripoli	ACTCCTAGCCCCAATACTGGACTACTCTATGATAAAATAGAAGCAATAATGTTAATATGA
	ZMBMAM8840_Tripoli	ACTCCTAGCCCCAATACTGGACTACTCTATGATAAAATAGAAGCAATAATGTTAATATGA
	ZMBMAM7424_Tunis_Gabes	ACTCCTAGCCCCAATACTGGACTACTCTATGATAAAATAGAAGCAATAATGTTAATATGA
	ZMBMAM35370_Dakhla	ACTCCTAGCCCCAATACTGGACTACTCTATGATAAAATAGAAGCAATAATGTTAATATGA

	ZMBMAM2166_Sennar	GTAACAAGAAATATTTTCTCCTCGCACAAGTTTAAATCAGTACCTGATAATAGACTGATT
	ZMBMAM2167_Sennar	GTAACAAGAAATATTTTCTCCTCGCACAAGTTTAAATCAGTACCTGATAATAGACTGATT
	ZMBMAM2165_Sennar	GTAACAAGAAATATTTTCTCCTCGCACAAGTTTAAATCAGTACCTGATAATAGACTGATT
	ZMBMAM8836_Tunis	GTAACAAGAAATATTTTCTCCTCGCACAAGTTTAAATCAGTACCTGATAATAGACTGATT
	ZMBMAM8838_Tripoli	GTAACAAGAAATATTTTCTCCTCGCACAAGTTTAAATCAGTACCTGATAATAGACTGATT
	ZMBMAM8837_Tripoli	GTAACAAGAAATATTTTCTCCTCGCACAAGTTTAAATCAGTACCTGATAATAGACTGATT
	IZW607_10	GTAACAAGAAATATTTTCTCCTCGCACAAGTTTAAATCAGTACCTGATAATAGACTGATT
	Zoo_France_JN632591	GTAACAAGAAATATTTTCTCCTCGCACAAGTTTAAATCAGTACCTGATAATAGACTGATT
	ZMBMAM8839_Tripoli	GTAACAAGAAATATTTTCTCCTCGCACAAGTTTAAATCAGTACCTGATAATAGACTGATT
	ZMBMAM8840_Tripoli	GTAACAAGAAATATTTTCTCCTCGCACAAGTTTAAATCAGTACCTGATAATAGACTGATT
	ZMBMAM7424_Tunis_Gabes	GTAACAAGAAATATTTTCTCCTCGCACAAGTTTAAATCAGTACCTGATAATAGACTGATT
	ZMBMAM35370_Dakhla	GTAACAAGAAATATTTTCTCCTCGCACAAGTTTAAATCAGTACCTGATAATAGACTGATT

	ZMBMAM2166_Sennar	GTTAACAGTAAATAAATATAATCTAACAATAAATAACTTATTAACTATACTGTTAACCCA
	ZMBMAM2167_Sennar	GTTAACAGTAAATAAATATAATCTAACAATAAATAACTTATTAACTATACTGTTAACCCA
	ZMBMAM2165_Sennar	GTTAACAGTAAATAAATATAATCTAACAATAAATAACTTATTAACTATACTGTTAACCCA
	ZMBMAM8836_Tunis	GTTAACAGTAAATAAATATAATCTAACAATAAATAACTTATTAACTATACTGTTAACCCA
	ZMBMAM8838_Tripoli	GTTAACAGTAAATAAATATAATCTAACAATAAATAACTTATTAACTATACTGTTAACCCA
	ZMBMAM8837_Tripoli	GTTAACAGTAAATAAATATAATCTAACAATAAATAACTTATTAACTATACTGTTAACCCA
	IZW607_10	GTTAACAGTAAATAAATATAATCTAACAATAAATAACTTATTAACTATACTGTTAACCCA
	Zoo_France_JN632591	GTTAACAGTAAATAAATATAATCTAACAATAAATAACTTATTAACTATACTGTTAACCCA
	ZMBMAM8839_Tripoli	GTTAACAGTAAATAAATATAATCTAACAATAAATAACTTATTAACTATACTGTTAACCCA
	ZMBMAM8840_Tripoli	GTTAACAGTAAATAAATATAATCTAACAATAAATAACTTATTAACTATACTGTTAACCCA
	ZMBMAM7424_Tunis_Gabes	GTTAACAGTAAATAAATATAATCTAACAATAAATAACTTATTAACTATACTGTTAACCCA
	ZMBMAM35370_Dakhla	GTTAACAGTAAATAAATATAATCTAACAATAAATAACTTATTAACTATACTGTTAACCCA

	ZMBMAM2166_Sennar	ACACAGGAGTGCACTCAGGAAAGATTTAAAGAAGTAAAAGGAACTCGGCAAACACAAACC
	ZMBMAM2167_Sennar	ACACAGGAGTGCACTCAGGAAAGATTTAAAGAAGTAAAAGGAACTCGGCAAACACAAACC
	ZMBMAM2165_Sennar	ACACAGGAGTGCACTCAGGAAAGATTTAAAGAAGTAAAAGGAACTCGGCAAACACAAACC
	ZMBMAM8836_Tunis	ACACAGGAGTGCACTCAGGAAAGATTTAAAGAAGTAAAAGGAACTCGGCAAACACAAACC
	ZMBMAM8838_Tripoli	ACACAGGAGTGCACTCAGGAAAGATTTAAAGAAGTAAAAGGAACTCGGCAAACACAAACC
	ZMBMAM8837_Tripoli	ACACAGGAGTGCACTCAGGAAAGATTTAAAGAAGTAAAAGGAACTCGGCAAACACAAACC
	IZW607_10	ACACAGGAGTGCACTCAGGAAAGATTTAAAGAAGTAAAAGGAACTCGGCAAACACAAACC
	Zoo_France_JN632591	ACACAGGAGTGCACTCAGGAAAGATTTAAAGAAGTAAAAGGAACTCGGCAAACACAAACC
	ZMBMAM8839_Tripoli	ACACAGGAGTGCACTCAGGAAAGATTTAAAGAAGTAAAAGGAACTCGGCAAACACAAACC
	ZMBMAM8840_Tripoli	ACACAGGAGTGCACTCAGGAAAGATTTAAAGAAGTAAAAGGAACTCGGCAAACACAAACC
	ZMBMAM7424_Tunis_Gabes	ACACAGGAGTGCACTCAGGAAAGATTTAAAGAAGTAAAAGGAACTCGGCAAACACAAACC
	ZMBMAM35370_Dakhla	ACACAGGAGTGCACTCAGGAAAGATTTAAAGAAGTAAAAGGAACTCGGCAAACACAAACC

	ZMBMAM2166_Sennar	CCGCCTGTTTACCAAAAACATCACCTCCAGCATTTCTAGTATTGGAGGCACTGCCTGCCC
	ZMBMAM2167_Sennar	CCGCCTGTTTACCAAAAACATCACCTCCAGCATTTCTAGTATTGGAGGCACTGCCTGCCC
	ZMBMAM2165_Sennar	CCGCCTGTTTACCAAAAACATCACCTCCAGCATTTCTAGTATTGGAGGCACTGCCTGCCC
	ZMBMAM8836_Tunis	CCGCCTGTTTACCAAAAACATCACCTCCAGCATTTCTAGTATTGGAGGCACTGCCTGCCC
	ZMBMAM8838_Tripoli	CCGCCTGTTTACCAAAAACATCACCTCCAGCATTTCTAGTATTGGAGGCACTGCCTGCCC
	ZMBMAM8837_Tripoli	CCGCCTGTTTACCAAAAACATCACCTCCAGCATTTCTAGTATTGGAGGCACTGCCTGCCC
	IZW607_10	CCGCCTGTTTACCAAAAACATCACCTCCAGCATTTCTAGTATTGGAGGCACTGCCTGCCC
	Zoo_France_JN632591	CCGCCTGTTTACCAAAAACATCACCTCCAGCATTTCTAGTATTGGAGGCACTGCCTGCCC
	ZMBMAM8839_Tripoli	CCGCCTGTTTACCAAAAACATCACCTCCAGCATTTCTAGTATTGGAGGCACTGCCTGCCC
	ZMBMAM8840_Tripoli	CCGCCTGTTTACCAAAAACATCACCTCCAGCATTTCTAGTATTGGAGGCACTGCCTGCCC
	ZMBMAM7424_Tunis_Gabes	CCGCCTGTTTACCAAAAACATCACCTCCAGCATTTCTAGTATTGGAGGCACTGCCTGCCC
	ZMBMAM35370_Dakhla	CCGCCTGTTTACCAAAAACATCACCTCCAGCATTTCTAGTATTGGAGGCACTGCCTGCCC

	ZMBMAM2166_Sennar	AGTGACAAATGTTAAACGGCCGCGGTATCCTGACCGTGCAAAGGTAGCATAATCATTTGT
	ZMBMAM2167_Sennar	AGTGACAAATGTTAAACGGCCGCGGTATCCTGACCGTGCAAAGGTAGCATAATCATTTGT
	ZMBMAM2165_Sennar	AGTGACAAATGTTAAACGGCCGCGGTATCCTGACCGTGCAAAGGTAGCATAATCATTTGT
	ZMBMAM8836_Tunis	AGTGACAAATGTTAAACGGCCGCGGTATCCTGACCGTGCAAAGGTAGCATAATCATTTGT
	ZMBMAM8838_Tripoli	AGTGACAAATGTTAAACGGCCGCGGTATCCTGACCGTGCAAAGGTAGCATAATCATTTGT
	ZMBMAM8837_Tripoli	AGTGACAAATGTTAAACGGCCGCGGTATCCTGACCGTGCAAAGGTAGCATAATCATTTGT
	IZW607_10	AGTGACAAATGTTAAACGGCCGCGGTATCCTGACCGTGCAAAGGTAGCATAATCATTTGT
	Zoo_France_JN632591	AGTGACAAATGTTAAACGGCCGCGGTATCCTGACCGTGCAAAGGTAGCATAATCATTTGT
	ZMBMAM8839_Tripoli	AGTGACAAATGTTAAACGGCCGCGGTATCCTGACCGTGCAAAGGTAGCATAATCATTTGT
	ZMBMAM8840_Tripoli	AGTGACAAATGTTAAACGGCCGCGGTATCCTGACCGTGCAAAGGTAGCATAATCATTTGT
	ZMBMAM7424_Tunis_Gabes	AGTGACAAATGTTAAACGGCCGCGGTATCCTGACCGTGCAAAGGTAGCATAATCATTTGT
	ZMBMAM35370_Dakhla	AGTGACAAATGTTAAACGGCCGCGGTATCCTGACCGTGCAAAGGTAGCATAATCATTTGT

	ZMBMAM2166_Sennar	TCTCTAAATAAGGACTTGTATGAACGGCCACACGAGGGTTTTACTGTCTCTTACTTCCAA
	ZMBMAM2167_Sennar	TCTCTAAATAAGGACTTGTATGAACGGCCACACGAGGGTTTTACTGTCTCTTACTTCCAA
	ZMBMAM2165_Sennar	TCTCTAAATAAGGACTTGTATGAACGGCCACACGAGGGTTTTACTGTCTCTTACTTCCAA
	ZMBMAM8836_Tunis	TCTCTAAATAAGGACTTGTATGAACGGCCACACGAGGGTTTTACTGTCTCTTACTTCCAA
	ZMBMAM8838_Tripoli	TCTCTAAATAAGGACTTGTATGAACGGCCACACGAGGGTTTTACTGTCTCTTACTTCCAA
	ZMBMAM8837_Tripoli	TCTCTAAATAAGGACTTGTATGAACGGCCACACGAGGGTTTTACTGTCTCTTACTTCCAA
	IZW607_10	TCTCTAAATAAGGACTTGTATGAACGGCCACACGAGGGTTTTACTGTCTCTTACTTCCAA
	Zoo_France_JN632591	TCTCTAAATAAGGACTTGTATGAACGGCCACACGAGGGTTTTACTGTCTCTTACTTCCAA
	ZMBMAM8839_Tripoli	TCTCTAAATAAGGACTTGTATGAACGGCCACACGAGGGTTTTACTGTCTCTTACTTCCAA
	ZMBMAM8840_Tripoli	TCTCTAAATAAGGACTTGTATGAACGGCCACACGAGGGTTTTACTGTCTCTTACTTCCAA
	ZMBMAM7424_Tunis_Gabes	TCTCTAAATAAGGACTTGTATGAACGGCCACACGAGGGTTTTACTGTCTCTTACTTCCAA
	ZMBMAM35370_Dakhla	TCTCTAAATAAGGACTTGTATGAACGGCCACACGAGGGTTTTACTGTCTCTTACTTCCAA

	ZMBMAM2166_Sennar	TCAGTGAAATTGACCTCCCCGTGAAGAGGCGGGGATGAACCAACAAGACGAGAAGACCCT
	ZMBMAM2167_Sennar	TCAGTGAAATTGACCTCCCCGTGAAGAGGCGGGGATGAACCAACAAGACGAGAAGACCCT
	ZMBMAM2165_Sennar	TCAGTGAAATTGACCTCCCCGTGAAGAGGCGGGGATGAACCAACAAGACGAGAAGACCCT
	ZMBMAM8836_Tunis	TCAGTGAAATTGACCTCCCCGTGAAGAGGCGGGGATGAACCAACAAGACGAGAAGACCCT
	ZMBMAM8838_Tripoli	TCAGTGAAATTGACCTCCCCGTGAAGAGGCGGGGATGAACCAACAAGACGAGAAGACCCT
	ZMBMAM8837_Tripoli	TCAGTGAAATTGACCTCCCCGTGAAGAGGCGGGGATGAACCAACAAGACGAGAAGACCCT
	IZW607_10	TCAGTGAAATTGACCTCCCCGTGAAGAGGCGGGGATGAACCAACAAGACGAGAAGACCCT
	Zoo_France_JN632591	TCAGTGAAATTGACCTCCCCGTGAAGAGGCGGGGATGAACCAACAAGACGAGAAGACCCT
	ZMBMAM8839_Tripoli	TCAGTGAAATTGACCTCCCCGTGAAGAGGCGGGGATGAACCAACAAGACGAGAAGACCCT
	ZMBMAM8840_Tripoli	TCAGTGAAATTGACCTCCCCGTGAAGAGGCGGGGATGAACCAACAAGACGAGAAGACCCT
	ZMBMAM7424_Tunis_Gabes	TCAGTGAAATTGACCTCCCCGTGAAGAGGCGGGGATGAACCAACAAGACGAGAAGACCCT
	ZMBMAM35370_Dakhla	TCAGTGAAATTGACCTCCCCGTGAAGAGGCGGGGATGAACCAACAAGACGAGAAGACCCT

	ZMBMAM2166_Sennar	ATGGAGCTTTAACTAGCTAACTCAAAGAAAACAAACTTAATCACCAAGAGATAACAGCAC
	ZMBMAM2167_Sennar	ATGGAGCTTTAACTAGCTAACTCAAAGAAAACAAACTTAATCACCAAGAGATAACAGCAC
	ZMBMAM2165_Sennar	ATGGAGCTTTAACTAGCTAACTCAAAGAAAACAAACTTAATCACCAAGAGATAACAGCAC
	ZMBMAM8836_Tunis	ATGGAGCTTTAACTAGCTAACTCAAAGAAAACAAACTTAATCACCAAGAGATAACAGCAC
	ZMBMAM8838_Tripoli	ATGGAGCTTTAACTAGCTAACTCAAAGAAAACAAACTTAATCACCAAGAGATAACAGCAC
	ZMBMAM8837_Tripoli	ATGGAGCTTTAACTAGCTAACTCAAAGAAAACAAACTTAATCACCAAGAGATAACAGCAC
	IZW607_10	ATGGAGCTTTAACTAGCTAACTCAAAGAAAACAAACTTAATCACCAAGAGATAACAGCAC
	Zoo_France_JN632591	ATGGAGCTTTAACTAGCTAACTCAAAGAAAACAAACTTAATCACCAAGAGATAACAGCAC
	ZMBMAM8839_Tripoli	ATGGAGCTTTAACTAGCTAACTCAAAGAAAACAAACTTAATCACCAAGAGATAACAGCAC
	ZMBMAM8840_Tripoli	ATGGAGCTTTAACTAGCTAACTCAAAGAAAACAAACTTAATCACCAAGAGATAACAGCAC
	ZMBMAM7424_Tunis_Gabes	ATGGAGCTTTAACTAGCTAACTCAAAGAAAACAAACTTAATCACCAAGAGATAACAGCAC
	ZMBMAM35370_Dakhla	ATGGAGCTTTAACTAGCTAACTCAAAGAAAACAAACTTAATCACCAAGAGATAACAGCAC

	ZMBMAM2166_Sennar	TCTTTATGAATTAGCAGTTTTGGTTGGGGTGACCTCGGGGAATAAAAAATCCCCCGAGCG
	ZMBMAM2167_Sennar	TCTTTATGAATTAGCAGTTTTGGTTGGGGTGACCTCGGGGAATAAAAAATCCCCCGAGCG
	ZMBMAM2165_Sennar	TCTTTATGAATTAGCAGTTTTGGTTGGGGTGACCTCGGGGAATAAAAAATCCCCCGAGCG
	ZMBMAM8836_Tunis	TCTTTATGAATTAGCAGTTTTGGTTGGGGTGACCTCGGGGAATAAAAAATCCCCCGAGCG
	ZMBMAM8838_Tripoli	TCTTTATGAATTAGCAGTTTTGGTTGGGGTGACCTCGGGGAATAAAAAATCCCCCGAGCG
	ZMBMAM8837_Tripoli	TCTTTATGAATTAGCAGTTTTGGTTGGGGTGACCTCGGGGAATAAAAAATCCCCCGAGCG
	IZW607_10	TCTTTATGAATTAGCAGTTTTGGTTGGGGTGACCTCGGGGAATAAAAAATCCCCCGAGCG
	Zoo_France_JN632591	TCTTTATGAATTAGCAGTTTTGGTTGGGGTGACCTCGGGGAATAAAAAATCCCCCGAGCG
	ZMBMAM8839_Tripoli	TCTTTATGAATTAGCAGTTTTGGTTGGGGTGACCTCGGGGAATAAAAAATCCCCCGAGCG
	ZMBMAM8840_Tripoli	TCTTTATGAATTAGCAGTTTTGGTTGGGGTGACCTCGGGGAATAAAAAATCCCCCGAGCG
	ZMBMAM7424_Tunis_Gabes	TCTTTATGAATTAGCAGTTTTGGTTGGGGTGACCTCGGGGAATAAAAAATCCCCCGAGCG
	ZMBMAM35370_Dakhla	TCTTTATGAATTAGCAGTTTTGGTTGGGGTGACCTCGGGGAATAAAAAATCCCCCGAGCG

	ZMBMAM2166_Sennar	ATTTTAAAGACTAGACCTACAGGTCAAACCAAATTATCGCTTATTGATCCAAACATTTGA
	ZMBMAM2167_Sennar	ATTTTAAAGACTAGACCTACAGGTCAAACCAAATTATCGCTTATTGATCCAAACATTTGA
	ZMBMAM2165_Sennar	ATTTTAAAGACTAGACCTACAGGTCAAACCAAATTATCGCTTATTGATCCAAACATTTGA
	ZMBMAM8836_Tunis	ATTTTAAAGACTAGACCTACAAGTCAAACCAAATTATCGCTTATTGATCCAAACATTTGA
	ZMBMAM8838_Tripoli	ATTTTAAAGACTAGACCTACAAGTCAAACCAAATTATCGCTTATTGATCCAAACATTTGA
	ZMBMAM8837_Tripoli	ATTTTAAAGACTAGACCTACAAGTCAAACCAAATTATCGCTTATTGATCCAAACATTTGA
	IZW607_10	ATTTTAAAGACTAGACCTACAAGTCAAACCAAATTATCGCTTATTGATCCAAACATTTGA
	Zoo_France_JN632591	ATTTTAAAGACTAGACCTACAAGTCAAACCAAATTATCGCTTATTGATCCAAACATTTGA
	ZMBMAM8839_Tripoli	ATTTTAAAGACTAGACCTACAGGTCAAACCAAATTATCGCTTATTGATCCAAACATTTGA
	ZMBMAM8840_Tripoli	ATTTTAAAGACTAGACCTACAGGTCAAACCAAATTATCGCTTATTGATCCAAACATTTGA
	ZMBMAM7424_Tunis_Gabes	ATTTTAAAGACTAGACCTACAAGTCAAACCAAATTATCGCTTATTGATCCAAACATTTGA
	ZMBMAM35370_Dakhla	ATTTTAAAGACTAGACCTACAAGTCAAACCAAATTATCGCTTATTGATCCAAACATTTGA

	ZMBMAM2166_Sennar	TCAACGGAATAAGTTACCCTAGGGATAACAGCGCAATCCTATTCAAGAGTCCATATCGAC
	ZMBMAM2167_Sennar	TCAACGGAATAAGTTACCCTAGGGATAACAGCGCAATCCTATTCAAGAGTCCATATCGAC
	ZMBMAM2165_Sennar	TCAACGGAATAAGTTACCCTAGGGATAACAGCGCAATCCTATTCAAGAGTCCATATCGAC
	ZMBMAM8836_Tunis	TCAACGGAATAAGTTACCCTAGGGATAACAGCGCAATCCTATTCAAGAGTCCATATCGAC
	ZMBMAM8838_Tripoli	TCAACGGAATAAGTTACCCTAGGGATAACAGCGCAATCCTATTCAAGAGTCCATATCGAC
	ZMBMAM8837_Tripoli	TCAACGGAATAAGTTACCCTAGGGATAACAGCGCAATCCTATTCAAGAGTCCATATCGAC
	IZW607_10	TCAACGGAATAAGTTACCCTAGGGATAACAGCGCAATCCTATTCAAGAGTCCATATCGAC
	Zoo_France_JN632591	TCAACGGAATAAGTTACCCTAGGGATAACAGCGCAATCCTATTCAAGAGTCCATATCGAC
	ZMBMAM8839_Tripoli	TCAACGGAATAAGTTACCCTAGGGATAACAGCGCAATCCTATTCAAGAGTCCATATCGAC
	ZMBMAM8840_Tripoli	TCAACGGAATAAGTTACCCTAGGGATAACAGCGCAATCCTATTCAAGAGTCCATATCGAC
	ZMBMAM7424_Tunis_Gabes	TCAACGGAATAAGTTACCCTAGGGATAACAGCGCAATCCTATTCAAGAGTCCATATCGAC
	ZMBMAM35370_Dakhla	TCAACGGAATAAGTTACCCTAGGGATAACAGCGCAATCCTATTCAAGAGTCCATATCGAC

	ZMBMAM2166_Sennar	AATAGGGTTTACGACCTCGATGTTGGATCAGGACATCCCGATGGTGCAACCGCTATCAAA
	ZMBMAM2167_Sennar	AATAGGGTTTACGACCTCGATGTTGGATCAGGACATCCCGATGGTGCAACCGCTATCAAA
	ZMBMAM2165_Sennar	AATAGGGTTTACGACCTCGATGTTGGATCAGGACATCCCGATGGTGCAACCGCTATCAAA
	ZMBMAM8836_Tunis	AATAGGGTTTACGACCTCGATGTTGGATCAGGACATCCCGATGGTGCAACCGCTATCAAA
	ZMBMAM8838_Tripoli	AATAGGGTTTACGACCTCGATGTTGGATCAGGACATCCCGATGGTGCAACCGCTATCAAA
	ZMBMAM8837_Tripoli	AATAGGGTTTACGACCTCGATGTTGGATCAGGACATCCCGATGGTGCAACCGCTATCAAA
	IZW607_10	AATAGGGTTTACGACCTCGATGTTGGATCAGGACATCCCGATGGTGCAACCGCTATCAAA
	Zoo_France_JN632591	AATAGGGTTTACGACCTCGATGTTGGATCAGGACATCCCGATGGTGCAACCGCTATCAAA
	ZMBMAM8839_Tripoli	AATAGGGTTTACGACCTCGATGTTGGATCAGGACATCCCGATGGTGCAACCGCTATCAAA
	ZMBMAM8840_Tripoli	AATAGGGTTTACGACCTCGATGTTGGATCAGGACATCCCGATGGTGCAACCGCTATCAAA
	ZMBMAM7424_Tunis_Gabes	AATAGGGTTTACGACCTCGATGTTGGATCAGGACATCCCGATGGTGCAACCGCTATCAAA
	ZMBMAM35370_Dakhla	AATAGGGTTTACGACCTCGATGTTGGATCAGGACATCCCGATGGTGCAACCGCTATCAAA

	ZMBMAM2166_Sennar	GGTTCGTTTGTTCAACGATTAAAGTCCTACGTGATCTGAGTTCAGACCGGAGCAATCCAG
	ZMBMAM2167_Sennar	GGTTCGTTTGTTCAACGATTAAAGTCCTACGTGATCTGAGTTCAGACCGGAGCAATCCAG
	ZMBMAM2165_Sennar	GGTTCGTTTGTTCAACGATTAAAGTCCTACGTGATCTGAGTTCAGACCGGAGCAATCCAG
	ZMBMAM8836_Tunis	GGTTCGTTTGTTCAACGATTAAAGTCCTACGTGATCTGAGTTCAGACCGGAGCAATCCAG
	ZMBMAM8838_Tripoli	GGTTCGTTTGTTCAACGATTAAAGTCCTACGTGATCTGAGTTCAGACCGGAGCAATCCAG
	ZMBMAM8837_Tripoli	GGTTCGTTTGTTCAACGATTAAAGTCCTACGTGATCTGAGTTCAGACCGGAGCAATCCAG
	IZW607_10	GGTTCGTTTGTTCAACGATTAAAGTCCTACGTGATCTGAGTTCAGACCGGAGCAATCCAG
	Zoo_France_JN632591	GGTTCGTTTGTTCAACGATTAAAGTCCTACGTGATCTGAGTTCAGACCGGAGCAATCCAG
	ZMBMAM8839_Tripoli	GGTTCGTTTGTTCAACGATTAAAGTCCTACGTGATCTGAGTTCAGACCGGAGCAATCCAG
	ZMBMAM8840_Tripoli	GGTTCGTTTGTTCAACGATTAAAGTCCTACGTGATCTGAGTTCAGACCGGAGCAATCCAG
	ZMBMAM7424_Tunis_Gabes	GGTTCGTTTGTTCAACGATTAAAGTCCTACGTGATCTGAGTTCAGACCGGAGCAATCCAG
	ZMBMAM35370_Dakhla	GGTTCGTTTGTTCAACGATTAAAGTCCTACGTGATCTGAGTTCAGACCGGAGCAATCCAG

	ZMBMAM2166_Sennar	GTCGGTTTCTATCTGTTATGTATTTCTCCCAGTACGAAAGGACAAGAGAAATGAGGCCAA
	ZMBMAM2167_Sennar	GTCGGTTTCTATCTGTTATGTATTTCTCCCAGTACGAAAGGACAAGAGAAATGAGGCCAA
	ZMBMAM2165_Sennar	GTCGGTTTCTATCTGTTATGTATTTCTCCCAGTACGAAAGGACAAGAGAAATGAGGCCAA
	ZMBMAM8836_Tunis	GTCGGTTTCTATCTGTTATGTATTTCTCCCAGTACGAAAGGACAAGAGAAATGAGGCCAA
	ZMBMAM8838_Tripoli	GTCGGTTTCTATCTGTTATGTATTTCTCCCAGTACGAAAGGACAAGAGAAATGAGGCCAA
	ZMBMAM8837_Tripoli	GTCGGTTTCTATCTGTTATGTATTTCTCCCAGTACGAAAGGACAAGAGAAATGAGGCCAA
	IZW607_10	GTCGGTTTCTATCTGTTATGTATTTCTCCCAGTACGAAAGGACAAGAGAAATGAGGCCAA
	Zoo_France_JN632591	GTCGGTTTCTATCTGTTATGTATTTCTCCCAGTACGAAAGGACAAGAGAAATGAGGCCAA
	ZMBMAM8839_Tripoli	GTCGGTTTCTATCTGTTATGTATTTCTCCCAGTACGAAAGGACAAGAGAAATGAGGCCAA
	ZMBMAM8840_Tripoli	GTCGGTTTCTATCTGTTATGTATTTCTCCCAGTACGAAAGGACAAGAGAAATGAGGCCAA
	ZMBMAM7424_Tunis_Gabes	GTCGGTTTCTATCTGTTATGTATTTCTCCCAGTACGAAAGGACAAGAGAAATGAGGCCAA
	ZMBMAM35370_Dakhla	GTCGGTTTCTATCTGTTATGTATTTCTCCCAGTACGAAAGGACAAGAGAAATGAGGCCAA

	ZMBMAM2166_Sennar	CTTTAACAAAGCGCCTCAAACCAATTAATGACCTCGTCTCAATTAACCTCACAAACAAAC
	ZMBMAM2167_Sennar	CTTTAACAAAGCGCCTCAAACCAATTAATGACCTCGTCTCAATTAACCTCACAAACAAAC
	ZMBMAM2165_Sennar	CTTTAACAAAGCGCCTCAAACCAATTAATGACCTCGTCTCAATTAACCTCACAAACAAAC
	ZMBMAM8836_Tunis	CTTTAACAAAGCGCCTCAAACCAATTAATGACCTCGTCTCAATTAACCCCACAAACAAAC
	ZMBMAM8838_Tripoli	CTTTAACAAAGCGCCTCAAACCAATTAATGACCTCGTCTCAATTAACCCCACAAACAAAC
	ZMBMAM8837_Tripoli	CTTTAACAAAGCGCCTCAAACCAATTAATGACCTCGTCTCAATTAACCCCACAAACAAAC
	IZW607_10	CTTTAACAAAGCGCCTCAAACCAATTAATGACCTCGTCTCAATTAACCTCACAAACAAAC
	Zoo_France_JN632591	CTTTAACAAAGCGCCTCAAACCAATTAATGACCTCGTCTCAATTAACCTCACAAACAAAC
	ZMBMAM8839_Tripoli	CTTTAACAAAGCGCCTCAAACCAATTAATGACCTCGTCTCAATTAACCTCACAAACAAAC
	ZMBMAM8840_Tripoli	CTTTAACAAAGCGCCTCAAACCAATTAATGACCTCGTCTCAATTAACCTCACAAACAAAC
	ZMBMAM7424_Tunis_Gabes	CTTTAACAAAGCGCCTCAAACCAATTAATGACCTCGTCTCAATTAACCCCACAAACAAAC
	ZMBMAM35370_Dakhla	CTTTAACAAAGCGCCTCAAACCAATTAATGACCTCGTCTCAATTAACCCCACAAACAAAC

	ZMBMAM2166_Sennar	CCTGCCCTAGAGAAGGGCCCAGTTAAGGTGGCAGAGCCCGGTAATTGCGTAAAACTTAAA
	ZMBMAM2167_Sennar	CCTGCCCTAGAGAAGGGCCCAGTTAAGGTGGCAGAGCCCGGTAATTGCGTAAAACTTAAA
	ZMBMAM2165_Sennar	CCTGCCCTAGAGAAGGGCCCAGTTAAGGTGGCAGAGCCCGGTAATTGCGTAAAACTTAAA
	ZMBMAM8836_Tunis	CCTGCCCTAGAGAAGGGCCCAGTTAAGGTGGCAGAGCCCGGTAATTGCGTAAAACTTAAA
	ZMBMAM8838_Tripoli	CCTGCCCTAGAGAAGGGCCCAGTTAAGGTGGCAGAGCCCGGTAATTGCGTAAAACTTAAA
	ZMBMAM8837_Tripoli	CCTGCCCTAGAGAAGGGCCCAGTTAAGGTGGCAGAGCCCGGTAATTGCGTAAAACTTAAA
	IZW607_10	CCTGCCCTAGAGAAGGGCCCAGTTAAGGTGGCAGAGCCCGGTAATTGCGTAAAACTTAAA
	Zoo_France_JN632591	CCTGCCCTAGAGAAGGGCCCAGTTAAGGTGGCAGAGCCCGGTAATTGCGTAAAACTTAAA
	ZMBMAM8839_Tripoli	CCTGCCCTAGAGAAGGGCCCAGTTAAGGTGGCAGAGCCCGGTAATTGCGTAAAACTTAAA
	ZMBMAM8840_Tripoli	CCTGCCCTAGAGAAGGGCCCAGTTAAGGTGGCAGAGCCCGGTAATTGCGTAAAACTTAAA
	ZMBMAM7424_Tunis_Gabes	CCTGCCCTAGAGAAGGGCCCAGTTAAGGTGGCAGAGCCCGGTAATTGCGTAAAACTTAAA
	ZMBMAM35370_Dakhla	CCTGCCCTAGAGAAGGGCCCAGTTAAGGTGGCAGAGCCCGGTAATTGCGTAAAACTTAAA

	ZMBMAM2166_Sennar	CCTTTATATTCAGAGATTCAAATCCTCTCCTTAACAAATGTTCATAGTTAATATCCTTAT
	ZMBMAM2167_Sennar	CCTTTATATTCAGAGATTCAAATCCTCTCCTTAACAAATGTTCATAGTTAATATCCTTAT
	ZMBMAM2165_Sennar	CCTTTATATTCAGAGATTCAAATCCTCTCCTTAACAAATGTTCATAGTTAATATCCTTAT
	ZMBMAM8836_Tunis	CCTTTATATTCAGAGATTCAAATCCTCTCCTTAACAAATGTTCATAGTTAATATCCTTAT
	ZMBMAM8838_Tripoli	CCTTTATATTCAGAGATTCAAATCCTCTCCTTAACAAATGTTCATAGTTAATATCCTTAT
	ZMBMAM8837_Tripoli	CCTTTATATTCAGAGATTCAAATCCTCTCCTTAACAAATGTTCATAGTTAATATCCTTAT
	IZW607_10	CCTTTATATTCAGAGATTCAAATCCTCTCCTTAACAAATGTTCATAGTTAATATCCTTAT
	Zoo_France_JN632591	CCTTTATATTCAGAGATTCAAATCCTCTCCTTAACAAATGTTCATAGTTAATATCCTTAT
	ZMBMAM8839_Tripoli	CCTTTATATTCAGAGATTCAAATCCTCTCCTTAACAAATGTTCATAGTTAATATCCTTAT
	ZMBMAM8840_Tripoli	CCTTTATATTCAGAGATTCAAATCCTCTCCTTAACAAATGTTCATAGTTAATATCCTTAT
	ZMBMAM7424_Tunis_Gabes	CCTTTATATTCAGAGATTCAAATCCTCTCCTTAACAAATGTTCATAGTTAATATCCTTAT
	ZMBMAM35370_Dakhla	CCTTTATATTCAGAGATTCAAATCCTCTCCTTAACAAATGTTCATAGTTAATATCCTTAT

	ZMBMAM2166_Sennar	ACTAATTATCCCTATTCTCCTAGCCGTAGCCTTCCTAACATTAGTCGAACGAAAAATCCT
	ZMBMAM2167_Sennar	ACTAATTATCCCTATTCTCCTAGCCGTAGCCTTCCTAACATTAGTCGAACGAAAAATCCT
	ZMBMAM2165_Sennar	ACTAATTATCCCTATTCTCCTAGCCGTAGCCTTCCTAACATTAGTCGAACGAAAAATCCT
	ZMBMAM8836_Tunis	ACTAATTATCCCTATTCTCCTAGCCGTAGCCTTCCTAACATTAGTCGAACGAAAAATCCT
	ZMBMAM8838_Tripoli	ACTAATTATCCCTATTCTCCTAGCCGTAGCCTTCCTAACATTAGTCGAACGAAAAATCCT
	ZMBMAM8837_Tripoli	ACTAATTATCCCTATTCTCCTAGCCGTAGCCTTCCTAACATTAGTCGAACGAAAAATCCT
	IZW607_10	ACTAATTATCCCTATTCTCCTAGCCGTAGCCTTCCTAACATTAGTCGAACGAAAAATCCT
	Zoo_France_JN632591	ACTAATTATCCCTATTCTCCTAGCCGTAGCCTTCCTAACATTAGTCGAACGAAAAATCCT
	ZMBMAM8839_Tripoli	ACTAATTATCCCTATTCTCCTAGCCGTAGCCTTCCTAACATTAGTCGAACGAAAAATCCT
	ZMBMAM8840_Tripoli	ACTAATTATCCCTATTCTCCTAGCCGTAGCCTTCCTAACATTAGTCGAACGAAAAATCCT
	ZMBMAM7424_Tunis_Gabes	ACTAATTATCCCTATTCTCCTAGCCGTAGCCTTCCTAACATTAGTCGAACGAAAAATCCT
	ZMBMAM35370_Dakhla	ACTAATTATCCCTATTCTCCTAGCCGTAGCCTTCCTAACATTAGTCGAACGAAAAATCCT

	ZMBMAM2166_Sennar	AGGCTACATACAATTTCGAAAAGGCCCAAATGTTGTAGGCCCATACGGCCTACTTCAACC
	ZMBMAM2167_Sennar	AGGCTACATACAATTTCGAAAAGGCCCAAATGTTGTAGGCCCATACGGCCTACTTCAACC
	ZMBMAM2165_Sennar	AGGCTACATACAATTTCGAAAAGGCCCAAATGTTGTAGGCCCATACGGCCTACTTCAACC
	ZMBMAM8836_Tunis	AGGCTACATACAATTTCGAAAAGGCCCAAATGTTGTAGGCCCATACGGCCTACTTCAACC
	ZMBMAM8838_Tripoli	AGGCTACATACAATTTCGAAAAGGCCCAAATGTTGTAGGCCCATACGGCCTACTTCAACC
	ZMBMAM8837_Tripoli	AGGCTACATACAATTTCGAAAAGGCCCAAATGTTGTAGGCCCATACGGCCTACTTCAACC
	IZW607_10	AGGCTACATACAATTTCGAAAAGGCCCAAATGTTGTAGGCCCATACGGCCTACTTCAACC
	Zoo_France_JN632591	AGGCTACATACAATTTCGAAAAGGCCCAAATGTTGTAGGCCCATACGGCCTACTTCAACC
	ZMBMAM8839_Tripoli	AGGCTACATACAATTTCGAAAAGGCCCAAATGTTGTAGGCCCATACGGCCTACTTCAACC
	ZMBMAM8840_Tripoli	AGGCTACATACAATTTCGAAAAGGCCCAAATGTTGTAGGCCCATACGGCCTACTTCAACC
	ZMBMAM7424_Tunis_Gabes	AGGCTACATACAATTTCGAAAAGGCCCAAATGTTGTAGGCCCATACGGCCTACTTCAACC
	ZMBMAM35370_Dakhla	AGGCTACATACAATTTCGAAAAGGCCCAAATGTTGTAGGCCCATACGGCCTACTTCAACC

	ZMBMAM2166_Sennar	CATCGCAGATGCAATTAAACTTTTCATTAAAGAACCTTTACGACCTGCTACATCCTCAAT
	ZMBMAM2167_Sennar	CATCGCAGATGCAATTAAACTTTTCATTAAAGAACCTTTACGACCTGCTACATCCTCAAT
	ZMBMAM2165_Sennar	CATCGCAGATGCAATTAAACTTTTCATTAAAGAACCTTTACGACCTGCTACATCCTCAAT
	ZMBMAM8836_Tunis	CATCGCAGATGCAATTAAACTTTTCATTAAAGAACCTTTACGACCTGCTACATCCTCAAT
	ZMBMAM8838_Tripoli	CATCGCAGATGCAATTAAACTTTTCATTAAAGAACCTTTACGACCTGCTACATCCTCAAT
	ZMBMAM8837_Tripoli	CATCGCAGATGCAATTAAACTTTTCATTAAAGAACCTTTACGACCTGCTACATCCTCAAT
	IZW607_10	CATCGCAGATGCAATTAAACTTTTCATTAAAGAACCTTTACGACCTGCTACATCCTCAAT
	Zoo_France_JN632591	CATCGCAGATGCAATTAAACTTTTCATTAAAGAACCTTTACGACCTGCTACATCCTCAAT
	ZMBMAM8839_Tripoli	CATCGCAGATGCAATTAAACTTTTCATTAAAGAACCTTTACGACCTGCTACATCCTCAAT
	ZMBMAM8840_Tripoli	CATCGCAGATGCAATTAAACTTTTCATTAAAGAACCTTTACGACCTGCTACATCCTCAAT
	ZMBMAM7424_Tunis_Gabes	CATCGCAGATGCAATTAAACTTTTCATTAAAGAACCTTTACGACCTGCTACATCCTCAAT
	ZMBMAM35370_Dakhla	CATCGCAGATGCAATTAAACTTTTCATTAAAGAACCTTTACGACCTGCTACATCCTCAAT

	ZMBMAM2166_Sennar	CTCAATATTTATCCTAGCACCCATTCTAGCCCTAAGTCTAGCCCTAACCATATGAATTCC
	ZMBMAM2167_Sennar	CTCAATATTTATCCTAGCACCCATTCTAGCCCTAAGTCTAGCCCTAACCATATGAATTCC
	ZMBMAM2165_Sennar	CTCAATATTTATCCTAGCACCCATTCTAGCCCTAAGTCTAGCCCTAACCATATGAATTCC
	ZMBMAM8836_Tunis	CTCAATATTTATCCTAGCACCCATTCTAGCCCTAAGTCTAGCCCTAACCATATGAATTCC
	ZMBMAM8838_Tripoli	CTCAATATTTATCCTAGCACCCATTCTAGCCCTAAGTCTAGCCCTAACCATATGAATTCC
	ZMBMAM8837_Tripoli	CTCAATATTTATCCTAGCACCCATTCTAGCCCTAAGTCTAGCCCTAACCATATGAATTCC
	IZW607_10	CTCAATATTTATCCTAGCACCCATTCTAGCCCTAAGTCTAGCCCTAACCATATGAATTCC
	Zoo_France_JN632591	CTCAATATTTATCCTAGCACCCATTCTAGCCCTAAGTCTAGCCCTAACCATATGAATTCC
	ZMBMAM8839_Tripoli	CTCAATATTTATCCTAGCACCCATTCTAGCCCTAAGTCTAGCCCTAACCATATGAATTCC
	ZMBMAM8840_Tripoli	CTCAATATTTATCCTAGCACCCATTCTAGCCCTAAGTCTAGCCCTAACCATATGAATTCC
	ZMBMAM7424_Tunis_Gabes	CTCAATATTTATCCTAGCACCCATTCTAGCCCTAAGTCTAGCCCTAACCATATGAATTCC
	ZMBMAM35370_Dakhla	CTCAATATTTATCCTAGCACCCATTCTAGCCCTAAGTCTAGCCCTAACCATATGAATTCC

	ZMBMAM2166_Sennar	CCTACCTATGCCCTATCCACTCATCAACATAAACTTAGGGGTCCTCTTTATATTAGCTAT
	ZMBMAM2167_Sennar	CCTACCTATGCCCTATCCACTCATCAACATAAACTTAGGGGTCCTCTTTATATTAGCTAT
	ZMBMAM2165_Sennar	CCTACCTATGCCCTATCCACTCATCAACATAAACTTAGGGGTCCTCTTTATATTAGCTAT
	ZMBMAM8836_Tunis	CCTACCTATGCCCTATCCACTCATCAACATAAACTTAGGGGTCCTCTTTATATTAGCTAT
	ZMBMAM8838_Tripoli	CCTACCTATGCCCTATCCACTCATCAACATAAACTTAGGGGTCCTCTTTATATTAGCTAT
	ZMBMAM8837_Tripoli	CCTACCTATGCCCTATCCACTCATCAACATAAACTTAGGGGTCCTCTTTATATTAGCTAT
	IZW607_10	CCTACCTATGCCCTATCCACTCATCAACATAAACTTAGGGGTCCTCTTTATATTAGCTAT
	Zoo_France_JN632591	CCTACCTATGCCCTATCCACTCATCAACATAAACTTAGGGGTCCTCTTTATATTAGCTAT
	ZMBMAM8839_Tripoli	CCTACCTATGCCCTATCCACTCATCAACATAAACTTAGGGGTCCTCTTTATATTAGCTAT
	ZMBMAM8840_Tripoli	CCTACCTATGCCCTATCCACTCATCAACATAAACTTAGGGGTCCTCTTTATATTAGCTAT
	ZMBMAM7424_Tunis_Gabes	CCTACCTATGCCCTATCCACTCATCAACATAAACTTAGGGGTCCTCTTTATATTAGCTAT
	ZMBMAM35370_Dakhla	CCTACCTATGCCCTATCCACTCATCAACATAAACTTAGGGGTCCTCTTTATATTAGCTAT

	ZMBMAM2166_Sennar	ATCAAGCCTAGCCGTATACTCAATCCTCTGATCAGGCTGAGCTTCCAACTCAAAATATGC
	ZMBMAM2167_Sennar	ATCAAGCCTAGCCGTATACTCAATCCTCTGATCAGGCTGAGCTTCCAACTCAAAATATGC
	ZMBMAM2165_Sennar	ATCAAGCCTAGCCGTATACTCAATCCTCTGATCAGGCTGAGCTTCCAACTCAAAATATGC
	ZMBMAM8836_Tunis	ATCAAGCCTAGCCGTATACTCAATCCTCTGATCAGGCTGAGCTTCCAACTCAAAATATGC
	ZMBMAM8838_Tripoli	ATCAAGCCTAGCCGTATACTCAATCCTCTGATCAGGCTGAGCTTCCAACTCAAAATATGC
	ZMBMAM8837_Tripoli	ATCAAGCCTAGCCGTATACTCAATCCTCTGATCAGGCTGAGCTTCCAACTCAAAATATGC
	IZW607_10	ATCAAGCCTAGCCGTATACTCAATCCTCTGATCAGGCTGAGCTTCCAACTCAAAATATGC
	Zoo_France_JN632591	ATCAAGCCTAGCCGTATACTCAATCCTCTGATCAGGCTGAGCTTCCAACTCAAAATATGC
	ZMBMAM8839_Tripoli	ATCAAGCCTAGCCGTATACTCAATCCTCTGATCAGGCTGAGCTTCCAACTCAAAATATGC
	ZMBMAM8840_Tripoli	ATCAAGCCTAGCCGTATACTCAATCCTCTGATCAGGCTGAGCTTCCAACTCAAAATATGC
	ZMBMAM7424_Tunis_Gabes	ATCAAGCCTAGCCGTATACTCAATCCTCTGATCAGGCTGAGCTTCCAACTCAAAATATGC
	ZMBMAM35370_Dakhla	ATCAAGCCTAGCCGTATACTCAATCCTCTGATCAGGCTGAGCTTCCAACTCAAAATATGC

	ZMBMAM2166_Sennar	CCTCATTGGGGCTCTACGAGCAGTAGCACAAACAATCTCATATGAAGTAACGCTAGCAAT
	ZMBMAM2167_Sennar	CCTCATTGGGGCTCTACGAGCAGTAGCACAAACAATCTCATATGAAGTAACGCTAGCAAT
	ZMBMAM2165_Sennar	CCTCATTGGGGCTCTACGAGCAGTAGCACAAACAATCTCATATGAAGTAACGCTAGCAAT
	ZMBMAM8836_Tunis	CCTCATTGGGGCTCTACGAGCAGTAGCACAAACAATCTCATATGAAGTAACGCTAGCAAT
	ZMBMAM8838_Tripoli	CCTCATTGGGGCTCTACGAGCAGTAGCACAAACAATCTCATATGAAGTAACGCTAGCAAT
	ZMBMAM8837_Tripoli	CCTCATTGGGGCTCTACGAGCAGTAGCACAAACAATCTCATATGAAGTAACGCTAGCAAT
	IZW607_10	CCTCATTGGGGCTCTACGAGCAGTAGCACAAACAATCTCATATGAAGTAACGCTAGCAAT
	Zoo_France_JN632591	CCTCATTGGGGCTCTACGAGCAGTAGCACAAACAATCTCATATGAAGTAACGCTAGCAAT
	ZMBMAM8839_Tripoli	CCTCATTGGGGCTCTACGAGCAGTAGCACAAACAATCTCATATGAAGTAACGCTAGCAAT
	ZMBMAM8840_Tripoli	CCTCATTGGGGCTCTACGAGCAGTAGCACAAACAATCTCATATGAAGTAACGCTAGCAAT
	ZMBMAM7424_Tunis_Gabes	CCTCATTGGGGCTCTACGAGCAGTAGCACAAACAATCTCATATGAAGTAACGCTAGCAAT
	ZMBMAM35370_Dakhla	CCTCATTGGGGCTCTACGAGCAGTAGCACAAACAATCTCATATGAAGTAACGCTAGCAAT

	ZMBMAM2166_Sennar	CATCCTATTATCAGTACTGCTAATAAACGGATCCTTCACCCTTTCCACATTAATTATTAC
	ZMBMAM2167_Sennar	CATCCTATTATCAGTACTGCTAATAAACGGATCCTTCACCCTTTCCACATTAATTATTAC
	ZMBMAM2165_Sennar	CATCCTATTATCAGTACTGCTAATAAACGGATCCTTCACCCTTTCCACATTAATTATTAC
	ZMBMAM8836_Tunis	CATCCTATTATCAGTACTGCTAATAAACGGATCCTTCACCCTTTCCACATTAATTATTAC
	ZMBMAM8838_Tripoli	CATCCTATTATCAGTACTGCTAATAAACGGATCCTTCACCCTTTCCACATTAATTATTAC
	ZMBMAM8837_Tripoli	CATCCTATTATCAGTACTGCTAATAAACGGATCCTTCACCCTTTCCACATTAATTATTAC
	IZW607_10	CATCCTATTATCAGTACTGCTAATAAACGGATCCTTCACCCTTTCCACATTAATTATTAC
	Zoo_France_JN632591	CATCCTATTATCAGTACTGCTAATAAACGGATCCTTCACCCTTTCCACATTAATTATTAC
	ZMBMAM8839_Tripoli	CATCCTATTATCAGTACTGCTAATAAACGGATCCTTCACCCTTTCCACATTAATTATTAC
	ZMBMAM8840_Tripoli	CATCCTATTATCAGTACTGCTAATAAACGGATCCTTCACCCTTTCCACATTAATTATTAC
	ZMBMAM7424_Tunis_Gabes	CATCCTATTATCAGTACTGCTAATAAACGGATCCTTCACCCTTTCCACATTAATTATTAC
	ZMBMAM35370_Dakhla	CATCCTATTATCAGTACTGCTAATAAACGGATCCTTCACCCTTTCCACATTAATTATTAC

	ZMBMAM2166_Sennar	TCAAGAACAAACATGACTAATCTTCCCAGCATGACCCTTAGCAATAATATGATTTATCTC
	ZMBMAM2167_Sennar	TCAAGAACAAACATGACTAATCTTCCCAGCATGACCCTTAGCAATAATATGATTTATCTC
	ZMBMAM2165_Sennar	TCAAGAACAAACATGACTAATCTTCCCAGCATGACCCTTAGCAATAATATGATTTATCTC
	ZMBMAM8836_Tunis	TCAAGAACAAACATGACTAATCTTCCCAGCATGACCCTTAGCAATAATATGATTTATCTC
	ZMBMAM8838_Tripoli	TCAAGAACAAACATGACTAATCTTCCCAGCATGACCCTTAGCAATAATATGATTTATCTC
	ZMBMAM8837_Tripoli	TCAAGAACAAACATGACTAATCTTCCCAGCATGACCCTTAGCAATAATATGATTTATCTC
	IZW607_10	TCAAGAACAAACATGACTAATCTTCCCAGCATGACCCTTAGCAATAATATGATTTATCTC
	Zoo_France_JN632591	TCAAGAACAAACATGACTAATCTTCCCAGCATGACCCTTAGCAATAATATGATTTATCTC
	ZMBMAM8839_Tripoli	TCAAGAACAAACATGACTAATCTTCCCAGCATGACCCTTAGCAATAATATGATTTATCTC
	ZMBMAM8840_Tripoli	TCAAGAACAAACATGACTAATCTTCCCAGCATGACCCTTAGCAATAATATGATTTATCTC
	ZMBMAM7424_Tunis_Gabes	TCAAGAACAAACATGACTAATCTTCCCAGCATGACCCTTAGCAATAATATGATTTATCTC
	ZMBMAM35370_Dakhla	TCAAGAACAAACATGACTAATCTTCCCAGCATGACCCTTAGCAATAATATGATTTATCTC

	ZMBMAM2166_Sennar	AACACTAGCAGAAACAAACCGAGCACCATTTGACCTCACCGAAGGAGAATCAGAACTAGT
	ZMBMAM2167_Sennar	AACACTAGCAGAAACAAACCGAGCACCATTTGACCTCACCGAAGGAGAATCAGAACTAGT
	ZMBMAM2165_Sennar	AACACTAGCAGAAACAAACCGAGCACCATTTGACCTCACCGAAGGAGAATCAGAACTAGT
	ZMBMAM8836_Tunis	AACACTAGCAGAAACAAACCGAGCACCATTTGACCTCACCGAAGGAGAATCAGAACTAGT
	ZMBMAM8838_Tripoli	AACACTAGCAGAAACAAACCGAGCACCATTTGACCTCACCGAAGGAGAATCAGAACTAGT
	ZMBMAM8837_Tripoli	AACACTAGCAGAAACAAACCGAGCACCATTTGACCTCACCGAAGGAGAATCAGAACTAGT
	IZW607_10	AACACTAGCAGAAACAAACCGAGCACCATTTGACCTCACCGAAGGAGAATCAGAACTAGT
	Zoo_France_JN632591	AACACTAGCAGAAACAAACCGAGCACCATTTGACCTCACCGAAGGAGAATCAGAACTAGT
	ZMBMAM8839_Tripoli	AACACTAGCAGAAACAAACCGAGCACCATTTGACCTCACCGAAGGAGAATCAGAACTAGT
	ZMBMAM8840_Tripoli	AACACTAGCAGAAACAAACCGAGCACCATTTGACCTCACCGAAGGAGAATCAGAACTAGT
	ZMBMAM7424_Tunis_Gabes	AACACTAGCAGAAACAAACCGAGCACCATTTGACCTCACCGAAGGAGAATCAGAACTAGT
	ZMBMAM35370_Dakhla	AACACTAGCAGAAACAAACCGAGCACCATTTGACCTCACCGAAGGAGAATCAGAACTAGT

	ZMBMAM2166_Sennar	CTCGGGTTTTAACGTAGAATACGCAGCAGGACCATTCGCCCTATTTTTCATAGCAGAATA
	ZMBMAM2167_Sennar	CTCGGGTTTTAACGTAGAATACGCAGCAGGACCATTCGCCCTATTTTTCATAGCAGAATA
	ZMBMAM2165_Sennar	CTCGGGTTTTAACGTAGAATACGCAGCAGGACCATTCGCCCTATTTTTCATAGCAGAATA
	ZMBMAM8836_Tunis	CTCGGGTTTTAACGTAGAATACGCAGCAGGACCATTCGCCCTATTTTTCATAGCAGAATA
	ZMBMAM8838_Tripoli	CTCGGGTTTTAACGTAGAATACGCAGCAGGACCATTCGCCCTATTTTTCATAGCAGAATA
	ZMBMAM8837_Tripoli	CTCGGGTTTTAACGTAGAATACGCAGCAGGACCATTCGCCCTATTTTTCATAGCAGAATA
	IZW607_10	CTCGGGTTTTAACGTAGAATACGCAGCAGGACCATTCGCCCTATTTTTCATAGCAGAATA
	Zoo_France_JN632591	CTCGGGTTTTAACGTAGAATACGCAGCAGGACCATTCGCCCTATTTTTCATAGCAGAATA
	ZMBMAM8839_Tripoli	CTCGGGTTTTAACGTAGAATACGCAGCAGGACCATTCGCCCTATTTTTCATAGCAGAATA
	ZMBMAM8840_Tripoli	CTCGGGTTTTAACGTAGAATACGCAGCAGGACCATTCGCCCTATTTTTCATAGCAGAATA
	ZMBMAM7424_Tunis_Gabes	CTCGGGTTTTAACGTAGAATACGCAGCAGGACCATTCGCCCTATTTTTCATAGCAGAATA
	ZMBMAM35370_Dakhla	CTCGGGTTTTAACGTAGAATACGCAGCAGGACCATTCGCCCTATTTTTCATAGCAGAATA

	ZMBMAM2166_Sennar	CGCCAACATTATTATAATAAACATCTTCACAACAACCCTATTCCTAGGAGCATTTCATAA
	ZMBMAM2167_Sennar	CGCCAACATTATTATAATAAACATCTTCACAACAACCCTATTCCTAGGAGCATTTCATAA
	ZMBMAM2165_Sennar	CGCCAACATTATTATAATAAACATCTTCACAACAACCCTATTCCTAGGAGCATTTCATAA
	ZMBMAM8836_Tunis	CGCCAACATTATTATAATAAACATCTTCACAACAACCCTATTCCTAGGAGCATTTCATAA
	ZMBMAM8838_Tripoli	CGCCAACATTATTATAATAAACATCTTCACAACAACCCTATTCCTAGGAGCATTTCATAA
	ZMBMAM8837_Tripoli	CGCCAACATTATTATAATAAACATCTTCACAACAACCCTATTCCTAGGAGCATTTCATAA
	IZW607_10	CGCCAACATTATTATAATAAACATCTTCACAACAACCCTATTCCTAGGAGCATTTCATAA
	Zoo_France_JN632591	CGCCAACATTATTATAATAAACATCTTCACAACAACCCTATTCCTAGGAGCATTTCATAA
	ZMBMAM8839_Tripoli	CGCCAACATTATTATAATAAACATCTTCACAACAACCCTATTCCTAGGAGCATTTCATAA
	ZMBMAM8840_Tripoli	CGCCAACATTATTATAATAAACATCTTCACAACAACCCTATTCCTAGGAGCATTTCATAA
	ZMBMAM7424_Tunis_Gabes	CGCCAACATTATTATAATAAACATCTTCACAACAACCCTATTCCTAGGAGCATTTCATAA
	ZMBMAM35370_Dakhla	CGCCAACATTATTATAATAAACATCTTCACAACAACCCTATTCCTAGGAGCATTTCATAA

	ZMBMAM2166_Sennar	CCCATACATACCAGAACTTTACACAATCAACTTTACCATTAAATCATTACTACTCACAAT
	ZMBMAM2167_Sennar	CCCATACATACCAGAACTTTACACAATCAACTTTACCATTAAATCATTACTACTCACAAT
	ZMBMAM2165_Sennar	CCCATACATACCAGAACTTTACACAATCAACTTTACCATTAAATCATTACTACTCACAAT
	ZMBMAM8836_Tunis	CCCATACATACCAGAACTTTACACAATCAACTTTACCATTAAATCATTACTACTCACAAT
	ZMBMAM8838_Tripoli	CCCATACATACCAGAACTTTACACAATCAACTTTACCATTAAATCATTACTACTCACAAT
	ZMBMAM8837_Tripoli	CCCATACATACCAGAACTTTACACAATCAACTTTACCATTAAATCATTACTACTCACAAT
	IZW607_10	CCCATACATACCAGAACTTTACACAATCAACTTTACCATTAAATCATTACTACTCACAAT
	Zoo_France_JN632591	CCCATACATACCAGAACTTTACACAATCAACTTTACCATTAAATCATTACTACTCACAAT
	ZMBMAM8839_Tripoli	CCCATACATACCAGAACTTTACACAATCAACTTTACCATTAAATCATTACTACTCACAAT
	ZMBMAM8840_Tripoli	CCCATACATACCAGAACTTTACACAATCAACTTTACCATTAAATCATTACTACTCACAAT
	ZMBMAM7424_Tunis_Gabes	CCCATACATACCAGAACTTTACACAATCAACTTTACCATTAAATCATTGCTACTCACAAT
	ZMBMAM35370_Dakhla	CCCATACATACCAGAACTTTACACAATCAACTTTACCATTAAATCATTGCTACTCACAAT

	ZMBMAM2166_Sennar	CACTTTCCTATGAATTCGAGCATCCTACCCACGATTCCGTTACGACCAACTAATACACTT
	ZMBMAM2167_Sennar	CACTTTCCTATGAATTCGAGCATCCTACCCACGATTCCGTTACGACCAACTAATACACTT
	ZMBMAM2165_Sennar	CACTTTCCTATGAATTCGAGCATCCTACCCACGATTCCGTTACGACCAACTAATACACTT
	ZMBMAM8836_Tunis	CACTTTCCTATGAATTCGAGCATCCTACCCACGATTCCGTTACGACCAACTAATACACTT
	ZMBMAM8838_Tripoli	CACTTTCCTATGAATTCGAGCATCCTACCCACGATTCCGTTACGACCAACTAATACACTT
	ZMBMAM8837_Tripoli	CACTTTCCTATGAATTCGAGCATCCTACCCACGATTCCGTTACGACCAACTAATACACTT
	IZW607_10	CACTTTCCTATGAATTCGAGCATCCTACCCACGATTCCGTTACGACCAACTAATACACTT
	Zoo_France_JN632591	CACTTTCCTATGAATTCGAGCATCCTACCCACGATTCCGTTACGACCAACTAATACACTT
	ZMBMAM8839_Tripoli	CACTTTCCTATGAATTCGAGCATCCTACCCACGATTCCGTTACGACCAACTAATACACTT
	ZMBMAM8840_Tripoli	CACTTTCCTATGAATTCGAGCATCCTACCCACGATTCCGTTACGACCAACTAATACACTT
	ZMBMAM7424_Tunis_Gabes	CACTTTCCTATGAATTCGAGCATCCTACCCACGATTCCGTTACGACCAACTAATACACTT
	ZMBMAM35370_Dakhla	CACTTTCCTATGAATTCGAGCATCCTACCCACGATTCCGTTACGACCAACTAATACACTT

	ZMBMAM2166_Sennar	ACTATGAAAAAATTTCCTGCCCCTAACACTGGCCCTATGTATATGACATGTATCCATACC
	ZMBMAM2167_Sennar	ACTATGAAAAAATTTCCTGCCCCTAACACTGGCCCTATGTATATGACATGTATCCATACC
	ZMBMAM2165_Sennar	ACTATGAAAAAATTTCCTGCCCCTAACACTGGCCCTATGTATATGACATGTATCCATACC
	ZMBMAM8836_Tunis	ACTATGAAAAAATTTCCTGCCCCTAACACTGGCCCTATGTATATGACATGTATCCATACC
	ZMBMAM8838_Tripoli	ACTATGAAAAAATTTCCTGCCCCTAACACTGGCCCTATGTATATGACATGTATCCATACC
	ZMBMAM8837_Tripoli	ACTATGAAAAAATTTCCTGCCCCTAACACTGGCCCTATGTATATGACATGTATCCATACC
	IZW607_10	ACTATGAAAAAATTTCCTGCCCCTAACACTGGCCCTATGTATATGACATGTATCCATACC
	Zoo_France_JN632591	ACTATGAAAAAATTTCCTGCCCCTAACACTGGCCCTATGTATATGACATGTATCCATACC
	ZMBMAM8839_Tripoli	ACTATGAAAAAATTTCCTGCCCCTAACACTGGCCCTATGTATATGACATGTATCCATACC
	ZMBMAM8840_Tripoli	ACTATGAAAAAATTTCCTGCCCCTAACACTGGCCCTATGTATATGACATGTATCCATACC
	ZMBMAM7424_Tunis_Gabes	ACTATGAAAAAATTTCCTGCCCCTAACACTGGCCCTATGTATATGACATGTATCCATACC
	ZMBMAM35370_Dakhla	ACTATGAAAAAATTTCCTGCCCCTAACACTGGCCCTATGTATATGACATGTATCCATACC

	ZMBMAM2166_Sennar	CATTCTCCTATCAAGCATCCCCCCACAAACATAAGAAATATGTCTGATAAAAGAGTTACT
	ZMBMAM2167_Sennar	CATTCTCCTATCAAGCATCCCCCCACAAACATAAGAAATATGTCTGATAAAAGAGTTACT
	ZMBMAM2165_Sennar	CATTCTCCTATCAAGCATCCCCCCACAAACATAAGAAATATGTCTGATAAAAGAGTTACT
	ZMBMAM8836_Tunis	CATTCTCCTATCAAGCATCCCCCCACAAACATAAGAAATATGTCTGATAAAAGAGTTACT
	ZMBMAM8838_Tripoli	CATTCTCCTATCAAGCATCCCCCCACAAACATAAGAAATATGTCTGATAAAAGAGTTACT
	ZMBMAM8837_Tripoli	CATTCTCCTATCAAGCATCCCCCCACAAACATAAGAAATATGTCTGATAAAAGAGTTACT
	IZW607_10	CATTCTCCTATCAAGCATCCCCCCACAAACATAAGAAATATGTCTGATAAAAGAGTTACT
	Zoo_France_JN632591	CATTCTCCTATCAAGCATCCCCCCACAAACATAAGAAATATGTCTGATAAAAGAGTTACT
	ZMBMAM8839_Tripoli	CATTCTCCTATCAAGCATCCCCCCACAAACATAAGAAATATGTCTGATAAAAGAGTTACT
	ZMBMAM8840_Tripoli	CATTCTCCTATCAAGCATCCCCCCACAAACATAAGAAATATGTCTGATAAAAGAGTTACT
	ZMBMAM7424_Tunis_Gabes	CATTCTCCTATCAAGCATCCCCCCACAAACATAAGAAATATGTCTGATAAAAGAGTTACT
	ZMBMAM35370_Dakhla	CATTCTCCTATCAAGCATCCCCCCACAAACATAAGAAATATGTCTGATAAAAGAGTTACT

	ZMBMAM2166_Sennar	TTGATAGAGTAAATAATAGAGGTTTAAGCCCTCTTATTTCTAGAACTATAGGAATCGAAC
	ZMBMAM2167_Sennar	TTGATAGAGTAAATAATAGAGGTTTAAGCCCTCTTATTTCTAGAACTATAGGAATCGAAC
	ZMBMAM2165_Sennar	TTGATAGAGTAAATAATAGAGGTTTAAGCCCTCTTATTTCTAGAACTATAGGAATCGAAC
	ZMBMAM8836_Tunis	TTGATAGAGTAAATAATAGAGGTTTAAGCCCTCTTATTTCTAGAACTATAGGAATCGAAC
	ZMBMAM8838_Tripoli	TTGATAGAGTAAATAATAGAGGTTTAAGCCCTCTTATTTCTAGAACTATAGGAATCGAAC
	ZMBMAM8837_Tripoli	TTGATAGAGTAAATAATAGAGGTTTAAGCCCTCTTATTTCTAGAACTATAGGAATCGAAC
	IZW607_10	TTGATAGAGTAAATAATAGAGGTTTAAGCCCTCTTATTTCTAGAACTATAGGAATCGAAC
	Zoo_France_JN632591	TTGATAGAGTAAATAATAGAGGTTTAAGCCCTCTTATTTCTAGAACTATAGGAATCGAAC
	ZMBMAM8839_Tripoli	TTGATAGAGTAAATAATAGAGGTTTAAGCCCTCTTATTTCTAGAACTATAGGAATCGAAC
	ZMBMAM8840_Tripoli	TTGATAGAGTAAATAATAGAGGTTTAAGCCCTCTTATTTCTAGAACTATAGGAATCGAAC
	ZMBMAM7424_Tunis_Gabes	TTGATAGAGTAAATAATAGAGGTTTAAGCCCTCTTATTTCTAGAACTATAGGAATCGAAC
	ZMBMAM35370_Dakhla	TTGATAGAGTAAATAATAGAGGTTTAAGCCCTCTTATTTCTAGAACTATAGGAATCGAAC

	ZMBMAM2166_Sennar	CTACTCCTAAGAACCCAAAACTCTTTGTGCTCCCAATTACACCAAATTCTAACAGTAAGG
	ZMBMAM2167_Sennar	CTACTCCTAAGAACCCAAAACTCTTTGTGCTCCCAATTACACCAAATTCTAACAGTAAGG
	ZMBMAM2165_Sennar	CTACTCCTAAGAACCCAAAACTCTTTGTGCTCCCAATTACACCAAATTCTAACAGTAAGG
	ZMBMAM8836_Tunis	CTACTCCTAAGAACCCAAAACTCTTTGTGCTCCCAATTACACCAAATTCTAACAGTAAGG
	ZMBMAM8838_Tripoli	CTACTCCTAAGAACCCAAAACTCTTTGTGCTCCCAATTACACCAAATTCTAACAGTAAGG
	ZMBMAM8837_Tripoli	CTACTCCTAAGAACCCAAAACTCTTTGTGCTCCCAATTACACCAAATTCTAACAGTAAGG
	IZW607_10	CTACTCCTAAGAACCCAAAACTCTTTGTGCTCCCAATTACACCAAATTCTAACAGTAAGG
	Zoo_France_JN632591	CTACTCCTAAGAACCCAAAACTCTTTGTGCTCCCAATTACACCAAATTCTAACAGTAAGG
	ZMBMAM8839_Tripoli	CTACTCCTAAGAACCCAAAACTCTTTGTGCTCCCAATTACACCAAATTCTAACAGTAAGG
	ZMBMAM8840_Tripoli	CTACTCCTAAGAACCCAAAACTCTTTGTGCTCCCAATTACACCAAATTCTAACAGTAAGG
	ZMBMAM7424_Tunis_Gabes	CTACTCCTAAGAACCCAAAACTCTTTGTGCTCCCAATTACACCAAATTCTAACAGTAAGG
	ZMBMAM35370_Dakhla	CTACTCCTAAGAACCCAAAACTCTTTGTGCTCCCAATTACACCAAATTCTAACAGTAAGG

	ZMBMAM2166_Sennar	TCAGCTAATTAAGCTATCGGGCCCATACCCCGAAAATGTTGGTTCATATCCTTCCCGTAC
	ZMBMAM2167_Sennar	TCAGCTAATTAAGCTATCGGGCCCATACCCCGAAAATGTTGGTTCATATCCTTCCCGTAC
	ZMBMAM2165_Sennar	TCAGCTAATTAAGCTATCGGGCCCATACCCCGAAAATGTTGGTTCATATCCTTCCCGTAC
	ZMBMAM8836_Tunis	TCAGCTAATTAAGCTATCGGGCCCATACCCCGAAAATGTTGGTTCATATCCTTCCCGTAC
	ZMBMAM8838_Tripoli	TCAGCTAATTAAGCTATCGGGCCCATACCCCGAAAATGTTGGTTCATATCCTTCCCGTAC
	ZMBMAM8837_Tripoli	TCAGCTAATTAAGCTATCGGGCCCATACCCCGAAAATGTTGGTTCATATCCTTCCCGTAC
	IZW607_10	TCAGCTAATTAAGCTATCGGGCCCATACCCCGAAAATGTTGGTTCATATCCTTCCCGTAC
	Zoo_France_JN632591	TCAGCTAATTAAGCTATCGGGCCCATACCCCGAAAATGTTGGTTCATATCCTTCCCGTAC
	ZMBMAM8839_Tripoli	TCAGCTAATTAAGCTATCGGGCCCATACCCCGAAAATGTTGGTTCATATCCTTCCCGTAC
	ZMBMAM8840_Tripoli	TCAGCTAATTAAGCTATCGGGCCCATACCCCGAAAATGTTGGTTCATATCCTTCCCGTAC
	ZMBMAM7424_Tunis_Gabes	TCAGCTAATTAAGCTATCGGGCCCATACCCCGAAAATGTTGGTTCATATCCTTCCCGTAC
	ZMBMAM35370_Dakhla	TCAGCTAATTAAGCTATCGGGCCCATACCCCGAAAATGTTGGTTCATATCCTTCCCGTAC

	ZMBMAM2166_Sennar	TAATAAACCCAATTATCTTTATTATTATCCTAATAACCATTATATTCGGAACCATTATCG
	ZMBMAM2167_Sennar	TAATAAACCCAATTATCTTTATTATTATCCTAATAACCATTATATTCGGAACCATTATCG
	ZMBMAM2165_Sennar	TAATAAACCCAATTATCTTTATTATTATCCTAATAACCATTATATTCGGAACCATTATCG
	ZMBMAM8836_Tunis	TAATAAACCCAATTATCTTTATTATTATCCTAATAACCATTATATTCGGAACCATTATCG
	ZMBMAM8838_Tripoli	TAATAAACCCAATTATCTTTATTATTATCCTAATAACCATTATATTCGGAACCATTATCG
	ZMBMAM8837_Tripoli	TAATAAACCCAATTATCTTTATTATTATCCTAATAACCATTATATTCGGAACCATTATCG
	IZW607_10	TAATAAACCCAATTATCTTTATTATTATCCTAATAACCATTATATTCGGAACCATTATCG
	Zoo_France_JN632591	TAATAAACCCAATTATCTTTATTATTATCCTAATAACCATTATATTCGGAACCATTATCG
	ZMBMAM8839_Tripoli	TAATAAACCCAATTATCTTTATTATTATCCTAATAACCATTATATTCGGAACCATTATCG
	ZMBMAM8840_Tripoli	TAATAAACCCAATTATCTTTATTATTATCCTAATAACCATTATATTCGGAACCATTATCG
	ZMBMAM7424_Tunis_Gabes	TAATAAACCCAATTATCTTTATTATTATCCTAATAACCATTATATTCGGAACCATTATCG
	ZMBMAM35370_Dakhla	TAATAAACCCAATTATCTTTATTATTATCCTAATAACCATTATATTCGGAACCATTATCG

	ZMBMAM2166_Sennar	TCATAATTAGCTCACACTGATTACTTATCTGAATTGGATTCGAAATAAATATACTCGCTA
	ZMBMAM2167_Sennar	TCATAATTAGCTCACACTGATTACTTATCTGAATTGGATTCGAAATAAATATACTCGCTA
	ZMBMAM2165_Sennar	TCATAATTAGCTCACACTGATTACTTATCTGAATTGGATTCGAAATAAATATACTCGCTA
	ZMBMAM8836_Tunis	TCATAATTAGCTCACACTGATTACTTATCTGAATTGGATTCGAAATAAATATACTCGCTA
	ZMBMAM8838_Tripoli	TCATAATTAGCTCACACTGATTACTTATCTGAATTGGATTCGAAATAAATATACTCGCTA
	ZMBMAM8837_Tripoli	TCATAATTAGCTCACACTGATTACTTATCTGAATTGGATTCGAAATAAATATACTCGCTA
	IZW607_10	TCATAATTAGCTCACACTGATTACTTATCTGAATTGGATTCGAAATAAATATACTCGCTA
	Zoo_France_JN632591	TCATAATTAGCTCACACTGATTACTTATCTGAATTGGATTCGAAATAAATATACTCGCTA
	ZMBMAM8839_Tripoli	TCATAATTAGCTCACACTGATTACTTATCTGAATTGGATTCGAAATAAATATACTCGCTA
	ZMBMAM8840_Tripoli	TCATAATTAGCTCACACTGATTACTTATCTGAATTGGATTCGAAATAAATATACTCGCTA
	ZMBMAM7424_Tunis_Gabes	TCATAATTAGCTCACACTGATTACTTATCTGAATTGGATTCGAAATAAATATACTCGCTA
	ZMBMAM35370_Dakhla	TCATAATTAGCTCACACTGATTACTTATCTGAATTGGATTCGAAATAAATATACTCGCTA

	ZMBMAM2166_Sennar	TTATCCCCATCATAATAAAAAAACATAACCCACGAGCTACAGAAGCATCAACCAAATATT
	ZMBMAM2167_Sennar	TTATCCCCATCATAATAAAAAAACATAACCCACGAGCTACAGAAGCATCAACCAAATATT
	ZMBMAM2165_Sennar	TTATCCCCATCATAATAAAAAAACATAACCCACGAGCTACAGAAGCATCAACCAAATATT
	ZMBMAM8836_Tunis	TTATCCCCATCATAATAAAAAAACATAACCCACGAGCTACAGAAGCATCAACCAAATATT
	ZMBMAM8838_Tripoli	TTATCCCCATCATAATAAAAAAACATAACCCACGAGCTACAGAAGCATCAACCAAATATT
	ZMBMAM8837_Tripoli	TTATCCCCATCATAATAAAAAAACATAACCCACGAGCTACAGAAGCATCAACCAAATATT
	IZW607_10	TTATCCCCATCATAATAAAAAAACATAACCCACGAGCTACAGAAGCATCAACCAAATATT
	Zoo_France_JN632591	TTATCCCCATCATAATAAAAAAACATAACCCACGAGCTACAGAAGCATCAACCAAATATT
	ZMBMAM8839_Tripoli	TTATCCCCATCATAATAAAAAAACATAACCCACGAGCTACAGAAGCATCAACCAAATATT
	ZMBMAM8840_Tripoli	TTATCCCCATCATAATAAAAAAACATAACCCACGAGCTACAGAAGCATCAACCAAATATT
	ZMBMAM7424_Tunis_Gabes	TTATCCCCATCATAATAAAAAAACATAACCCACGAGCTACAGAAGCATCAACCAAATATT
	ZMBMAM35370_Dakhla	TTATCCCCATCATAATAAAAAAACATAACCCACGAGCTACAGAAGCATCAACCAAATATT

	ZMBMAM2166_Sennar	TCCTAACCCAATCTACGGCCTCAATACTACTGATAATAGCCGTCATTATTAACTTAATAT
	ZMBMAM2167_Sennar	TCCTAACCCAATCTACGGCCTCAATACTACTGATAATAGCCGTCATTATTAACTTAATAT
	ZMBMAM2165_Sennar	TCCTAACCCAATCTACGGCCTCAATACTACTGATAATAGCCGTCATTATTAACTTAATAT
	ZMBMAM8836_Tunis	TCCTAACCCAATCTACGGCCTCAATACTACTGATAATAGCCGTCATTATTAACTTAATAT
	ZMBMAM8838_Tripoli	TCCTAACCCAATCTACGGCCTCAATACTACTGATAATAGCCGTCATTATTAACTTAATAT
	ZMBMAM8837_Tripoli	TCCTAACCCAATCTACGGCCTCAATACTACTGATAATAGCCGTCATTATTAACTTAATAT
	IZW607_10	TCCTAACCCAATCTACGGCCTCAATACTACTGATAATAGCCGTCATTATTAACTTAATAT
	Zoo_France_JN632591	TCCTAACCCAATCTACGGCCTCAATACTACTGATAATAGCCGTCATTATTAACTTAATAT
	ZMBMAM8839_Tripoli	TCCTAACCCAATCTACGGCCTCAATACTACTGATAATAGCCGTCATTATTAACTTAATAT
	ZMBMAM8840_Tripoli	TCCTAACCCAATCTACGGCCTCAATACTACTGATAATAGCCGTCATTATTAACTTAATAT
	ZMBMAM7424_Tunis_Gabes	TCCTAACCCAATCTACGGCCTCAATACTACTGATAATAGCCGTCATTATTAACTTAATAT
	ZMBMAM35370_Dakhla	TCCTAACCCAATCTACGGCCTCAATACTACTGATAATAGCCGTCATTATTAACTTAATAT

	ZMBMAM2166_Sennar	TCTCAGGACAATGAACCGTAATAAAATTATTCAATTCAACAGCCTCTATGCTTATAACAA
	ZMBMAM2167_Sennar	TCTCAGGACAATGAACCGTAATAAAATTATTCAATTCAACAGCCTCTATGCTTATAACAA
	ZMBMAM2165_Sennar	TCTCAGGACAATGAACCGTAATAAAATTATTCAATTCAACAGCCTCTATGCTTATAACAA
	ZMBMAM8836_Tunis	TCTCAGGACAATGAACCGTAATAAAATTATTCAATTCAACAGCCTCTATGCTTATAACAA
	ZMBMAM8838_Tripoli	TCTCAGGACAATGAACCGTAATAAAATTATTCAATTCAACAGCCTCTATGCTTATAACAA
	ZMBMAM8837_Tripoli	TCTCAGGACAATGAACCGTAATAAAATTATTCAATTCAACAGCCTCTATGCTTATAACAA
	IZW607_10	TCTCAGGACAATGAACCGTAATAAAATTATTCAATTCAACAGCCTCTATGCTTATAACAA
	Zoo_France_JN632591	TCTCAGGACAATGAACCGTAATAAAATTATTCAATTCAACAGCCTCTATGCTTATAACAA
	ZMBMAM8839_Tripoli	TCTCAGGACAATGAACCGTAATAAAATTATTCAATTCAACAGCCTCTATGCTTATAACAA
	ZMBMAM8840_Tripoli	TCTCAGGACAATGAACCGTAATAAAATTATTCAATTCAACAGCCTCTATGCTTATAACAA
	ZMBMAM7424_Tunis_Gabes	TCTCAGGACAATGAACCGTAATAAAATTATTCAATTCAACAGCCTCTATGCTTATAACAA
	ZMBMAM35370_Dakhla	TCTCAGGACAATGAACCGTAATAAAATTATTCAATTCAACAGCCTCTATGCTTATAACAA

	ZMBMAM2166_Sennar	TAGCCCTTGCCATAAAATTAGGAATAGCCCCTTTCCATTTCTGAGTCCCAGAAGTAACAC
	ZMBMAM2167_Sennar	TAGCCCTTGCCATAAAATTAGGAATAGCCCCTTTCCATTTCTGAGTCCCAGAAGTAACAC
	ZMBMAM2165_Sennar	TAGCCCTTGCCATAAAATTAGGAATAGCCCCTTTCCATTTCTGAGTCCCAGAAGTAACAC
	ZMBMAM8836_Tunis	TAGCCCTTGCCATAAAATTAGGAATAGCCCCTTTCCATTTCTGAGTCCCAGAAGTAACAC
	ZMBMAM8838_Tripoli	TAGCCCTTGCCATAAAATTAGGAATAGCCCCTTTCCATTTCTGAGTCCCAGAAGTAACAC
	ZMBMAM8837_Tripoli	TAGCCCTTGCCATAAAATTAGGAATAGCCCCTTTCCATTTCTGAGTCCCAGAAGTAACAC
	IZW607_10	TAGCCCTTGCCATAAAATTAGGAATAGCCCCTTTCCATTTCTGAGTCCCAGAAGTAACAC
	Zoo_France_JN632591	TAGCCCTTGCCATAAAATTAGGAATAGCCCCTTTCCATTTCTGAGTCCCAGAAGTAACAC
	ZMBMAM8839_Tripoli	TAGCCCTTGCCATAAAATTAGGAATAGCCCCTTTCCATTTCTGAGTCCCAGAAGTAACAC
	ZMBMAM8840_Tripoli	TAGCCCTTGCCATAAAATTAGGAATAGCCCCTTTCCATTTCTGAGTCCCAGAAGTAACAC
	ZMBMAM7424_Tunis_Gabes	TAGCCCTTGCCATAAAATTAGGAATAGCCCCTTTCCATTTCTGAGTCCCAGAAGTAACAC
	ZMBMAM35370_Dakhla	TAGCCCTTGCCATAAAATTAGGAATAGCCCCTTTCCATTTCTGAGTCCCAGAAGTAACAC

	ZMBMAM2166_Sennar	AAGGCATTTCTCTATCCTCAGGCCTAATTCTACTCACATGACAAAAACTAGCACCCATAT
	ZMBMAM2167_Sennar	AAGGCATTTCTCTATCCTCAGGCCTAATTCTACTCACATGACAAAAACTAGCACCCATAT
	ZMBMAM2165_Sennar	AAGGCATTTCTCTATCCTCAGGCCTAATTCTACTCACATGACAAAAACTAGCACCCATAT
	ZMBMAM8836_Tunis	AAGGCATTTCTCTATCCTCAGGCCTAATTCTACTCACATGACAAAAACTAGCACCCATAT
	ZMBMAM8838_Tripoli	AAGGCATTTCTCTATCCTCAGGCCTAATTCTACTCACATGACAAAAACTAGCACCCATAT
	ZMBMAM8837_Tripoli	AAGGCATTTCTCTATCCTCAGGCCTAATTCTACTCACATGACAAAAACTAGCACCCATAT
	IZW607_10	AAGGCATTTCTCTATCCTCAGGCCTAATTCTACTCACATGACAAAAACTAGCACCCATAT
	Zoo_France_JN632591	AAGGCATTTCTCTATCCTCAGGCCTAATTCTACTCACATGACAAAAACTAGCACCCATAT
	ZMBMAM8839_Tripoli	AAGGCATTTCTCTATCCTCAGGCCTAATTCTACTCACATGACAAAAACTAGCACCCATAT
	ZMBMAM8840_Tripoli	AAGGCATTTCTCTATCCTCAGGCCTAATTCTACTCACATGACAAAAACTAGCACCCATAT
	ZMBMAM7424_Tunis_Gabes	AAGGCATTTCTCTATCCTCAGGCCTAATTCTACTCACATGACAAAAACTAGCACCCATAT
	ZMBMAM35370_Dakhla	AAGGCATTTCTCTATCCTCAGGCCTAATTCTACTCACATGACAAAAACTAGCACCCATAT

	ZMBMAM2166_Sennar	CAGTACTCTACCAAATTTCCCCATCCATTAACTTAAACTTAATTATAACCCTATCAGTCC
	ZMBMAM2167_Sennar	CAGTACTCTACCAAATTTCCCCATCCATTAACTTAAACTTAATTATAACCCTATCAGTCC
	ZMBMAM2165_Sennar	CAGTACTCTACCAAATTTCCCCATCCATTAACTTAAACTTAATTATAACCCTATCAGTCC
	ZMBMAM8836_Tunis	CAGTACTCTACCAAATTTCCCCATCCATTAACTTAAACTTAATTATAACCCTATCAGTCC
	ZMBMAM8838_Tripoli	CAGTACTCTACCAAATTTCCCCATCCATTAACTTAAACTTAATTATAACCCTATCAGTCC
	ZMBMAM8837_Tripoli	CAGTACTCTACCAAATTTCCCCATCCATTAACTTAAACTTAATTATAACCCTATCAGTCC
	IZW607_10	CAGTACTCTACCAAATTTCCCCATCCATTAACTTAAACTTAATTATAACCCTATCAGTCC
	Zoo_France_JN632591	CAGTACTCTACCAAATTTCCCCATCCATTAACTTAAACTTAATTATAACCCTATCAGTCC
	ZMBMAM8839_Tripoli	CAGTACTCTACCAAATTTCCCCATCCATTAACTTAAACTTAATTATAACCCTATCAGTCC
	ZMBMAM8840_Tripoli	CAGTACTCTACCAAATTTCCCCATCCATTAACTTAAACTTAATTATAACCCTATCAGTCC
	ZMBMAM7424_Tunis_Gabes	CAGTACTCTACCAAATTTCCCCATCCATTAACTTAAACTTAATTATAACCCTATCAGTCC
	ZMBMAM35370_Dakhla	CAGTACTCTACCAAATTTCCCCATCCATTAACTTAAACTTAATTATAACCCTATCAGTCC

	ZMBMAM2166_Sennar	TATCAATTATAATTGGAGGCTGAGGAGGACTAAATCAAACCCAACTACGAAAAATCATAG
	ZMBMAM2167_Sennar	TATCAATTATAATTGGAGGCTGAGGAGGACTAAATCAAACCCAACTACGAAAAATCATAG
	ZMBMAM2165_Sennar	TATCAATTATAATTGGAGGCTGAGGAGGACTAAATCAAACCCAACTACGAAAAATCATAG
	ZMBMAM8836_Tunis	TATCAATTATAATTGGAGGCTGAGGAGGACTAAATCAAACCCAACTACGAAAAATCATAG
	ZMBMAM8838_Tripoli	TATCAATTATAATTGGAGGCTGAGGAGGACTAAATCAAACCCAACTACGAAAAATCATAG
	ZMBMAM8837_Tripoli	TATCAATTATAATTGGAGGCTGAGGAGGACTAAATCAAACCCAACTACGAAAAATCATAG
	IZW607_10	TATCAATTATAATTGGAGGCTGAGGAGGACTAAATCAAACCCAACTACGAAAAATCATAG
	Zoo_France_JN632591	TATCAATTATAATTGGAGGCTGAGGAGGACTAAATCAAACCCAACTACGAAAAATCATAG
	ZMBMAM8839_Tripoli	TATCAATTATAATTGGAGGCTGAGGAGGACTAAATCAAACCCAACTACGAAAAATCATAG
	ZMBMAM8840_Tripoli	TATCAATTATAATTGGAGGCTGAGGAGGACTAAATCAAACCCAACTACGAAAAATCATAG
	ZMBMAM7424_Tunis_Gabes	TATCAATTATAATTGGAGGCTGAGGAGGACTAAATCAAACCCAACTACGAAAAATCATAG
	ZMBMAM35370_Dakhla	TATCAATTATAATTGGAGGCTGAGGAGGACTAAATCAAACCCAACTACGAAAAATCATAG

	ZMBMAM2166_Sennar	CCTACTCCTCAATCGCCCACATAGGCTGAATAACAGCGGTCTTACTATACAACCCTACCA
	ZMBMAM2167_Sennar	CCTACTCCTCAATCGCCCACATAGGCTGAATAACAGCGGTCTTACTATACAACCCTACCA
	ZMBMAM2165_Sennar	CCTACTCCTCAATCGCCCACATAGGCTGAATAACAGCGGTCTTACTATACAACCCTACCA
	ZMBMAM8836_Tunis	CCTACTCCTCAATCGCCCACATAGGCTGAATAACAGCGGTCTTACTATACAACCCTACCA
	ZMBMAM8838_Tripoli	CCTACTCCTCAATCGCCCACATAGGCTGAATAACAGCGGTCTTACTATACAACCCTACCA
	ZMBMAM8837_Tripoli	CCTACTCCTCAATCGCCCACATAGGCTGAATAACAGCGGTCTTACTATACAACCCTACCA
	IZW607_10	CCTACTCCTCAATCGCCCACATAGGCTGAATAACAGCGGTCTTACTATACAACCCTACCA
	Zoo_France_JN632591	CCTACTCCTCAATCGCCCACATAGGCTGAATAACAGCGGTCTTACTATACAACCCTACCA
	ZMBMAM8839_Tripoli	CCTACTCCTCAATCGCCCACATAGGCTGAATAACAGCGGTCTTACTATACAACCCTACCA
	ZMBMAM8840_Tripoli	CCTACTCCTCAATCGCCCACATAGGCTGAATAACAGCGGTCTTACTATACAACCCTACCA
	ZMBMAM7424_Tunis_Gabes	CCTACTCCTCAATCGCCCACATAGGCTGAATAACAGCGGTCTTACTATACAACCCTACCA
	ZMBMAM35370_Dakhla	CCTACTCCTCAATCGCCCACATAGGCTGAATAACAGCGGTCTTACTATACAACCCTACCA

	ZMBMAM2166_Sennar	TAATATTACTAAATTTAATCATCTACATTATTATAACCTCCACTATATTCTCTTTATTTA
	ZMBMAM2167_Sennar	TAATATTACTAAATTTAATCATCTACATTATTATAACCTCCACTATATTCTCTTTATTTA
	ZMBMAM2165_Sennar	TAATATTACTAAATTTAATCATCTACATTATTATAACCTCCACTATATTCTCTTTATTTA
	ZMBMAM8836_Tunis	TAATATTACTAAATTTAATCATCTACATTATTATAACCTCCACTATATTCTCTTTATTTA
	ZMBMAM8838_Tripoli	TAATATTACTAAATTTAATCATCTACATTATTATAACCTCCACTATATTCTCTTTATTTA
	ZMBMAM8837_Tripoli	TAATATTACTAAATTTAATCATCTACATTATTATAACCTCCACTATATTCTCTTTATTTA
	IZW607_10	TAATATTACTAAATTTAATCATCTACATTATTATAACCTCCACTATATTCTCTTTATTTA
	Zoo_France_JN632591	TAATATTACTAAATTTAATCATCTACATTATTATAACCTCCACTATATTCTCTTTATTTA
	ZMBMAM8839_Tripoli	TAATATTACTAAATTTAATCATCTACATTATTATAACCTCCACTATATTCTCTTTATTTA
	ZMBMAM8840_Tripoli	TAATATTACTAAATTTAATCATCTACATTATTATAACCTCCACTATATTCTCTTTATTTA
	ZMBMAM7424_Tunis_Gabes	TAATATTACTAAATTTAATCATCTACATTATTATAACCTCCACTATATTCTCTTTATTTA
	ZMBMAM35370_Dakhla	TAATATTACTAAATTTAATCATCTACATTATTATAACCTCCACTATATTCTCTTTATTTA

	ZMBMAM2166_Sennar	TAGCCAACTCAACCACAACCACTTTATCACTAGCCCACACATGAAACAAAGCACCTATTA
	ZMBMAM2167_Sennar	TAGCCAACTCAACCACAACCACTTTATCACTAGCCCACACATGAAACAAAGCACCTATTA
	ZMBMAM2165_Sennar	TAGCCAACTCAACCACAACCACTTTATCACTAGCCCACACATGAAACAAAGCACCTATTA
	ZMBMAM8836_Tunis	TAGCCAACTCAACCACAACCACTTTATCACTAGCCCACACATGAAACAAAGCACCTATTA
	ZMBMAM8838_Tripoli	TAGCCAACTCAACCACAACCACTTTATCACTAGCCCACACATGAAACAAAGCACCTATTA
	ZMBMAM8837_Tripoli	TAGCCAACTCAACCACAACCACTTTATCACTAGCCCACACATGAAACAAAGCACCTATTA
	IZW607_10	TAGCCAACTCAACCACAACCACTTTATCACTAGCCCACACATGAAACAAAGCACCTATTA
	Zoo_France_JN632591	TAGCCAACTCAACCACAACCACTTTATCACTAGCCCACACATGAAACAAAGCACCTATTA
	ZMBMAM8839_Tripoli	TAGCCAACTCAACCACAACCACTTTATCACTAGCCCACACATGAAACAAAGCACCTATTA
	ZMBMAM8840_Tripoli	TAGCCAACTCAACCACAACCACTTTATCACTAGCCCACACATGAAACAAAGCACCTATTA
	ZMBMAM7424_Tunis_Gabes	TAGCCAACTCAACCACAACCACTTTATCACTAGCCCACACATGAAACAAAGCACCTATTA
	ZMBMAM35370_Dakhla	TAGCCAACTCAACCACAACCACTTTATCACTAGCCCACACATGAAACAAAGCACCTATTA

	ZMBMAM2166_Sennar	TAACAGCTTTAGCCCTCATCACCCTCCTATCAATAGGAGGACTCCCCCCACTATCAGGGT
	ZMBMAM2167_Sennar	TAACAGCTTTAGCCCTCATCACCCTCCTATCAATAGGAGGACTCCCCCCACTATCAGGGT
	ZMBMAM2165_Sennar	TAACAGCTTTAGCCCTCATCACCCTCCTATCAATAGGAGGACTCCCCCCACTATCAGGGT
	ZMBMAM8836_Tunis	TAACAGCTTTAGCCCTCATCACCCTCCTATCAATAGGAGGACTCCCCCCACTATCAGGGT
	ZMBMAM8838_Tripoli	TAACAGCTTTAGCCCTCATCACCCTCCTATCAATAGGAGGACTCCCCCCACTATCAGGGT
	ZMBMAM8837_Tripoli	TAACAGCTTTAGCCCTCATCACCCTCCTATCAATAGGAGGACTCCCCCCACTATCAGGGT
	IZW607_10	TAACAGCTTTAGCCCTCATCACCCTCCTATCAATAGGAGGACTCCCCCCACTATCAGGGT
	Zoo_France_JN632591	TAACAGCTTTAGCCCTCATCACCCTCCTATCAATAGGAGGACTCCCCCCACTATCAGGGT
	ZMBMAM8839_Tripoli	TAACAGCTTTAGCCCTCATCACCCTCCTATCAATAGGAGGACTCCCCCCACTATCAGGGT
	ZMBMAM8840_Tripoli	TAACAGCTTTAGCCCTCATCACCCTCCTATCAATAGGAGGACTCCCCCCACTATCAGGGT
	ZMBMAM7424_Tunis_Gabes	TAACAGCTTTAGCCCTCATCACCCTCCTATCAATAGGAGGACTCCCCCCACTATCAGGGT
	ZMBMAM35370_Dakhla	TAACAGCTTTAGCCCTCATCACCCTCCTATCAATAGGAGGACTCCCCCCACTATCAGGGT

	ZMBMAM2166_Sennar	TTATACCAAAATGAATAATCATCCAAGAATTAACAAAAAATAACAGTATTATCCTACCAA
	ZMBMAM2167_Sennar	TTATACCAAAATGAATAATCATCCAAGAATTAACAAAAAATAACAGTATTATCCTACCAA
	ZMBMAM2165_Sennar	TTATACCAAAATGAATAATCATCCAAGAATTAACAAAAAATAACAGTATTATCCTACCAA
	ZMBMAM8836_Tunis	TTATACCAAAATGAATAATCATCCAAGAATTAACAAAAAATAACAGTATTATCCTACCAA
	ZMBMAM8838_Tripoli	TTATACCAAAATGAATAATCATCCAAGAATTAACAAAAAATAACAGTATTATCCTACCAA
	ZMBMAM8837_Tripoli	TTATACCAAAATGAATAATCATCCAAGAATTAACAAAAAATAACAGTATTATCCTACCAA
	IZW607_10	TTATACCAAAATGAATAATCATCCAAGAATTAACAAAAAATAACAGTATTATCCTACCAA
	Zoo_France_JN632591	TTATACCAAAATGAATAATCATCCAAGAATTAACAAAAAATAACAGTATTATCCTACCAA
	ZMBMAM8839_Tripoli	TTATACCAAAATGAATAATCATCCAAGAATTAACAAAAAATAACAGTATTATCCTACCAA
	ZMBMAM8840_Tripoli	TTATACCAAAATGAATAATCATCCAAGAATTAACAAAAAATAACAGTATTATCCTACCAA
	ZMBMAM7424_Tunis_Gabes	TTATACCAAAATGAATAATCATCCAAGAATTAACAAAAAATAACAGTATTATCCTACCAA
	ZMBMAM35370_Dakhla	TTATACCAAAATGAATAATCATCCAAGAATTAACAAAAAATAACAGTATTATCCTACCAA

	ZMBMAM2166_Sennar	CCCTCATAGCAATTACAGCACTATTAAACTTATATTTCTACATACGACTTACTTACTCTA
	ZMBMAM2167_Sennar	CCCTCATAGCAATTACAGCACTATTAAACTTATATTTCTACATACGACTTACTTACTCTA
	ZMBMAM2165_Sennar	CCCTCATAGCAATTACAGCACTATTAAACTTATATTTCTACATACGACTTACTTACTCTA
	ZMBMAM8836_Tunis	CCCTCATAGCAATTACAGCACTATTAAACTTATATTTCTACATACGACTTACTTACTCTA
	ZMBMAM8838_Tripoli	CCCTCATAGCAATTACAGCACTATTAAACTTATATTTCTACATACGACTTACTTACTCTA
	ZMBMAM8837_Tripoli	CCCTCATAGCAATTACAGCACTATTAAACTTATATTTCTACATACGACTTACTTACTCTA
	IZW607_10	CCCTCATAGCAATTACAGCACTATTAAACTTATATTTCTACATACGACTTACTTACTCTA
	Zoo_France_JN632591	CCCTCATAGCAATTACAGCACTATTAAACTTATATTTCTACATACGACTTACTTACTCTA
	ZMBMAM8839_Tripoli	CCCTCATAGCAATTACAGCACTATTAAACTTATATTTCTACATACGACTTACTTACTCTA
	ZMBMAM8840_Tripoli	CCCTCATAGCAATTACAGCACTATTAAACTTATATTTCTACATACGACTTACTTACTCTA
	ZMBMAM7424_Tunis_Gabes	CCCTCATAGCAATTACAGCACTATTAAACTTATATTTCTACATACGACTTACTTACTCTA
	ZMBMAM35370_Dakhla	CCCTCATAGCAATTACAGCACTATTAAACTTATATTTCTACATACGACTTACTTACTCTA

	ZMBMAM2166_Sennar	CCGCGCTTACAATATTTCCCTCCACAAATAACATAAAAATAAAATGACAATTCTTCACCA
	ZMBMAM2167_Sennar	CCGCGCTTACAATATTTCCCTCCACAAATAACATAAAAATAAAATGACAATTCTTCACCA
	ZMBMAM2165_Sennar	CCGCGCTTACAATATTTCCCTCCACAAATAACATAAAAATAAAATGACAATTCTTCACCA
	ZMBMAM8836_Tunis	CCGCGCTTACAATATTTCCCTCCACAAATAACATAAAAATAAAATGACAATTCTTCACCA
	ZMBMAM8838_Tripoli	CCGCGCTTACAATATTTCCCTCCACAAATAACATAAAAATAAAATGACAATTCTTCACCA
	ZMBMAM8837_Tripoli	CCGCGCTTACAATATTTCCCTCCACAAATAACATAAAAATAAAATGACAATTCTTCACCA
	IZW607_10	CCGCGCTTACAATATTTCCCTCCACAAATAACATAAAAATAAAATGACAATTCTTCACCA
	Zoo_France_JN632591	CCGCGCTTACAATATTTCCCTCCACAAATAACATAAAAATAAAATGACAATTCTTCACCA
	ZMBMAM8839_Tripoli	CCGCGCTTACAATATTTCCCTCCACAAATAACATAAAAATAAAATGACAATTCTTCACCA
	ZMBMAM8840_Tripoli	CCGCGCTTACAATATTTCCCTCCACAAATAACATAAAAATAAAATGACAATTCTTCACCA
	ZMBMAM7424_Tunis_Gabes	CCGCGCTTACAATATTTCCCTCCACAAATAACATAAAAATAAAATGACAATTCTTCACCA
	ZMBMAM35370_Dakhla	CCGCGCTTACAATATTTCCCTCCACAAATAACATAAAAATAAAATGACAATTCTTCACCA

	ZMBMAM2166_Sennar	CAAAACAAATAACCCTCCTACCAACAATAGTAATTCTATCCACTATAATATTACCACTCA
	ZMBMAM2167_Sennar	CAAAACAAATAACCCTCCTACCAACAATAGTAATTCTATCCACTATAATATTACCACTCA
	ZMBMAM2165_Sennar	CAAAACAAATAACCCTCCTACCAACAATAGTAATTCTATCCACTATAATATTACCACTCA
	ZMBMAM8836_Tunis	CAAAACAAATAACCCTCCTACCAACAATAGTAATTCTATCCACTATAATATTACCACTCA
	ZMBMAM8838_Tripoli	CAAAACAAATAACCCTCCTACCAACAATAGTAATTCTATCCACTATAATATTACCACTCA
	ZMBMAM8837_Tripoli	CAAAACAAATAACCCTCCTACCAACAATAGTAATTCTATCCACTATAATATTACCACTCA
	IZW607_10	CAAAACAAATAACCCTCCTACCAACAATAGTAATTCTATCCACTATAATATTACCACTCA
	Zoo_France_JN632591	CAAAACAAATAACCCTCCTACCAACAATAGTAATTCTATCCACTATAATATTACCACTCA
	ZMBMAM8839_Tripoli	CAAAACAAATAACCCTCCTACCAACAATAGTAATTCTATCCACTATAATATTACCACTCA
	ZMBMAM8840_Tripoli	CAAAACAAATAACCCTCCTACCAACAATAGTAATTCTATCCACTATAATATTACCACTCA
	ZMBMAM7424_Tunis_Gabes	CAAAACAAATAACCCTCCTACCAACAATAGTAATTCTATCCACTATAATATTACCACTCA
	ZMBMAM35370_Dakhla	CAAAACAAATAACCCTCCTACCAACAATAGTAATTCTATCCACTATAATATTACCACTCA

	ZMBMAM2166_Sennar	CACCAATTCTATCAACCCTAGAATAGGAGTTTAGGTTAAATAGACCAAGAGCCTTCAAAG
	ZMBMAM2167_Sennar	CACCAATTCTATCAACCCTAGAATAGGAGTTTAGGTTAAATAGACCAAGAGCCTTCAAAG
	ZMBMAM2165_Sennar	CACCAATTCTATCAACCCTAGAATAGGAGTTTAGGTTAAATAGACCAAGAGCCTTCAAAG
	ZMBMAM8836_Tunis	CACCAATTCTATCAACCCTAGAATAGGAGTTTAGGTTAAATAGACCAAGAGCCTTCAAAG
	ZMBMAM8838_Tripoli	CACCAATTCTATCAACCCTAGAATAGGAGTTTAGGTTAAATAGACCAAGAGCCTTCAAAG
	ZMBMAM8837_Tripoli	CACCAATTCTATCAACCCTAGAATAGGAGTTTAGGTTAAATAGACCAAGAGCCTTCAAAG
	IZW607_10	CACCAATTCTATCAACCCTAGAATAGGAGTTTAGGTTAAATAGACCAAGAGCCTTCAAAG
	Zoo_France_JN632591	CACCAATTCTATCAACCCTAGAATAGGAGTTTAGGTTAAATAGACCAAGAGCCTTCAAAG
	ZMBMAM8839_Tripoli	CACCAATTCTATCAACCCTAGAATAGGAGTTTAGGTTAAATAGACCAAGAGCCTTCAAAG
	ZMBMAM8840_Tripoli	CACCAATTCTATCAACCCTAGAATAGGAGTTTAGGTTAAATAGACCAAGAGCCTTCAAAG
	ZMBMAM7424_Tunis_Gabes	CACCAATTCTATCAACCCTAGAATAGGAGTTTAGGTTAAATAGACCAAGAGCCTTCAAAG
	ZMBMAM35370_Dakhla	CACCAATTCTATCAACCCTAGAATAGGAGTTTAGGTTAAATAGACCAAGAGCCTTCAAAG

	ZMBMAM2166_Sennar	CCCTAAGCAAGTATAATTTACTTAACTCCTGCTAAGGACTGCAAGACTATATCTTACATC
	ZMBMAM2167_Sennar	CCCTAAGCAAGTATAATTTACTTAACTCCTGCTAAGGACTGCAAGACTATATCTTACATC
	ZMBMAM2165_Sennar	CCCTAAGCAAGTATAATTTACTTAACTCCTGCTAAGGACTGCAAGACTATATCTTACATC
	ZMBMAM8836_Tunis	CCCTAAGCAAGTATAATTTACTTAACTCCTGCTAAGGACTGCAAGACTATATCTTACATC
	ZMBMAM8838_Tripoli	CCCTAAGCAAGTATAATTTACTTAACTCCTGCTAAGGACTGCAAGACTATATCTTACATC
	ZMBMAM8837_Tripoli	CCCTAAGCAAGTATAATTTACTTAACTCCTGCTAAGGACTGCAAGACTATATCTTACATC
	IZW607_10	CCCTAAGCAAGTATAATTTACTTAACTCCTGCTAAGGACTGCAAGACTATATCTTACATC
	Zoo_France_JN632591	CCCTAAGCAAGTATAATTTACTTAACTCCTGCTAAGGACTGCAAGACTATATCTTACATC
	ZMBMAM8839_Tripoli	CCCTAAGCAAGTATAATTTACTTAACTCCTGCTAAGGACTGCAAGACTATATCTTACATC
	ZMBMAM8840_Tripoli	CCCTAAGCAAGTATAATTTACTTAACTCCTGCTAAGGACTGCAAGACTATATCTTACATC
	ZMBMAM7424_Tunis_Gabes	CCCTAAGCAAGTATAATTTACTTAACTCCTGCTAAGGACTGCAAGACTATATCTTACATC
	ZMBMAM35370_Dakhla	CCCTAAGCAAGTATAATTTACTTAACTCCTGCTAAGGACTGCAAGACTATATCTTACATC

	ZMBMAM2166_Sennar	AACTGAATGCAAATCAACCACTTTAATTAAGCTAAGTCCTCGCTAGATTGGTGGGCTCCA
	ZMBMAM2167_Sennar	AACTGAATGCAAATCAACCACTTTAATTAAGCTAAGTCCTCGCTAGATTGGTGGGCTCCA
	ZMBMAM2165_Sennar	AACTGAATGCAAATCAACCACTTTAATTAAGCTAAGTCCTCGCTAGATTGGTGGGCTCCA
	ZMBMAM8836_Tunis	AACTGAATGCAAATCAACCACTTTAATTAAGCTAAGTCCTCGCTAGATTGGTGGGCTCCA
	ZMBMAM8838_Tripoli	AACTGAATGCAAATCAACCACTTTAATTAAGCTAAGTCCTCGCTAGATTGGTGGGCTCCA
	ZMBMAM8837_Tripoli	AACTGAATGCAAATCAACCACTTTAATTAAGCTAAGTCCTCGCTAGATTGGTGGGCTCCA
	IZW607_10	AACTGAATGCAAATCAACCACTTTAATTAAGCTAAGTCCTCGCTAGATTGGTGGGCTCCA
	Zoo_France_JN632591	AACTGAATGCAAATCAACCACTTTAATTAAGCTAAGTCCTCGCTAGATTGGTGGGCTCCA
	ZMBMAM8839_Tripoli	AACTGAATGCAAATCAACCACTTTAATTAAGCTAAGTCCTCGCTAGATTGGTGGGCTCCA
	ZMBMAM8840_Tripoli	AACTGAATGCAAATCAACCACTTTAATTAAGCTAAGTCCTCGCTAGATTGGTGGGCTCCA
	ZMBMAM7424_Tunis_Gabes	AACTGAATGCAAATCAACCACTTTAATTAAGCTAAGTCCTCGCTAGATTGGTGGGCTCCA
	ZMBMAM35370_Dakhla	AACTGAATGCAAATCAACCACTTTAATTAAGCTAAGTCCTCGCTAGATTGGTGGGCTCCA

	ZMBMAM2166_Sennar	CCCCCACGAAACTTTAGTTAACAGCTAAACACCCTAAACAACTGGCTTCAATCTACTTCT
	ZMBMAM2167_Sennar	CCCCCACGAAACTTTAGTTAACAGCTAAACACCCTAAACAACTGGCTTCAATCTACTTCT
	ZMBMAM2165_Sennar	CCCCCACGAAACTTTAGTTAACAGCTAAACACCCTAAACAACTGGCTTCAATCTACTTCT
	ZMBMAM8836_Tunis	CCCCCACGAAACTTTAGTTAACAGCTAAACACCCTAAACAACTGGCTTCAATCTACTTCT
	ZMBMAM8838_Tripoli	CCCCCACGAAACTTTAGTTAACAGCTAAACACCCTAAACAACTGGCTTCAATCTACTTCT
	ZMBMAM8837_Tripoli	CCCCCACGAAACTTTAGTTAACAGCTAAACACCCTAAACAACTGGCTTCAATCTACTTCT
	IZW607_10	CCCCCACGAAACTTTAGTTAACAGCTAAACACCCTAAACAACTGGCTTCAATCTACTTCT
	Zoo_France_JN632591	CCCCCACGAAACTTTAGTTAACAGCTAAACACCCTAAACAACTGGCTTCAATCTACTTCT
	ZMBMAM8839_Tripoli	CCCCCACGAAACTTTAGTTAACAGCTAAACACCCTAAACAACTGGCTTCAATCTACTTCT
	ZMBMAM8840_Tripoli	CCCCCACGAAACTTTAGTTAACAGCTAAACACCCTAAACAACTGGCTTCAATCTACTTCT
	ZMBMAM7424_Tunis_Gabes	CCCCCACGAAACTTTAGTTAACAGCTAAACACCCTAAACAACTGGCTTCAATCTACTTCT
	ZMBMAM35370_Dakhla	CCCCCACGAAACTTTAGTTAACAGCTAAACACCCTAAACAACTGGCTTCAATCTACTTCT

	ZMBMAM2166_Sennar	CCCGCCGCGAG-AAAAAAAAGGCGGGAGAAGCCCCGGCAGAATTGAAGCTGCTTCTTTGA
	ZMBMAM2167_Sennar	CCCGCCGCGAG-AAAAAAAAGGCGGGAGAAGCCCCGGCAGAATTGAAGCTGCTTCTTTGA
	ZMBMAM2165_Sennar	CCCGCCGCGAGNAAAAAAAAGGCGGGAGAAGCCCCGGCAGAATTGAAGCTGCTTCTTTGA
	ZMBMAM8836_Tunis	CCCGCCGCGAG-AAAAAAAAGGCGGGAGAAGCCCCGGCAGAATTGAAGCTGCTTCTTTGA
	ZMBMAM8838_Tripoli	CCCGCCGCGAG-AAAAAAAAGGCGGGAGAAGCCCCGGCAGAATTGAAGCTGCTTCTTTGA
	ZMBMAM8837_Tripoli	CCCGCCGCGAG-AAAAAAAAGGCGGGAGAAGCCCCGGCAGAATTGAAGCTGCTTCTTTGA
	IZW607_10	CCCGCCGCGAG-AAAAAAAAGGCGGGAGAAGCCCCGGCAGAATTGAAGCTGCTTCTTTGA
	Zoo_France_JN632591	CCCGCCGCGAG-AAAAAAAAGGCGGGAGAAGCCCCGGCAGAATTGAAGCTGCTTCTTTGA
	ZMBMAM8839_Tripoli	CCCGCCGCGAG-AAAAAAAAGGCGGGAGAAGCCCCGGCAGAATTGAAGCTGCTTCTTTGA
	ZMBMAM8840_Tripoli	CCCGCCGCGAG-AAAAAAAAGGCGGGAGAAGCCCCGGCAGAATTGAAGCTGCTTCTTTGA
	ZMBMAM7424_Tunis_Gabes	CCCGCCGCGAG-AAAAAAAAGGCGGGAGAAGCCCCGGCAGAATTGAAGCTGCTTCTTTGA
	ZMBMAM35370_Dakhla	CCCGCCGCGAGNAAAAAAAAGGCGGGAGAAGCCCCGGCAGAATTGAAGCTGCTTCTTTGA

	ZMBMAM2166_Sennar	ATTTGCAATTCAATATGTTAATTCACCACGGAGCTTGGTAAAAAGAGGAATCAAACCCCT
	ZMBMAM2167_Sennar	ATTTGCAATTCAATATGTTAATTCACCACGGAGCTTGGTAAAAAGAGGAATCAAACCCCT
	ZMBMAM2165_Sennar	ATTTGCAATTCAATATGTTAATTCACCACGGAGCTTGGTAAAAAGAGGAATCAAACCCCT
	ZMBMAM8836_Tunis	ATTTGCAATTCAATATGTTAATTCACCACGGAGCTTGGTAAAAAGAGGAATCAAACCCCT
	ZMBMAM8838_Tripoli	ATTTGCAATTCAATATGTTAATTCACCACGGAGCTTGGTAAAAAGAGGAATCAAACCCCT
	ZMBMAM8837_Tripoli	ATTTGCAATTCAATATGTTAATTCACCACGGAGCTTGGTAAAAAGAGGAATCAAACCCCT
	IZW607_10	ATTTGCAATTCAATATGTTAATTCACCACGGAGCTTGGTAAAAAGAGGAATCAAACCCCT
	Zoo_France_JN632591	ATTTGCAATTCAATATGTTAATTCACCACGGAGCTTGGTAAAAAGAGGAATCAAACCCCT
	ZMBMAM8839_Tripoli	ATTTGCAATTCAATATGTTAATTCACCACAGAGCTTGGTAAAAAGAGGAATCAAACCCCT
	ZMBMAM8840_Tripoli	ATTTGCAATTCAATATGTTAATTCACCACGGAGCTTGGTAAAAAGAGGAATCAAACCCCT
	ZMBMAM7424_Tunis_Gabes	ATTTGCAATTCAATATGTTAATTCACCACGGAGCTTGGTAAAAAGAGGAATCAAACCCCT
	ZMBMAM35370_Dakhla	ATTTGCAATTCAATATGTTAATTCACCACGGAGCTTGGTAAAAAGAGGAATCAAACCCCT

	ZMBMAM2166_Sennar	GTCCTTAGATTTACAGTCTAATGCTTCACTCAGCCATTTTACCCATGTTCATTAACCGCT
	ZMBMAM2167_Sennar	GTCCTTAGATTTACAGTCTAATGCTTCACTCAGCCATTTTACCCATGTTCATTAACCGCT
	ZMBMAM2165_Sennar	GTCCTTAGATTTACAGTCTAATGCTTCACTCAGCCATTTTACCCATGTTCATTAACCGCT
	ZMBMAM8836_Tunis	GTCCTTAGATTTACAGTCTAATGCTTCACTCAGCCATTTTACCCATGTTCATTAACCGCT
	ZMBMAM8838_Tripoli	GTCCTTAGATTTACAGTCTAATGCTTCACTCAGCCATTTTACCCATGTTCATTAACCGCT
	ZMBMAM8837_Tripoli	GTCCTTAGATTTACAGTCTAATGCTTCACTCAGCCATTTTACCCATGTTCATTAACCGCT
	IZW607_10	GTCCTTAGATTTACAGTCTAATGCTTCACTCAGCCATTTTACCCATGTTCATTAACCGCT
	Zoo_France_JN632591	GTCCTTAGATTTACAGTCTAATGCTTCACTCAGCCATTTTACCCATGTTCATTAACCGCT
	ZMBMAM8839_Tripoli	GTCCTTAGATTTACAGTCTAATGCTTCACTCAGCCATTTTACCCATGTTCATTAACCGCT
	ZMBMAM8840_Tripoli	GTCCTTAGATTTACAGTCTAATGCTTCACTCAGCCATTTTACCCATGTTCATTAACCGCT
	ZMBMAM7424_Tunis_Gabes	GTCCTTAGATTTACAGTCTAATGCTTCACTCAGCCATTTTACCCATGTTCATTAACCGCT
	ZMBMAM35370_Dakhla	GTCCTTAGATTTACAGTCTAATGCTTCACTCAGCCATTTTACCCATGTTCATTAACCGCT

	ZMBMAM2166_Sennar	GATTATTTTCAACTAACCATAAAGATATCGGTACCTTATACCTTCTATTCGGTGCTTGAG
	ZMBMAM2167_Sennar	GATTATTTTCAACTAACCATAAAGATATCGGTACCTTATACCTTCTATTCGGTGCTTGAG
	ZMBMAM2165_Sennar	GATTATTTTCAACTAACCATAAAGATATCGGTACCTTATACCTTCTATTCGGTGCTTGAG
	ZMBMAM8836_Tunis	GATTATTTTCAACTAACCATAAAGATATCGGTACCTTATACCTTCTATTCGGTGCTTGAG
	ZMBMAM8838_Tripoli	GATTATTTTCAACTAACCATAAAGATATCGGTACCTTATACCTTCTATTCGGTGCTTGAG
	ZMBMAM8837_Tripoli	GATTATTTTCAACTAACCATAAAGATATCGGTACCTTATACCTTCTATTCGGTGCTTGAG
	IZW607_10	GATTATTTTCAACTAACCATAAAGATATCGGTACCTTATACCTTCTATTCGGTGCTTGAG
	Zoo_France_JN632591	GATTATTTTCAACTAACCATAAAGATATCGGTACCTTATACCTTCTATTCGGTGCTTGAG
	ZMBMAM8839_Tripoli	GATTATTTTCAACTAACCATAAAGATATCGGTACCTTATACCTTCTATTCGGTGCTTGAG
	ZMBMAM8840_Tripoli	GATTATTTTCAACTAACCATAAAGATATCGGTACCTTATACCTTCTATTCGGTGCTTGAG
	ZMBMAM7424_Tunis_Gabes	GATTATTTTCAACTAACCATAAAGATATCGGTACCTTATACCTTCTATTCGGTGCTTGAG
	ZMBMAM35370_Dakhla	GATTATTTTCAACTAACCATAAAGATATCGGTACCTTATACCTTCTATTCGGTGCTTGAG

	ZMBMAM2166_Sennar	CTGGCATAGTGGGAACTGCCCTGAGCTTACTAATTCGCGCTGAATTAGGCCAACCTGGGA
	ZMBMAM2167_Sennar	CTGGCATAGTGGGAACTGCCCTGAGCTTACTAATTCGCGCTGAATTAGGCCAACCTGGGA
	ZMBMAM2165_Sennar	CTGGCATAGTGGGAACTGCCCTGAGCTTACTAATTCGCGCTGAATTAGGCCAACCTGGGA
	ZMBMAM8836_Tunis	CTGGCATAGTGGGAACTGCCCTGAGCTTACTAATTCGCGCTGAATTAGGCCAACCTGGGA
	ZMBMAM8838_Tripoli	CTGGCATAGTGGGAACTGCCCTGAGCTTACTAATTCGCGCTGAATTAGGCCAACCTGGGA
	ZMBMAM8837_Tripoli	CTGGCATAGTGGGAACTGCCCTGAGCTTACTAATTCGCGCTGAATTAGGCCAACCTGGGA
	IZW607_10	CTGGCATAGTGGGAACTGCCCTGAGCTTACTAATTCGCGCTGAATTAGGCCAACCTGGGA
	Zoo_France_JN632591	CTGGCATAGTGGGAACTGCCCTGAGCTTACTAATTCGCGCTGAATTAGGCCAACCTGGGA
	ZMBMAM8839_Tripoli	CTGGCATAGTGGGAACTGCCCTGAGCTTACTAATTCGCGCTGAATTAGGCCAACCTGGGA
	ZMBMAM8840_Tripoli	CTGGCATAGTGGGAACTGCCCTGAGCTTACTAATTCGCGCTGAATTAGGCCAACCTGGGA
	ZMBMAM7424_Tunis_Gabes	CTGGCATAGTGGGAACTGCCCTGAGCTTACTAATTCGCGCTGAATTAGGCCAACCTGGGA
	ZMBMAM35370_Dakhla	CTGGCATAGTGGGAACTGCCCTGAGCTTACTAATTCGCGCTGAATTAGGCCAACCTGGGA

	ZMBMAM2166_Sennar	CTTTACTTGGAGATGATCAAATCTACAACGTAGTCGTAACCGCACATGCATTCGTAATAA
	ZMBMAM2167_Sennar	CTTTACTTGGAGATGATCAAATCTACAACGTAGTCGTAACCGCACATGCATTCGTAATAA
	ZMBMAM2165_Sennar	CTTTACTTGGAGATGATCAAATCTACAACGTAGTCGTAACCGCACATGCATTCGTAATAA
	ZMBMAM8836_Tunis	CTTTACTTGGAGATGATCAAATCTACAACGTAGTCGTAACCGCACATGCATTCGTAATAA
	ZMBMAM8838_Tripoli	CTTTACTTGGAGATGATCAAATCTACAACGTAGTCGTAACCGCACATGCATTCGTAATAA
	ZMBMAM8837_Tripoli	CTTTACTTGGAGATGATCAAATCTACAACGTAGTCGTAACCGCACATGCATTCGTAATAA
	IZW607_10	CTTTACTTGGAGATGATCAAATCTACAACGTAGTCGTAACCGCACATGCATTCGTAATAA
	Zoo_France_JN632591	CTTTACTTGGAGATGATCAAATCTACAACGTAGTCGTAACCGCACATGCATTCGTAATAA
	ZMBMAM8839_Tripoli	CTTTACTTGGAGATGATCAAATCTACAACGTAGTCGTAACCGCACATGCATTCGTAATAA
	ZMBMAM8840_Tripoli	CTTTACTTGGAGATGATCAAATCTACAACGTAGTCGTAACCGCACATGCATTCGTAATAA
	ZMBMAM7424_Tunis_Gabes	CTTTACTTGGAGATGATCAAATCTACAACGTAGTCGTAACCGCACATGCATTCGTAATAA
	ZMBMAM35370_Dakhla	CTTTACTTGGAGATGATCAAATCTACAACGTAGTCGTAACCGCACATGCATTCGTAATAA

	ZMBMAM2166_Sennar	TCTTCTTTATAGTAATGCCTATTATGATTGGAGGATTTGGCAACTGACTGGTCCCCCTAA
	ZMBMAM2167_Sennar	TCTTCTTTATAGTAATGCCTATTATGATTGGAGGATTTGGCAACTGACTGGTCCCCCTAA
	ZMBMAM2165_Sennar	TCTTCTTTATAGTAATGCCTATTATGATTGGAGGATTTGGCAACTGACTGGTCCCCCTAA
	ZMBMAM8836_Tunis	TCTTCTTTATAGTAATGCCTATTATGATTGGAGGATTTGGCAACTGACTGGTCCCCCTAA
	ZMBMAM8838_Tripoli	TCTTCTTTATAGTAATGCCTATTATGATTGGAGGATTTGGCAACTGACTGGTCCCCCTAA
	ZMBMAM8837_Tripoli	TCTTCTTTATAGTAATGCCTATTATGATTGGAGGATTTGGCAACTGACTGGTCCCCCTAA
	IZW607_10	TCTTCTTTATAGTAATGCCTATTATGATTGGAGGATTTGGCAACTGACTGGTCCCCCTAA
	Zoo_France_JN632591	TCTTCTTTATAGTAATGCCTATTATGATTGGAGGATTTGGCAACTGACTGGTCCCCCTAA
	ZMBMAM8839_Tripoli	TCTTCTTTATAGTAATGCCTATTATGATTGGAGGATTTGGCAACTGACTGGTCCCCCTAA
	ZMBMAM8840_Tripoli	TCTTCTTTATAGTAATGCCTATTATGATTGGAGGATTTGGCAACTGACTGGTCCCCCTAA
	ZMBMAM7424_Tunis_Gabes	TCTTCTTTATAGTAATGCCTATTATGATTGGAGGATTTGGCAACTGACTGGTCCCCCTAA
	ZMBMAM35370_Dakhla	TCTTCTTTATAGTAATGCCTATTATGATTGGAGGATTTGGCAACTGACTGGTCCCCCTAA

	ZMBMAM2166_Sennar	TAATTGGAGCCCCCGACATAGCATTCCCTCGAATAAACAATATAAGCTTTTGACTGCTTC
	ZMBMAM2167_Sennar	TAATTGGAGCCCCCGACATAGCATTCCCTCGAATAAACAATATAAGCTTTTGACTGCTTC
	ZMBMAM2165_Sennar	TAATTGGAGCCCCCGACATAGCATTCCCTCGAATAAACAATATAAGCTTTTGACTGCTTC
	ZMBMAM8836_Tunis	TAATTGGAGCCCCCGACATAGCATTCCCTCGAATAAACAATATAAGCTTTTGACTGCTTC
	ZMBMAM8838_Tripoli	TAATTGGAGCCCCCGACATAGCATTCCCTCGAATAAACAATATAAGCTTTTGACTGCTTC
	ZMBMAM8837_Tripoli	TAATTGGAGCCCCCGACATAGCATTCCCTCGAATAAACAATATAAGCTTTTGACTGCTTC
	IZW607_10	TAATTGGAGCCCCCGACATAGCATTCCCTCGAATAAACAATATAAGCTTTTGACTGCTTC
	Zoo_France_JN632591	TAATTGGAGCCCCCGACATAGCATTCCCTCGAATAAACAATATAAGCTTTTGACTGCTTC
	ZMBMAM8839_Tripoli	TAATTGGAGCCCCCGACATAGCATTCCCTCGAATAAACAATATAAGCTTTTGACTGCTTC
	ZMBMAM8840_Tripoli	TAATTGGAGCCCCCGACATAGCATTCCCTCGAATAAACAATATAAGCTTTTGACTGCTTC
	ZMBMAM7424_Tunis_Gabes	TAATTGGAGCCCCCGACATAGCATTCCCTCGAATAAACAATATAAGCTTTTGACTGCTTC
	ZMBMAM35370_Dakhla	TAATTGGAGCCCCCGACATAGCATTCCCTCGAATAAACAATATAAGCTTTTGACTGCTTC

	ZMBMAM2166_Sennar	CTCCTTCTTTTCTACTACTCCTGGCATCTTCTATAGTTGAAGCTGGAGCTGGAACAGGTT
	ZMBMAM2167_Sennar	CTCCTTCTTTTCTACTACTCCTGGCATCTTCTATAGTTGAAGCTGGAGCTGGAACAGGTT
	ZMBMAM2165_Sennar	CTCCTTCTTTTCTACTACTCCTGGCATCTTCTATAGTTGAAGCTGGAGCTGGAACAGGTT
	ZMBMAM8836_Tunis	CTCCTTCTTTTCTACTACTCCTGGCATCTTCTATAGTTGAAGCTGGAGCTGGAACAGGTT
	ZMBMAM8838_Tripoli	CTCCTTCTTTTCTACTACTCCTGGCATCTTCTATAGTTGAAGCTGGAGCTGGAACAGGTT
	ZMBMAM8837_Tripoli	CTCCTTCTTTTCTACTACTCCTGGCATCTTCTATAGTTGAAGCTGGAGCTGGAACAGGTT
	IZW607_10	CTCCTTCTTTTCTACTACTCCTGGCATCTTCTATAGTTGAAGCTGGAGCTGGAACAGGTT
	Zoo_France_JN632591	CTCCTTCTTTTCTACTACTCCTGGCATCTTCTATAGTTGAAGCTGGAGCTGGAACAGGTT
	ZMBMAM8839_Tripoli	CTCCTTCTTTTCTACTACTCCTGGCATCTTCTATAGTTGAAGCTGGAGCTGGAACAGGTT
	ZMBMAM8840_Tripoli	CTCCTTCTTTTCTACTACTCCTGGCATCTTCTATAGTTGAAGCTGGAGCTGGAACAGGTT
	ZMBMAM7424_Tunis_Gabes	CTCCTTCTTTTCTACTACTCCTGGCATCTTCTATAGTTGAAGCTGGAGCTGGAACAGGTT
	ZMBMAM35370_Dakhla	CTCCTTCTTTTCTACTACTCCTGGCATCTTCTATAGTTGAAGCTGGAGCTGGAACAGGTT

	ZMBMAM2166_Sennar	GGACCGTGTATCCCCCTCTAGCGGGCAATCTAGCCCATGCAGGAGCCTCAGTGGATCTCA
	ZMBMAM2167_Sennar	GGACCGTGTATCCCCCTCTAGCGGGCAATCTAGCCCATGCAGGAGCCTCAGTGGATCTCA
	ZMBMAM2165_Sennar	GGACCGTGTATCCCCCTCTAGCGGGCAATCTAGCCCATGCAGGAGCCTCAGTGGATCTCA
	ZMBMAM8836_Tunis	GGACCGTGTATCCCCCTCTAGCGGGCAATCTAGCCCATGCAGGAGCCTCAGTGGATCTCA
	ZMBMAM8838_Tripoli	GGACCGTGTATCCCCCTCTAGCGGGCAATCTAGCCCATGCAGGAGCCTCAGTGGATCTCA
	ZMBMAM8837_Tripoli	GGACCGTGTATCCCCCTCTAGCGGGCAATCTAGCCCATGCAGGAGCCTCAGTGGATCTCA
	IZW607_10	GGACCGTGTATCCCCCTCTAGCGGGCAATCTAGCCCATGCAGGAGCCTCAGTGGATCTCA
	Zoo_France_JN632591	GGACCGTGTATCCCCCTCTAGCGGGCAATCTAGCCCATGCAGGAGCCTCAGTGGATCTCA
	ZMBMAM8839_Tripoli	GGACCGTGTATCCCCCTCTAGCGGGCAATCTAGCCCATGCAGGAGCCTCAGTGGATCTCA
	ZMBMAM8840_Tripoli	GGACCGTGTATCCCCCTCTAGCGGGCAATCTAGCCCATGCAGGAGCCTCAGTGGATCTCA
	ZMBMAM7424_Tunis_Gabes	GGACCGTGTATCCCCCTCTAGCGGGCAATCTAGCCCATGCAGGAGCCTCAGTGGATCTCA
	ZMBMAM35370_Dakhla	GGACCGTGTATCCCCCTCTAGCGGGCAATCTAGCCCATGCAGGAGCCTCAGTGGATCTCA

	ZMBMAM2166_Sennar	CCATTTTCTCTTTACACTTAGCAGGTGTTTCCTCAATTCTAGGAGCCATTAATTTTATCA
	ZMBMAM2167_Sennar	CCATTTTCTCTTTACACTTAGCAGGTGTTTCCTCAATTCTAGGAGCCATTAATTTTATCA
	ZMBMAM2165_Sennar	CCATTTTCTCTTTACACTTAGCAGGTGTTTCCTCAATTCTAGGAGCCATTAATTTTATCA
	ZMBMAM8836_Tunis	CCATTTTCTCTTTACACTTAGCAGGTGTTTCCTCAATTCTAGGAGCCATTAATTTTATCA
	ZMBMAM8838_Tripoli	CCATTTTCTCTTTACACTTAGCAGGTGTTTCCTCAATTCTAGGAGCCATTAATTTTATCA
	ZMBMAM8837_Tripoli	CCATTTTCTCTTTACACTTAGCAGGTGTTTCCTCAATTCTAGGAGCCATTAATTTTATCA
	IZW607_10	CCATTTTCTCTTTACACTTAGCAGGTGTTTCCTCAATTCTAGGAGCCATTAATTTTATCA
	Zoo_France_JN632591	CCATTTTCTCTTTACACTTAGCAGGTGTTTCCTCAATTCTAGGAGCCATTAATTTTATCA
	ZMBMAM8839_Tripoli	CCATTTTCTCTTTACACTTAGCAGGTGTTTCCTCAATTCTAGGAGCCATTAATTTTATCA
	ZMBMAM8840_Tripoli	CCATTTTCTCTTTACACTTAGCAGGTGTTTCCTCAATTCTAGGAGCCATTAATTTTATCA
	ZMBMAM7424_Tunis_Gabes	CCATTTTCTCTTTACACTTAGCAGGTGTTTCCTCAATTCTAGGAGCCATTAATTTTATCA
	ZMBMAM35370_Dakhla	CCATTTTCTCTTTACACTTAGCAGGTGTTTCCTCAATTCTAGGAGCCATTAATTTTATCA

	ZMBMAM2166_Sennar	CAACAATCATTAACATAAAACCCCCTGCAATAACACAATATCAAACTCCCTTGTTTGTAT
	ZMBMAM2167_Sennar	CAACAATCATTAACATAAAACCCCCTGCAATAACACAATATCAAACTCCCTTGTTTGTAT
	ZMBMAM2165_Sennar	CAACAATCATTAACATAAAACCCCCTGCAATAACACAATATCAAACTCCCTTGTTTGTAT
	ZMBMAM8836_Tunis	CAACAATCATTAACATAAAACCCCCTGCAATAACACAATATCAAACTCCCTTGTTTGTAT
	ZMBMAM8838_Tripoli	CAACAATCATTAACATAAAACCCCCTGCAATAACACAATATCAAACTCCCTTGTTTGTAT
	ZMBMAM8837_Tripoli	CAACAATCATTAACATAAAACCCCCTGCAATAACACAATATCAAACTCCCTTGTTTGTAT
	IZW607_10	CAACAATCATTAACATAAAACCCCCTGCAATAACACAATATCAAACTCCCTTGTTTGTAT
	Zoo_France_JN632591	CAACAATCATTAACATAAAACCCCCTGCAATAACACAATATCAAACTCCCTTGTTTGTAT
	ZMBMAM8839_Tripoli	CAACAATCATTAACATAAAACCCCCTGCAATAACACAATATCAAACTCCCTTGTTTGTAT
	ZMBMAM8840_Tripoli	CAACAATCATTAACATAAAACCCCCTGCAATAACACAATATCAAACTCCCTTGTTTGTAT
	ZMBMAM7424_Tunis_Gabes	CAACAATCATTAACATAAAACCCCCTGCAATAACACAATATCAAACTCCCTTGTTTGTAT
	ZMBMAM35370_Dakhla	CAACAATCATTAACATAAAACCCCCTGCAATAACACAATATCAAACTCCCTTGTTTGTAT

	ZMBMAM2166_Sennar	GATCTGTACTAATTACTGCTGTCTTACTTCTCCTTTCACTCCCTGTATTAGCAGCCGGCA
	ZMBMAM2167_Sennar	GATCTGTACTAATTACTGCTGTCTTACTTCTCCTTTCACTCCCTGTATTAGCAGCCGGCA
	ZMBMAM2165_Sennar	GATCTGTACTAATTACTGCTGTCTTACTTCTCCTTTCACTCCCTGTATTAGCAGCCGGCA
	ZMBMAM8836_Tunis	GATCTGTACTAATTACTGCTGTCTTACTTCTCCTTTCACTCCCTGTATTAGCAGCCGGCA
	ZMBMAM8838_Tripoli	GATCTGTACTAATTACTGCTGTCTTACTTCTCCTTTCACTCCCTGTATTAGCAGCCGGCA
	ZMBMAM8837_Tripoli	GATCTGTACTAATTACTGCTGTCTTACTTCTCCTTTCACTCCCTGTATTAGCAGCCGGCA
	IZW607_10	GATCTGTACTAATTACTGCTGTCTTACTTCTCCTTTCACTCCCTGTATTAGCAGCCGGCA
	Zoo_France_JN632591	GATCTGTACTAATTACTGCTGTCTTACTTCTCCTTTCACTCCCTGTATTAGCAGCCGGCA
	ZMBMAM8839_Tripoli	GATCTGTACTAATTACTGCTGTCTTACTTCTCCTTTCACTCCCTGTATTAGCAGCCGGCA
	ZMBMAM8840_Tripoli	GATCTGTACTAATTACTGCTGTCTTACTTCTCCTTTCACTCCCTGTATTAGCAGCCGGCA
	ZMBMAM7424_Tunis_Gabes	GATCTGTACTAATTACTGCTGTCTTACTTCTCCTTTCACTCCCTGTATTAGCAGCCGGCA
	ZMBMAM35370_Dakhla	GATCTGTACTAATTACTGCTGTCTTACTTCTCCTTTCACTCCCTGTATTAGCAGCCGGCA

	ZMBMAM2166_Sennar	TTACAATACTATTAACAGATCGAAACCTAAATACAACCTTCTTTGACCCGGCAGGAGGGG
	ZMBMAM2167_Sennar	TTACAATACTATTAACAGATCGAAACCTAAATACAACCTTCTTTGACCCGGCAGGAGGGG
	ZMBMAM2165_Sennar	TTACAATACTATTAACAGATCGAAACCTAAATACAACCTTCTTTGACCCGGCAGGAGGGG
	ZMBMAM8836_Tunis	TTACAATACTATTAACAGATCGAAACCTAAATACAACCTTCTTTGACCCGGCAGGAGGGG
	ZMBMAM8838_Tripoli	TTACAATACTATTAACAGATCGAAACCTAAATACAACCTTCTTTGACCCGGCAGGAGGGG
	ZMBMAM8837_Tripoli	TTACAATACTATTAACAGATCGAAACCTAAATACAACCTTCTTTGACCCGGCAGGAGGGG
	IZW607_10	TTACAATACTATTAACAGATCGAAACCTAAATACAACCTTCTTTGACCCGGCAGGAGGGG
	Zoo_France_JN632591	TTACAATACTATTAACAGATCGAAACCTAAATACAACCTTCTTTGACCCGGCAGGAGGGG
	ZMBMAM8839_Tripoli	TTACAATACTATTAACAGATCGAAACCTAAATACAACCTTCTTTGACCCGGCAGGAGGGG
	ZMBMAM8840_Tripoli	TTACAATACTATTAACAGATCGAAACCTAAATACAACCTTCTTTGACCCGGCAGGAGGGG
	ZMBMAM7424_Tunis_Gabes	TTACAATACTATTAACAGATCGAAACCTAAATACAACCTTCTTTGACCCGGCAGGAGGGG
	ZMBMAM35370_Dakhla	TTACAATACTATTAACAGATCGAAACCTAAATACAACCTTCTTTGACCCGGCAGGAGGGG

	ZMBMAM2166_Sennar	GAGACCCTATCCTATACCAACATCTATTCTGATTTTTTGGCCACCCTGAAGTATATATCC
	ZMBMAM2167_Sennar	GAGACCCTATCCTATACCAACATCTATTCTGATTTTTTGGCCACCCTGAAGTATATATCC
	ZMBMAM2165_Sennar	GAGACCCTATCCTATACCAACATCTATTCTGATTTTTTGGCCACCCTGAAGTATATATCC
	ZMBMAM8836_Tunis	GAGACCCTATCCTATACCAACATCTATTCTGATTTTTTGGCCACCCTGAAGTATATATCC
	ZMBMAM8838_Tripoli	GAGACCCTATCCTATACCAACATCTATTCTGATTTTTTGGCCACCCTGAAGTATATATCC
	ZMBMAM8837_Tripoli	GAGACCCTATCCTATACCAACATCTATTCTGATTTTTTGGCCACCCTGAAGTATATATCC
	IZW607_10	GAGACCCTATCCTATACCAACATCTATTCTGATTTTTTGGCCACCCTGAAGTATATATCC
	Zoo_France_JN632591	GAGACCCTATCCTATACCAACATCTATTCTGATTTTTTGGCCACCCTGAAGTATATATCC
	ZMBMAM8839_Tripoli	GAGACCCTATCCTATACCAACATCTATTCTGATTTTTTGGCCACCCTGAAGTATATATCC
	ZMBMAM8840_Tripoli	GAGACCCTATCCTATACCAACATCTATTCTGATTTTTTGGCCACCCTGAAGTATATATCC
	ZMBMAM7424_Tunis_Gabes	GAGACCCTATCCTATACCAACATCTATTCTGATTTTTTGGCCACCCTGAAGTATATATCC
	ZMBMAM35370_Dakhla	GGGACCCTATCCTATACCAACATCTATTCTGATTTTTTGGCCACCCTGAAGTATATATCC

	ZMBMAM2166_Sennar	TTATTCTACCCGGATTCGGAATGATTTCTCACATCGTAACCTATTACTCAGGAAAAAAAG
	ZMBMAM2167_Sennar	TTATTCTACCCGGATTCGGAATGATTTCTCACATCGTAACCTATTACTCAGGAAAAAAAG
	ZMBMAM2165_Sennar	TTATTCTACCCGGATTCGGAATGATTTCTCACATCGTAACCTATTACTCAGGAAAAAAAG
	ZMBMAM8836_Tunis	TTATTCTACCCGGATTCGGAATGATTTCCCACATCGTAACCTATTACTCAGGAAAAAAAG
	ZMBMAM8838_Tripoli	TTATTCTACCCGGATTCGGAATGATTTCCCACATCGTAACCTATTACTCAGGAAAAAAAG
	ZMBMAM8837_Tripoli	TTATTCTACCCGGATTCGGAATGATTTCCCACATCGTAACCTATTACTCAGGAAAAAAAG
	IZW607_10	TTATTCTACCCGGATTCGGAATGATTTCTCACATCGTAACCTATTACTCAGGAAAAAAAG
	Zoo_France_JN632591	TTATTCTACCCGGATTCGGAATGATTTCTCACATCGTAACCTATTACTCAGGAAAAAAAG
	ZMBMAM8839_Tripoli	TTATTCTACCCGGATTCGGAATGATTTCTCACATCGTAACCTATTACTCAGGAAAAAAAG
	ZMBMAM8840_Tripoli	TTATTCTACCCGGATTCGGAATGATTTCTCACATCGTAACCTATTACTCAGGAAAAAAAG
	ZMBMAM7424_Tunis_Gabes	TTATTCTACCCGGATTCGGAATGATTTCTCACATCGTAACCTATTACTCAGGAAAAAAAG
	ZMBMAM35370_Dakhla	TTATTCTACCCGGATTCGGAATGATTTCTCACATCGTAACCTATTACTCAGGAAAAAAAG

	ZMBMAM2166_Sennar	AACCATTTGGGTATATGGGAATAGTGTGAGCTATAATATCAATCGGATTCTTGGGGTTCA
	ZMBMAM2167_Sennar	AACCATTTGGGTATATGGGAATAGTGTGAGCTATAATATCAATCGGATTCTTGGGGTTCA
	ZMBMAM2165_Sennar	AACCATTTGGGTATATGGGAATAGTGTGAGCTATAATATCAATCGGATTCTTGGGGTTCA
	ZMBMAM8836_Tunis	AACCATTTGGGTATATGGGAATAGTGTGAGCTATAATATCAATCGGATTCTTGGGGTTCA
	ZMBMAM8838_Tripoli	AACCATTTGGGTATATGGGAATAGTGTGAGCTATAATATCAATCGGATTCTTGGGGTTCA
	ZMBMAM8837_Tripoli	AACCATTTGGGTATATGGGAATAGTGTGAGCTATAATATCAATCGGATTCTTGGGGTTCA
	IZW607_10	AACCATTTGGGTATATGGGAATAGTGTGAGCTATAATATCAATCGGATTCTTGGGGTTCA
	Zoo_France_JN632591	AACCATTTGGGTATATGGGAATAGTGTGAGCTATAATATCAATCGGATTCTTGGGGTTCA
	ZMBMAM8839_Tripoli	AACCATTTGGGTATATGGGAATAGTGTGAGCTATAATATCAATCGGATTCTTGGGGTTCA
	ZMBMAM8840_Tripoli	AACCATTTGGGTATATGGGAATAGTGTGAGCTATAATATCAATCGGATTCTTGGGGTTCA
	ZMBMAM7424_Tunis_Gabes	AACCATTTGGGTATATGGGAATAGTGTGAGCTATAATATCAATCGGATTCTTGGGGTTCA
	ZMBMAM35370_Dakhla	AACCATTTGGGTATATGGGAATAGTGTGAGCTATAATATCAATCGGATTCTTGGGGTTCA

	ZMBMAM2166_Sennar	TCGTATGAGCTCATCATATATTCACAGTTGGAATAGACGTCGACACACGAGCTTACTTCA
	ZMBMAM2167_Sennar	TCGTATGAGCTCATCATATATTCACAGTTGGAATAGACGTCGACACACGAGCTTACTTCA
	ZMBMAM2165_Sennar	TCGTATGAGCTCATCATATATTCACAGTTGGAATAGACGTCGACACACGAGCTTACTTCA
	ZMBMAM8836_Tunis	TCGTATGAGCTCATCATATATTCACAGTTGGAATAGACGTCGACACACGAGCTTACTTCA
	ZMBMAM8838_Tripoli	TCGTATGAGCTCATCATATATTCACAGTTGGAATAGACGTCGACACACGAGCTTACTTCA
	ZMBMAM8837_Tripoli	TCGTATGAGCTCATCATATATTCACAGTTGGAATAGACGTCGACACACGAGCTTACTTCA
	IZW607_10	TCGTATGAGCTCATCATATATTCACAGTTGGAATAGACGTCGACACACGAGCTTACTTCA
	Zoo_France_JN632591	TCGTATGAGCTCATCATATATTCACAGTTGGAATAGACGTCGACACACGAGCTTACTTCA
	ZMBMAM8839_Tripoli	TCGTATGAGCTCATCATATATTCACAGTTGGAATAGACGTCGACACACGAGCTTACTTCA
	ZMBMAM8840_Tripoli	TCGTATGAGCTCATCATATATTCACAGTTGGAATAGACGTCGACACACGAGCTTACTTCA
	ZMBMAM7424_Tunis_Gabes	TCGTATGAGCTCATCATATATTCACAGTTGGAATAGACGTCGACACACGAGCTTACTTCA
	ZMBMAM35370_Dakhla	TCGTATGAGCTCATCATATATTCACAGTTGGAATAGACGTCGACACACGAGCTTACTTCA

	ZMBMAM2166_Sennar	CATCAGCTACCATAATTATTGCCATCCCAACCGGAGTAAAAGTCTTTAGCTGACTAGCGA
	ZMBMAM2167_Sennar	CATCAGCTACCATAATTATTGCCATCCCAACCGGAGTAAAAGTCTTTAGCTGACTAGCGA
	ZMBMAM2165_Sennar	CATCAGCTACCATAATTATTGCCATCCCAACCGGAGTAAAAGTCTTTAGCTGACTAGCGA
	ZMBMAM8836_Tunis	CATCAGCTACCATAATTATTGCCATCCCAACCGGAGTAAAAGTCTTTAGCTGACTAGCGA
	ZMBMAM8838_Tripoli	CATCAGCTACCATAATTATTGCCATCCCAACCGGAGTAAAAGTCTTTAGCTGACTAGCGA
	ZMBMAM8837_Tripoli	CATCAGCTACCATAATTATTGCCATCCCAACCGGAGTAAAAGTCTTTAGCTGACTAGCGA
	IZW607_10	CATCAGCTACCATAATTATTGCCATCCCAACCGGAGTAAAAGTCTTTAGCTGACTAGCGA
	Zoo_France_JN632591	CATCAGCTACCATAATTATTGCCATCCCAACCGGAGTAAAAGTCTTTAGCTGACTAGCGA
	ZMBMAM8839_Tripoli	CATCAGCTACCATAATTATTGCCATCCCAACCGGAGTAAAAGTCTTTAGCTGACTAGCGA
	ZMBMAM8840_Tripoli	CATCAGCTACCATAATTATTGCCATCCCAACCGGAGTAAAAGTCTTTAGCTGACTAGCGA
	ZMBMAM7424_Tunis_Gabes	CATCAGCTACCATAATTATTGCCATCCCAACCGGAGTAAAAGTCTTTAGCTGACTAGCGA
	ZMBMAM35370_Dakhla	CATCAGCTACCATAATTATTGCCATCCCAACCGGAGTAAAAGTCTTTAGCTGACTAGCGA

	ZMBMAM2166_Sennar	CACTCCATGGAGGTAATATCAAATGATCTCCCGCTATAATATGGGCCTTAGGCTTCATTT
	ZMBMAM2167_Sennar	CACTCCATGGAGGTAATATCAAATGATCTCCCGCTATAATATGGGCCTTAGGCTTCATTT
	ZMBMAM2165_Sennar	CACTCCATGGAGGTAATATCAAATGATCTCCCGCTATAATATGGGCCTTAGGCTTCATTT
	ZMBMAM8836_Tunis	CACTCCATGGAGGTAATATCAAATGATCTCCCGCTATAATATGGGCCTTAGGCTTCATTT
	ZMBMAM8838_Tripoli	CACTCCATGGAGGTAATATCAAATGATCTCCCGCTATAATATGGGCCTTAGGCTTCATTT
	ZMBMAM8837_Tripoli	CACTCCATGGAGGTAATATCAAATGATCTCCCGCTATAATATGGGCCTTAGGCTTCATTT
	IZW607_10	CACTCCATGGAGGTAATATCAAATGATCTCCCGCTATAATATGGGCCTTAGGCTTCATTT
	Zoo_France_JN632591	CACTCCATGGAGGTAATATCAAATGATCTCCCGCTATAATATGGGCCTTAGGCTTCATTT
	ZMBMAM8839_Tripoli	CACTCCATGGAGGTAATATCAAATGATCTCCCGCTATAATATGGGCCTTAGGCTTCATTT
	ZMBMAM8840_Tripoli	CACTCCATGGAGGTAATATCAAATGATCTCCCGCTATAATATGGGCCTTAGGCTTCATTT
	ZMBMAM7424_Tunis_Gabes	CACTCCATGGAGGTAATATCAAATGATCTCCCGCTATAATATGGGCCTTAGGCTTCATTT
	ZMBMAM35370_Dakhla	CACTCCATGGAGGTAATATCAAATGATCTCCCGCTATAATATGGGCCTTAGGCTTCATTT

	ZMBMAM2166_Sennar	TCCTCTTCACAGTTGGAGGCCTAACCGGAATTGTCCTAGCCAACTCTTCTCTTGACATCG
	ZMBMAM2167_Sennar	TCCTCTTCACAGTTGGAGGCCTAACCGGAATTGTCCTAGCCAACTCTTCTCTTGACATCG
	ZMBMAM2165_Sennar	TCCTCTTCACAGTTGGAGGCCTAACCGGAATTGTCCTAGCCAACTCTTCTCTTGACATCG
	ZMBMAM8836_Tunis	TCCTCTTCACAGTTGGAGGCCTAACCGGAATTGTCCTAGCCAACTCTTCTCTTGACATCG
	ZMBMAM8838_Tripoli	TCCTCTTCACAGTTGGAGGCCTAACCGGAATTGTCCTAGCCAACTCTTCTCTTGACATCG
	ZMBMAM8837_Tripoli	TCCTCTTCACAGTTGGAGGCCTAACCGGAATTGTCCTAGCCAACTCTTCTCTTGACATCG
	IZW607_10	TCCTCTTCACAGTTGGAGGCCTAACCGGAATTGTCCTAGCCAACTCTTCTCTTGACATCG
	Zoo_France_JN632591	TCCTCTTCACAGTTGGAGGCCTAACCGGAATTGTCCTAGCCAACTCTTCTCTTGACATCG
	ZMBMAM8839_Tripoli	TCCTCTTCACAGTTGGAGGCCTAACCGGAATTGTCCTAGCCAACTCTTCTCTTGACATCG
	ZMBMAM8840_Tripoli	TCCTCTTCACAGTTGGAGGCCTAACCGGAATTGTCCTAGCCAACTCTTCTCTTGACATCG
	ZMBMAM7424_Tunis_Gabes	TCCTCTTCACAGTTGGAGGCCTAACCGGAATTGTCCTAGCCAACTCTTCTCTTGACATCG
	ZMBMAM35370_Dakhla	TCCTCTTCACAGTTGGAGGCCTAACCGGAATTGTCCTAGCCAACTCTTCTCTTGACATCG

	ZMBMAM2166_Sennar	TTCTTCACGATACATATTATGTAGTCGCACATTTTCACTATGTGTTATCAATAGGAGCTG
	ZMBMAM2167_Sennar	TTCTTCACGATACATATTATGTAGTCGCACATTTTCACTATGTGTTATCAATAGGAGCTG
	ZMBMAM2165_Sennar	TTCTTCACGATACATATTATGTAGTCGCACATTTTCACTATGTGTTATCAATAGGAGCTG
	ZMBMAM8836_Tunis	TTCTTCACGATACATATTATGTAGTCGCACATTTTCACTATGTGTTATCAATAGGAGCTG
	ZMBMAM8838_Tripoli	TTCTTCACGATACATATTATGTAGTCGCACATTTTCACTATGTGTTATCAATAGGAGCTG
	ZMBMAM8837_Tripoli	TTCTTCACGATACATATTATGTAGTCGCACATTTTCACTATGTGTTATCAATAGGAGCTG
	IZW607_10	TTCTTCACGATACATATTATGTAGTCGCACATTTTCACTATGTGTTATCAATAGGAGCTG
	Zoo_France_JN632591	TTCTTCACGATACATATTATGTAGTCGCACATTTTCACTATGTGTTATCAATAGGAGCTG
	ZMBMAM8839_Tripoli	TTCTTCACGATACATATTATGTAGTCGCACATTTTCACTATGTGTTATCAATAGGAGCTG
	ZMBMAM8840_Tripoli	TTCTTCACGATACATATTATGTAGTCGCACATTTTCACTATGTGTTATCAATAGGAGCTG
	ZMBMAM7424_Tunis_Gabes	TTCTTCACGATACATATTATGTAGTCGCACATTTTCACTATGTGTTATCAATAGGAGCTG
	ZMBMAM35370_Dakhla	TTCTTCACGATACATATTATGTAGTCGCACATTTTCACTATGTGTTATCAATAGGAGCTG

	ZMBMAM2166_Sennar	TATTCGCTATCATAGGAGGATTTGTACATTGATTTCCACTATTCTCAGGCTATACCTTAA
	ZMBMAM2167_Sennar	TATTCGCTATCATAGGAGGATTTGTACATTGATTTCCACTATTCTCAGGCTATACCTTAA
	ZMBMAM2165_Sennar	TATTCGCTATCATAGGAGGATTTGTACATTGATTTCCACTATTCTCAGGCTATACCTTAA
	ZMBMAM8836_Tunis	TATTCGCTATCATAGGAGGATTTGTACATTGATTTCCACTATTCTCAGGCTATACCTTAA
	ZMBMAM8838_Tripoli	TATTCGCTATCATAGGAGGATTTGTACATTGATTTCCACTATTCTCAGGCTATACCTTAA
	ZMBMAM8837_Tripoli	TATTCGCTATCATAGGAGGATTTGTACATTGATTTCCACTATTCTCAGGCTATACCTTAA
	IZW607_10	TATTCGCTATCATAGGAGGATTTGTACATTGATTTCCACTATTCTCAGGCTATACCTTAA
	Zoo_France_JN632591	TATTCGCTATCATAGGAGGATTTGTACATTGATTTCCACTATTCTCAGGCTATACCTTAA
	ZMBMAM8839_Tripoli	TATTCGCTATCATAGGAGGATTTGTACATTGATTTCCACTATTCTCAGGCTATACCTTAA
	ZMBMAM8840_Tripoli	TATTCGCTATCATAGGAGGATTTGTACATTGATTTCCACTATTCTCAGGCTATACCTTAA
	ZMBMAM7424_Tunis_Gabes	TATTCGCTATCATAGGAGGATTTGTACATTGATTTCCACTATTCTCAGGCTATACCTTAA
	ZMBMAM35370_Dakhla	TATTCGCTATCATAGGAGGATTTGTACATTGATTTCCACTATTCTCAGGCTATACCTTAA

	ZMBMAM2166_Sennar	ACATAACATGAGCCAAAATCCATTTCGCAATTATGTTTGTAGGCGTGAACATAACATTCT
	ZMBMAM2167_Sennar	ACATAACATGAGCCAAAATCCATTTCGCAATTATGTTTGTAGGCGTGAACATAACATTCT
	ZMBMAM2165_Sennar	ACATAACATGAGCCAAAATCCATTTCGCAATTATGTTTGTAGGCGTGAACATAACATTCT
	ZMBMAM8836_Tunis	ACATAACATGAGCCAAAATCCATTTCGCAATTATGTTTGTAGGCGTGAACATAACATTCT
	ZMBMAM8838_Tripoli	ACATAACATGAGCCAAAATCCATTTCGCAATTATGTTTGTAGGCGTGAACATAACATTCT
	ZMBMAM8837_Tripoli	ACATAACATGAGCCAAAATCCATTTCGCAATTATGTTTGTAGGCGTGAACATAACATTCT
	IZW607_10	ACATAACATGAGCCAAAATCCATTTCGCAATTATGTTTGTAGGCGTGAACATAACATTCT
	Zoo_France_JN632591	ACATAACATGAGCCAAAATCCATTTCGCAATTATGTTTGTAGGCGTGAACATAACATTCT
	ZMBMAM8839_Tripoli	ACATAACATGAGCCAAAATCCATTTCGCAATTATGTTTGTAGGCGTGAACATAACATTCT
	ZMBMAM8840_Tripoli	ACATAACATGAGCCAAAATCCATTTCGCAATTATGTTTGTAGGCGTGAACATAACATTCT
	ZMBMAM7424_Tunis_Gabes	ACATAACATGAGCCAAAATCCATTTCGCAATTATGTTTGTAGGCGTGAACATAACATTCT
	ZMBMAM35370_Dakhla	ACATAACATGAGCCAAAATCCATTTCGCAATTATGTTTGTAGGCGTGAACATAACATTCT

	ZMBMAM2166_Sennar	TCCCACAACACTTCTTAGGCCTGTCTGGCATGCCACGACGATACTCTGATTACCCAGACG
	ZMBMAM2167_Sennar	TCCCACAACACTTCTTAGGCCTGTCTGGCATGCCACGACGATACTCTGATTACCCAGACG
	ZMBMAM2165_Sennar	TCCCACAACACTTCTTAGGCCTGTCTGGCATGCCACGACGATACTCTGATTACCCAGACG
	ZMBMAM8836_Tunis	TCCCACAACACTTCTTAGGCCTGTCTGGCATGCCACGACGATACTCTGATTACCCAGACG
	ZMBMAM8838_Tripoli	TCCCACAACACTTCTTAGGCCTGTCTGGCATGCCACGACGATACTCTGATTACCCAGACG
	ZMBMAM8837_Tripoli	TCCCACAACACTTCTTAGGCCTGTCTGGCATGCCACGACGATACTCTGATTACCCAGACG
	IZW607_10	TCCCACAACACTTCTTAGGCCTGTCTGGCATGCCACGACGATACTCTGATTACCCAGACG
	Zoo_France_JN632591	TCCCACAACACTTCTTAGGCCTGTCTGGCATGCCACGACGATACTCTGATTACCCAGACG
	ZMBMAM8839_Tripoli	TCCCACAACACTTCTTAGGCCTGTCTGGCATGCCACGACGATACTCTGATTACCCAGACG
	ZMBMAM8840_Tripoli	TCCCACAACACTTCTTAGGCCTGTCTGGCATGCCACGACGATACTCTGATTACCCAGACG
	ZMBMAM7424_Tunis_Gabes	TCCCACAACACTTCTTAGGCCTGTCTGGCATGCCACGACGATACTCTGATTACCCAGACG
	ZMBMAM35370_Dakhla	TCCCACAACACTTCTTAGGCCTGTCTGGCATGCCACGACGATACTCTGATTACCCAGACG

	ZMBMAM2166_Sennar	CATACACGATGTGAAATACTATCTCATCTATAGGCTCATTTATTTCACTAACAGCAGTAA
	ZMBMAM2167_Sennar	CATACACGATGTGAAATACTATCTCATCTATAGGCTCATTTATTTCACTAACAGCAGTAA
	ZMBMAM2165_Sennar	CATACACGATGTGAAATACTATCTCATCTATAGGCTCATTTATTTCACTAACAGCAGTAA
	ZMBMAM8836_Tunis	CATACACGATGTGAAATACTATCTCATCTATAGGCTCATTTATTTCACTAACAGCAGTAA
	ZMBMAM8838_Tripoli	CATACACGATGTGAAATACTATCTCATCTATAGGCTCATTTATTTCACTAACAGCAGTAA
	ZMBMAM8837_Tripoli	CATACACGATGTGAAATACTATCTCATCTATAGGCTCATTTATTTCACTAACAGCAGTAA
	IZW607_10	CATACACGATGTGAAATACTATCTCATCTATAGGCTCATTTATTTCACTAACAGCAGTAA
	Zoo_France_JN632591	CATACACGATGTGAAATACTATCTCATCTATAGGCTCATTTATTTCACTAACAGCAGTAA
	ZMBMAM8839_Tripoli	CATACACGATGTGAAATACTATCTCATCTATAGGCTCATTTATTTCACTAACAGCAGTAA
	ZMBMAM8840_Tripoli	CATACACGATGTGAAATACTATCTCATCTATAGGCTCATTTATTTCACTAACAGCAGTAA
	ZMBMAM7424_Tunis_Gabes	CATACACGATGTGAAATACTATCTCATCTATAGGCTCATTTATTTCACTAACAGCAGTAA
	ZMBMAM35370_Dakhla	CATACACGATGTGAAATACTATCTCATCTATAGGCTCATTTATTTCACTAACAGCAGTAA

	ZMBMAM2166_Sennar	TACTAATAGTTTTCATTATCTGAGAGGCATTTGCATCCAAACGGGAAGTCTCGACCGTAG
	ZMBMAM2167_Sennar	TACTAATAGTTTTCATTATCTGAGAGGCATTTGCATCCAAACGGGAAGTCTCGACCGTAG
	ZMBMAM2165_Sennar	TACTAATAGTTTTCATTATCTGAGAGGCATTTGCATCCAAACGGGAAGTCTCGACCGTAG
	ZMBMAM8836_Tunis	TACTAATAGTTTTCATTATCTGAGAGGCATTTGCATCCAAACGGGAAGTCTCGACCGTAG
	ZMBMAM8838_Tripoli	TACTAATAGTTTTCATTATCTGAGAGGCATTTGCATCCAAACGGGAAGTCTCGACCGTAG
	ZMBMAM8837_Tripoli	TACTAATAGTTTTCATTATCTGAGAGGCATTTGCATCCAAACGGGAAGTCTCGACCGTAG
	IZW607_10	TACTAATAGTTTTCATTATCTGAGAGGCATTTGCATCCAAACGGGAAGTCTCGACCGTAG
	Zoo_France_JN632591	TACTAATAGTTTTCATTATCTGAGAGGCATTTGCATCCAAACGGGAAGTCTCGACCGTAG
	ZMBMAM8839_Tripoli	TACTAATAGTTTTCATTATCTGAGAGGCATTTGCATCCAAACGGGAAGTCTCGACCGTAG
	ZMBMAM8840_Tripoli	TACTAATAGTTTTCATTATCTGAGAGGCATTTGCATCCAAACGGGAAGTCTCGACCGTAG
	ZMBMAM7424_Tunis_Gabes	TACTAATAGTTTTCATTATCTGAGAGGCATTTGCATCCAAACGGGAAGTCTCGACCGTAG
	ZMBMAM35370_Dakhla	TACTAATAGTTTTCATTATCTGAGAGGCATTTGCATCCAAACGGGAAGTCTCGACCGTAG

	ZMBMAM2166_Sennar	ACCTGACCACAACTAACCTAGAGTGACTAAACGGATGTCCTCCACCATACCACACATTTG
	ZMBMAM2167_Sennar	ACCTGACCACAACTAACCTAGAGTGACTAAACGGATGTCCTCCACCATACCACACATTTG
	ZMBMAM2165_Sennar	ACCTGACCACAACTAACCTAGAGTGACTAAACGGATGTCCTCCACCATACCACACATTTG
	ZMBMAM8836_Tunis	ACCTGACCACAACTAACCTAGAGTGACTAAACGGATGTCCTCCACCATACCACACATTTG
	ZMBMAM8838_Tripoli	ACCTGACCACAACTAACCTAGAGTGACTAAACGGATGTCCTCCACCATACCACACATTTG
	ZMBMAM8837_Tripoli	ACCTGACCACAACTAACCTAGAGTGACTAAACGGATGTCCTCCACCATACCACACATTTG
	IZW607_10	ACCTGACCACAACTAACCTAGAGTGACTAAACGGATGTCCTCCACCATACCACACATTTG
	Zoo_France_JN632591	ACCTGACCACAACTAACCTAGAGTGACTAAACGGATGTCCTCCACCATACCACACATTTG
	ZMBMAM8839_Tripoli	ACCTGACCACAACTAACCTAGAGTGACTAAACGGATGTCCTCCACCATACCACACATTTG
	ZMBMAM8840_Tripoli	ACCTGACCACAACTAACCTAGAGTGACTAAACGGATGTCCTCCACCATACCACACATTTG
	ZMBMAM7424_Tunis_Gabes	ACCTGACCACAACTAACCTAGAGTGACTAAACGGATGTCCTCCACCATACCACACATTTG
	ZMBMAM35370_Dakhla	ACCTGACCACAACTAACCTAGAGTGACTAAACGGATGTCCTCCACCATACCACACATTTG

	ZMBMAM2166_Sennar	AAGAACCCGCATATGTAAACCTAAAATAAGAAAGGAAGGAATCGAACCCCCTGTAATTGG
	ZMBMAM2167_Sennar	AAGAACCCGCATATGTAAACCTAAAATAAGAAAGGAAGGAATCGAACCCCCTGTAATTGG
	ZMBMAM2165_Sennar	AAGAACCCGCATATGTAAACCTAAAATAAGAAAGGAAGGAATCGAACCCCCTGTAATTGG
	ZMBMAM8836_Tunis	AAGAACCCGCATATGTAAACCTAAAATAAGAAAGGAAGGAATCGAACCCCCTGTAATTGG
	ZMBMAM8838_Tripoli	AAGAACCCGCATATGTAAACCTAAAATAAGAAAGGAAGGAATCGAACCCCCTGTAATTGG
	ZMBMAM8837_Tripoli	AAGAACCCGCATATGTAAACCTAAAATAAGAAAGGAAGGAATCGAACCCCCTGTAATTGG
	IZW607_10	AAGAACCCGCATATGTAAACCTAAAATAAGAAAGGAAGGAATCGAACCCCCTGTAATTGG
	Zoo_France_JN632591	AAGAACCCGCATATGTAAACCTAAAATAAGAAAGGAAGGAATCGAACCCCCTGTAATTGG
	ZMBMAM8839_Tripoli	AAGAACCCGCATATGTAAACCTAAAATAAGAAAGGAAGGAATCGAACCCCCTGTAATTGG
	ZMBMAM8840_Tripoli	AAGAACCCGCATATGTAAACCTAAAATAAGAAAGGAAGGAATCGAACCCCCTGTAATTGG
	ZMBMAM7424_Tunis_Gabes	AAGAACCCGCATATGTAAACCTAAAATAAGAAAGGAAGGAATCGAACCCCCTGTAATTGG
	ZMBMAM35370_Dakhla	AAGAACCCGCATATGTAAACCTAAAATAAGAAAGGAAGGAATCGAACCCCCTGTAATTGG

	ZMBMAM2166_Sennar	TTTCAAGCCAACACCATAGCCACTATGTCTTTCTCAATTAATGAGGTGTTAGTAAAACAT
	ZMBMAM2167_Sennar	TTTCAAGCCAACACCATAGCCACTATGTCTTTCTCAATTAATGAGGTGTTAGTAAAACAT
	ZMBMAM2165_Sennar	TTTCAAGCCAACACCATAGCCACTATGTCTTTCTCAATTAATGAGGTGTTAGTAAAACAT
	ZMBMAM8836_Tunis	TTTCAAGCCAACACCATAGCCACTATGTCTTTCTCAATTAATGAGGTGTTAGTAAAACAT
	ZMBMAM8838_Tripoli	TTTCAAGCCAACACCATAGCCACTATGTCTTTCTCAATTAATGAGGTGTTAGTAAAACAT
	ZMBMAM8837_Tripoli	TTTCAAGCCAACACCATAGCCACTATGTCTTTCTCAATTAATGAGGTGTTAGTAAAACAT
	IZW607_10	TTTCAAGCCAACACCATAGCCACTATGTCTTTCTCAATTAATGAGGTGTTAGTAAAACAT
	Zoo_France_JN632591	TTTCAAGCCAACACCATAGCCACTATGTCTTTCTCAATTAATGAGGTGTTAGTAAAACAT
	ZMBMAM8839_Tripoli	TTTCAAGCCAACACCATAGCCACTATGTCTTTCTCAATTAATGAGGTGTTAGTAAAACAT
	ZMBMAM8840_Tripoli	TTTCAAGCCAACACCATAGCCACTATGTCTTTCTCAATTAATGAGGTGTTAGTAAAACAT
	ZMBMAM7424_Tunis_Gabes	TTTCAAGCCAACACCATAGCCACTATGTCTTTCTCAATTAATGAGGTGTTAGTAAAACAT
	ZMBMAM35370_Dakhla	TTTCAAGCCAACACCATAGCCACTATGTCTTTCTCAATTAATGAGGTGTTAGTAAAACAT

	ZMBMAM2166_Sennar	TACATAATCTTGTCAAGATTAAATTACAGGTGAAAATCCCGTACATCTCATATGGCATAC
	ZMBMAM2167_Sennar	TACATAATCTTGTCAAGATTAAATTACAGGTGAAAATCCCGTACATCTCATATGGCATAC
	ZMBMAM2165_Sennar	TACATAATCTTGTCAAGATTAAATTACAGGTGAAAATCCCGTACATCTCATATGGCATAC
	ZMBMAM8836_Tunis	TACATAATCTTGTCAAGATTAAATTACAGGTGAAAATCCCGTACATCTCATATGGCATAC
	ZMBMAM8838_Tripoli	TACATAATCTTGTCAAGATTAAATTACAGGTGAAAATCCCGTACATCTCATATGGCATAC
	ZMBMAM8837_Tripoli	TACATAATCTTGTCAAGATTAAATTACAGGTGAAAATCCCGTACATCTCATATGGCATAC
	IZW607_10	TACATAATCTTGTCAAGATTAAATTACAGGTGAAAATCCCGTACATCTCATATGGCATAC
	Zoo_France_JN632591	TACATAATCTTGTCAAGATTAAATTACAGGTGAAAATCCCGTACATCTCATATGGCATAC
	ZMBMAM8839_Tripoli	TACATAATCTTGTCAAGATTAAATTACAGGTGAAAATCCCGTACATCTCATATGGCATAC
	ZMBMAM8840_Tripoli	TACATAATCTTGTCAAGATTAAATTACAGGTGAAAATCCCGTACATCTCATATGGCATAC
	ZMBMAM7424_Tunis_Gabes	TACATAATCTTGTCAAGATTAAATTACAGGTGAAAATCCCGTACATCTCATATGGCATAC
	ZMBMAM35370_Dakhla	TACATAATCTTGTCAAGATTAAATTACAGGTGAAAATCCCGTACATCTCATATGGCATAC

	ZMBMAM2166_Sennar	CCCATACAACTAGGATTTCAAGACGCAACATCACCCATTATAGAAGAATTATTACATTTC
	ZMBMAM2167_Sennar	CCCATACAACTAGGATTTCAAGACGCAACATCACCCATTATAGAAGAATTATTACATTTC
	ZMBMAM2165_Sennar	CCCATACAACTAGGATTTCAAGACGCAACATCACCCATTATAGAAGAATTATTACATTTC
	ZMBMAM8836_Tunis	CCCATACAACTAGGATTTCAAGACGCAACATCACCCATTATAGAAGAATTATTACATTTC
	ZMBMAM8838_Tripoli	CCCATACAACTAGGATTTCAAGACGCAACATCACCCATTATAGAAGAATTATTACATTTC
	ZMBMAM8837_Tripoli	CCCATACAACTAGGATTTCAAGACGCAACATCACCCATTATAGAAGAATTATTACATTTC
	IZW607_10	CCCATACAACTAGGATTTCAAGACGCAACATCACCCATTATAGAAGAATTATTACATTTC
	Zoo_France_JN632591	CCCATACAACTAGGATTTCAAGACGCAACATCACCCATTATAGAAGAATTATTACATTTC
	ZMBMAM8839_Tripoli	CCCATACAACTAGGATTTCAAGACGCAACATCACCCATTATAGAAGAATTATTACATTTC
	ZMBMAM8840_Tripoli	CCCATACAACTAGGATTTCAAGACGCAACATCACCCATTATAGAAGAATTATTACATTTC
	ZMBMAM7424_Tunis_Gabes	CCCATACAACTAGGATTTCAAGACGCAACATCACCCATTATAGAAGAATTATTACATTTC
	ZMBMAM35370_Dakhla	CCCATACAACTAGGATTTCAAGACGCAACATCACCCATTATAGAAGAATTATTACATTTC

	ZMBMAM2166_Sennar	CACGACCATACACTGATAATCGTCTTTTTAATTAGTTCGTTAGTACTTTATATTATTTCC
	ZMBMAM2167_Sennar	CACGACCATACACTGATAATCGTCTTTTTAATTAGTTCGTTAGTACTTTATATTATTTCC
	ZMBMAM2165_Sennar	CACGACCATACACTGATAATCGTCTTTTTAATTAGTTCGTTAGTACTTTATATTATTTCC
	ZMBMAM8836_Tunis	CACGACCATACACTGATAATCGTCTTTTTAATTAGTTCGTTAGTACTTTATATTATTTCC
	ZMBMAM8838_Tripoli	CACGACCATACACTGATAATCGTCTTTTTAATTAGTTCGTTAGTACTTTATATTATTTCC
	ZMBMAM8837_Tripoli	CACGACCATACACTGATAATCGTCTTTTTAATTAGTTCGTTAGTACTTTATATTATTTCC
	IZW607_10	CACGACCATACACTGATAATCGTCTTTTTAATTAGTTCGTTAGTACTTTATATTATTTCC
	Zoo_France_JN632591	CACGACCATACACTGATAATCGTCTTTTTAATTAGTTCGTTAGTACTTTATATTATTTCC
	ZMBMAM8839_Tripoli	CACGACCATACACTGATAATCGTCTTTTTAATTAGTTCGTTAGTACTTTATATTATTTCC
	ZMBMAM8840_Tripoli	CACGACCATACACTGATAATCGTCTTTTTAATTAGTTCGTTAGTACTTTATATTATTTCC
	ZMBMAM7424_Tunis_Gabes	CACGACCATACACTGATAATCGTCTTTTTAATTAGTTCGTTAGTACTTTATATTATTTCC
	ZMBMAM35370_Dakhla	CACGACCATACACTGATAATCGTCTTTTTAATTAGTTCGTTAGTACTTTATATTATTTCC

	ZMBMAM2166_Sennar	CTGATACTGACAACAAAGTTGACCCATACCAGTACTATAGATGCACAAGAAGTAGAAACA
	ZMBMAM2167_Sennar	CTGATACTGACAACAAAGTTGACCCATACCAGTACTATAGATGCACAAGAAGTAGAAACA
	ZMBMAM2165_Sennar	CTGATACTGACAACAAAGTTGACCCATACCAGTACTATAGATGCACAAGAAGTAGAAACA
	ZMBMAM8836_Tunis	CTGATACTGACAACAAAGTTGACCCATACCAGTACTATAGATGCACAAGAAGTAGAAACA
	ZMBMAM8838_Tripoli	CTGATACTGACAACAAAGTTGACCCATACCAGTACTATAGATGCACAAGAAGTAGAAACA
	ZMBMAM8837_Tripoli	CTGATACTGACAACAAAGTTGACCCATACCAGTACTATAGATGCACAAGAAGTAGAAACA
	IZW607_10	CTGATACTGACAACAAAGTTGACCCATACCAGTACTATAGATGCACAAGAAGTAGAAACA
	Zoo_France_JN632591	CTGATACTGACAACAAAGTTGACCCATACCAGTACTATAGATGCACAAGAAGTAGAAACA
	ZMBMAM8839_Tripoli	CTGATACTGACAACAAAGTTGACCCATACCAGTACTATAGATGCACAAGAAGTAGAAACA
	ZMBMAM8840_Tripoli	CTGATACTGACAACAAAGTTGACCCATACCAGTACTATAGATGCACAAGAAGTAGAAACA
	ZMBMAM7424_Tunis_Gabes	CTGATACTGACAACAAAGTTGACCCATACCAGTACTATAGATGCACAAGAAGTAGAAACA
	ZMBMAM35370_Dakhla	CTGATACTGACAACAAAGTTGACCCATACCAGTACTATAGATGCACAAGAAGTAGAAACA

	ZMBMAM2166_Sennar	ATCTGAACCATTTTACCAGCCATCATTTTAATCATAATTGCCCTCCCATCTTTACGAATT
	ZMBMAM2167_Sennar	ATCTGAACCATTTTACCAGCCATCATTTTAATCATAATTGCCCTCCCATCTTTACGAATT
	ZMBMAM2165_Sennar	ATCTGAACCATTTTACCAGCCATCATTTTAATCATAATTGCCCTCCCATCTTTACGAATT
	ZMBMAM8836_Tunis	ATCTGAACCATTTTACCAGCCATCATTTTAATCATAATTGCCCTCCCATCTTTACGAATT
	ZMBMAM8838_Tripoli	ATCTGAACCATTTTACCAGCCATCATTTTAATCATAATTGCCCTCCCATCTTTACGAATT
	ZMBMAM8837_Tripoli	ATCTGAACCATTTTACCAGCCATCATTTTAATCATAATTGCCCTCCCATCTTTACGAATT
	IZW607_10	ATCTGAACCATTTTACCAGCCATCATTTTAATCATAATTGCCCTCCCATCTTTACGAATT
	Zoo_France_JN632591	ATCTGAACCATTTTACCAGCCATCATTTTAATCATAATTGCCCTCCCATCTTTACGAATT
	ZMBMAM8839_Tripoli	ATCTGAACCATTTTACCAGCCATCATTTTAATCATAATTGCCCTCCCATCTTTACGAATT
	ZMBMAM8840_Tripoli	ATCTGAACCATTTTACCAGCCATCATTTTAATCATAATTGCCCTCCCATCTTTACGAATT
	ZMBMAM7424_Tunis_Gabes	ATCTGAACCATTTTACCAGCCATCATTTTAATCATAATTGCCCTCCCATCTTTACGAATT
	ZMBMAM35370_Dakhla	ATCTGAACCATTTTACCAGCCATCATTTTAATCATAATTGCCCTCCCATCTTTACGAATT

	ZMBMAM2166_Sennar	TTATATATAATAGACGAAATCAACAATCCATCTCTCACAGTAAAGACCATAGGACATCAA
	ZMBMAM2167_Sennar	TTATATATAATAGACGAAATCAACAATCCATCTCTCACAGTAAAGACCATAGGACATCAA
	ZMBMAM2165_Sennar	TTATATATAATAGACGAAATCAACAATCCATCTCTCACAGTAAAGACCATAGGACATCAA
	ZMBMAM8836_Tunis	TTATATATAATAGACGAAATCAACAATCCATCTCTCACAGTAAAGACCATAGGACATCAA
	ZMBMAM8838_Tripoli	TTATATATAATAGACGAAATCAACAATCCATCTCTCACAGTAAAGACCATAGGACATCAA
	ZMBMAM8837_Tripoli	TTATATATAATAGACGAAATCAACAATCCATCTCTCACAGTAAAGACCATAGGACATCAA
	IZW607_10	TTATATATAATAGACGAAATCAACAATCCATCTCTCACAGTAAAGACCATAGGACATCAA
	Zoo_France_JN632591	TTATATATAATAGACGAAATCAACAATCCATCTCTCACAGTAAAGACCATAGGACATCAA
	ZMBMAM8839_Tripoli	TTATATATAATAGACGAAATCAACAATCCATCTCTCACAGTAAAGACCATAGGACATCAA
	ZMBMAM8840_Tripoli	TTATATATAATAGACGAAATCAACAATCCATCTCTCACAGTAAAGACCATAGGACATCAA
	ZMBMAM7424_Tunis_Gabes	TTATATATAATAGACGAAATCAACAATCCATCTCTCACAGTAAAGACCATAGGACATCAA
	ZMBMAM35370_Dakhla	TTATATATAATAGACGAAATCAACAATCCATCTCTCACAGTAAAGACCATAGGACATCAA

	ZMBMAM2166_Sennar	TGATACTGAAGCTACGAATATACAGATTACGAAGACCTAAGCTTTGATTCCTACATAATT
	ZMBMAM2167_Sennar	TGATACTGAAGCTACGAATATACAGATTACGAAGACCTAAGCTTTGATTCCTACATAATT
	ZMBMAM2165_Sennar	TGATACTGAAGCTACGAATATACAGATTACGAAGACCTAAGCTTTGATTCCTACATAATT
	ZMBMAM8836_Tunis	TGATACTGAAGCTACGAATATACAGATTACGAAGACCTAAGCTTTGATTCCTACATAATT
	ZMBMAM8838_Tripoli	TGATACTGAAGCTACGAATATACAGATTACGAAGACCTAAGCTTTGATTCCTACATAATT
	ZMBMAM8837_Tripoli	TGATACTGAAGCTACGAATATACAGATTACGAAGACCTAAGCTTTGATTCCTACATAATT
	IZW607_10	TGATACTGAAGCTACGAATATACAGATTACGAAGACCTAAGCTTTGATTCCTACATAATT
	Zoo_France_JN632591	TGATACTGAAGCTACGAATATACAGATTACGAAGACCTAAGCTTTGATTCCTACATAATT
	ZMBMAM8839_Tripoli	TGATACTGAAGCTACGAATATACAGATTACGAAGACCTAAGCTTTGATTCCTACATAATT
	ZMBMAM8840_Tripoli	TGATACTGAAGCTACGAATATACAGATTACGAAGACCTAAGCTTTGATTCCTACATAATT
	ZMBMAM7424_Tunis_Gabes	TGATACTGAAGCTACGAATATACAGATTACGAAGACCTAAGCTTTGATTCCTACATAATT
	ZMBMAM35370_Dakhla	TGATACTGAAGCTACGAATATACAGATTACGAAGACCTAAGCTTTGATTCCTACATAATT

	ZMBMAM2166_Sennar	CCAACATCAGAATTAAAACCAGGAGAACTACGACTACTGGAAGTAGACAATCGAGTCGTA
	ZMBMAM2167_Sennar	CCAACATCAGAATTAAAACCAGGAGAACTACGACTACTGGAAGTAGACAATCGAGTCGTA
	ZMBMAM2165_Sennar	CCAACATCAGAATTAAAACCAGGAGAACTACGACTACTGGAAGTAGACAATCGAGTCGTA
	ZMBMAM8836_Tunis	CCAACATCAGAATTAAAACCAGGAGAACTACGACTACTGGAAGTAGACAATCGAGTCGTA
	ZMBMAM8838_Tripoli	CCAACATCAGAATTAAAACCAGGAGAACTACGACTACTGGAAGTAGACAATCGAGTCGTA
	ZMBMAM8837_Tripoli	CCAACATCAGAATTAAAACCAGGAGAACTACGACTACTGGAAGTAGACAATCGAGTCGTA
	IZW607_10	CCAACATCAGAATTAAAACCAGGAGAACTACGACTACTGGAAGTAGACAATCGAGTCGTA
	Zoo_France_JN632591	CCAACATCAGAATTAAAACCAGGAGAACTACGACTACTGGAAGTAGACAATCGAGTCGTA
	ZMBMAM8839_Tripoli	CCAACATCAGAATTAAAACCAGGAGAACTACGACTACTGGAAGTAGACAATCGAGTCGTA
	ZMBMAM8840_Tripoli	CCAACATCAGAATTAAAACCAGGAGAACTACGACTACTGGAAGTAGACAATCGAGTCGTA
	ZMBMAM7424_Tunis_Gabes	CCAACATCAGAATTAAAACCAGGAGAACTACGACTACTGGAAGTAGACAATCGAGTCGTA
	ZMBMAM35370_Dakhla	CCAACATCAGAATTAAAACCAGGAGAACTACGACTACTGGAAGTAGACAATCGAGTCGTA

	ZMBMAM2166_Sennar	TTACCCATGGAAATGACAATTCGAATACTAATTTCTTCCGAAGACGTATTGCACTCATGA
	ZMBMAM2167_Sennar	TTACCCATGGAAATGACAATTCGAATACTAATTTCTTCCGAAGACGTATTGCACTCATGA
	ZMBMAM2165_Sennar	TTACCCATGGAAATGACAATTCGAATACTAATTTCTTCCGAAGACGTATTGCACTCATGA
	ZMBMAM8836_Tunis	TTACCCATGGAAATGACAATTCGAATACTAATTTCTTCCGAAGACGTATTGCACTCATGA
	ZMBMAM8838_Tripoli	TTACCCATGGAAATGACAATTCGAATACTAATTTCTTCCGAAGACGTATTGCACTCATGA
	ZMBMAM8837_Tripoli	TTACCCATGGAAATGACAATTCGAATACTAATTTCTTCCGAAGACGTATTGCACTCATGA
	IZW607_10	TTACCCATGGAAATGACAATTCGAATACTAATTTCTTCCGAAGACGTATTGCACTCATGA
	Zoo_France_JN632591	TTACCCATGGAAATGACAATTCGAATACTAATTTCTTCCGAAGACGTATTGCACTCATGA
	ZMBMAM8839_Tripoli	TTACCCATGGAAATGACAATTCGAATACTAATTTCTTCCGAAGACGTATTGCACTCATGA
	ZMBMAM8840_Tripoli	TTACCCATGGAAATGACAATTCGAATACTAATTTCTTCCGAAGACGTATTGCACTCATGA
	ZMBMAM7424_Tunis_Gabes	TTACCCATGGAAATGACAATTCGAATACTAATTTCTTCCGAAGACGTATTGCACTCATGA
	ZMBMAM35370_Dakhla	TTACCCATGGAAATGACAATTCGAATACTAATTTCTTCCGAAGACGTATTGCACTCATGA

	ZMBMAM2166_Sennar	GCAGTGCCCTCCTTAGGACTAAAAACAGACGCAATTCCAGGCCGTCTAAACCAAACAACT
	ZMBMAM2167_Sennar	GCAGTGCCCTCCTTAGGACTAAAAACAGACGCAATTCCAGGCCGTCTAAACCAAACAACT
	ZMBMAM2165_Sennar	GCAGTGCCCTCCTTAGGACTAAAAACAGACGCAATTCCAGGCCGTCTAAACCAAACAACT
	ZMBMAM8836_Tunis	GCAGTGCCCTCCTTAGGACTAAAAACAGACGCAATTCCAGGCCGTCTAAACCAAACAACT
	ZMBMAM8838_Tripoli	GCAGTGCCCTCCTTAGGACTAAAAACAGACGCAATTCCAGGCCGTCTAAACCAAACAACT
	ZMBMAM8837_Tripoli	GCAGTGCCCTCCTTAGGACTAAAAACAGACGCAATTCCAGGCCGTCTAAACCAAACAACT
	IZW607_10	GCAGTGCCCTCCTTAGGACTAAAAACAGACGCAATTCCAGGCCGTCTAAACCAAACAACT
	Zoo_France_JN632591	GCAGTGCCCTCCTTAGGACTAAAAACAGACGCAATTCCAGGCCGTCTAAACCAAACAACT
	ZMBMAM8839_Tripoli	GCAGTGCCCTCCTTAGGACTAAAAACAGACGCAATTCCAGGCCGTCTAAACCAAACAACT
	ZMBMAM8840_Tripoli	GCAGTGCCCTCCTTAGGACTAAAAACAGACGCAATTCCAGGCCGTCTAAACCAAACAACT
	ZMBMAM7424_Tunis_Gabes	GCAGTGCCCTCCTTAGGACTAAAAACAGACGCAATTCCAGGCCGTCTAAACCAAACAACC
	ZMBMAM35370_Dakhla	GCAGTGCCCTCCTTAGGACTAAAAACAGACGCAATTCCAGGCCGTCTAAACCAAACAACC

	ZMBMAM2166_Sennar	CTTATATCAACCCGACCAGGACTGTACTATGGCCAATGTTCAGAAATCTGCGGGTCAAAT
	ZMBMAM2167_Sennar	CTTATATCAACCCGACCAGGACTGTACTATGGCCAATGTTCAGAAATCTGCGGGTCAAAT
	ZMBMAM2165_Sennar	CTTATATCAACCCGACCAGGACTGTACTATGGCCAATGTTCAGAAATCTGCGGGTCAAAT
	ZMBMAM8836_Tunis	CTTATATCAACCCGACCAGGACTGTACTATGGCCAATGTTCAGAAATCTGCGGGTCAAAT
	ZMBMAM8838_Tripoli	CTTATATCAACCCGACCAGGACTGTACTATGGCCAATGTTCAGAAATCTGCGGGTCAAAT
	ZMBMAM8837_Tripoli	CTTATATCAACCCGACCAGGACTGTACTATGGCCAATGTTCAGAAATCTGCGGGTCAAAT
	IZW607_10	CTTATATCAACCCGACCAGGACTGTACTATGGCCAATGTTCAGAAATCTGCGGGTCAAAT
	Zoo_France_JN632591	CTTATATCAACCCGACCAGGACTGTACTATGGCCAATGTTCAGAAATCTGCGGGTCAAAT
	ZMBMAM8839_Tripoli	CTTATATCAACCCGACCAGGACTGTACTATGGCCAATGTTCAGAAATCTGCGGGTCAAAT
	ZMBMAM8840_Tripoli	CTTATATCAACCCGACCAGGACTGTACTATGGCCAATGTTCAGAAATCTGCGGGTCAAAT
	ZMBMAM7424_Tunis_Gabes	CTTATATCAACCCGACCAGGACTGTACTATGGCCAATGTTCAGAAATCTGCGGGTCAAAT
	ZMBMAM35370_Dakhla	CTTATATCAACCCGACCAGGACTGTACTATGGCCAATGTTCAGAAATCTGCGGGTCAAAT

	ZMBMAM2166_Sennar	CACAGTTTTATACCAATTGTCCTCGAACTAGTCCCACTAAAATATTTTGAAAAGTGATCT
	ZMBMAM2167_Sennar	CACAGTTTTATACCAATTGTCCTCGAACTAGTCCCACTAAAATATTTTGAAAAGTGATCT
	ZMBMAM2165_Sennar	CACAGTTTTATACCAATTGTCCTCGAACTAGTCCCACTAAAATATTTTGAAAAGTGATCT
	ZMBMAM8836_Tunis	CACAGTTTTATACCAATTGTCCTTGAACTAGTCCCACTAAAATATTTTGAAAAGTGATCT
	ZMBMAM8838_Tripoli	CACAGTTTTATACCAATTGTCCTTGAACTAGTCCCACTAAAATATTTTGAAAAGTGATCT
	ZMBMAM8837_Tripoli	CACAGTTTTATACCAATTGTCCTCGAACTAGTCCCACTAAAATATTTTGAAAAGTGATCT
	IZW607_10	CACAGTTTTATACCAATTGTCCTCGAACTAGTCCCACTAAAATATTTTGAAAAGTGATCT
	Zoo_France_JN632591	CACAGTTTTATACCAATTGTCCTCGAACTAGTCCCACTAAAATATTTTGAAAAGTGATCT
	ZMBMAM8839_Tripoli	CACAGTTTTATACCAATTGTCCTCGAACTAGTCCCACTAAAATATTTTGAAAAGTGATCT
	ZMBMAM8840_Tripoli	CACAGTTTTATACCAATTGTCCTCGAACTAGTCCCACTAAAATATTTTGAAAAGTGATCT
	ZMBMAM7424_Tunis_Gabes	CACAGTTTTATACCAATTGTCCTCGAACTAGTCCCACTAAAATATTTTGAAAAGTGATCT
	ZMBMAM35370_Dakhla	CACAGTTTTATACCAATTGTCCTCGAACTAGTCCCACTAAAATATTTTGAAAAGTGATCT

	ZMBMAM2166_Sennar	GCATCAATACTATAATATCGCCAAGAAGCTATGTCAGCGTTAACCTTTTAAGTTAAAGAT
	ZMBMAM2167_Sennar	GCATCAATACTATAATATCGCCAAGAAGCTATGTCAGCGTTAACCTTTTAAGTTAAAGAT
	ZMBMAM2165_Sennar	GCATCAATACTATAATATCGCCAAGAAGCTATGTCAGCGTTAACCTTTTAAGTTAAAGAT
	ZMBMAM8836_Tunis	GCATCAATACTATAATATCGCCAAGAAGCTATGTCAGCGTTAACCTTTTAAGTTAAAGAT
	ZMBMAM8838_Tripoli	GCATCAATACTATAATATCGCCAAGAAGCTATGTCAGCGTTAACCTTTTAAGTTAAAGAT
	ZMBMAM8837_Tripoli	GCATCAATACTATAATATCGCCAAGAAGCTATGTCAGCGTTAACCTTTTAAGTTAAAGAT
	IZW607_10	GCATCAATACTATAATATCGCCAAGAAGCTATGTCAGCGTTAACCTTTTAAGTTAAAGAT
	Zoo_France_JN632591	GCATCAATACTATAATATCGCCAAGAAGCTATGTCAGCGTTAACCTTTTAAGTTAAAGAT
	ZMBMAM8839_Tripoli	GCATCAATACTATAATATCGCCAAGAAGCTATGTCAGCGTTAACCTTTTAAGTTAAAGAT
	ZMBMAM8840_Tripoli	GCATCAATACTATAATATCGCCAAGAAGCTATGTCAGCGTTAACCTTTTAAGTTAAAGAT
	ZMBMAM7424_Tunis_Gabes	GCATCAATACTATAATATCGCCAAGAAGCTATGTCAGCGTTAACCTTTTAAGTTAAAGAT
	ZMBMAM35370_Dakhla	GCATCAATACTATAATATCGCCAAGAAGCTATGTCAGCGTTAACCTTTTAAGTTAAAGAT

	ZMBMAM2166_Sennar	TGAGAGCATATTAACTCTCCTTGACGACATGCCACAACTAGATACATCAACATGACTCAC
	ZMBMAM2167_Sennar	TGAGAGCATATTAACTCTCCTTGACGACATGCCACAACTAGATACATCAACATGACTCAC
	ZMBMAM2165_Sennar	TGAGAGCATATTAACTCTCCTTGACGACATGCCACAACTAGATACATCAACATGACTCAC
	ZMBMAM8836_Tunis	TGAGAGCATATTAACTCTCCTTGACGACATGCCACAACTAGATACATCAACATGACTCAC
	ZMBMAM8838_Tripoli	TGAGAGCATATTAACTCTCCTTGACGACATGCCACAACTAGATACATCAACATGACTCAC
	ZMBMAM8837_Tripoli	TGAGAGCATATTAACTCTCCTTGACGACATGCCACAACTAGATACATCAACATGACTCAC
	IZW607_10	TGAGAGCATATTAACTCTCCTTGACGACATGCCACAACTAGATACATCAACATGACTCAC
	Zoo_France_JN632591	TGAGAGCATATTAACTCTCCTTGACGACATGCCACAACTAGATACATCAACATGACTCAC
	ZMBMAM8839_Tripoli	TGAGAGCATATTAACTCTCCTTGACGACATGCCACAACTAGATACATCAACATGACTCAC
	ZMBMAM8840_Tripoli	TGAGAGCATATTAACTCTCCTTGACGACATGCCACAACTAGATACATCAACATGACTCAC
	ZMBMAM7424_Tunis_Gabes	TGAGAGCATATTAACTCTCCTTGACGACATGCCACAACTAGATACATCAACATGACTCAC
	ZMBMAM35370_Dakhla	TGAGAGCATATTAACTCTCCTTGACGACATGCCACAACTAGATACATCAACATGACTCAC

	ZMBMAM2166_Sennar	AATAATCCTATCAATATTTCTAGTCCTCTTCATTATTTTCCAGATAAAAATTGCAAAACA
	ZMBMAM2167_Sennar	AATAATCCTATCAATATTTCTAGTCCTCTTCATTATTTTCCAGATAAAAATTGCAAAACA
	ZMBMAM2165_Sennar	AATAATCCTATCAATATTTCTAGTCCTCTTCATTATTTTCCAGATAAAAATTGCAAAACA
	ZMBMAM8836_Tunis	AATAATCCTATCAATATTTCTAGTCCTCTTCATTATTTTCCAGATAAAAATTGCAAAACA
	ZMBMAM8838_Tripoli	AATAATCCTATCAATATTTCTAGTCCTCTTCATTATTTTCCAGATAAAAATTGCAAAACA
	ZMBMAM8837_Tripoli	AATAATCCTATCAATATTTCTAGTCCTCTTCATTATTTTCCAGATAAAAATTGCAAAACA
	IZW607_10	AATAATCCTATCAATATTTCTAGTCCTCTTCATTATTTTCCAGATAAAAATTGCAAAACA
	Zoo_France_JN632591	AATAATCCTATCAATATTTCTAGTCCTCTTCATTATTTTCCAGATAAAAATTGCAAAACA
	ZMBMAM8839_Tripoli	AATAATCCTATCAATATTTCTAGTCCTCTTCATTATTTTCCAGATAAAAATTGCAAAACA
	ZMBMAM8840_Tripoli	AATAATCCTATCAATATTTCTAGTCCTCTTCATTATTTTCCAGATAAAAATTGCAAAACA
	ZMBMAM7424_Tunis_Gabes	AATAATCCTATCAATATTTCTAGTCCTCTTTATTATTTTCCAGATAAAAATTGCAAAACA
	ZMBMAM35370_Dakhla	AATAATCCTATCAATATTTCTAGTCCTCTTCATTATTTTCCAGATAAAAATTGCAAAACA

	ZMBMAM2166_Sennar	TAACTTCTACTACAACCCAGAATTAGCATCAATAGGAACCCCAAAACAAAACACTCCTTG
	ZMBMAM2167_Sennar	TAACTTCTACTACAACCCAGAATTAGCATCAATAGGAACCCCAAAACAAAACACTCCTTG
	ZMBMAM2165_Sennar	TAACTTCTACTACAACCCAGAATTAGCATCAATAGGAACCCCAAAACAAAACACTCCTTG
	ZMBMAM8836_Tunis	TAACTTCTACTACAACCCAGAATTAGCATCAATAGGAACCCCAAAACAAAACACTCCTTG
	ZMBMAM8838_Tripoli	TAACTTCTACTACAACCCAGAATTAGCATCAATAGGAACCCCAAAACAAAACACTCCTTG
	ZMBMAM8837_Tripoli	TAACTTCTACTACAACCCAGAATTAGCATCAATAGGAACCCCAAAACAAAACACTCCTTG
	IZW607_10	TAACTTCTACTACAACCCAGAATTAGCATCAATAGGAACCCCAAAACAAAACACTCCTTG
	Zoo_France_JN632591	TAACTTCTACTACAACCCAGAATTAGCATCAATAGGAACCCCAAAACAAAACACTCCTTG
	ZMBMAM8839_Tripoli	TAACTTCTACTACAACCCAGAATTAGCATCAATAGGAACCCCAAAACAAAACACTCCTTG
	ZMBMAM8840_Tripoli	TAACTTCTACTACAACCCAGAATTAGCATCAATAGGAACCCCAAAACAAAACACTCCTTG
	ZMBMAM7424_Tunis_Gabes	TAACTTCTACTACAACCCAGAATTAGCATCAATAGGAACCCCAAAACAAAACACTCCTTG
	ZMBMAM35370_Dakhla	TAACTTCTACTACAACCCAGAATTAGCATCAATAGGAACCCCAAAACAAAACACTCCTTG

	ZMBMAM2166_Sennar	AGAAACAAAATGAACGAAAATCTATTTGCCTCTTTCATTACCCCTATAATTCTAGGCCTT
	ZMBMAM2167_Sennar	AGAAACAAAATGAACGAAAATCTATTTGCCTCTTTCATTACCCCTATAATTCTAGGCCTT
	ZMBMAM2165_Sennar	AGAAACAAAATGAACGAAAATCTATTTGCCTCTTTCATTACCCCTATAATTCTAGGCCTT
	ZMBMAM8836_Tunis	AGAAACAAAATGAACGAAAATCTATTTGCCTCTTTCATTACCCCTATAATTCTAGGCCTT
	ZMBMAM8838_Tripoli	AGAAACAAAATGAACGAAAATCTATTTGCCTCTTTCATTACCCCTATAATTCTAGGCCTT
	ZMBMAM8837_Tripoli	AGAAACAAAATGAACGAAAATCTATTTGCCTCTTTCATTACCCCTATAATTCTAGGCCTT
	IZW607_10	AGAAACAAAATGAACGAAAATCTATTTGCCTCTTTCATTACCCCTATAATTCTAGGCCTT
	Zoo_France_JN632591	AGAAACAAAATGAACGAAAATCTATTTGCCTCTTTCATTACCCCTATAATTCTAGGCCTT
	ZMBMAM8839_Tripoli	AGAAACAAAATGAACGAAAATCTATTTGCCTCTTTCATTACCCCTATAATTCTAGGCCTT
	ZMBMAM8840_Tripoli	AGAAACAAAATGAACGAAAATCTATTTGCCTCTTTCATTACCCCTATAATTCTAGGCCTT
	ZMBMAM7424_Tunis_Gabes	AGAAACAAAATGAACGAAAATCTATTTGCCTCTTTCATTACCCCTATAATTCTAGGCCTT
	ZMBMAM35370_Dakhla	AGAAACAAAATGAACGAAAATCTATTTGCCTCTTTCATTACCCCTATAATTCTAGGCCTT

	ZMBMAM2166_Sennar	CCCCTTGTTACCCTAATCGTCTTATTCCCTAGCTTACTGTTTCCTACATCAAACCGACTA
	ZMBMAM2167_Sennar	CCCCTTGTTACCCTAATCGTCTTATTCCCTAGCTTACTGTTTCCTACATCAAACCGACTA
	ZMBMAM2165_Sennar	CCCCTTGTTACCCTAATCGTCTTATTCCCTAGCTTACTGTTTCCTACATCAAACCGACTA
	ZMBMAM8836_Tunis	CCCCTTGTTACCCTAATCGTCTTATTCCCTAGCTTACTGTTTCCTACATCAAACCGACTA
	ZMBMAM8838_Tripoli	CCCCTTGTTACCCTAATCGTCTTATTCCCTAGCTTACTGTTTCCTACATCAAACCGACTA
	ZMBMAM8837_Tripoli	CCCCTTGTTACCCTAATCGTCTTATTCCCTAGCTTACTGTTTCCTACATCAAACCGACTA
	IZW607_10	CCCCTTGTTACCCTAATCGTCTTATTCCCTAGCTTACTGTTTCCTACATCAAACCGACTA
	Zoo_France_JN632591	CCCCTTGTTACCCTAATCGTCTTATTCCCTAGCTTACTGTTTCCTACATCAAACCGACTA
	ZMBMAM8839_Tripoli	CCCCTTGTTACCCTAATCGTCTTATTCCCTAGCTTACTGTTTCCTACATCAAACCGACTA
	ZMBMAM8840_Tripoli	CCCCTTGTTACCCTAATCGTCTTATTCCCTAGCTTACTGTTTCCTACATCAAACCGACTA
	ZMBMAM7424_Tunis_Gabes	CCCCTTGTTACCCTAATCGTCTTATTTCCTAGCTTACTGTTTCCTACATCAAACCGACTA
	ZMBMAM35370_Dakhla	CCCCTTGTTACCCTAATCGTCTTATTCCCTAGCTTACTGTTTCCTACATCAAACCGACTA

	ZMBMAM2166_Sennar	ATCAACAACCGCCTCATCTCTCTCCAACAATGAATACTCCAACTTGTATCAAAACAAATA
	ZMBMAM2167_Sennar	ATCAACAACCGCCTCATCTCTCTCCAACAATGAATACTCCAACTTGTATCAAAACAAATA
	ZMBMAM2165_Sennar	ATCAACAACCGCCTCATCTCTCTCCAACAATGAATACTCCAACTTGTATCAAAACAAATA
	ZMBMAM8836_Tunis	ATCAACAACCGCCTCATCTCTCTCCAACAATGAATACTCCAACTTGTATCAAAACAAATA
	ZMBMAM8838_Tripoli	ATCAACAACCGCCTCATCTCTCTCCAACAATGAATACTCCAACTTGTATCAAAACAAATA
	ZMBMAM8837_Tripoli	ATCAACAACCGCCTCATCTCTCTCCAACAATGAATACTCCAACTTGTATCAAAACAAATA
	IZW607_10	ATCAACAACCGCCTCATCTCTCTCCAACAATGAATACTCCAACTTGTATCAAAACAAATA
	Zoo_France_JN632591	ATCAACAACCGCCTCATCTCTCTCCAACAATGAATACTCCAACTTGTATCAAAACAAATA
	ZMBMAM8839_Tripoli	ATCAACAACCGCCTCATCTCTCTCCAACAATGAATACTCCAACTTGTATCAAAACAAATA
	ZMBMAM8840_Tripoli	ATCAACAACCGCCTCATCTCTCTCCAACAATGAATACTCCAACTTGTATCAAAACAAATA
	ZMBMAM7424_Tunis_Gabes	ATCAACAACCGCCTCATCTCTCTCCAACAATGAATACTCCAACTTGTATCAAAACAAATA
	ZMBMAM35370_Dakhla	ATCAACAACCGCCTCATCTCTCTCCAACAATGAATACTCCAACTTGTATCAAAACAAATA

	ZMBMAM2166_Sennar	ATAAGTATTCACAATGCCAAAGGACAAACATGAACGCTAATACTAATATCCCTGATTCTA
	ZMBMAM2167_Sennar	ATAAGTATTCACAATGCCAAAGGACAAACATGAACGCTAATACTAATATCCCTGATTCTA
	ZMBMAM2165_Sennar	ATAAGTATTCACAATGCCAAAGGACAAACATGAACGCTAATACTAATATCCCTGATTCTA
	ZMBMAM8836_Tunis	ATAAGTATTCACAATGCCAAAGGACAAACATGAACGCTAATACTAATATCCCTGATTCTA
	ZMBMAM8838_Tripoli	ATAAGTATTCACAATGCCAAAGGACAAACATGAACGCTAATACTAATATCCCTGATTCTA
	ZMBMAM8837_Tripoli	ATAAGTATTCACAATGCCAAAGGACAAACATGAACGCTAATACTAATATCCCTGATTCTA
	IZW607_10	ATAAGTATTCACAATGCCAAAGGACAAACATGAACGCTAATACTAATATCCCTGATTCTA
	Zoo_France_JN632591	ATAAGTATTCACAATGCCAAAGGACAAACATGAACGCTAATACTAATATCCCTGATTCTA
	ZMBMAM8839_Tripoli	ATAAGTATTCACAATGCCAAAGGACAAACATGAACGCTAATACTAATATCCCTGATTCTA
	ZMBMAM8840_Tripoli	ATAAGTATTCACAATGCCAAAGGACAAACATGAACGCTAATACTAATATCCCTGATTCTA
	ZMBMAM7424_Tunis_Gabes	ATAAGTATTCACAATGCCAAAGGACAAACATGAACGCTAATACTAATATCCCTGATTCTA
	ZMBMAM35370_Dakhla	ATAAGTATTCACAATGCCAAAGGACAAACATGAACGCTAATACTAATATCCCTGATTCTA

	ZMBMAM2166_Sennar	TTCATTGGATCAACAAACTTACTAGGCCTACTACCCCACTCATTTACACCAACCACACAA
	ZMBMAM2167_Sennar	TTCATTGGATCAACAAACTTACTAGGCCTACTACCCCACTCATTTACACCAACCACACAA
	ZMBMAM2165_Sennar	TTCATTGGATCAACAAACTTACTAGGCCTACTACCCCACTCATTTACACCAACCACACAA
	ZMBMAM8836_Tunis	TTCATTGGATCAACAAACTTACTAGGCCTACTACCCCACTCATTTACACCAACCACACAA
	ZMBMAM8838_Tripoli	TTCATTGGATCAACAAACTTACTAGGCCTACTACCCCACTCATTTACACCAACCACACAA
	ZMBMAM8837_Tripoli	TTCATTGGATCAACAAACTTACTAGGCCTACTACCCCACTCATTTACACCAACCACACAA
	IZW607_10	TTCATTGGATCAACAAACTTACTAGGCCTACTACCCCACTCATTTACACCAACCACACAA
	Zoo_France_JN632591	TTCATTGGATCAACAAACTTACTAGGCCTACTACCCCACTCATTTACACCAACCACACAA
	ZMBMAM8839_Tripoli	TTCATTGGATCAACAAACTTACTAGGCCTACTACCCCACTCATTTACACCAACCACACAA
	ZMBMAM8840_Tripoli	TTCATTGGATCAACAAACTTACTAGGCCTACTACCCCACTCATTTACACCAACCACACAA
	ZMBMAM7424_Tunis_Gabes	TTCATTGGATCAACAAACTTACTAGGCCTACTACCCCACTCATTTACACCAACCACACAA
	ZMBMAM35370_Dakhla	TTCATTGGATCAACAAACTTACTAGGCCTACTACCCCACTCATTTACACCAACCACACAA

	ZMBMAM2166_Sennar	CTGTCAATAAATTTAGGCATGGCTATCCCTCTATGAGCAGGAGCTGTTATTACAGGCTTC
	ZMBMAM2167_Sennar	CTGTCAATAAATTTAGGCATGGCTATCCCTCTATGAGCAGGAGCTGTTATTACAGGCTTC
	ZMBMAM2165_Sennar	CTGTCAATAAATTTAGGCATGGCTATCCCTCTATGAGCAGGAGCTGTTATTACAGGCTTC
	ZMBMAM8836_Tunis	CTGTCAATAAATTTAGGCATGGCTATCCCTCTATGAGCAGGAGCTGTTATTACAGGCTTC
	ZMBMAM8838_Tripoli	CTGTCAATAAATTTAGGCATGGCTATCCCTCTATGAGCAGGAGCTGTTATTACAGGCTTC
	ZMBMAM8837_Tripoli	CTGTCAATAAATTTAGGCATGGCTATCCCTCTATGAGCAGGAGCTGTTATTACAGGCTTC
	IZW607_10	CTGTCAATAAATTTAGGCATGGCTATCCCTCTATGAGCAGGAGCTGTTATTACAGGCTTC
	Zoo_France_JN632591	CTGTCAATAAATTTAGGCATGGCTATCCCTCTATGAGCAGGAGCTGTTATTACAGGCTTC
	ZMBMAM8839_Tripoli	CTGTCAATAAATTTAGGCATGGCTATCCCTCTATGAGCAGGAGCTGTTATTACAGGCTTC
	ZMBMAM8840_Tripoli	CTGTCAATAAATTTAGGCATGGCTATCCCTCTATGAGCAGGAGCTGTTATTACAGGCTTC
	ZMBMAM7424_Tunis_Gabes	CTGTCAATAAATTTAGGCATGGCTATCCCTCTATGAGCAGGAGCTGTTATTACAGGCTTC
	ZMBMAM35370_Dakhla	CTGTCAATAAATTTAGGCATGGCTATCCCTCTATGAGCAGGAGCTGTTATTACAGGCTTC

	ZMBMAM2166_Sennar	CGTAACAAAACTAAAGCATCACTTGCCCATTTCTTACCACAAGGTACACCAACCCCACTA
	ZMBMAM2167_Sennar	CGTAACAAAACTAAAGCATCACTTGCCCATTTCTTACCACAAGGTACACCAACCCCACTA
	ZMBMAM2165_Sennar	CGTAACAAAACTAAAGCATCACTTGCCCATTTCTTACCACAAGGTACACCAACCCCACTA
	ZMBMAM8836_Tunis	CGTAACAAAACTAAAGCATCACTTGCCCATTTCTTACCACAAGGTACACCAACCCCACTA
	ZMBMAM8838_Tripoli	CGTAACAAAACTAAAGCATCACTTGCCCATTTCTTACCACAAGGTACACCAACCCCACTA
	ZMBMAM8837_Tripoli	CGTAACAAAACTAAAGCATCACTTGCCCATTTCTTACCACAAGGTACACCAACCCCACTA
	IZW607_10	CGTAACAAAACTAAAGCATCACTTGCCCATTTCTTACCACAAGGTACACCAACCCCACTA
	Zoo_France_JN632591	CGTAACAAAACTAAAGCATCACTTGCCCATTTCTTACCACAAGGTACACCAACCCCACTA
	ZMBMAM8839_Tripoli	CGTAACAAAACTAAAGCATCACTTGCCCATTTCTTACCACAAGGTACACCAACCCCACTA
	ZMBMAM8840_Tripoli	CGTAACAAAACTAAAGCATCACTTGCCCATTTCTTACCACAAGGTACACCAACCCCACTA
	ZMBMAM7424_Tunis_Gabes	CGTAACAAAACTAAAGCATCACTTGCCCATTTCTTACCACAAGGTACACCAACCCCACTA
	ZMBMAM35370_Dakhla	CGTAACAAAACTAAAGCATCACTTGCCCATTTCTTACCACAAGGTACACCAACCCCACTA

	ZMBMAM2166_Sennar	ATTCCAATGCTAGTAATTATCGAGACTATTAGCCTTTTTATTCAACCAATAGCCCTTGCT
	ZMBMAM2167_Sennar	ATTCCAATGCTAGTAATTATCGAGACTATTAGCCTTTTTATTCAACCAATAGCCCTTGCT
	ZMBMAM2165_Sennar	ATTCCAATGCTAGTAATTATCGAGACTATTAGCCTTTTTATTCAACCAATAGCCCTTGCT
	ZMBMAM8836_Tunis	ATTCCAATGCTAGTAATTATCGAGACTATTAGCCTTTTTATTCAACCAATAGCCCTTGCT
	ZMBMAM8838_Tripoli	ATTCCAATGCTAGTAATTATCGAGACTATTAGCCTTTTTATTCAACCAATAGCCCTTGCT
	ZMBMAM8837_Tripoli	ATTCCAATGCTAGTAATTATCGAGACTATTAGCCTTTTTATTCAACCAATAGCCCTTGCT
	IZW607_10	ATTCCAATGCTAGTAATTATCGAGACTATTAGCCTTTTTATTCAACCAATAGCCCTTGCT
	Zoo_France_JN632591	ATTCCAATGCTAGTAATTATCGAGACTATTAGCCTTTTTATTCAACCAATAGCCCTTGCT
	ZMBMAM8839_Tripoli	ATTCCAATGCTAGTAATTATCGAGACTATTAGCCTTTTTATTCAACCAATAGCCCTTGCT
	ZMBMAM8840_Tripoli	ATTCCAATGCTAGTAATTATCGAGACTATTAGCCTTTTTATTCAACCAATAGCCCTTGCT
	ZMBMAM7424_Tunis_Gabes	ATTCCAATGCTAGTAATTATCGAGACTATTAGCCTTTTTATTCAACCAATAGCCCTTGCT
	ZMBMAM35370_Dakhla	ATTCCAATGCTAGTAATTATCGAGACTATTAGCCTTTTTATTCAACCAATAGCCCTTGCT

	ZMBMAM2166_Sennar	GTACGACTAACAGCCAATATCACAGCAGGACACCTATTAATTCATTTAATCGGAGGAGCC
	ZMBMAM2167_Sennar	GTACGACTAACAGCCAATATCACAGCAGGACACCTATTAATTCATTTAATCGGAGGAGCC
	ZMBMAM2165_Sennar	GTACGACTAACAGCCAATATCACAGCAGGACACCTATTAATTCATTTAATCGGAGGAGCC
	ZMBMAM8836_Tunis	GTACGACTAACAGCCAATATCACAGCAGGACACCTATTAATTCATTTAATCGGAGGAGCC
	ZMBMAM8838_Tripoli	GTACGACTAACAGCCAATATCACAGCAGGACACCTATTAATTCATTTAATCGGAGGAGCC
	ZMBMAM8837_Tripoli	GTACGACTAACAGCCAATATCACAGCAGGACACCTATTAATTCATTTAATCGGAGGAGCC
	IZW607_10	GTACGACTAACAGCCAATATCACAGCAGGACACCTATTAATTCATTTAATCGGAGGAGCC
	Zoo_France_JN632591	GTACGACTAACAGCCAATATCACAGCAGGACACCTATTAATTCATTTAATCGGAGGAGCC
	ZMBMAM8839_Tripoli	GTACGACTAACAGCCAATATCACAGCAGGACACCTATTAATTCATTTAATCGGAGGAGCC
	ZMBMAM8840_Tripoli	GTACGACTAACAGCCAATATCACAGCAGGACACCTATTAATTCATTTAATCGGAGGAGCC
	ZMBMAM7424_Tunis_Gabes	GTACGACTAACAGCCAATATCACAGCAGGACACCTATTAATTCATTTAATCGGAGGAGCC
	ZMBMAM35370_Dakhla	GTACGACTAACAGCCAATATCACAGCAGGACACCTATTAATTCATTTAATCGGAGGAGCC

	ZMBMAM2166_Sennar	ACCCTAGCACTAATAAGCATTAGCACCACAACTGCCTTTATTACATTTATTGTCCTGATT
	ZMBMAM2167_Sennar	ACCCTAGCACTAATAAGCATTAGCACCACAACTGCCTTTATTACATTTATTGTCCTGATT
	ZMBMAM2165_Sennar	ACCCTAGCACTAATAAGCATTAGCACCACAACTGCCTTTATTACATTTATTGTCCTGATT
	ZMBMAM8836_Tunis	ACCCTAGCACTAATAAGCATTAGCACCACAACTGCCTTTATTACATTTATTGTCCTGATT
	ZMBMAM8838_Tripoli	ACCCTAGCACTAATAAGCATTAGCACCACAACTGCCTTTATTACATTTATTGTCCTGATT
	ZMBMAM8837_Tripoli	ACCCTAGCACTAATAAGCATTAGCACCACAACTGCCTTTATTACATTTATTGTCCTGATT
	IZW607_10	ACCCTAGCACTAATAAGCATTAGCACCACAACTGCCTTTATTACATTTATTGTCCTGATT
	Zoo_France_JN632591	ACCCTAGCACTAATAAGCATTAGCACCACAACTGCCTTTATTACATTTATTGTCCTGATT
	ZMBMAM8839_Tripoli	ACCCTAGCACTAATAAGCATTAGCACCACAACTGCCTTTATTACATTTATTGTCCTGATT
	ZMBMAM8840_Tripoli	ACCCTAGCACTAATAAGCATTAGCACCACAACTGCCTTTATTACATTTATTGTCCTGATT
	ZMBMAM7424_Tunis_Gabes	ACCCTAGCACTAATAAGCATTAGCACCACAACTGCCTTTATTACATTTATTGTCCTGATT
	ZMBMAM35370_Dakhla	ACCCTAGCACTAATAAGCATTAGCACCACAACTGCCTTTATTACATTTATTGTCCTGATT

	ZMBMAM2166_Sennar	CTACTAACAATTCTCGAGTTCGCAGTAGCTATAATTCAAGCCTACGTATTTACCCTCTTA
	ZMBMAM2167_Sennar	CTACTAACAATTCTCGAGTTCGCAGTAGCTATAATTCAAGCCTACGTATTTACCCTCTTA
	ZMBMAM2165_Sennar	CTACTAACAATTCTCGAGTTCGCAGTAGCTATAATTCAAGCCTACGTATTTACCCTCTTA
	ZMBMAM8836_Tunis	CTACTAACAATTCTCGAGTTCGCAGTAGCTATAATTCAAGCCTACGTATTTACCCTCTTA
	ZMBMAM8838_Tripoli	CTACTAACAATTCTCGAGTTCGCAGTAGCTATAATTCAAGCCTACGTATTTACCCTCTTA
	ZMBMAM8837_Tripoli	CTACTAACAATTCTCGAGTTCGCAGTAGCTATAATTCAAGCCTACGTATTTACCCTCTTA
	IZW607_10	CTACTAACAATTCTCGAGTTCGCAGTAGCTATAATTCAAGCCTACGTATTTACCCTCTTA
	Zoo_France_JN632591	CTACTAACAATTCTCGAGTTCGCAGTAGCTATAATTCAAGCCTACGTATTTACCCTCTTA
	ZMBMAM8839_Tripoli	CTACTAACAATTCTCGAGTTCGCAGTAGCTATAATTCAAGCCTACGTATTTACCCTCTTA
	ZMBMAM8840_Tripoli	CTACTAACAATTCTCGAGTTCGCAGTAGCTATAATTCAAGCCTACGTATTTACCCTCTTA
	ZMBMAM7424_Tunis_Gabes	CTACTAACAATTCTCGAGTTCGCAGTAGCTATAATTCAAGCCTACGTATTTACCCTCTTA
	ZMBMAM35370_Dakhla	CTACTAACAATTCTCGAGTTCGCAGTAGCTATAATTCAAGCCTACGTATTTACCCTCTTA

	ZMBMAM2166_Sennar	GTCAGCCTATACTTGCACGATAACACGTAATGACACACCAAACCCATGCTTACCACATAG
	ZMBMAM2167_Sennar	GTCAGCCTATACTTGCACGATAACACGTAATGACACACCAAACCCATGCTTACCACATAG
	ZMBMAM2165_Sennar	GTCAGCCTATACTTGCACGATAACACGTAATGACACACCAAACCCATGCTTACCACATAG
	ZMBMAM8836_Tunis	GTCAGCCTATACTTGCACGATAACACGTAATGACACACCAAACCCATGCTTACCACATAG
	ZMBMAM8838_Tripoli	GTCAGCCTATACTTGCACGATAACACGTAATGACACACCAAACCCATGCTTACCACATAG
	ZMBMAM8837_Tripoli	GTCAGCCTATACTTGCACGATAACACGTAATGACACACCAAACCCATGCTTACCACATAG
	IZW607_10	GTCAGCCTATACTTGCACGATAACACGTAATGACACACCAAACCCATGCTTACCACATAG
	Zoo_France_JN632591	GTCAGCCTATACTTGCACGATAACACGTAATGACACACCAAACCCATGCTTACCACATAG
	ZMBMAM8839_Tripoli	GTCAGCCTATACTTGCACGATAACACGTAATGACACACCAAACCCATGCTTACCACATAG
	ZMBMAM8840_Tripoli	GTCAGCCTATACTTGCACGATAACACGTAATGACACACCAAACCCATGCTTACCACATAG
	ZMBMAM7424_Tunis_Gabes	GTCAGCCTATACTTGCACGATAACACGTAATGACACACCAAACCCATGCTTACCACATAG
	ZMBMAM35370_Dakhla	GTCAGCCTATACTTGCACGATAACACGTAATGACACACCAAACCCATGCTTACCACATAG

	ZMBMAM2166_Sennar	TAAACCCAAGTCCCTGACCCCTCACAGGGGCATTATCCGCCCTCTTAATAACATCTGGCT
	ZMBMAM2167_Sennar	TAAACCCAAGTCCCTGACCCCTCACAGGGGCATTATCCGCCCTCTTAATAACATCTGGCT
	ZMBMAM2165_Sennar	TAAACCCAAGTCCCTGACCCCTCACAGGGGCATTATCCGCCCTCTTAATAACATCTGGCT
	ZMBMAM8836_Tunis	TAAACCCAAGTCCCTGACCCCTCACAGGGGCATTATCCGCCCTCTTAATAACATCTGGCT
	ZMBMAM8838_Tripoli	TAAACCCAAGTCCCTGACCCCTCACAGGGGCATTATCCGCCCTCTTAATAACATCTGGCT
	ZMBMAM8837_Tripoli	TAAACCCAAGTCCCTGACCCCTCACAGGGGCATTATCCGCCCTCTTAATAACATCTGGCT
	IZW607_10	TAAACCCAAGTCCCTGACCCCTCACAGGGGCATTATCCGCCCTCTTAATAACATCTGGCT
	Zoo_France_JN632591	TAAACCCAAGTCCCTGACCCCTCACAGGGGCATTATCCGCCCTCTTAATAACATCTGGCT
	ZMBMAM8839_Tripoli	TAAACCCAAGTCCCTGACCCCTCACAGGGGCATTATCCGCCCTCTTAATAACATCTGGCT
	ZMBMAM8840_Tripoli	TAAACCCAAGTCCCTGACCCCTCACAGGGGCATTATCCGCCCTCTTAATAACATCTGGCT
	ZMBMAM7424_Tunis_Gabes	TAAACCCAAGTCCCTGACCCCTCACAGGGGCATTATCCGCCCTCTTAATAACATCTGGCT
	ZMBMAM35370_Dakhla	TAAACCCAAGTCCCTGACCCCTCACAGGGGCATTATCCGCCCTCTTAATAACATCTGGCT

	ZMBMAM2166_Sennar	TGATTATATGATTCCACTTCAACTCAACGACCCTATTAATGCTTGGCCTAACAACAAACA
	ZMBMAM2167_Sennar	TGATTATATGATTCCACTTCAACTCAACGACCCTATTAATGCTTGGCCTAACAACAAACA
	ZMBMAM2165_Sennar	TGATTATATGATTCCACTTCAACTCAACGACCCTATTAATGCTTGGCCTAACAACAAACA
	ZMBMAM8836_Tunis	TGATTATATGATTCCACTTCAACTCAACGACCCTATTAATGCTTGGCCTAACAACAAACA
	ZMBMAM8838_Tripoli	TGATTATATGATTCCACTTCAACTCAACGACCCTATTAATGCTTGGCCTAACAACAAACA
	ZMBMAM8837_Tripoli	TGATTATATGATTCCACTTCAACTCAACGACCCTATTAATGCTTGGCCTAACAACAAACA
	IZW607_10	TGATTATATGATTCCACTTCAACTCAACGACCCTATTAATGCTTGGCCTAACAACAAACA
	Zoo_France_JN632591	TGATTATATGATTCCACTTCAACTCAACGACCCTATTAATGCTTGGCCTAACAACAAACA
	ZMBMAM8839_Tripoli	TGATTATATGATTCCACTTCAACTCAACGACCCTATTAATGCTTGGCCTAACAACAAACA
	ZMBMAM8840_Tripoli	TGATTATATGATTCCACTTCAACTCAACGACCCTATTAATGCTTGGCCTAACAACAAACA
	ZMBMAM7424_Tunis_Gabes	TGATTATATGATTCCACTTCAACTCAACGACCCTATTAATGCTTGGCCTAACAACAAACA
	ZMBMAM35370_Dakhla	TGATTATATGATTCCACTTCAACTCAACGACCCTATTAATGCTTGGCCTAACAACAAACA

	ZMBMAM2166_Sennar	TATTAACAATATATCAATGATGACGAGACATCATCCGAGAAAGTACATTTCAAGGTCACC
	ZMBMAM2167_Sennar	TATTAACAATATATCAATGATGACGAGACATCATCCGAGAAAGTACATTTCAAGGTCACC
	ZMBMAM2165_Sennar	TATTAACAATATATCAATGATGACGAGACATCATCCGAGAAAGTACATTTCAAGGTCACC
	ZMBMAM8836_Tunis	TATTAACAATATATCAATGATGACGAGACATCATCCGAGAAAGTACATTTCAAGGTCACC
	ZMBMAM8838_Tripoli	TATTAACAATATATCAATGATGACGAGACATCATCCGAGAAAGTACATTTCAAGGTCACC
	ZMBMAM8837_Tripoli	TATTAACAATATATCAATGATGACGAGACATCATCCGAGAAAGTACATTTCAAGGTCACC
	IZW607_10	TATTAACAATATATCAATGATGACGAGACATCATCCGAGAAAGTACATTTCAAGGTCACC
	Zoo_France_JN632591	TATTAACAATATATCAATGATGACGAGACATCATCCGAGAAAGTACATTTCAAGGTCACC
	ZMBMAM8839_Tripoli	TATTAACAATATATCAATGATGACGAGACATCATCCGAGAAAGTACATTTCAAGGTCACC
	ZMBMAM8840_Tripoli	TATTAACAATATATCAATGATGACGAGACATCATCCGAGAAAGTACATTTCAAGGTCACC
	ZMBMAM7424_Tunis_Gabes	TATTAACAATATATCAATGATGACGAGACATCATCCGAGAAAGTACATTTCAAGGTCACC
	ZMBMAM35370_Dakhla	TATTAACAATATATCAATGATGACGAGACATCATCCGAGAAAGTACATTTCAAGGTCACC

	ZMBMAM2166_Sennar	ACACCCCAACCGTCCAAAAAGGCCTTCGCTACGGGATAATTCTATTTATTATTTCAGAGG
	ZMBMAM2167_Sennar	ACACCCCAACCGTCCAAAAAGGCCTTCGCTACGGGATAATTCTATTTATTATTTCAGAGG
	ZMBMAM2165_Sennar	ACACCCCAACCGTCCAAAAAGGCCTTCGCTACGGGATAATTCTATTTATTATTTCAGAGG
	ZMBMAM8836_Tunis	ACACCCCAACCGTCCAAAAAGGCCTTCGCTACGGGATAATTCTATTTATTATTTCAGAGG
	ZMBMAM8838_Tripoli	ACACCCCAACCGTCCAAAAAGGCCTTCGCTACGGGATAATTCTATTTATTATTTCAGAGG
	ZMBMAM8837_Tripoli	ACACCCCAACCGTCCAAAAAGGCCTTCGCTACGGGATAATTCTATTTATTATTTCAGAGG
	IZW607_10	ACACCCCAACCGTCCAAAAAGGCCTTCGCTACGGGATAATTCTATTTATTATTTCAGAGG
	Zoo_France_JN632591	ACACCCCAACCGTCCAAAAAGGCCTTCGCTACGGGATAATTCTATTTATTATTTCAGAGG
	ZMBMAM8839_Tripoli	ACACCCCAACCGTCCAAAAAGGCCTTCGCTACGGGATAATTCTATTTATTATTTCAGAGG
	ZMBMAM8840_Tripoli	ACACCCCAACCGTCCAAAAAGGCCTTCGCTACGGGATAATTCTATTTATTATTTCAGAGG
	ZMBMAM7424_Tunis_Gabes	ACACCCCAACCGTCCAAAAAGGCCTTCGCTACGGGATAATTCTATTTATTATTTCAGAGG
	ZMBMAM35370_Dakhla	ACACCCCAACCGTCCAAAAAGGCCTTCGCTACGGGATAATTCTATTTATTATTTCAGAGG

	ZMBMAM2166_Sennar	TCTTATTCTTTACCGGATTTTTCTGAGCATTTTATCACTCAAGTCTTGCCCCCACACCCG
	ZMBMAM2167_Sennar	TCTTATTCTTTACCGGATTTTTCTGAGCATTTTATCACTCAAGTCTTGCCCCCACACCCG
	ZMBMAM2165_Sennar	TCTTATTCTTTACCGGATTTTTCTGAGCATTTTATCACTCAAGTCTTGCCCCCACACCCG
	ZMBMAM8836_Tunis	TCTTATTCTTTACCGGATTTTTCTGAGCATTTTATCACTCAAGTCTTGCCCCCACACCCG
	ZMBMAM8838_Tripoli	TCTTATTCTTTACCGGATTTTTCTGAGCATTTTATCACTCAAGTCTTGCCCCCACACCCG
	ZMBMAM8837_Tripoli	TCTTATTCTTTACCGGATTTTTCTGAGCATTTTATCACTCAAGTCTTGCCCCCACACCCG
	IZW607_10	TCTTATTCTTTACCGGATTTTTCTGAGCATTTTATCACTCAAGTCTTGCCCCCACACCCG
	Zoo_France_JN632591	TCTTATTCTTTACCGGATTTTTCTGAGCATTTTATCACTCAAGTCTTGCCCCCACACCCG
	ZMBMAM8839_Tripoli	TCTTATTCTTTACCGGATTTTTCTGAGCATTTTATCACTCAAGTCTTGCCCCCACACCCG
	ZMBMAM8840_Tripoli	TCTTATTCTTTACCGGATTTTTCTGAGCATTTTATCACTCAAGTCTTGCCCCCACACCCG
	ZMBMAM7424_Tunis_Gabes	TCTTATTCTTTACCGGATTTTTCTGAGCATTTTATCACTCAAGTCTTGCCCCCACACCCG
	ZMBMAM35370_Dakhla	TCTTATTCTTTACCGGATTTTTCTGAGCATTTTATCACTCAAGTCTTGCCCCCACACCCG

	ZMBMAM2166_Sennar	AACTAGGCGGCTGCTGGCCCCCAACAGGTATTCACCCACTCAATCCCCTAGAAGTCCCAT
	ZMBMAM2167_Sennar	AACTAGGCGGCTGCTGGCCCCCAACAGGTATTCACCCACTCAATCCCCTAGAAGTCCCAT
	ZMBMAM2165_Sennar	AACTAGGCGGCTGCTGGCCCCCAACAGGTATTCACCCACTCAATCCCCTAGAAGTCCCAT
	ZMBMAM8836_Tunis	AACTAGGCGGCTGCTGGCCCCCAACAGGTATTCACCCACTCAATCCCCTAGAAGTCCCAT
	ZMBMAM8838_Tripoli	AACTAGGCGGCTGCTGGCCCCCAACAGGTATTCACCCACTCAATCCCCTAGAAGTCCCAT
	ZMBMAM8837_Tripoli	AACTAGGCGGCTGCTGGCCCCCAACAGGTATTCACCCACTCAATCCCCTAGAAGTCCCAT
	IZW607_10	AACTAGGCGGCTGCTGGCCCCCAACAGGTATTCACCCACTCAATCCCCTAGAAGTCCCAT
	Zoo_France_JN632591	AACTAGGCGGCTGCTGGCCCCCAACAGGTATTCACCCACTCAATCCCCTAGAAGTCCCAT
	ZMBMAM8839_Tripoli	AACTAGGCGGCTGCTGGCCCCCAACAGGTATTCACCCACTCAATCCCCTAGAAGTCCCAT
	ZMBMAM8840_Tripoli	AACTAGGCGGCTGCTGGCCCCCAACAGGTATTCACCCACTCAATCCCCTAGAAGTCCCAT
	ZMBMAM7424_Tunis_Gabes	AACTAGGCGGCTGCTGGCCCCCAACAGGTATTCACCCACTCAATCCCCTAGAAGTCCCAT
	ZMBMAM35370_Dakhla	AACTAGGCGGCTGCTGGCCCCCAACAGGTATTCACCCACTCAATCCCCTAGAAGTCCCAT

	ZMBMAM2166_Sennar	TACTCAACACCTCCGTCCTCCTAGCCTCAGGAGTCTCAATTACTTGAGCCCACCACAGCC
	ZMBMAM2167_Sennar	TACTCAACACCTCCGTCCTCCTAGCCTCAGGAGTCTCAATTACTTGAGCCCACCACAGCC
	ZMBMAM2165_Sennar	TACTCAACACCTCCGTCCTCCTAGCCTCAGGAGTCTCAATTACTTGAGCCCACCACAGCC
	ZMBMAM8836_Tunis	TACTCAACACCTCCGTCCTCCTAGCCTCAGGAGTCTCAATTACTTGAGCCCACCACAGCC
	ZMBMAM8838_Tripoli	TACTCAACACCTCCGTCCTCCTAGCCTCAGGAGTCTCAATTACTTGAGCCCACCACAGCC
	ZMBMAM8837_Tripoli	TACTCAACACCTCCGTCCTCCTAGCCTCAGGAGTCTCAATTACTTGAGCCCACCACAGCC
	IZW607_10	TACTCAACACCTCCGTCCTCCTAGCCTCAGGAGTCTCAATTACTTGAGCCCACCACAGCC
	Zoo_France_JN632591	TACTCAACACCTCCGTCCTCCTAGCCTCAGGAGTCTCAATTACTTGAGCCCACCACAGCC
	ZMBMAM8839_Tripoli	TACTCAACACCTCCGTCCTCCTAGCCTCAGGAGTCTCAATTACTTGAGCCCACCACAGCC
	ZMBMAM8840_Tripoli	TACTCAACACCTCCGTCCTCCTAGCCTCAGGAGTCTCAATTACTTGAGCCCACCACAGCC
	ZMBMAM7424_Tunis_Gabes	TACTCAACACCTCCGTCCTCCTAGCCTCAGGAGTCTCAATTACTTGAGCCCACCACAGCC
	ZMBMAM35370_Dakhla	TACTCAACACCTCCGTCCTCCTAGCCTCAGGAGTCTCAATTACTTGAGCCCACCACAGCC

	ZMBMAM2166_Sennar	TTATAGAGGGAAACCGCAACCACATGCTACAAGCCCTATTTATTACTATCGCTCTAGGTG
	ZMBMAM2167_Sennar	TTATAGAGGGAAACCGCAACCACATGCTACAAGCCCTATTTATTACTATCGCTCTAGGTG
	ZMBMAM2165_Sennar	TTATAGAGGGAAACCGCAACCACATGCTACAAGCCCTATTTATTACTATCGCTCTAGGTG
	ZMBMAM8836_Tunis	TTATAGAGGGAAACCGCAACCACATGCTACAAGCCCTATTTATTACTATCGCTCTAGGTG
	ZMBMAM8838_Tripoli	TTATAGAGGGAAACCGCAACCACATGCTACAAGCCCTATTTATTACTATCGCTCTAGGTG
	ZMBMAM8837_Tripoli	TTATAGAGGGAAACCGCAACCACATGCTACAAGCCCTATTTATTACTATCGCTCTAGGTG
	IZW607_10	TTATAGAGGGAAACCGCAACCACATGCTACAAGCCCTATTTATTACTATCGCTCTAGGTG
	Zoo_France_JN632591	TTATAGAGGGAAACCGCAACCACATGCTACAAGCCCTATTTATTACTATCGCTCTAGGTG
	ZMBMAM8839_Tripoli	TTATAGAGGGAAACCGCAACCACATGCTACAAGCCCTATTTATTACTATCGCTCTAGGTG
	ZMBMAM8840_Tripoli	TTATAGAGGGAAACCGCAACCACATGCTACAAGCCCTATTTATTACTATCGCTCTAGGTG
	ZMBMAM7424_Tunis_Gabes	TTATAGAGGGAAACCGCAACCACATGCTACAAGCCCTATTTATTACTATCGCTCTAGGTG
	ZMBMAM35370_Dakhla	TTATAGAGGGAAACCGCAACCACATGCTACAAGCCCTATTTATTACTATCGCTCTAGGTG

	ZMBMAM2166_Sennar	TATACTTCACACTCCTGCAAGCCTCAGAATATTATGAAGCACCCTTTACCATCTCAGATG
	ZMBMAM2167_Sennar	TATACTTCACACTCCTGCAAGCCTCAGAATATTATGAAGCACCCTTTACCATCTCAGATG
	ZMBMAM2165_Sennar	TATACTTCACACTCCTGCAAGCCTCAGAATATTATGAAGCACCCTTTACCATCTCAGATG
	ZMBMAM8836_Tunis	TATACTTCACACTCCTGCAAGCCTCAGAATATTATGAAGCACCCTTTACCATCTCAGATG
	ZMBMAM8838_Tripoli	TATACTTCACACTCCTGCAAGCCTCAGAATATTATGAAGCACCCTTTACCATCTCAGATG
	ZMBMAM8837_Tripoli	TATACTTCACACTCCTGCAAGCCTCAGAATATTATGAAGCACCCTTTACCATCTCAGATG
	IZW607_10	TATACTTCACACTCCTGCAAGCCTCAGAATATTATGAAGCACCCTTTACCATCTCAGATG
	Zoo_France_JN632591	TATACTTCACACTCCTGCAAGCCTCAGAATATTATGAAGCACCCTTTACCATCTCAGATG
	ZMBMAM8839_Tripoli	TATACTTCACACTCCTGCAAGCCTCAGAATATTATGAAGCACCCTTTACCATCTCAGATG
	ZMBMAM8840_Tripoli	TATACTTCACACTCCTGCAAGCCTCAGAATATTATGAAGCACCCTTTACCATCTCAGATG
	ZMBMAM7424_Tunis_Gabes	TATACTTCACACTCCTGCAAGCCTCAGAATATTATGAAGCACCCTTTACCATCTCAGATG
	ZMBMAM35370_Dakhla	TATACTTCACACTCCTGCAAGCCTCAGAATATTATGAAGCACCCTTTACCATCTCAGATG

	ZMBMAM2166_Sennar	GTGTCTACGGCTCAACCTTTTTTGTAGCCACAGGATTCCACGGCCTCCATGTAATTATCG
	ZMBMAM2167_Sennar	GTGTCTACGGCTCAACCTTTTTTGTAGCCACAGGATTCCACGGCCTCCATGTAATTATCG
	ZMBMAM2165_Sennar	GTGTCTACGGCTCAACCTTTTTTGTAGCCACAGGATTCCACGGCCTCCATGTAATTATCG
	ZMBMAM8836_Tunis	GTGTCTACGGCTCAACCTTTTTTGTAGCCACAGGATTCCACGGCCTCCATGTAATTATCG
	ZMBMAM8838_Tripoli	GTGTCTACGGCTCAACCTTTTTTGTAGCCACAGGATTCCACGGCCTCCATGTAATTATCG
	ZMBMAM8837_Tripoli	GTGTCTACGGCTCAACCTTTTTTGTAGCCACAGGATTCCACGGCCTCCATGTAATTATCG
	IZW607_10	GTGTCTACGGCTCAACCTTTTTTGTAGCCACAGGATTCCACGGCCTCCATGTAATTATCG
	Zoo_France_JN632591	GTGTCTACGGCTCAACCTTTTTTGTAGCCACAGGATTCCACGGCCTCCATGTAATTATCG
	ZMBMAM8839_Tripoli	GTGTCTACGGCTCAACCTTTTTTGTAGCCACAGGATTCCACGGCCTCCATGTAATTATCG
	ZMBMAM8840_Tripoli	GTGTCTACGGCTCAACCTTTTTTGTAGCCACAGGATTCCACGGCCTCCATGTAATTATCG
	ZMBMAM7424_Tunis_Gabes	GTGTCTACGGCTCAACCTTTTTTGTAGCCACAGGATTCCACGGCCTCCATGTAATTATCG
	ZMBMAM35370_Dakhla	GTGTCTACGGCTCAACCTTTTTTGTAGCCACAGGATTCCACGGCCTCCATGTAATTATCG

	ZMBMAM2166_Sennar	GATCAACCTTCTTAATCGTCTGCTTCTTCCGCCAACTAAAATTTCACTTTACCTCTAGCC
	ZMBMAM2167_Sennar	GATCAACCTTCTTAATCGTCTGCTTCTTCCGCCAACTAAAATTTCACTTTACCTCTAGCC
	ZMBMAM2165_Sennar	GATCAACCTTCTTAATCGTCTGCTTCTTCCGCCAACTAAAATTTCACTTTACCTCTAGCC
	ZMBMAM8836_Tunis	GATCAACCTTCTTAATCGTCTGCTTCTTCCGCCAACTAAAATTTCACTTTACCTCTAGCC
	ZMBMAM8838_Tripoli	GATCAACCTTCTTAATCGTCTGCTTCTTCCGCCAACTAAAATTTCACTTTACCTCTAGCC
	ZMBMAM8837_Tripoli	GATCAACCTTCTTAATCGTCTGCTTCTTCCGCCAACTAAAATTTCACTTTACCTCTAGCC
	IZW607_10	GATCAACCTTCTTAATCGTCTGCTTCTTCCGCCAACTAAAATTTCACTTTACCTCTAGCC
	Zoo_France_JN632591	GATCAACCTTCTTAATCGTCTGCTTCTTCCGCCAACTAAAATTTCACTTTACCTCTAGCC
	ZMBMAM8839_Tripoli	GATCAACCTTCTTAATCGTCTGCTTCTTCCGCCAACTAAAATTTCACTTTACCTCTAGCC
	ZMBMAM8840_Tripoli	GATCAACCTTCTTAATCGTCTGCTTCTTCCGCCAACTAAAATTTCACTTTACCTCTAGCC
	ZMBMAM7424_Tunis_Gabes	GATCAACCTTCTTAATCGTCTGCTTCTTCCGCCAACTAAAATTTCACTTTACCTCTAGCC
	ZMBMAM35370_Dakhla	GATCAACCTTCTTAATCGTCTGCTTCTTCCGCCAACTAAAATTTCACTTTACCTCTAGCC

	ZMBMAM2166_Sennar	ACCACTTTGGCTTCGAAGCAGCTGCCTGATACTGACATTTCGTAGACGTAGTATGACTTC
	ZMBMAM2167_Sennar	ACCACTTTGGCTTCGAAGCAGCTGCCTGATACTGACATTTCGTAGACGTAGTATGACTTC
	ZMBMAM2165_Sennar	ACCACTTTGGCTTCGAAGCAGCTGCCTGATACTGACATTTCGTAGACGTAGTATGACTTC
	ZMBMAM8836_Tunis	ACCACTTTGGCTTCGAAGCAGCTGCCTGATACTGACATTTCGTAGACGTAGTATGACTTT
	ZMBMAM8838_Tripoli	ACCACTTTGGCTTCGAAGCAGCTGCCTGATACTGACATTTCGTAGACGTAGTATGACTTT
	ZMBMAM8837_Tripoli	ACCACTTTGGCTTCGAAGCAGCTGCCTGATACTGACATTTCGTAGACGTAGTATGACTTT
	IZW607_10	ACCACTTTGGCTTCGAAGCAGCTGCCTGATACTGACATTTCGTAGACGTAGTATGACTTT
	Zoo_France_JN632591	ACCACTTTGGCTTCGAAGCAGCTGCCTGATACTGACATTTCGTAGACGTAGTATGACTTT
	ZMBMAM8839_Tripoli	ACCACTTTGGCTTCGAAGCAGCTGCCTGATACTGACATTTCGTAGACGTAGTATGACTTT
	ZMBMAM8840_Tripoli	ACCACTTTGGCTTCGAAGCAGCTGCCTGATACTGACATTTCGTAGACGTAGTATGACTTT
	ZMBMAM7424_Tunis_Gabes	ACCACTTTGGCTTCGAAGCAGCTGCCTGATACTGACATTTCGTAGACGTAGTATGACTTT
	ZMBMAM35370_Dakhla	ACCACTTTGGCTTCGAAGCAGCTGCCTGATACTGACATTTCGTAGACGTAGTATGACTTT

	ZMBMAM2166_Sennar	TCCTCTATGTTTCAATTTATTGATGAGGATCATGTTCTTTTAGTATTAATTAGTACAACC
	ZMBMAM2167_Sennar	TCCTCTATGTTTCAATTTATTGATGAGGATCATGTTCTTTTAGTATTAATTAGTACAACC
	ZMBMAM2165_Sennar	TCCTCTATGTTTCAATTTATTGATGAGGATCATGTTCTTTTAGTATTAATTAGTACAACC
	ZMBMAM8836_Tunis	TCCTCTATGTTTCAATTTATTGATGAGGATCATGTTCTTTTAGTATTAATTAGTACAACC
	ZMBMAM8838_Tripoli	TCCTCTATGTTTCAATTTATTGATGAGGATCATGTTCTTTTAGTATTAATTAGTACAACC
	ZMBMAM8837_Tripoli	TCCTCTATGTTTCAATTTATTGATGAGGATCATGTTCTTTTAGTATTAATTAGTACAACC
	IZW607_10	TCCTCTATGTTTCAATTTATTGATGAGGATCATGTTCTTTTAGTATTAATTAGTACAACC
	Zoo_France_JN632591	TCCTCTATGTTTCAATTTATTGATGAGGATCATGTTCTTTTAGTATTAATTAGTACAACT
	ZMBMAM8839_Tripoli	TCCTCTATGTTTCAATTTATTGATGAGGATCATGTTCTTTTAGTATTAATTAGTACAACC
	ZMBMAM8840_Tripoli	TCCTCTATGTTTCAATTTATTGATGAGGATCATGTTCTTTTAGTATTAATTAGTACAACC
	ZMBMAM7424_Tunis_Gabes	TCCTCTATGTTTCAATTTATTGATGAGGATCATGTTCTTTTAGTATTAATTAGTACAACC
	ZMBMAM35370_Dakhla	TCCTCTATGTTTCAATTTATTGATGAGGATCATGTTCTTTTAGTATTAATTAGTACAACC

	ZMBMAM2166_Sennar	GACTTCCAATCAGTTAGTTTCGGTCCAATCCGAAAAAGAATAATAAACCTAATAATAGCT
	ZMBMAM2167_Sennar	GACTTCCAATCAGTTAGTTTCGGTCCAATCCGAAAAAGAATAATAAACCTAATAATAGCT
	ZMBMAM2165_Sennar	GACTTCCAATCAGTTAGTTTCGGTCCAATCCGAAAAAGAATAATAAACCTAATAATAGCT
	ZMBMAM8836_Tunis	GACTTCCAATCAGTTAGTTTCGGTCCAATCCGAAAAAGAATAATAAACCTAATAATAGCT
	ZMBMAM8838_Tripoli	GACTTCCAATCAGTTAGTTTCGGTCCAATCCGAAAAAGAATAATAAACCTAATAATAGCT
	ZMBMAM8837_Tripoli	GACTTCCAATCAGTTAGTTTCGGTCCAATCCGAAAAAGAATAATAAACCTAATAATAGCT
	IZW607_10	GACTTCCAATCAGTTAGTTTCGGTCCAATCCGAAAAAGAATAATAAACCTAATAATAGCT
	Zoo_France_JN632591	GACTTCCAATCAGTTAGTTTCGGTCCAATCCGAAAAAGAATAATAAACCTAATAATAGCT
	ZMBMAM8839_Tripoli	GACTTCCAATCAGTTAGTTTCGGTCCAATCCGAAAAAGAATAATAAACCTAATAATAGCT
	ZMBMAM8840_Tripoli	GACTTCCAATCAGTTAGTTTCGGTCCAATCCGAAAAAGAATAATAAACCTAATAATAGCT
	ZMBMAM7424_Tunis_Gabes	GACTTCCAATCAGTTAGTTTCGGTCCAATCCGAAAAAGAATAATAAACCTAATAATAGCT
	ZMBMAM35370_Dakhla	GACTTCCAATCAGTTAGTTTCGGTCCAATCCGAAAAAGAATAATAAACCTAATAATAGCT

	ZMBMAM2166_Sennar	CTCCTAACCAACCTCACACTAACCACACTACTCGTCACTATCGCATTCTGACTTCCCCAG
	ZMBMAM2167_Sennar	CTCCTAACCAACCTCACACTAACCACACTACTCGTCACTATCGCATTCTGACTTCCCCAG
	ZMBMAM2165_Sennar	CTCCTAACCAACCTCACACTAACCACACTACTCGTCACTATCGCATTCTGACTTCCCCAG
	ZMBMAM8836_Tunis	CTCCTAACCAACCTCACACTAACCACACTACTCGTCACTATCGCATTCTGACTTCCCCAG
	ZMBMAM8838_Tripoli	CTCCTAACCAACCTCACACTAACCACACTACTCGTCACTATCGCATTCTGACTTCCCCAG
	ZMBMAM8837_Tripoli	CTCCTAACCAACCTCACACTAACCACACTACTCGTCACTATCGCATTCTGACTTCCCCAG
	IZW607_10	CTCCTAACCAACCTCACACTAACCACACTACTCGTCACTATCGCATTCTGACTTCCCCAG
	Zoo_France_JN632591	CTCCTAACCAACCTCACACTAACCACACTACTCGTCACTATCGCATTCTGACTTCCCCAG
	ZMBMAM8839_Tripoli	CTCCTAACCAACCTCACACTAACCACACTACTCGTCACTATCGCATTCTGACTTCCCCAG
	ZMBMAM8840_Tripoli	CTCCTAACCAACCTCACACTAACCACACTACTCGTCACTATCGCATTCTGACTTCCCCAG
	ZMBMAM7424_Tunis_Gabes	CTCCTAACCAACCTCACACTAACCACACTACTCGTCACTATCGCATTCTGACTTCCCCAG
	ZMBMAM35370_Dakhla	CTCCTAACCAACCTCACACTAACCACACTACTCGTCACTATCGCATTCTGACTTCCCCAG

	ZMBMAM2166_Sennar	TTAAATGTATACTCAGAAAAAACAAGTCCATACGAATGCGGATTTGACCCTATGGGATCA
	ZMBMAM2167_Sennar	TTAAATGTATACTCAGAAAAAACAAGTCCATACGAATGCGGATTTGACCCTATGGGATCA
	ZMBMAM2165_Sennar	TTAAATGTATACTCAGAAAAAACAAGTCCATACGAATGCGGATTTGACCCTATGGGATCA
	ZMBMAM8836_Tunis	TTAAATGTATACTCAGAAAAAACAAGTCCATACGAATGCGGATTTGACCCTATGGGATCA
	ZMBMAM8838_Tripoli	TTAAATGTATACTCAGAAAAAACAAGTCCATACGAATGCGGATTTGACCCTATGGGATCA
	ZMBMAM8837_Tripoli	TTAAATGTATACTCAGAAAAAACAAGTCCATACGAATGCGGATTTGACCCTATGGGATCA
	IZW607_10	TTAAATGTATACTCAGAAAAAACAAGTCCATACGAATGCGGATTTGACCCTATGGGATCA
	Zoo_France_JN632591	TTAAATGTATACTCAGAAAAAACAAGTCCATACGAATGCGGATTTGACCCTATGGGATCA
	ZMBMAM8839_Tripoli	TTAAATGTATACTCAGAAAAAACAAGTCCATACGAATGCGGATTTGACCCTATGGGATCA
	ZMBMAM8840_Tripoli	TTAAATGTATACTCAGAAAAAACAAGTCCATACGAATGCGGATTTGACCCTATGGGATCA
	ZMBMAM7424_Tunis_Gabes	TTAAATGTATACTCAGAAAAAACAAGTCCATACGAATGCGGATTTGACCCTATGGGATCA
	ZMBMAM35370_Dakhla	TTAAATGTATACTCAGAAAAAACAAGTCCATACGAATGCGGATTTGACCCTATGGGATCA

	ZMBMAM2166_Sennar	GCCCGCCTCCCTTTCTCCATAAAATTTTTCCTAGTAGCTATCACATTTCTCCTCTTTGAC
	ZMBMAM2167_Sennar	GCCCGCCTCCCTTTCTCCATAAAATTTTTCCTAGTAGCTATCACATTTCTCCTCTTTGAC
	ZMBMAM2165_Sennar	GCCCGCCTCCCTTTCTCCATAAAATTTTTCCTAGTAGCTATCACATTTCTCCTCTTTGAC
	ZMBMAM8836_Tunis	GCCCGCCTCCCTTTCTCCATAAAATTTTTCCTAGTAGCTATCACATTTCTCCTCTTTGAC
	ZMBMAM8838_Tripoli	GCCCGCCTCCCTTTCTCCATAAAATTTTTCCTAGTAGCTATCACATTTCTCCTCTTTGAC
	ZMBMAM8837_Tripoli	GCCCGCCTCCCTTTCTCCATAAAATTTTTCCTAGTAGCTATCACATTTCTCCTCTTTGAC
	IZW607_10	GCCCGCCTCCCTTTCTCCATAAAATTTTTCCTAGTAGCTATCACATTTCTCCTCTTTGAC
	Zoo_France_JN632591	GCCCGCCTCCCTTTCTCCATAAAATTTTTCCTAGTAGCTATCACATTTCTCCTCTTTGAC
	ZMBMAM8839_Tripoli	GCCCGCCTCCCTTTCTCCATAAAATTTTTCCTAGTAGCTATCACATTTCTCCTCTTTGAC
	ZMBMAM8840_Tripoli	GCCCGCCTCCCTTTCTCCATAAAATTTTTCCTAGTAGCTATCACATTTCTCCTCTTTGAC
	ZMBMAM7424_Tunis_Gabes	GCCCGCCTCCCTTTCTCCATAAAATTTTTCCTAGTAGCTATCACATTTCTCCTCTTTGAC
	ZMBMAM35370_Dakhla	GCCCGCCTCCCTTTCTCCATAAAATTTTTCCTAGTAGCTATCACATTTCTCCTCTTTGAC

	ZMBMAM2166_Sennar	TTAGAAATTGCACTACTCCTACCACTACCATGAGCCTCACAAACAACAAACCTAAACACG
	ZMBMAM2167_Sennar	TTAGAAATTGCACTACTCCTACCACTACCATGAGCCTCACAAACAACAAACCTAAACACG
	ZMBMAM2165_Sennar	TTAGAAATTGCACTACTCCTACCACTACCATGAGCCTCACAAACAACAAACCTAAACACG
	ZMBMAM8836_Tunis	TTAGAAATTGCACTACTCCTACCACTACCATGAGCCTCACAAACAACAAACCTAAACACG
	ZMBMAM8838_Tripoli	TTAGAAATTGCACTACTCCTACCACTACCATGAGCCTCACAAACAACAAACCTAAACACG
	ZMBMAM8837_Tripoli	TTAGAAATTGCACTACTCCTACCACTACCATGAGCCTCACAAACAACAAACCTAAACACG
	IZW607_10	TTAGAAATTGCACTACTCCTACCACTACCATGAGCCTCACAAACAACAAACCTAAACACG
	Zoo_France_JN632591	TTAGAAATTGCACTACTCCTACCACTACCATGAGCCTCACAAACAACAAACCTAAACACG
	ZMBMAM8839_Tripoli	TTAGAAATTGCACTACTCCTACCACTACCATGAGCCTCACAAACAACAAACCTAAACACG
	ZMBMAM8840_Tripoli	TTAGAAATTGCACTACTCCTACCACTACCATGAGCCTCACAAACAACAAACCTAAACACG
	ZMBMAM7424_Tunis_Gabes	TTAGAAATTGCACTACTCCTACCACTACCATGAGCCTCACAAACAACAAACCTAAACACG
	ZMBMAM35370_Dakhla	TTAGAAATTGCACTACTCCTACCACTACCATGAGCCTCACAAACAACAAACCTAAACACG

	ZMBMAM2166_Sennar	ATGCTTACCATAGCCCTCCTCCTAATCTTTCTACTAGCTGTTAGTCTAGCCTACGAATGA
	ZMBMAM2167_Sennar	ATGCTTACCATAGCCCTCCTCCTAATCTTTCTACTAGCTGTTAGTCTAGCCTACGAATGA
	ZMBMAM2165_Sennar	ATGCTTACCATAGCCCTCCTCCTAATCTTTCTACTAGCTGTTAGTCTAGCCTACGAATGA
	ZMBMAM8836_Tunis	ATGCTTACCATAGCCCTCCTCCTAATCTTTCTACTAGCTGTTAGTCTAGCCTACGAATGA
	ZMBMAM8838_Tripoli	ATGCTTACCATAGCCCTCCTCCTAATCTTTCTACTAGCTGTTAGTCTAGCCTACGAATGA
	ZMBMAM8837_Tripoli	ATGCTTACCATAGCCCTCCTCCTAATCTTTCTACTAGCTGTTAGTCTAGCCTACGAATGA
	IZW607_10	ATGCTTACCATAGCCCTCCTCCTAATCTTTCTACTAGCTGTTAGTCTAGCCTACGAATGA
	Zoo_France_JN632591	ATGCTTACCATAGCCCTCCTCCTAATCTTTCTACTAGCTGTTAGTCTAGCCTACGAATGA
	ZMBMAM8839_Tripoli	ATGCTTACCATAGCCCTCCTCCTAATCTTTCTACTAGCTGTTAGTCTAGCCTACGAATGA
	ZMBMAM8840_Tripoli	ATGCTTACCATAGCCCTCCTCCTAATCTTTCTACTAGCTGTTAGTCTAGCCTACGAATGA
	ZMBMAM7424_Tunis_Gabes	ATGCTTACCATAGCCCTCCTCCTAATCTTTCTACTAGCTGTTAGTCTAGCCTACGAATGA
	ZMBMAM35370_Dakhla	ATGCTTACCATAGCCCTCCTCCTAATCTTTCTACTAGCTGTTAGTCTAGCCTACGAATGA

	ZMBMAM2166_Sennar	ACCCAAAAAGGACTAGAATGAACTGAATATGGTACTTAGTTTAAAATAAAATAAATGATT
	ZMBMAM2167_Sennar	ACCCAAAAAGGACTAGAATGAACTGAATATGGTACTTAGTTTAAAATAAAATAAATGATT
	ZMBMAM2165_Sennar	ACCCAAAAAGGACTAGAATGAACTGAATATGGTACTTAGTTTAAAATAAAATAAATGATT
	ZMBMAM8836_Tunis	ACCCAAAAAGGACTAGAATGAACTGAATATGGTACTTAGTTTAAAATAAAATAAATGATT
	ZMBMAM8838_Tripoli	ACCCAAAAAGGACTAGAATGAACTGAATATGGTACTTAGTTTAAAATAAAATAAATGATT
	ZMBMAM8837_Tripoli	ACCCAAAAAGGACTAGAATGAACTGAATATGGTACTTAGTTTAAAATAAAATAAATGATT
	IZW607_10	ACCCAAAAAGGACTAGAATGAACTGAATATGGTACTTAGTTTAAAATAAAATAAATGATT
	Zoo_France_JN632591	ACCCAAAAAGGACTAGAATGAACTGAATATGGTACTTAGTTTAAAATAAAATAAATGATT
	ZMBMAM8839_Tripoli	ACCCAAAAAGGACTAGAATGAACTGAATATGGTACTTAGTTTAAAATAAAATAAATGATT
	ZMBMAM8840_Tripoli	ACCCAAAAAGGACTAGAATGAACTGAATATGGTACTTAGTTTAAAATAAAATAAATGATT
	ZMBMAM7424_Tunis_Gabes	ACCCAAAAAGGACTAGAATGAACTGAATATGGTACTTAGTTTAAAATAAAATAAATGATT
	ZMBMAM35370_Dakhla	ACCCAAAAAGGACTAGAATGAACTGAATATGGTACTTAGTTTAAAATAAAATAAATGATT

	ZMBMAM2166_Sennar	TCGACTCATTAGATTATGATTAAACTCATAATTACCAAATGTCCCTCGTACACATAAATA
	ZMBMAM2167_Sennar	TCGACTCATTAGATTATGATTAAACTCATAATTACCAAATGTCCCTCGTACACATAAATA
	ZMBMAM2165_Sennar	TCGACTCATTAGATTATGATTAAACTCATAATTACCAAATGTCCCTCGTACACATAAATA
	ZMBMAM8836_Tunis	TCGACTCATTAGATTATGATTAAACTCATAATTACCAAATGTCCCTCGTACACATAAATA
	ZMBMAM8838_Tripoli	TCGACTCATTAGATTATGATTAAACTCATAATTACCAAATGTCCCTCGTACACATAAATA
	ZMBMAM8837_Tripoli	TCGACTCATTAGATTATGATTAAACTCATAATTACCAAATGTCCCTCGTACACATAAATA
	IZW607_10	TCGACTCATTAGATTATGATTAAACTCATAATTACCAAATGTCCCTCGTACACATAAATA
	Zoo_France_JN632591	TCGACTCATTAGATTATGATTAAACTCATAATTACCAAATGTCCCTCGTACACATAAATA
	ZMBMAM8839_Tripoli	TCGACTCATTAGATTATGATTAAACTCATAATTACCAAATGTCCCTCGTACACATAAATA
	ZMBMAM8840_Tripoli	TCGACTCATTAGATTATGATTAAACTCATAATTACCAAATGTCCCTCGTACACATAAATA
	ZMBMAM7424_Tunis_Gabes	TCGACTCATTAGATTATGATTAAACTCATAATTACCAAATGTCCCTCGTACACATAAATA
	ZMBMAM35370_Dakhla	TCGACTCATTAGATTATGATTAAACTCATAATTACCAAATGTCCCTCGTACACATAAATA

	ZMBMAM2166_Sennar	TTATAGTAGCGTTCGCAGTATCTCTTACAGGACTACTAATATATCGATCTCACTTGATGT
	ZMBMAM2167_Sennar	TTATAGTAGCGTTCGCAGTATCTCTTACAGGACTACTAATATATCGATCTCACTTGATGT
	ZMBMAM2165_Sennar	TTATAGTAGCGTTCGCAGTATCTCTTACAGGACTACTAATATATCGATCTCACTTGATGT
	ZMBMAM8836_Tunis	TTATAGTAGCGTTCGCAGTATCTCTTACAGGACTACTAATATATCGATCTCACTTGATGT
	ZMBMAM8838_Tripoli	TTATAGTAGCGTTCGCAGTATCTCTTACAGGACTACTAATATATCGATCTCACTTGATGT
	ZMBMAM8837_Tripoli	TTATAGTAGCGTTCGCAGTATCTCTTACAGGACTACTAATATATCGATCTCACTTGATGT
	IZW607_10	TTATAGTAGCGTTCGCAGTATCTCTTACAGGACTACTAATATATCGATCTCACTTGATGT
	Zoo_France_JN632591	TTATAGTAGCGTTCGCAGTATCTCTTACAGGACTACTAATATATCGATCTCACTTGATGT
	ZMBMAM8839_Tripoli	TTATAGTGGCGTTCGCAGTATCTCTTACAGGACTACTAATATATCGATCTCACTTGATGT
	ZMBMAM8840_Tripoli	TTATAGTAGCGTTCGCAGTATCTCTTACAGGACTACTAATATATCGATCTCACTTGATGT
	ZMBMAM7424_Tunis_Gabes	TTATAGTAGCGTTCGCAGTATCTCTTACAGGACTACTAATATATCGATCTCACTTGATGT
	ZMBMAM35370_Dakhla	TTATAGTAGCGTTCGCAGTATCTCTTACAGGACTACTAATATATCGATCTCACTTGATGT

	ZMBMAM2166_Sennar	CATCCCTTTTATGTCTTGAAGGAATGATATTATCCCTATTCATTATAGCCACCTTAATAA
	ZMBMAM2167_Sennar	CATCCCTTTTATGTCTTGAAGGAATGATATTATCCCTATTCATTATAGCCACCTTAATAA
	ZMBMAM2165_Sennar	CATCCCTTTTATGTCTTGAAGGAATGATATTATCCCTATTCATTATAGCCACCTTAATAA
	ZMBMAM8836_Tunis	CATCCCTTTTATGTCTTGAAGGAATGATATTATCCCTATTCATTATAGCCACCTTAATAA
	ZMBMAM8838_Tripoli	CATCCCTTTTATGTCTTGAAGGAATGATATTATCCCTATTCATTATAGCCACCTTAATAA
	ZMBMAM8837_Tripoli	CATCCCTTTTATGTCTTGAAGGAATGATATTATCCCTATTCATTATAGCCACCTTAATAA
	IZW607_10	CATCCCTTTTATGTCTTGAAGGAATGATATTATCCCTATTCATTATAGCCACCTTAATAA
	Zoo_France_JN632591	CATCCCTTTTATGTCTTGAAGGAATGATATTATCCCTATTCATTATAGCCACCTTAATAA
	ZMBMAM8839_Tripoli	CATCCCTTTTATGTCTTGAAGGAATGATATTATCCCTATTCATTATAGCCACCTTAATAA
	ZMBMAM8840_Tripoli	CATCCCTTTTATGTCTTGAAGGAATGATATTATCCCTATTCATTATAGCCACCTTAATAA
	ZMBMAM7424_Tunis_Gabes	CATCCCTTTTATGTCTTGAAGGAATGATATTATCCCTATTCATTATAGCCACCTTAATAA
	ZMBMAM35370_Dakhla	CATCCCTTTTATGTCTTGAAGGAATGATATTATCCCTATTCATTATAGCCACCTTAATAA

	ZMBMAM2166_Sennar	TCCTAAATTCACACTTCACCCTAGCTAGCATAATACCCATCATCCTACTAGTATTCGCAG
	ZMBMAM2167_Sennar	TCCTAAATTCACACTTCACCCTAGCTAGCATAATACCCATCATCCTACTAGTATTCGCAG
	ZMBMAM2165_Sennar	TCCTAAATTCACACTTCACCCTAGCTAGCATAATACCCATCATCCTACTAGTATTCGCAG
	ZMBMAM8836_Tunis	TCCTAAATTCACACTTCACCCTAGCTAGCATAATACCCATCATCCTACTAGTATTCGCAG
	ZMBMAM8838_Tripoli	TCCTAAATTCACACTTCACCCTAGCTAGCATAATACCCATCATCCTACTAGTATTCGCAG
	ZMBMAM8837_Tripoli	TCCTAAATTCACACTTCACCCTAGCTAGCATAATACCCATCATCCTACTAGTATTCGCAG
	IZW607_10	TCCTAAATTCACACTTCACCCTAGCTAGCATAATACCCATCATCCTACTAGTATTCGCAG
	Zoo_France_JN632591	TCCTAAATTCACACTTCACCCTAGCTAGCATAATACCCATCATCCTACTAGTATTCGCAG
	ZMBMAM8839_Tripoli	TCCTAAATTCACACTTCACCCTAGCTAGCATAATACCCATCATCCTACTAGTATTCGCAG
	ZMBMAM8840_Tripoli	TCCTAAATTCACACTTCACCCTAGCTAGCATAATACCCATCATCCTACTAGTATTCGCAG
	ZMBMAM7424_Tunis_Gabes	TCCTAAATTCACACTTCACCCTAGCTAGCATAATACCCATCATCCTACTAGTATTCGCAG
	ZMBMAM35370_Dakhla	TCCTAAATTCACACTTCACCCTAGCTAGCATAATACCCATCATCCTACTAGTATTCGCAG

	ZMBMAM2166_Sennar	CCTGCGAAGCAGCGCTAGGCCTATCCCTACTAGTTATGGTGTCAAACACATATGGCACTG
	ZMBMAM2167_Sennar	CCTGCGAAGCAGCGCTAGGCCTATCCCTACTAGTTATGGTGTCAAACACATATGGCACTG
	ZMBMAM2165_Sennar	CCTGCGAAGCAGCGCTAGGCCTATCCCTACTAGTTATGGTGTCAAACACATATGGCACTG
	ZMBMAM8836_Tunis	CCTGCGAAGCAGCGCTAGGCCTATCCCTACTAGTTATGGTGTCAAACACATATGGCACTG
	ZMBMAM8838_Tripoli	CCTGCGAAGCAGCGCTAGGCCTATCCCTACTAGTTATGGTGTCAAACACATATGGCACTG
	ZMBMAM8837_Tripoli	CCTGCGAAGCAGCGCTAGGCCTATCCCTACTAGTTATGGTGTCAAACACATATGGCACTG
	IZW607_10	CCTGCGAAGCAGCGCTAGGCCTATCCCTACTAGTTATGGTGTCAAACACATATGGCACTG
	Zoo_France_JN632591	CCTGCGAAGCAGCGCTAGGCCTATCCCTACTAGTTATGGTGTCAAACACATATGGCACTG
	ZMBMAM8839_Tripoli	CCTGCGAAGCAGCGCTAGGCCTATCCCTACTAGTTATGGTGTCAAACACATATGGCACTG
	ZMBMAM8840_Tripoli	CCTGCGAAGCAGCGCTAGGCCTATCCCTACTAGTTATGGTGTCAAACACATATGGCACTG
	ZMBMAM7424_Tunis_Gabes	CCTGCGAAGCAGCGCTAGGCCTATCCCTACTAGTTATGGTGTCAAACACATATGGCACTG
	ZMBMAM35370_Dakhla	CCTGCGAAGCAGCGCTAGGCCTATCCCTACTAGTTATGGTGTCAAACACATATGGCACTG

	ZMBMAM2166_Sennar	ATTACGTACAAAACCTTAATTTACTACAATGCTAAAATATATTGTCCCCACAGCAATACT
	ZMBMAM2167_Sennar	ATTACGTACAAAACCTTAATTTACTACAATGCTAAAATATATTGTCCCCACAGCAATACT
	ZMBMAM2165_Sennar	ATTACGTACAAAACCTTAATTTACTACAATGCTAAAATATATTGTCCCCACAGCAATACT
	ZMBMAM8836_Tunis	ATTACGTACAAAACCTTAATTTACTACAATGCTAAAATATATTGTCCCCACAGCAATACT
	ZMBMAM8838_Tripoli	ATTACGTACAAAACCTTAATTTACTACAATGCTAAAATATATTGTCCCCACAGCAATACT
	ZMBMAM8837_Tripoli	ATTACGTACAAAACCTTAATTTACTACAATGCTAAAATATATTGTCCCCACAGCAATACT
	IZW607_10	ATTACGTACAAAACCTTAATTTACTACAATGCTAAAATATATTGTCCCCACAGCAATACT
	Zoo_France_JN632591	ATTACGTACAAAACCTTAATTTACTACAATGCTAAAATATATTGTCCCCACAGCAATACT
	ZMBMAM8839_Tripoli	ATTACGTACAAAACCTTAATTTACTACAATGCTAAAATATATTGTCCCCACAGCAATACT
	ZMBMAM8840_Tripoli	ATTACGTACAAAACCTTAATTTACTACAATGCTAAAATATATTGTCCCCACAGCAATACT
	ZMBMAM7424_Tunis_Gabes	ATTACGTGCAAAACCTTAATTTACTACAATGCTAAAATATATTGTCCCCACAGCAATACT
	ZMBMAM35370_Dakhla	ATTACGTGCAAAACCTTAATTTACTACAATGCTAAAATATATTGTCCCCACAGCAATACT

	ZMBMAM2166_Sennar	TATACCCCTGACCTGATTATCAAAAAACAACATAATCTGAGTTAACCCCACCCTCCACAG
	ZMBMAM2167_Sennar	TATACCCCTGACCTGATTATCAAAAAACAACATAATCTGAGTTAACCCCACCCTCCACAG
	ZMBMAM2165_Sennar	TATACCCCTGACCTGATTATCAAAAAACAACATAATCTGAGTTAACCCCACCCTCCACAG
	ZMBMAM8836_Tunis	TATACCCCTGACCTGATTATCAAAAAACAACATAATCTGAGTTAACCCCACCCTCCACAG
	ZMBMAM8838_Tripoli	TATACCCCTGACCTGATTATCAAAAAACAACATAATCTGAGTTAACCCCACCCTCCACAG
	ZMBMAM8837_Tripoli	TATACCCCTGACCTGATTATCAAAAAACAACATAATCTGAGTTAACCCCACCCTCCACAG
	IZW607_10	TATACCCCTGACCTGATTATCAAAAAACAACATAATCTGAGTTAACCCCACCCTCCACAG
	Zoo_France_JN632591	TATACCCCTGACCTGATTATCAAAAAACAACATAATCTGAGTTAACCCCACCCTCCACAG
	ZMBMAM8839_Tripoli	TATACCCCTGACCTGATTATCAAAAAACAACATAATCTGAGTTAACCCCACCCTCCACAG
	ZMBMAM8840_Tripoli	TATACCCCTGACCTGATTATCAAAAAACAACATAATCTGAGTTAACCCCACCCTCCACAG
	ZMBMAM7424_Tunis_Gabes	TATACCCCTGACCTGATTATCAAAAAACAACATAATCTGAGTTAACCCCACCCTCCACAG
	ZMBMAM35370_Dakhla	TATACCCCTGACCTGATTATCAAAAAACAACATAATCTGAGTTAACCCCACCCTCCACAG

	ZMBMAM2166_Sennar	CCTGTTAATCAGCCTCACAAGTCTACTCCTTATAAATCAATTCAACGATAACAGTCTCAA
	ZMBMAM2167_Sennar	CCTGTTAATCAGCCTCACAAGTCTACTCCTTATAAATCAATTCAACGATAACAGTCTCAA
	ZMBMAM2165_Sennar	CCTGTTAATCAGCCTCACAAGTCTACTCCTTATAAATCAATTCAACGATAACAGTCTCAA
	ZMBMAM8836_Tunis	CCTGTTAATCAGCCTCACAAGTCTACTCCTTATAAATCAATTCAACGATAACAGTCTCAA
	ZMBMAM8838_Tripoli	CCTGTTAATCAGCCTCACAAGTCTACTCCTTATAAATCAATTCAACGATAACAGTCTCAA
	ZMBMAM8837_Tripoli	CCTGTTAATCAGCCTCACAAGTCTACTCCTTATAAATCAATTCAACGATAACAGTCTCAA
	IZW607_10	CCTGTTAATCAGCCTCACAAGTCTACTCCTTATAAATCAATTCAACGATAACAGTCTCAA
	Zoo_France_JN632591	CCTGTTAATCAGCCTCACAAGTCTACTCCTTATAAATCAATTCAACGATAACAGTCTCAA
	ZMBMAM8839_Tripoli	CCTGTTAATCAGCCTCACAAGTCTACTCCTTATAAATCAATTCAACGATAACAGTCTCAA
	ZMBMAM8840_Tripoli	CCTGTTAATCAGCCTCACAAGTCTACTCCTTATAAATCAATTCAACGATAACAGTCTCAA
	ZMBMAM7424_Tunis_Gabes	CCTGTTAATCAGCCTCACAAGTCTACTCCTTATAAATCAATTCAACGATAACAGTCTCAA
	ZMBMAM35370_Dakhla	CCTGTTAATCAGCCTCACAAGTCTACTCCTTATAAATCAATTCAACGATAACAGTCTCAA

	ZMBMAM2166_Sennar	TTTTTCATTAGTCTTCTTCTCCGATTCTCTATCCACACCACTACTTATTCTAACTATATG
	ZMBMAM2167_Sennar	TTTTTCATTAGTCTTCTTCTCCGATTCTCTATCCACACCACTACTTATTCTAACTATATG
	ZMBMAM2165_Sennar	TTTTTCATTAGTCTTCTTCTCCGATTCTCTATCCACACCACTACTTATTCTAACTATATG
	ZMBMAM8836_Tunis	TTTTTCATTAGTCTTCTTCTCCGATTCTCTATCCACACCACTACTTATTCTAACTATATG
	ZMBMAM8838_Tripoli	TTTTTCATTAGTCTTCTTCTCCGATTCTCTATCCACACCACTACTTATTCTAACTATATG
	ZMBMAM8837_Tripoli	TTTTTCATTAGTCTTCTTCTCCGATTCTCTATCCACACCACTACTTATTCTAACTATATG
	IZW607_10	TTTTTCATTAGTCTTCTTCTCCGATTCTCTATCCACACCACTACTTATTCTAACTATATG
	Zoo_France_JN632591	TTTTTCATTAGTCTTCTTCTCCGATTCTCTATCCACACCACTACTTATTCTAACTATATG
	ZMBMAM8839_Tripoli	TTTTTCATTAGTCTTCTTCTCCGATTCTCTATCCACACCACTACTTATTCTAACTATATG
	ZMBMAM8840_Tripoli	TTTTTCATTAGTCTTCTTCTCCGATTCTCTATCCACACCACTACTTATTCTAACTATATG
	ZMBMAM7424_Tunis_Gabes	TTTTTCATTAGTCTTCTTCTCCGATTCTCTATCCACACCACTACTTATTCTAACTATATG
	ZMBMAM35370_Dakhla	TTTTTCATTAGTCTTCTTCTCCGATTCTCTATCCACACCACTACTTATTCTAACTATATG

	ZMBMAM2166_Sennar	ACTTCTCCCTCTAATATTAATAGCTAGCCAGCATCACCTATCAAAAGAAAACCTAACCCG
	ZMBMAM2167_Sennar	ACTTCTCCCTCTAATATTAATAGCTAGCCAGCATCACCTATCAAAAGAAAACCTAACCCG
	ZMBMAM2165_Sennar	ACTTCTCCCTCTAATATTAATAGCTAGCCAGCATCACCTATCAAAAGAAAACCTAACCCG
	ZMBMAM8836_Tunis	ACTTCTCCCTCTAATATTAATAGCTAGCCAGCATCACCTATCAAAAGAAAACCTAACCCG
	ZMBMAM8838_Tripoli	ACTTCTCCCTCTAATATTAATAGCTAGCCAGCATCACCTATCAAAAGAAAACCTAACCCG
	ZMBMAM8837_Tripoli	ACTTCTCCCTCTAATATTAATAGCTAGCCAGCATCACCTATCAAAAGAAAACCTAACCCG
	IZW607_10	ACTTCTCCCTCTAATATTAATAGCTAGCCAGCATCACCTATCAAAAGAAAACCTAACCCG
	Zoo_France_JN632591	ACTTCTCCCTCTAATATTAATAGCTAGCCAGCATCACCTATCAAAAGAAAACCTAACCCG
	ZMBMAM8839_Tripoli	ACTTCTCCCTCTAATATTAATAGCTAGCCAGCATCACCTATCAAAAGAAAACCTAACCCG
	ZMBMAM8840_Tripoli	ACTTCTCCCTCTAATATTAATAGCTAGCCAGCATCACCTATCAAAAGAAAACCTAACCCG
	ZMBMAM7424_Tunis_Gabes	ACTTCTCCCTCTAATATTAATAGCTAGCCAGCATCACCTATCAAAAGAAAACCTAACCCG
	ZMBMAM35370_Dakhla	ACTTCTCCCTCTAATATTAATAGCTAGCCAGCATCACCTATCAAAAGAAAACCTAACCCG

	ZMBMAM2166_Sennar	AAAAAAACTATTTATCTCCATACTAATTCTATTACAATTATTTCTAATCATAACATTCAC
	ZMBMAM2167_Sennar	AAAAAAACTATTTATCTCCATACTAATTCTATTACAATTATTTCTAATCATAACATTCAC
	ZMBMAM2165_Sennar	AAAAAAACTATTTATCTCCATACTAATTCTATTACAATTATTTCTAATCATAACATTCAC
	ZMBMAM8836_Tunis	AAAAAAACTATTTATCTCCATACTAATTCTATTACAATTATTTCTAATCATAACATTCAC
	ZMBMAM8838_Tripoli	AAAAAAACTATTTATCTCCATACTAATTCTATTACAATTATTTCTAATCATAACATTCAC
	ZMBMAM8837_Tripoli	AAAAAAACTATTTATCTCCATACTAATTCTATTACAATTATTTCTAATCATAACATTCAC
	IZW607_10	AAAAAAACTATTTATCTCCATACTAATTCTATTACAATTATTTCTAATCATAACATTCAC
	Zoo_France_JN632591	AAAAAAACTATTTATCTCCATACTAATTCTATTACAATTATTTCTAATCATAACATTCAC
	ZMBMAM8839_Tripoli	AAAAAAACTATTTATCTCCATACTAATTCTATTACAATTATTTCTAATCATAACATTCAC
	ZMBMAM8840_Tripoli	AAAAAAACTATTTATCTCCATACTAATTCTATTACAATTATTTCTAATCATAACATTCAC
	ZMBMAM7424_Tunis_Gabes	AAAAAAACTATTTATCTCCATACTAATTCTATTACAATTATTTCTAATCATAACATTCAC
	ZMBMAM35370_Dakhla	AAAAAAACTATTTATCTCCATACTAATTCTATTACAATTATTTCTAATCATAACATTCAC

	ZMBMAM2166_Sennar	TGCTGCAGAACTAATCTTCTTTTATATTTTATTCGAAGCAACACTAGTCCCAACACTCAT
	ZMBMAM2167_Sennar	TGCTGCAGAACTAATCTTCTTTTATATTTTATTCGAAGCAACACTAGTCCCAACACTCAT
	ZMBMAM2165_Sennar	TGCTGCAGAACTAATCTTCTTTTATATTTTATTCGAAGCAACACTAGTCCCAACACTCAT
	ZMBMAM8836_Tunis	TGCTGCAGAACTAATCTTCTTTTATATTTTATTCGAAGCAACACTAGTCCCAACACTCAT
	ZMBMAM8838_Tripoli	TGCTGCAGAACTAATCTTCTTTTATATTTTATTCGAAGCAACACTAGTCCCAACACTCAT
	ZMBMAM8837_Tripoli	TGCTGCAGAACTAATCTTCTTTTATATTTTATTCGAAGCAACACTAGTCCCAACACTCAT
	IZW607_10	TGCTGCAGAACTAATCTTCTTTTATATTTTATTCGAAGCAACACTAGTCCCAACACTCAT
	Zoo_France_JN632591	TGCTGCAGAACTAATCTTCTTTTATATTTTATTCGAAGCAACACTAGTCCCAACACTCAT
	ZMBMAM8839_Tripoli	TGCTGCAGAACTAATCTTCTTTTATATTTTATTCGAAGCAACACTAGTCCCAACACTCAT
	ZMBMAM8840_Tripoli	TGCTGCAGAACTAATCTTCTTTTATATTTTATTCGAAGCAACACTAGTCCCAACACTCAT
	ZMBMAM7424_Tunis_Gabes	TGCTGCAGAACTAATCTTCTTTTATATTTTATTCGAAGCAACACTAGTCCCAACACTCAT
	ZMBMAM35370_Dakhla	TGCTGCAGAACTAATCTTCTTTTATATTTTATTCGAAGCAACACTAGTCCCAACACTCAT

	ZMBMAM2166_Sennar	CATTATTACCCGATGAGGAAATCAAACAGAACGTCTAAACGCTGGCCTCTACTTCCTGTT
	ZMBMAM2167_Sennar	CATTATTACCCGATGAGGAAATCAAACAGAACGTCTAAACGCTGGCCTCTACTTCCTGTT
	ZMBMAM2165_Sennar	CATTATTACCCGATGAGGAAATCAAACAGAACGTCTAAACGCTGGCCTCTACTTCCTGTT
	ZMBMAM8836_Tunis	CATTATTACCCGATGAGGAAATCAAACAGAACGTCTAAACGCTGGCCTCTACTTCCTGTT
	ZMBMAM8838_Tripoli	CATTATTACCCGATGAGGAAATCAAACAGAACGTCTAAACGCTGGCCTCTACTTCCTGTT
	ZMBMAM8837_Tripoli	CATTATTACCCGATGAGGAAATCAAACAGAACGTCTAAACGCTGGCCTCTACTTCCTGTT
	IZW607_10	CATTATTACCCGATGAGGAAATCAAACAGAACGTCTAAACGCTGGCCTCTACTTCCTGTT
	Zoo_France_JN632591	CATTATTACCCGATGAGGAAATCAAACAGAACGTCTAAACGCTGGCCTCTACTTCCTGTT
	ZMBMAM8839_Tripoli	CATTATTACCCGATGAGGAAATCAAACAGAACGTCTAAACGCTGGCCTCTACTTCCTGTT
	ZMBMAM8840_Tripoli	CATTATTACCCGATGAGGAAATCAAACAGAACGTCTAAACGCTGGCCTCTACTTCCTGTT
	ZMBMAM7424_Tunis_Gabes	CATTATTACCCGATGAGGAAATCAAACAGAACGTCTAAACGCTGGCCTCTACTTCCTGTT
	ZMBMAM35370_Dakhla	CATTATTACCCGATGAGGAAATCAAACAGAACGTCTAAACGCTGGCCTCTACTTCCTGTT

	ZMBMAM2166_Sennar	CTACACACTAACGGGATCCCTACCCCTGCTAGTTGCATTAATACATGTTCAAAATACAGT
	ZMBMAM2167_Sennar	CTACACACTAACGGGATCCCTACCCCTGCTAGTTGCATTAATACATGTTCAAAATACAGT
	ZMBMAM2165_Sennar	CTACACACTAACGGGATCCCTACCCCTGCTAGTTGCATTAATACATGTTCAAAATACAGT
	ZMBMAM8836_Tunis	CTACACACTAACGGGATCCCTACCCCTGCTAGTTGCATTAATACATGTTCAAAATACAGT
	ZMBMAM8838_Tripoli	CTACACACTAACGGGATCCCTACCCCTGCTAGTTGCATTAATACATGTTCAAAATACAGT
	ZMBMAM8837_Tripoli	CTACACACTAACGGGATCCCTACCCCTGCTAGTTGCATTAATACATGTTCAAAATACAGT
	IZW607_10	CTACACACTAACGGGATCCCTACCCCTGCTAGTTGCATTAATACATGTTCAAAATACAGT
	Zoo_France_JN632591	CTACACACTAACGGGATCCCTACCCCTGCTAGTTGCATTAATACATGTTCAAAATACAGT
	ZMBMAM8839_Tripoli	CTACACACTAACGGGATCCCTACCCCTGCTAGTTGCATTAATACATGTTCAAAATACAGT
	ZMBMAM8840_Tripoli	CTACACACTAACGGGATCCCTACCCCTGCTAGTTGCATTAATACATGTTCAAAATACAGT
	ZMBMAM7424_Tunis_Gabes	CTACACACTAACGGGATCCCTACCCCTGCTAGTTGCATTAATACATGTTCAAAATACAGT
	ZMBMAM35370_Dakhla	CTACACACTAACGGGATCCCTACCCCTGCTAGTTGCATTAATACATGTTCAAAATACAGT

	ZMBMAM2166_Sennar	AGGATCCCTAAACTTCCTGATCCTCCAATACTGAGTCCAACCAATACCCGACTCTTGGTC
	ZMBMAM2167_Sennar	AGGATCCCTAAACTTCCTGATCCTCCAATACTGAGTCCAACCAATACCCGACTCTTGGTC
	ZMBMAM2165_Sennar	AGGATCCCTAAACTTCCTGATCCTCCAATACTGAGTCCAACCAATACCCGACTCTTGGTC
	ZMBMAM8836_Tunis	AGGATCCCTAAACTTCCTGATCCTCCAATACTGAGTCCAACCAATACCCAACTCTTGGTC
	ZMBMAM8838_Tripoli	AGGATCCCTAAACTTCCTGATCCTCCAATACTGAGTCCAACCAATACCCAACTCTTGGTC
	ZMBMAM8837_Tripoli	AGGATCCCTAAACTTCCTGATCCTCCAATACTGAGTCCAACCAATACCCAACTCTTGGTC
	IZW607_10	AGGATCCCTAAACTTCCTGATCCTCCAATACTGAGTCCAACCAATACCCAACTCTTGGTC
	Zoo_France_JN632591	AGGATCCCTAAACTTCCTGATCCTCCAATACTGAGTCCAACCAATACCCAACTCTTGGTC
	ZMBMAM8839_Tripoli	AGGATCCCTAAACTTCCTGATCCTCCAATACTGAGTCCAACCAATACCCAACTCTTGGTC
	ZMBMAM8840_Tripoli	AGGATCCCTAAACTTCCTGATCCTCCAATACTGAGTCCAACCAATACCCAACTCTTGGTC
	ZMBMAM7424_Tunis_Gabes	AGGATCCCTAAACTTCCTGATCCTCCAATACTGAGTCCAACCAATACCCAACTCTTGGTC
	ZMBMAM35370_Dakhla	AGGATCCCTAAACTTCCTGATCCTCCAATACTGAGTCCAACCAATACCCAACTCTTGGTC

	ZMBMAM2166_Sennar	CAATATTTTCATGTGGTTGGCGTGCATAATAGCCTTCATAGTAAAAATACCACTGTATGG
	ZMBMAM2167_Sennar	CAATATTTTCATGTGGTTGGCGTGCATAATAGCCTTCATAGTAAAAATACCACTGTATGG
	ZMBMAM2165_Sennar	CAATATTTTCATGTGGTTGGCGTGCATAATAGCCTTCATAGTAAAAATACCACTGTATGG
	ZMBMAM8836_Tunis	CAATATTTTCATGTGGTTGGCGTGCATAATAGCCTTCATAGTAAAAATACCACTGTATGG
	ZMBMAM8838_Tripoli	CAATATTTTCATGTGGTTGGCGTGCATAATAGCCTTCATAGTAAAAATACCACTGTATGG
	ZMBMAM8837_Tripoli	CAATATTTTCATGTGGTTGGCGTGCATAATAGCCTTCATAGTAAAAATACCACTGTATGG
	IZW607_10	CAATATTTTCATGTGGTTGGCGTGCATAATAGCCTTCATAGTAAAAATACCACTGTATGG
	Zoo_France_JN632591	CAATATTTTCATGTGGTTGGCGTGCATAATAGCCTTCATAGTAAAAATACCACTGTATGG
	ZMBMAM8839_Tripoli	CAATATTTTCATGTGGTTGGCGTGCATAATAGCCTTCATAGTAAAAATACCACTGTATGG
	ZMBMAM8840_Tripoli	CAATATTTTCATGTGGTTGGCGTGCATAATAGCCTTCATAGTAAAAATACCACTGTATGG
	ZMBMAM7424_Tunis_Gabes	CAATATTTTCATGTGGTTGGCGTGCATAATAGCCTTCATAGTAAAAATACCACTGTATGG
	ZMBMAM35370_Dakhla	CAATATTTTCATGTGGTTGGCGTGCATAATAGCCTTCATAGTAAAAATACCACTGTATGG

	ZMBMAM2166_Sennar	CCTTCACCTTTGACTACCTAAAGCTCATGTAGAAGCCCCCATTGCAGGCTCTATAGTCCT
	ZMBMAM2167_Sennar	CCTTCACCTTTGACTACCTAAAGCTCATGTAGAAGCCCCCATTGCAGGCTCTATAGTCCT
	ZMBMAM2165_Sennar	CCTTCACCTTTGACTACCTAAAGCTCATGTAGAAGCCCCCATTGCAGGCTCTATAGTCCT
	ZMBMAM8836_Tunis	CCTTCACCTTTGACTACCTAAAGCTCATGTAGAAGCCCCCATTGCAGGCTCTATAGTCCT
	ZMBMAM8838_Tripoli	CCTTCACCTTTGACTACCTAAAGCTCATGTAGAAGCCCCCATTGCAGGCTCTATAGTCCT
	ZMBMAM8837_Tripoli	CCTTCACCTTTGACTACCTAAAGCTCATGTAGAAGCCCCCATTGCAGGCTCTATAGTCCT
	IZW607_10	CCTTCACCTTTGACTACCTAAAGCTCATGTAGAAGCCCCCATTGCAGGCTCTATAGTCCT
	Zoo_France_JN632591	CCTTCACCTTTGACTACCTAAAGCTCATGTAGAAGCCCCCATTGCAGGCTCTATAGTCCT
	ZMBMAM8839_Tripoli	CCTTCACCTTTGACTACCTAAAGCTCATGTAGAAGCCCCCATTGCAGGCTCTATAGTCCT
	ZMBMAM8840_Tripoli	CCTTCACCTTTGACTACCTAAAGCTCATGTAGAAGCCCCCATTGCAGGCTCTATAGTCCT
	ZMBMAM7424_Tunis_Gabes	CCTTCACCTTTGACTACCTAAAGCTCATGTAGAAGCCCCCATTGCAGGCTCTATAGTCCT
	ZMBMAM35370_Dakhla	CCTTCACCTTTGACTACCTAAAGCTCATGTAGAAGCCCCCATTGCAGGCTCTATAGTCCT

	ZMBMAM2166_Sennar	CGCAGCAATTTTACTAAAACTAGGAGGATATGGTATACTACGAATCACACTAATCTTAAA
	ZMBMAM2167_Sennar	CGCAGCAATTTTACTAAAACTAGGAGGATATGGTATACTACGAATCACACTAATCTTAAA
	ZMBMAM2165_Sennar	CGCAGCAATTTTACTAAAACTAGGAGGATATGGTATACTACGAATCACACTAATCTTAAA
	ZMBMAM8836_Tunis	CGCAGCAATTTTACTAAAACTAGGAGGATATGGTATACTACGAATCACACTAATCTTAAA
	ZMBMAM8838_Tripoli	CGCAGCAATTTTACTAAAACTAGGAGGATATGGTATACTACGAATCACACTAATCTTAAA
	ZMBMAM8837_Tripoli	CGCAGCAATTTTACTAAAACTAGGAGGATATGGTATACTACGAATCACACTAATCTTAAA
	IZW607_10	CGCAGCAATTTTACTAAAACTAGGAGGATATGGTATACTACGAATCACACTAATCTTAAA
	Zoo_France_JN632591	CGCAGCAATTTTACTAAAACTAGGAGGATATGGTATACTACGAATCACACTAATCTTAAA
	ZMBMAM8839_Tripoli	CGCAGCAATTTTACTAAAACTAGGAGGATATGGTATACTACGAATCACACTAATCTTAAA
	ZMBMAM8840_Tripoli	CGCAGCAATTTTACTAAAACTAGGAGGATATGGTATACTACGAATCACACTAATCTTAAA
	ZMBMAM7424_Tunis_Gabes	CGCAGCAATTTTACTAAAACTAGGAGGATATGGTATACTACGAATYACACTAATCTTAAA
	ZMBMAM35370_Dakhla	CGCAGCAATTTTACTAAAACTAGGAGGATATGGTATACTACGAATCACACTAATCTTAAA

	ZMBMAM2166_Sennar	CCCTGTAACCGACTTTATAGCATATCCCTTTATCATACTATCCCTATGAGGCATAATCAT
	ZMBMAM2167_Sennar	CCCTGTAACCGACTTTATAGCATATCCCTTTATCATACTATCCCTATGAGGCATAATCAT
	ZMBMAM2165_Sennar	CCCTGTAACCGACTTTATAGCATATCCCTTTATCATACTATCCCTATGAGGCATAATCAT
	ZMBMAM8836_Tunis	CCCTGTAACCGACTTTATAGCATATCCCTTTATCATACTATCCCTATGAGGCATAATCAT
	ZMBMAM8838_Tripoli	CCCTGTAACCGACTTTATAGCATATCCCTTTATCATACTATCCCTATGAGGCATAATCAT
	ZMBMAM8837_Tripoli	CCCTGTAACCGACTTTATAGCATATCCCTTTATCATACTATCCCTATGAGGCATAATCAT
	IZW607_10	CCCTGTAACCGACTTTATAGCATATCCCTTTATCATACTATCCCTATGAGGCATAATCAT
	Zoo_France_JN632591	CCCTGTAACCGACTTTATAGCATATCCCTTTATCATACTATCCCTATGAGGCATAATCAT
	ZMBMAM8839_Tripoli	CCCTGTAACCGACTTTATAGCATATCCCTTTATCATACTATCCCTATGAGGCATAATCAT
	ZMBMAM8840_Tripoli	CCCTGTAACCGACTTTATAGCATATCCCTTTATCATACTATCCCTATGAGGCATAATCAT
	ZMBMAM7424_Tunis_Gabes	CCCTGTAACCGACTTTATAGCATATCCCTTTATCATACTATCCCTATGAGGCATAATCAT
	ZMBMAM35370_Dakhla	CCCTGTAACCGACTTTATAGCATATCCCTTTATCATACTATCCCTATGAGGCATAATCAT

	ZMBMAM2166_Sennar	GACTAGTTCGATCTGTCTCCGCCAAACGGATCTAAAGTCACTTATTGCATACTCCTCCGT
	ZMBMAM2167_Sennar	GACTAGTTCGATCTGTCTCCGCCAAACGGATCTAAAGTCACTTATTGCATACTCCTCCGT
	ZMBMAM2165_Sennar	GACTAGTTCGATCTGTCTCCGCCAAACGGATCTAAAGTCACTTATTGCATACTCCTCCGT
	ZMBMAM8836_Tunis	GACTAGTTCGATCTGTCTCCGCCAAACGGATCTAAAGTCACTTATTGCATACTCCTCCGT
	ZMBMAM8838_Tripoli	GACTAGTTCGATCTGTCTCCGCCAAACGGATCTAAAGTCACTTATTGCATACTCCTCCGT
	ZMBMAM8837_Tripoli	GACTAGTTCGATCTGTCTCCGCCAAACGGATCTAAAGTCACTTATTGCATACTCCTCCGT
	IZW607_10	GACTAGTTCGATCTGTCTCCGCCAAACGGATCTAAAGTCACTTATTGCATACTCCTCCGT
	Zoo_France_JN632591	GACTAGTTCGATCTGTCTCCGCCAAACGGATCTAAAGTCACTTATTGCATACTCCTCCGT
	ZMBMAM8839_Tripoli	GACTAGTTCGATCTGTCTCCGCCAAACGGATCTAAAGTCACTTATTGCATACTCCTCCGT
	ZMBMAM8840_Tripoli	GACTAGTTCGATCTGTCTCCGCCAAACGGATCTAAAGTCACTTATTGCATACTCCTCCGT
	ZMBMAM7424_Tunis_Gabes	GACTAGTTCGATCTGTCTCCGCCAAACGGATCTAAAGTCACTTATTGCATACTCCTCCGT
	ZMBMAM35370_Dakhla	GACTAGTTCAATCTGTCTCCGCCAAACGGATCTAAAGTCACTTATTGCATACTCCTCCGT

	ZMBMAM2166_Sennar	CAGCCACATAGCACTAGTAATTGTAGCCATCCTCATCCAAACACCCTGAAGCTACATAGG
	ZMBMAM2167_Sennar	CAGCCACATAGCACTAGTAATTGTAGCCATCCTCATCCAAACACCCTGAAGCTACATAGG
	ZMBMAM2165_Sennar	CAGCCACATAGCACTAGTAATTGTAGCCATCCTCATCCAAACACCCTGAAGCTACATAGG
	ZMBMAM8836_Tunis	CAGCCACATAGCACTAGTAATTGTAGCCATCCTCATCCAAACACCCTGAAGCTACATAGG
	ZMBMAM8838_Tripoli	CAGCCACATAGCACTAGTAATTGTAGCCATCCTCATCCAAACACCCTGAAGCTACATAGG
	ZMBMAM8837_Tripoli	CAGCCACATAGCACTAGTAATTGTAGCCATCCTCATCCAAACACCCTGAAGCTACATAGG
	IZW607_10	CAGCCACATAGCACTAGTAATTGTAGCCATCCTCATCCAAACACCCTGAAGCTACATAGG
	Zoo_France_JN632591	CAGCCACATAGCACTAGTAATTGTAGCCATCCTCATCCAAACACCCTGAAGCTACATAGG
	ZMBMAM8839_Tripoli	CAGCCACATAGCACTAGTAATTGTAGCCATCCTCATCCAAACACCCTGAAGCTACATAGG
	ZMBMAM8840_Tripoli	CAGCCACATAGCACTAGTAATTGTAGCCATCCTCATCCAAACACCCTGAAGCTACATAGG
	ZMBMAM7424_Tunis_Gabes	CAGCCACATAGCACTAGTAATTGTAGCCATCCTCATCCAAACACCCTGAAGCTACATAGG
	ZMBMAM35370_Dakhla	CAGCCACATAGCACTAGTAATTGTAGCCATCCTCATCCAAACACCCTGAAGCTACATAGG

	ZMBMAM2166_Sennar	GGCTACCGCCCTAATAATCGCCCATGGTCTTACATCCTCCATACTTTTCTGCCTGGCAAA
	ZMBMAM2167_Sennar	GGCTACCGCCCTAATAATCGCCCATGGTCTTACATCCTCCATACTTTTCTGCCTGGCAAA
	ZMBMAM2165_Sennar	GGCTACCGCCCTAATAATCGCCCATGGTCTTACATCCTCCATACTTTTCTGCCTGGCAAA
	ZMBMAM8836_Tunis	GGCTACCGCCCTAATAATCGCCCATGGTCTTACATCCTCCATACTTTTCTGCCTGGCAAA
	ZMBMAM8838_Tripoli	GGCTACCGCCCTAATAATCGCCCATGGTCTTACATCCTCCATACTTTTCTGCCTGGCAAA
	ZMBMAM8837_Tripoli	GGCTACCGCCCTAATAATCGCCCATGGTCTTACATCCTCCATACTTTTCTGCCTGGCAAA
	IZW607_10	GGCTACCGCCCTAATAATCGCCCATGGTCTTACATCCTCCATACTTTTCTGCCTGGCAAA
	Zoo_France_JN632591	GGCTACCGCCCTAATAATCGCCCATGGTCTTACATCCTCCATACTTTTCTGCCTGGCAAA
	ZMBMAM8839_Tripoli	GGCTACCGCCCTAATAATCGCCCATGGTCTTACATCCTCCATACTTTTCTGCCTGGCAAA
	ZMBMAM8840_Tripoli	GGCTACCGCCCTAATAATCGCCCATGGTCTTACATCCTCCATACTTTTCTGCCTGGCAAA
	ZMBMAM7424_Tunis_Gabes	GGCTACCGCCCTAATAATCGCCCATGGTCTTACATCCTCCATACTTTTCTGCCTGGCAAA
	ZMBMAM35370_Dakhla	GGCTACCGCCCTAATAATCGCCCATGGTCTTACATCCTCCATACTTTTCTGCCTGGCAAA

	ZMBMAM2166_Sennar	TTCTAACTATGAACGAATTCATAGCCGTACAATAATTCTAGCTCGCGGCCTACAAACACT
	ZMBMAM2167_Sennar	TTCTAACTATGAACGAATTCATAGCCGTACAATAATTCTAGCTCGCGGCCTACAAACACT
	ZMBMAM2165_Sennar	TTCTAACTATGAACGAATTCATAGCCGTACAATAATTCTAGCTCGCGGCCTACAAACACT
	ZMBMAM8836_Tunis	TTCTAACTATGAACGAATTCATAGCCGTACAATAATTCTAGCTCGCGGCCTACAAACACT
	ZMBMAM8838_Tripoli	TTCTAACTATGAACGAATTCATAGCCGTACAATAATTCTAGCTCGCGGCCTACAAACACT
	ZMBMAM8837_Tripoli	TTCTAACTATGAACGAATTCATAGCCGTACAATAATTCTAGCTCGCGGCCTACAAACACT
	IZW607_10	TTCTAACTATGAACGAATTCATAGCCGTACAATAATTCTAGCTCGCGGCCTACAAACACT
	Zoo_France_JN632591	TTCTAACTATGAACGAATTCATAGCCGTACAATAATTCTAGCTCGCGGCCTACAAACACT
	ZMBMAM8839_Tripoli	TTCTAACTATGAACGAATTCATAGCCGTACAATAATTCTAGCTCGCGGCCTACAAACACT
	ZMBMAM8840_Tripoli	TTCTAACTATGAACGAATTCATAGCCGTACAATAATTCTAGCTCGCGGCCTACAAACACT
	ZMBMAM7424_Tunis_Gabes	TTCTAACTATGAACGAATTCATAGCCGTACAATAATTCTAGCTCGCGGCCTACAAACACT
	ZMBMAM35370_Dakhla	TTCTAACTATGAACGAATTCATAGCCGTACAATAATTCTAGCTCGCGGCCTACAAACACT

	ZMBMAM2166_Sennar	TCTCCCACTCATAGCAACCTGATGACTTCTAGCAAGCCTAACCAACCTGGCTTTACCCCC
	ZMBMAM2167_Sennar	TCTCCCACTCATAGCAACCTGATGACTTCTAGCAAGCCTAACCAACCTGGCTTTACCCCC
	ZMBMAM2165_Sennar	TCTCCCACTCATAGCAACCTGATGACTTCTAGCAAGCCTAACCAACCTGGCTTTACCCCC
	ZMBMAM8836_Tunis	TCTCCCACTCATAGCAACCTGATGACTTCTAGCAAGCCTAACCAACCTGGCTTTACCCCC
	ZMBMAM8838_Tripoli	TCTCCCACTCATAGCAACCTGATGACTTCTAGCAAGCCTAACCAACCTGGCTTTACCCCC
	ZMBMAM8837_Tripoli	TCTCCCACTCATAGCAACCTGATGACTTCTAGCAAGCCTAACCAACCTGGCTTTACCCCC
	IZW607_10	TCTCCCACTCATAGCAACCTGATGACTTCTAGCAAGCCTAACCAACCTGGCTTTACCCCC
	Zoo_France_JN632591	TCTCCCACTCATAGCAACCTGATGACTTCTAGCAAGCCTAACCAACCTGGCTTTACCCCC
	ZMBMAM8839_Tripoli	TCTCCCACTCATAGCAACCTGATGACTTCTAGCAAGCCTAACCAACCTGGCTTTACCCCC
	ZMBMAM8840_Tripoli	TCTCCCACTCATAGCAACCTGATGACTTCTAGCAAGCCTAACCAACCTGGCTTTACCCCC
	ZMBMAM7424_Tunis_Gabes	TCTCCCACTCATAGCAACCTGATGACTTCTAGCAAGCCTAACCAACCTGGCTTTACCCCC
	ZMBMAM35370_Dakhla	TCTCCCACTCATAGCAACCTGATGACTTCTAGCAAGCCTAACCAACCTGGCTTTACCCCC

	ZMBMAM2166_Sennar	AACAATTAATCTAATTGGAGAATTATTCGTAGTAATATCAACCTTCTCATGATCCAACAT
	ZMBMAM2167_Sennar	AACAATTAATCTAATTGGAGAATTATTCGTAGTAATATCAACCTTCTCATGATCCAACAT
	ZMBMAM2165_Sennar	AACAATTAATCTAATTGGAGAATTATTCGTAGTAATATCAACCTTCTCATGATCCAACAT
	ZMBMAM8836_Tunis	AACAATTAATCTAATTGGAGAATTATTCGTAGTAATATCAACCTTCTCATGATCCAACAT
	ZMBMAM8838_Tripoli	AACAATTAATCTAATTGGAGAATTATTCGTAGTAATATCAACCTTCTCATGATCCAACAT
	ZMBMAM8837_Tripoli	AACAATTAATCTAATTGGAGAATTATTCGTAGTAATATCAACCTTCTCATGATCCAACAT
	IZW607_10	AACAATTAATCTAATTGGAGAATTATTCGTAGTAATATCAACCTTCTCATGATCCAACAT
	Zoo_France_JN632591	AACAATTAATCTAATTGGAGAATTATTCGTAGTAATATCAACCTTCTCATGATCCAACAT
	ZMBMAM8839_Tripoli	AACAATTAATCTAATTGGAGAATTATTCGTAGTAATATCAACCTTCTCATGATCCAACAT
	ZMBMAM8840_Tripoli	AACAATTAATCTAATTGGAGAATTATTCGTAGTAATATCAACCTTCTCATGATCCAACAT
	ZMBMAM7424_Tunis_Gabes	AACAATTAATCTAATTGGAGAATTATTCGTAGTAATATCAACCTTCTCATGATCCAACAT
	ZMBMAM35370_Dakhla	AACAATTAATCTAATTGGAGAATTATTCGTAGTAATATCAACCTTCTCATGATCCAACAT

	ZMBMAM2166_Sennar	CACAATCATCTTAATAGGACTCAACATAGTAATCACTGCCCTATACTCCCTCTACATATT
	ZMBMAM2167_Sennar	CACAATCATCTTAATAGGACTCAACATAGTAATCACTGCCCTATACTCCCTCTACATATT
	ZMBMAM2165_Sennar	CACAATCATCTTAATAGGACTCAACATAGTAATCACTGCCCTATACTCCCTCTACATATT
	ZMBMAM8836_Tunis	CACAATCATCTTAATAGGACTCAACATAGTAATCACTGCCCTATACTCCCTCTACATATT
	ZMBMAM8838_Tripoli	CACAATCATCTTAATAGGACTCAACATAGTAATCACTGCCCTATACTCCCTCTACATATT
	ZMBMAM8837_Tripoli	CACAATCATCTTAATAGGACTCAACATAGTAATCACTGCCCTATACTCCCTCTACATATT
	IZW607_10	CACAATCATCTTAATAGGACTCAACATAGTAATCACTGCCCTATACTCCCTCTACATATT
	Zoo_France_JN632591	CACAATCATCTTAATAGGACTCAACATAGTAATCACTGCCCTATACTCCCTCTACATATT
	ZMBMAM8839_Tripoli	CACAATCATCTTAATAGGACTCAACATAGTAATCACTGCCCTATACTCCCTCTACATATT
	ZMBMAM8840_Tripoli	CACAATCATCTTAATAGGACTCAACATAGTAATCACTGCCCTATACTCCCTCTACATATT
	ZMBMAM7424_Tunis_Gabes	CACAATCATCTTAATAGGACTCAACATAGTAATCACTGCCCTATACTCCCTCTACATATT
	ZMBMAM35370_Dakhla	CACAATCATCTTAATAGGACTCAACATAGTAATCACTGCCCTATACTCCCTCTACATATT

	ZMBMAM2166_Sennar	AATCACTACACAACGAGGCAAACATACCCACCATATCAACAGCATCTCACCTTCCTTCAC
	ZMBMAM2167_Sennar	AATCACTACACAACGAGGCAAACATACCCACCATATCAACAGCATCTCACCTTCCTTCAC
	ZMBMAM2165_Sennar	AATCACTACACAACGAGGCAAACATACCCACCATATCAACAGCATCTCACCTTCCTTCAC
	ZMBMAM8836_Tunis	AATCACTACACAACGAGGCAAACATACCCACCATATCAACAGCATCTCACCTTCCTTCAC
	ZMBMAM8838_Tripoli	AATCACTACACAACGAGGCAAACATACCCACCATATCAACAGCATCTCACCTTCCTTCAC
	ZMBMAM8837_Tripoli	AATCACTACACAACGAGGCAAACATACCCACCATATCAACAGCATCTCACCTTCCTTCAC
	IZW607_10	AATCACTACACAACGAGGCAAACATACCCACCATATCAACAGCATCTCACCTTCCTTCAC
	Zoo_France_JN632591	AATCACTACACAACGAGGCAAACATACCCACCATATCAACAGCATCTCACCTTCCTTCAC
	ZMBMAM8839_Tripoli	AATCACTACACAACGAGGCAAACATACCCACCATATCAACAGCATCTCACCTTCCTTCAC
	ZMBMAM8840_Tripoli	AATCACTACACAACGAGGCAAACATACCCACCATATCAACAGCATCTCACCTTCCTTCAC
	ZMBMAM7424_Tunis_Gabes	AATCACTACACAACGAGGCAAACATACCCACCATATCAACAGCATCTCACCTTCCTTCAC
	ZMBMAM35370_Dakhla	AATCACTACACAACGAGGCAAACATACCCACCATATCAACAGCATCTCACCTTCCTTCAC

	ZMBMAM2166_Sennar	ACGAGAAAATGCACTCATATCACTACATATTCTACCACTGTTACTCCTATCCCTAAACCC
	ZMBMAM2167_Sennar	ACGAGAAAATGCACTCATATCACTACATATTCTACCACTGTTACTCCTATCCCTAAACCC
	ZMBMAM2165_Sennar	ACGAGAAAATGCACTCATATCACTACATATTCTACCACTGTTACTCCTATCCCTAAACCC
	ZMBMAM8836_Tunis	ACGAGAAAATGCACTCATATCACTACATATTCTACCACTGTTACTCCTATCCCTAAACCC
	ZMBMAM8838_Tripoli	ACGAGAAAATGCACTCATATCACTACATATTCTACCACTGTTACTCCTATCCCTAAACCC
	ZMBMAM8837_Tripoli	ACGAGAAAATGCACTCATATCACTACATATTCTACCACTGTTACTCCTATCCCTAAACCC
	IZW607_10	ACGAGAAAATGCACTCATATCACTACATATTCTACCACTGTTACTCCTATCCCTAAACCC
	Zoo_France_JN632591	ACGAGAAAATGCACTCATATCACTACATATTCTACCACTGTTACTCCTATCCCTAAACCC
	ZMBMAM8839_Tripoli	ACGAGAAAATGCACTCATATCACTACATATTCTACCACTGTTACTCCTATCCCTAAACCC
	ZMBMAM8840_Tripoli	ACGAGAAAATGCACTCATATCACTACATATTCTACCACTGTTACTCCTATCCCTAAACCC
	ZMBMAM7424_Tunis_Gabes	ACGAGAAAATGCACTCATATCACTACATATTCTACCACTGTTACTCCTATCCCTAAACCC
	ZMBMAM35370_Dakhla	ACGAGAAAATGCACTCATATCACTACATATTCTACCACTGTTACTCCTATCCCTAAACCC

	ZMBMAM2166_Sennar	AAAAATTATCCTAGGTCCCTTATACTGTGAATATAGTTTAAAAAAAACATTAGATTGTGA
	ZMBMAM2167_Sennar	AAAAATTATCCTAGGTCCCTTATACTGTGAATATAGTTTAAAAAAAACATTAGATTGTGA
	ZMBMAM2165_Sennar	AAAAATTATCCTAGGTCCCTTATACTGTGAATATAGTTTAAAAAAAACATTAGATTGTGA
	ZMBMAM8836_Tunis	AAAAATTATCCTAGGTCCCTTATACTGTGAATATAGTTTAAAAAAAACATTAGATTGTGA
	ZMBMAM8838_Tripoli	AAAAATTATCCTAGGTCCCTTATACTGTGAATATAGTTTAAAAAAAACATTAGATTGTGA
	ZMBMAM8837_Tripoli	AAAAATTATCCTAGGTCCCTTATACTGTGAATATAGTTTAAAAAAAACATTAGATTGTGA
	IZW607_10	AAAAATTATCCTAGGTCCCTTATACTGTGAATATAGTTTAAAAAAAACATTAGATTGTGA
	Zoo_France_JN632591	AAAAATTATCCTAGGTCCCTTATACTGTGAATATAGTTTAAAAAAAACATTAGATTGTGA
	ZMBMAM8839_Tripoli	AAAAATTATCCTAGGTCCCTTATACTGTGAATATAGTTTAAAAAAAACATTAGATTGTGA
	ZMBMAM8840_Tripoli	AAAAATTATCCTAGGTCCCTTATACTGTGAATATAGTTTAAAAAAAACATTAGATTGTGA
	ZMBMAM7424_Tunis_Gabes	AAAAATTATCCTAGGTCCCTTATACTGTGAATATAGTTTAAAAAAAACATTAGATTGTGA
	ZMBMAM35370_Dakhla	AAAAATTATCCTAGGTCCCTTATACTGTGAATATAGTTTAAAAAAAACATTAGATTGTGA

	ZMBMAM2166_Sennar	ATCTAACAATAGAAGCCTATCATCTTCTTATTTACCGAAAAAGTACGCAAGAACTGCTAA
	ZMBMAM2167_Sennar	ATCTAACAATAGAAGCCTATCATCTTCTTATTTACCGAAAAAGTACGCAAGAACTGCTAA
	ZMBMAM2165_Sennar	ATCTAACAATAGAAGCCTATCATCTTCTTATTTACCGAAAAAGTACGCAAGAACTGCTAA
	ZMBMAM8836_Tunis	ATCTAACAATAGAAGCCTATCATCTTCTTATTTACCGAAAAAGTACGCAAGAACTGCTAA
	ZMBMAM8838_Tripoli	ATCTAACAATAGAAGCCTATCATCTTCTTATTTACCGAAAAAGTACGCAAGAACTGCTAA
	ZMBMAM8837_Tripoli	ATCTAACAATAGAAGCCTATCATCTTCTTATTTACCGAAAAAGTACGCAAGAACTGCTAA
	IZW607_10	ATCTAACAATAGAAGCCTATCATCTTCTTATTTACCGAAAAAGTACGCAAGAACTGCTAA
	Zoo_France_JN632591	ATCTAACAATAGAAGCCTATCATCTTCTTATTTACCGAAAAAGTACGCAAGAACTGCTAA
	ZMBMAM8839_Tripoli	ATCTAACAATAGAAGCCTATCATCTTCTTATTTACCGAAAAAGTACGCAAGAACTGCTAA
	ZMBMAM8840_Tripoli	ATCTAACAATAGAAGCCTATCATCTTCTTATTTACCGAAAAAGTACGCAAGAACTGCTAA
	ZMBMAM7424_Tunis_Gabes	ATCTAACAATAGAAGCCTATCATCTTCTTATTTACCGAAAAAGTACGCAAGAACTGCTAA
	ZMBMAM35370_Dakhla	ATCTAACAATAGAAGCCTATCATCTTCTTATTTACCGAAAAAGTACGCAAGAACTGCTAA

	ZMBMAM2166_Sennar	TTCTATGCCCCCATGTCTAACAACATGGCTTTTTCAAACTTTTAAAGGATAGTAGTTATC
	ZMBMAM2167_Sennar	TTCTATGCCCCCATGTCTAACAACATGGCTTTTTCAAACTTTTAAAGGATAGTAGTTATC
	ZMBMAM2165_Sennar	TTCTATGCCCCCATGTCTAACAACATGGCTTTTTCAAACTTTTAAAGGATAGTAGTTATC
	ZMBMAM8836_Tunis	TTCTATGCCCCCATGTCTAACAACATGGCTTTTTCAAACTTTTAAAGGATAGTAGTTATC
	ZMBMAM8838_Tripoli	TTCTATGCCCCCATGTCTAACAACATGGCTTTTTCAAACTTTTAAAGGATAGTAGTTATC
	ZMBMAM8837_Tripoli	TTCTATGCCCCCATGTCTAACAACATGGCTTTTTCAAACTTTTAAAGGATAGTAGTTATC
	IZW607_10	TTCTATGCCCCCATGTCTAACAACATGGCTTTTTCAAACTTTTAAAGGATAGTAGTTATC
	Zoo_France_JN632591	TTCTATGCCCCCATGTCTAACAACATGGCTTTTTCAAACTTTTAAAGGATAGTAGTTATC
	ZMBMAM8839_Tripoli	TTCTATGCCCCCATGTCTAACAACATGGCTTTTTCAAACTTTTAAAGGATAGTAGTTATC
	ZMBMAM8840_Tripoli	TTCTATGCCCCCATGTCTAACAACATGGCTTTTTCAAACTTTTAAAGGATAGTAGTTATC
	ZMBMAM7424_Tunis_Gabes	TTCTATGCCCCCATGTCTAACAACATGGCTTTTTCAAACTTTTAAAGGATAGTAGTTATC
	ZMBMAM35370_Dakhla	TTCTATGCCCCCATGTCTAACAACATGGCTTTTTCAAACTTTTAAAGGATAGTAGTTATC

	ZMBMAM2166_Sennar	CATTGGTCTTAGGAACCAAAGAATTGGTGCAACTCCAAATAAAAGTAATAAACATATTCT
	ZMBMAM2167_Sennar	CATTGGTCTTAGGAACCAAAGAATTGGTGCAACTCCAAATAAAAGTAATAAACATATTCT
	ZMBMAM2165_Sennar	CATTGGTCTTAGGAACCAAAGAATTGGTGCAACTCCAAATAAAAGTAATAAACATATTCT
	ZMBMAM8836_Tunis	CATTGGTCTTAGGAACCAAAGAATTGGTGCAACTCCAAATAAAAGTAATAAACATATTCT
	ZMBMAM8838_Tripoli	CATTGGTCTTAGGAACCAAAGAATTGGTGCAACTCCAAATAAAAGTAATAAACATATTCT
	ZMBMAM8837_Tripoli	CATTGGTCTTAGGAACCAAAGAATTGGTGCAACTCCAAATAAAAGTAATAAACATATTCT
	IZW607_10	CATTGGTCTTAGGAACCAAAGAATTGGTGCAACTCCAAATAAAAGTAATAAACATATTCT
	Zoo_France_JN632591	CATTGGTCTTAGGAACCAAAGAATTGGTGCAACTCCAAATAAAAGTAATAAACATATTCT
	ZMBMAM8839_Tripoli	CATTGGTCTTAGGAACCAAAGAATTGGTGCAACTCCAAATAAAAGTAATAAACATATTCT
	ZMBMAM8840_Tripoli	CATTGGTCTTAGGAACCAAAGAATTGGTGCAACTCCAAATAAAAGTAATAAACATATTCT
	ZMBMAM7424_Tunis_Gabes	CATTGGTCTTAGGAACCAAAGAATTGGTGCAACTCCAAATAAAAGTAATAAACATATTCT
	ZMBMAM35370_Dakhla	CATTGGTCTTAGGAACCAAAGAATTGGTGCAACTCCAAATAAAAGTAATAAACATATTCT

	ZMBMAM2166_Sennar	CCTCCTTCGCACTAATAACCCTACTCCTACTAACTGTACCCATCATAATAACGAGCTCCA
	ZMBMAM2167_Sennar	CCTCCTTCGCACTAATAACCCTACTCCTACTAACTGTACCCATCATAATAACGAGCTCCA
	ZMBMAM2165_Sennar	CCTCCTTCGCACTAATAACCCTACTCCTACTAACTGTACCCATCATAATAACGAGCTCCA
	ZMBMAM8836_Tunis	CCTCCTTCGCACTAATAACCCTACTCCTACTAACTGTACCCATCATAATAACGAGCTCCA
	ZMBMAM8838_Tripoli	CCTCCTTCGCACTAATAACCCTACTCCTACTAACTGTACCCATCATAATAACGAGCTCCA
	ZMBMAM8837_Tripoli	CCTCCTTCGCACTAATAACCCTACTCCTACTAACTGTACCCATCATAATAACGAGCTCCA
	IZW607_10	CCTCCTTCGCACTAATAACCCTACTCCTACTAACTGTACCCATCATAATAACGAGCTCCA
	Zoo_France_JN632591	CCTCCTTCGCACTAATAACCCTACTCCTACTAACTGTACCCATCATAATAACGAGCTCCA
	ZMBMAM8839_Tripoli	CCTCCTTCGCACTAATAACCCTACTCCTACTAACTGTACCCATCATAATAACGAGCTCCA
	ZMBMAM8840_Tripoli	CCTCCTTCGCACTAATAACCCTACTCCTACTAACTGTACCCATCATAATAACGAGCTCCA
	ZMBMAM7424_Tunis_Gabes	CCTCCTTCGCACTAATAACCCTACTCCTACTAACCGTACCCATCATAATAACGAGCTCCA
	ZMBMAM35370_Dakhla	CCTCCTTCGCACTAATAACCCTACTCCTACTAACCGTACCCATCATAATAACGAGCTCCA

	ZMBMAM2166_Sennar	GCACCCGTAAAACTCCTAATTATCCATTTTACGTAAAAACAACTGTCTCATGTGCCTTCA
	ZMBMAM2167_Sennar	GCACCCGTAAAACTCCTAATTATCCATTTTACGTAAAAACAACTGTCTCATGTGCCTTCA
	ZMBMAM2165_Sennar	GCACCCGTAAAACTCCTAATTATCCATTTTACGTAAAAACAACTGTCTCATGTGCCTTCA
	ZMBMAM8836_Tunis	GCACCCGTAAAACTCCTAATTATCCATTTTACGTAAAAACAACTGTCTCATGTGCCTTCA
	ZMBMAM8838_Tripoli	GCACCCGTAAAACTCCTAATTATCCATTTTACGTAAAAACAACTGTCTCATGTGCCTTCA
	ZMBMAM8837_Tripoli	GCACCCGTAAAACTCCTAATTATCCATTTTACGTAAAAACAACTGTCTCATGTGCCTTCA
	IZW607_10	GCACCCGTAAAACTCCTAATTATCCATTTTACGTAAAAACAACTGTCTCATGTGCCTTCA
	Zoo_France_JN632591	GCACCCGTAAAACTCCTAATTATCCATTTTACGTAAAAACAACTGTCTCATGTGCCTTCA
	ZMBMAM8839_Tripoli	GCACCCGTAAAACTCCTAATTATCCATTTTACGTAAAAACAACTGTCTCATGTGCCTTCA
	ZMBMAM8840_Tripoli	GCACCCGTAAAACTCCTAATTATCCATTTTACGTAAAAACAACTGTCTCATGTGCCTTCA
	ZMBMAM7424_Tunis_Gabes	GCACCCGTAAAACTCCTAATTATCCATTTTACGTAAAAACAACTGTCTCATGTGCCTTCA
	ZMBMAM35370_Dakhla	GCACCCGTAAAACTCCTAATTATCCATTTTACGTAAAAACAACTGTCTCATGTGCCTTCA

	ZMBMAM2166_Sennar	TCACCAGCATAATTCCTACAATAATATTTATTCACACAGGTCAAGAAATAATCATCTCAA
	ZMBMAM2167_Sennar	TCACCAGCATAATTCCTACAATAATATTTATTCACACAGGTCAAGAAATAATCATCTCAA
	ZMBMAM2165_Sennar	TCACCAGCATAATTCCTACAATAATATTTATTCACACAGGTCAAGAAATAATCATCTCAA
	ZMBMAM8836_Tunis	TCACCAGCATAATTCCTACAATAATATTTATTCACACAGGTCAAGAAATAATCATCTCAA
	ZMBMAM8838_Tripoli	TCACCAGCATAATTCCTACAATAATATTTATTCACACAGGTCAAGAAATAATCATCTCAA
	ZMBMAM8837_Tripoli	TCACCAGCATAATTCCTACAATAATATTTATTCACACAGGTCAAGAAATAATCATCTCAA
	IZW607_10	TCACCAGCATAATTCCTACAATAATATTTATTCACACAGGTCAAGAAATAATCATCTCAA
	Zoo_France_JN632591	TCACCAGCATAATTCCTACAATAATATTTATTCACACAGGTCAAGAAATAATCATCTCAA
	ZMBMAM8839_Tripoli	TCACCAGCATAATTCCTACAATAATATTTATTCACACAGGTCAAGAAATAATCATCTCAA
	ZMBMAM8840_Tripoli	TCACCAGCATAATTCCTACAATAATATTTATTCACACAGGTCAAGAAATAATCATCTCAA
	ZMBMAM7424_Tunis_Gabes	TCACCAGCATAATTCCTACAATAATATTTATTCACACAGGTCAAGAAATAATCATCTCAA
	ZMBMAM35370_Dakhla	TCACCAGCATAATTCCTACAATAATATTTATTCACACAGGTCAAGAAATAATCATCTCAA

	ZMBMAM2166_Sennar	ACTGACACTGATTAACTATTCAAACCCTTAAATTATCACTCAGTTTTAAAATAGATTACT
	ZMBMAM2167_Sennar	ACTGACACTGATTAACTATTCAAACCCTTAAATTATCACTCAGTTTTAAAATAGATTACT
	ZMBMAM2165_Sennar	ACTGACACTGATTAACTATTCAAACCCTTAAATTATCACTCAGTTTTAAAATAGATTACT
	ZMBMAM8836_Tunis	ACTGACACTGATTAACTATTCAAACCCTTAAATTATCACTCAGTTTTAAAATAGATTACT
	ZMBMAM8838_Tripoli	ACTGACACTGATTAACTATTCAAACCCTTAAATTATCACTCAGTTTTAAAATAGATTACT
	ZMBMAM8837_Tripoli	ACTGACACTGATTAACTATTCAAACCCTTAAATTATCACTCAGTTTTAAAATAGATTACT
	IZW607_10	ACTGACACTGATTAACTATTCAAACCCTTAAATTATCACTCAGTTTTAAAATAGATTACT
	Zoo_France_JN632591	ACTGACACTGATTAACTATTCAAACCCTTAAATTATCACTCAGTTTTAAAATAGATTACT
	ZMBMAM8839_Tripoli	ACTGACACTGATTAACTATTCAAACCCTTAAATTATCACTCAGTTTTAAAATAGATTACT
	ZMBMAM8840_Tripoli	ACTGACACTGATTAACTATTCAAACCCTTAAATTATCACTCAGTTTTAAAATAGATTACT
	ZMBMAM7424_Tunis_Gabes	ACTGACACTGATTAACTATTCAAACCCTTAAATTATCACTCAGTTTTAAAATAGATTACT
	ZMBMAM35370_Dakhla	ACTGACACTGATTAACTATTCAAACCCTTAAATTATCACTCAGTTTTAAAATAGATTACT

	ZMBMAM2166_Sennar	TCTCAATAATGTTTGTTCCAGTAGCATTGTTCGTCACATGATCCATCCTAGAATTCTCAA
	ZMBMAM2167_Sennar	TCTCAATAATGTTTGTTCCAGTAGCATTGTTCGTCACATGATCCATCCTAGAATTCTCAA
	ZMBMAM2165_Sennar	TCTCAATAATGTTTGTTCCAGTAGCATTGTTCGTCACATGATCCATCCTAGAATTCTCAA
	ZMBMAM8836_Tunis	TCTCAATAATGTTTGTTCCAGTAGCATTGTTCGTCACATGATCCATCCTAGAATTCTCAA
	ZMBMAM8838_Tripoli	TCTCAATAATGTTTGTTCCAGTAGCATTGTTCGTCACATGATCCATCCTAGAATTCTCAA
	ZMBMAM8837_Tripoli	TCTCAATAATGTTTGTTCCAGTAGCATTGTTCGTCACATGATCCATCCTAGAATTCTCAA
	IZW607_10	TCTCAATAATGTTTGTTCCAGTAGCATTGTTCGTCACATGATCCATCCTAGAATTCTCAA
	Zoo_France_JN632591	TCTCAATAATGTTTGTTCCAGTAGCATTGTTCGTCACATGATCCATCCTAGAATTCTCAA
	ZMBMAM8839_Tripoli	TCTCAATAATGTTTGTTCCAGTAGCATTGTTCGTCACATGATCCATCCTAGAATTCTCAA
	ZMBMAM8840_Tripoli	TCTCAATAATGTTTGTTCCAGTAGCATTGTTCGTCACATGATCCATCCTAGAATTCTCAA
	ZMBMAM7424_Tunis_Gabes	TCTCAATAATGTTTGTTCCAGTAGCATTGTTCGTCACATGATCCATCCTAGAATTCTCAA
	ZMBMAM35370_Dakhla	TCTCAATAATGTTTGTTCCAGTAGCATTGTTCGTCACATGATCCATCCTAGAATTCTCAA

	ZMBMAM2166_Sennar	TATGATATATACACTCAGACCCCAACATTAACCAATTTTTCAAATATCTACTCTTATTCC
	ZMBMAM2167_Sennar	TATGATATATACACTCAGACCCCAACATTAACCAATTTTTCAAATATCTACTCTTATTCC
	ZMBMAM2165_Sennar	TATGATATATACACTCAGACCCCAACATTAACCAATTTTTCAAATATCTACTCTTATTCC
	ZMBMAM8836_Tunis	TATGATATATACACTCAGACCCCAACATTAACCAATTTTTCAAATATCTACTCTTATTCC
	ZMBMAM8838_Tripoli	TATGATATATACACTCAGACCCCAACATTAACCAATTTTTCAAATATCTACTCTTATTCC
	ZMBMAM8837_Tripoli	TATGATATATACACTCAGACCCCAACATTAACCAATTTTTCAAATATCTACTCTTATTCC
	IZW607_10	TATGATATATACACTCAGACCCCAACATTAACCAATTTTTCAAATATCTACTCTTATTCC
	Zoo_France_JN632591	TATGATATATACACTCAGACCCCAACATTAACCAATTTTTCAAATATCTACTCTTATTCC
	ZMBMAM8839_Tripoli	TATGATATATACACTCAGACCCCAACATTAACCAATTTTTCAAATATCTACTCTTATTCC
	ZMBMAM8840_Tripoli	TATGATATATACACTCAGACCCCAACATTAACCAATTTTTCAAATATCTACTCTTATTCC
	ZMBMAM7424_Tunis_Gabes	TATGATATATACACTCAGACCCCAACATTAACCAATTTTTCAAATATCTACTCTTATTCC
	ZMBMAM35370_Dakhla	TATGATATATACACTCAGACCCCAACATTAACCAATTTTTCAAATATCTACTCTTATTCC

	ZMBMAM2166_Sennar	TAATCACTATACTCATCCTTGTTACCGCAAATAATCTCTTTCAACTGTTCATCGGCTGAG
	ZMBMAM2167_Sennar	TAATCACTATACTCATCCTTGTTACCGCAAATAATCTCTTTCAACTGTTCATCGGCTGAG
	ZMBMAM2165_Sennar	TAATCACTATACTCATCCTTGTTACCGCAAATAATCTCTTTCAACTGTTCATCGGCTGAG
	ZMBMAM8836_Tunis	TAATCACTATACTCATCCTTGTTACCGCAAATAATCTCTTTCAACTGTTCATCGGCTGAG
	ZMBMAM8838_Tripoli	TAATCACTATACTCATCCTTGTTACCGCAAATAATCTCTTTCAACTGTTCATCGGCTGAG
	ZMBMAM8837_Tripoli	TAATCACTATACTCATCCTTGTTACCGCAAATAATCTCTTTCAACTGTTCATCGGCTGAG
	IZW607_10	TAATCACTATACTCATCCTTGTTACCGCAAATAATCTCTTTCAACTGTTCATCGGCTGAG
	Zoo_France_JN632591	TAATCACTATACTCATCCTTGTTACCGCAAATAATCTCTTTCAACTGTTCATCGGCTGAG
	ZMBMAM8839_Tripoli	TAATCACTATACTCATCCTTGTTACCGCAAATAATCTCTTTCAACTGTTCATCGGCTGAG
	ZMBMAM8840_Tripoli	TAATCACTATACTCATCCTTGTTACCGCAAATAATCTCTTTCAACTGTTCATCGGCTGAG
	ZMBMAM7424_Tunis_Gabes	TAATCACTATACTCATCCTTGTTACCGCAAATAATCTCTTTCAACTGTTCATCGGCTGAG
	ZMBMAM35370_Dakhla	TAATCACTATACTCATCCTTGTTACCGCAAATAATCTCTTTCAACTGTTCATCGGCTGAG

	ZMBMAM2166_Sennar	AAGGAGTGGGAATTATATCTTTCCTACTTATCGGATGATGGTACGGACGAGCAGATGCAA
	ZMBMAM2167_Sennar	AAGGAGTGGGAATTATATCTTTCCTACTTATCGGATGATGGTACGGACGAGCAGATGCAA
	ZMBMAM2165_Sennar	AAGGAGTGGGAATTATATCTTTCCTACTTATCGGATGATGGTACGGACGAGCAGATGCAA
	ZMBMAM8836_Tunis	AAGGAGTGGGAATTATATCTTTCCTACTTATCGGATGATGGTACGGACGAGCAGATGCAA
	ZMBMAM8838_Tripoli	AAGGAGTGGGAATTATATCTTTCCTACTTATCGGATGATGGTACGGACGAGCAGATGCAA
	ZMBMAM8837_Tripoli	AAGGAGTGGGAATTATATCTTTCCTACTTATCGGATGATGGTACGGACGAGCAGATGCAA
	IZW607_10	AAGGAGTGGGAATTATATCTTTCCTACTTATCGGATGATGGTACGGACGAGCAGATGCAA
	Zoo_France_JN632591	AAGGAGTGGGAATTATATCTTTCCTACTTATCGGATGATGGTACGGACGAGCAGATGCAA
	ZMBMAM8839_Tripoli	AAGGAGTGGGAATTATATCTTTCCTACTTATCGGATGATGGTACGGACGAGCAGATGCAA
	ZMBMAM8840_Tripoli	AAGGAGTGGGAATTATATCTTTCCTACTTATCGGATGATGGTACGGACGAGCAGATGCAA
	ZMBMAM7424_Tunis_Gabes	AAGGAGTGGGAATTATATCTTTCCTACTTATCGGATGATGGTACGGACGAGCAGATGCAA
	ZMBMAM35370_Dakhla	AAGGAGTGGGAATTATATCTTTCCTACTTATCGGATGATGGTACGGACGAGCAGATGCAA

	ZMBMAM2166_Sennar	ACACAGCAGCCCTACAAGCAATCCTATATAACCGCATTGGCGATATTGGATTTATCCTAG
	ZMBMAM2167_Sennar	ACACAGCAGCCCTACAAGCAATCCTATATAACCGCATTGGCGATATTGGATTTATCCTAG
	ZMBMAM2165_Sennar	ACACAGCAGCCCTACAAGCAATCCTATATAACCGCATTGGCGATATTGGATTTATCCTAG
	ZMBMAM8836_Tunis	ACACAGCAGCCCTACAAGCAATCCTATATAACCGCATTGGCGATATTGGATTTATCCTAG
	ZMBMAM8838_Tripoli	ACACAGCAGCCCTACAAGCAATCCTATATAACCGCATTGGCGATATTGGATTTATCCTAG
	ZMBMAM8837_Tripoli	ACACAGCAGCCCTACAAGCAATCCTATATAACCGCATTGGCGATATTGGATTTATCCTAG
	IZW607_10	ACACAGCAGCCCTACAAGCAATCCTATATAACCGCATTGGCGATATTGGATTTATCCTAG
	Zoo_France_JN632591	ACACAGCAGCCCTACAAGCAATCCTATATAACCGCATTGGCGATATTGGATTTATCCTAG
	ZMBMAM8839_Tripoli	ACACAGCAGCCCTACAAGCAATCCTATATAACCGCATTGGCGATATTGGATTTATCCTAG
	ZMBMAM8840_Tripoli	ACACAGCAGCCCTACAAGCAATCCTATATAACCGCATTGGCGATATTGGATTTATCCTAG
	ZMBMAM7424_Tunis_Gabes	ACACAGCAGCCCTACAAGCAATCCTATATAACCGCATTGGCGATATTGGATTTATCCTAG
	ZMBMAM35370_Dakhla	ACACAGCAGCCCTACAAGCAATCCTATATAACCGCATTGGCGATATTGGATTTATCCTAG

	ZMBMAM2166_Sennar	CAATAGCATGATTCCTAACCAACCTCAACACTTGGGACCTCCAACAAATCTTTATACTAG
	ZMBMAM2167_Sennar	CAATAGCATGATTCCTAACCAACCTCAACACTTGGGACCTCCAACAAATCTTTATACTAG
	ZMBMAM2165_Sennar	CAATAGCATGATTCCTAACCAACCTCAACACTTGGGACCTCCAACAAATCTTTATACTAG
	ZMBMAM8836_Tunis	CAATAGCATGATTCCTAACCAACCTCAACACTTGGGACCTCCAACAAATCTTTATACTAG
	ZMBMAM8838_Tripoli	CAATAGCATGATTCCTAACCAACCTCAACACTTGGGACCTCCAACAAATCTTTATACTAG
	ZMBMAM8837_Tripoli	CAATAGCATGATTCCTAACCAACCTCAACACTTGGGACCTCCAACAAATCTTTATACTAG
	IZW607_10	CAATAGCATGATTCCTAACCAACCTCAACACTTGGGACCTCCAACAAATCTTTATACTAG
	Zoo_France_JN632591	CAATAGCATGATTCCTAACCAACCTCAACACTTGGGACCTCCAACAAATCTTTATACTAG
	ZMBMAM8839_Tripoli	CAATAGCATGATTCCTAACCAACCTCAACACTTGGGACCTCCAACAAATCTTTATACTAG
	ZMBMAM8840_Tripoli	CAATAGCATGATTCCTAACCAACCTCAACACTTGGGACCTCCAACAAATCTTTATACTAG
	ZMBMAM7424_Tunis_Gabes	CAATAGCATGATTCCTAACCAACCTCAACACTTGGGACCTCCAACAAATCTTTATACTAG
	ZMBMAM35370_Dakhla	CAATAGCATGATTCCTAACCAACCTCAACACTTGGGACCTCCAACAAATCTTTATACTAG

	ZMBMAM2166_Sennar	AACCAAATAACTCAAACCTACCCCTAATAGGCCTAGTATTGGCTGCAACAGGAAAATCTG
	ZMBMAM2167_Sennar	AACCAAATAACTCAAACCTACCCCTAATAGGCCTAGTATTGGCTGCAACAGGAAAATCTG
	ZMBMAM2165_Sennar	AACCAAATAACTCAAACCTACCCCTAATAGGCCTAGTATTGGCTGCAACAGGAAAATCTG
	ZMBMAM8836_Tunis	AACCAAATAACTCAAACCTACCCCTAATAGGCCTAGTATTGGCTGCAACAGGAAAATCTG
	ZMBMAM8838_Tripoli	AACCAAATAACTCAAACCTACCCCTAATAGGCCTAGTATTGGCTGCAACAGGAAAATCTG
	ZMBMAM8837_Tripoli	AACCAAATAACTCAAACCTACCCCTAATAGGCCTAGTATTGGCTGCAACAGGAAAATCTG
	IZW607_10	AACCAAATAACTCAAACCTACCCCTAATAGGCCTAGTATTGGCTGCAACAGGAAAATCTG
	Zoo_France_JN632591	AACCAAATAACTCAAACCTACCCCTAATAGGCCTAGTATTGGCTGCAACAGGAAAATCTG
	ZMBMAM8839_Tripoli	AACCAAATAACTCAAACCTACCCCTAATAGGCCTAGTATTGGCTGCAACAGGAAAATCTG
	ZMBMAM8840_Tripoli	AACCAAATAACTCAAACCTACCCCTAATAGGCCTAGTATTGGCTGCAACAGGAAAATCTG
	ZMBMAM7424_Tunis_Gabes	AACCAAATAACTCAAACCTACCCCTAATAGGCCTAGTATTGGCTGCAACAGGAAAATCTG
	ZMBMAM35370_Dakhla	AACCAAATAACTCAAACCTACCCCTAATAGGCCTAGTATTGGCTGCAACAGGAAAATCTG

	ZMBMAM2166_Sennar	CACAATTCGGTCTACACCCATGGCTACCTTCCGCAATAGAAGGCCCAACCCCTGTCTCAG
	ZMBMAM2167_Sennar	CACAATTCGGTCTACACCCATGGCTACCTTCCGCAATAGAAGGCCCAACCCCTGTCTCAG
	ZMBMAM2165_Sennar	CACAATTCGGTCTACACCCATGGCTACCTTCCGCAATAGAAGGCCCAACCCCTGTCTCAG
	ZMBMAM8836_Tunis	CACAATTCGGTCTACACCCATGGCTACCTTCCGCAATAGAAGGCCCAACCCCTGTCTCAG
	ZMBMAM8838_Tripoli	CACAATTCGGTCTACACCCATGGCTACCTTCCGCAATAGAAGGCCCAACCCCTGTCTCAG
	ZMBMAM8837_Tripoli	CACAATTCGGTCTACACCCATGGCTACCTTCCGCAATAGAAGGCCCAACCCCTGTCTCAG
	IZW607_10	CACAATTCGGTCTACACCCATGGCTACCTTCCGCAATAGAAGGCCCAACCCCTGTCTCAG
	Zoo_France_JN632591	CACAATTCGGTCTACACCCATGGCTACCTTCCGCAATAGAAGGCCCAACCCCTGTCTCAG
	ZMBMAM8839_Tripoli	CACAATTCGGTCTACACCCATGGCTACCTTCCGCAATAGAAGGCCCAACCCCTGTCTCAG
	ZMBMAM8840_Tripoli	CACAATTCGGTCTACACCCATGGCTACCTTCCGCAATAGAAGGCCCAACCCCTGTCTCAG
	ZMBMAM7424_Tunis_Gabes	CACAATTCGGTCTACACCCATGGCTACCTTCCGCAATAGAAGGCCCAACCCCTGTCTCAG
	ZMBMAM35370_Dakhla	CACAATTCGGTCTACACCCATGGCTACCTTCCGCAATAGAAGGCCCAACCCCTGTCTCAG

	ZMBMAM2166_Sennar	CATTACTTCACTCAAGCACAATAGTAGTAGCAGGTATTTTCCTGCTTATTCGCTTCTACC
	ZMBMAM2167_Sennar	CATTACTTCACTCAAGCACAATAGTAGTAGCAGGTATTTTCCTGCTTATTCGCTTCTACC
	ZMBMAM2165_Sennar	CATTACTTCACTCAAGCACAATAGTAGTAGCAGGTATTTTCCTGCTTATTCGCTTCTACC
	ZMBMAM8836_Tunis	CATTACTTCACTCAAGCACAATAGTAGTAGCAGGTATTTTCCTGCTTATTCGCTTCTACC
	ZMBMAM8838_Tripoli	CATTACTTCACTCAAGCACAATAGTAGTAGCAGGTATTTTCCTGCTTATTCGCTTCTACC
	ZMBMAM8837_Tripoli	CATTACTTCACTCAAGCACAATAGTAGTAGCAGGTATTTTCCTGCTTATTCGCTTCTACC
	IZW607_10	CATTACTTCACTCAAGCACAATAGTAGTAGCAGGTATTTTCCTGCTTATTCGCTTCTACC
	Zoo_France_JN632591	CATTACTTCACTCAAGCACAATAGTAGTAGCAGGTATTTTCCTGCTTATTCGCTTCTACC
	ZMBMAM8839_Tripoli	CATTACTTCACTCAAGCACAATAGTAGTAGCAGGTATTTTCCTGCTTATTCGCTTCTACC
	ZMBMAM8840_Tripoli	CATTACTTCACTCAAGCACAATAGTAGTAGCAGGTATTTTCCTGCTTATTCGCTTCTACC
	ZMBMAM7424_Tunis_Gabes	CATTACTTCACTCAAGCACAATAGTAGTAGCAGGTATTTTCCTGCTTATTCGCTTCTACC
	ZMBMAM35370_Dakhla	CATTACTTCACTCAAGCACAATAGTAGTAGCAGGTATTTTCCTGCTTATTCGCTTCTACC

	ZMBMAM2166_Sennar	CACTAACAGAAAACAACAAACTCATTCAATCTATTATATTGTGCCTAGGAGCTATCACCA
	ZMBMAM2167_Sennar	CACTAACAGAAAACAACAAACTCATTCAATCTATTATATTGTGCCTAGGAGCTATCACCA
	ZMBMAM2165_Sennar	CACTAACAGAAAACAACAAACTCATTCAATCTATTATATTGTGCCTAGGAGCTATCACCA
	ZMBMAM8836_Tunis	CACTAACAGAAAACAACAAACTCATTCAATCTATTATATTGTGCCTAGGAGCTATCACCA
	ZMBMAM8838_Tripoli	CACTAACAGAAAACAACAAACTCATTCAATCTATTATATTGTGCCTAGGAGCTATCACCA
	ZMBMAM8837_Tripoli	CACTAACAGAAAACAACAAACTCATTCAATCTATTATATTGTGCCTAGGAGCTATCACCA
	IZW607_10	CACTAACAGAAAACAACAAACTCATTCAATCTATTATATTGTGCCTAGGAGCTATCACCA
	Zoo_France_JN632591	CACTAACAGAAAACAACAAACTCATTCAATCTATTATATTGTGCCTAGGAGCTATCACCA
	ZMBMAM8839_Tripoli	CACTAACAGAAAACAACAAACTCATTCAATCTATTATATTGTGCCTAGGAGCTATCACCA
	ZMBMAM8840_Tripoli	CACTAACAGAAAACAACAAACTCATTCAATCTATTATATTGTGCCTAGGAGCTATCACCA
	ZMBMAM7424_Tunis_Gabes	CACTAACAGAAAACAACAAACTCATTCAATCTATTATATTGTGCCTAGGAGCTATCACCA
	ZMBMAM35370_Dakhla	CACTAACAGAAAACAACAAACTCATTCAATCTATTATATTGTGCCTAGGAGCTATCACCA

	ZMBMAM2166_Sennar	CATTATTCACAGCAATATGCGCCCTTACCCAAAACGACATTAAGAAAATCGTTGCCTTTT
	ZMBMAM2167_Sennar	CATTATTCACAGCAATATGCGCCCTTACCCAAAACGACATTAAGAAAATCGTTGCCTTTT
	ZMBMAM2165_Sennar	CATTATTCACAGCAATATGCGCCCTTACCCAAAACGACATTAAGAAAATCGTTGCCTTTT
	ZMBMAM8836_Tunis	CATTATTCACAGCAATATGCGCCCTTACCCAAAACGACATTAAGAAAATCGTTGCCTTTT
	ZMBMAM8838_Tripoli	CATTATTCACAGCAATATGCGCCCTTACCCAAAACGACATTAAGAAAATCGTTGCCTTTT
	ZMBMAM8837_Tripoli	CATTATTCACAGCAATATGCGCCCTTACCCAAAACGACATTAAGAAAATCGTTGCCTTTT
	IZW607_10	CATTATTCACAGCAATATGCGCCCTTACCCAAAACGACATTAAGAAAATCGTTGCCTTTT
	Zoo_France_JN632591	CATTATTCACAGCAATATGCGCCCTTACCCAAAACGACATTAAGAAAATCGTTGCCTTTT
	ZMBMAM8839_Tripoli	CATTATTCACAGCAATATGCGCCCTTACCCAAAACGACATTAAGAAAATCGTTGCCTTTT
	ZMBMAM8840_Tripoli	CATTATTCACAGCAATATGCGCCCTTACCCAAAACGACATTAAGAAAATCGTTGCCTTTT
	ZMBMAM7424_Tunis_Gabes	CATTATTCACAGCAATATGCGCCCTTACCCAAAACGACATTAAGAAAATCGTTGCCTTTT
	ZMBMAM35370_Dakhla	CATTATTCACAGCAATATGCGCCCTTACCCAAAACGACATTAAGAAAATCGTTGCCTTTT

	ZMBMAM2166_Sennar	CTACATCCAGCCAACTAGGCCTTATAATAGTAACAATCGGCATTAATCAACCCTACCTAG
	ZMBMAM2167_Sennar	CTACATCCAGCCAACTAGGCCTTATAATAGTAACAATCGGCATTAATCAACCCTACCTAG
	ZMBMAM2165_Sennar	CTACATCCAGCCAACTAGGCCTTATAATAGTAACAATCGGCATTAATCAACCCTACCTAG
	ZMBMAM8836_Tunis	CTACATCCAGCCAACTAGGCCTTATAATAGTAACAATCGGCATTAATCAACCCTACCTAG
	ZMBMAM8838_Tripoli	CTACATCCAGCCAACTAGGCCTTATAATAGTAACAATCGGCATTAATCAACCCTACCTAG
	ZMBMAM8837_Tripoli	CTACATCCAGCCAACTAGGCCTTATAATAGTAACAATCGGCATTAATCAACCCTACCTAG
	IZW607_10	CTACATCCAGCCAACTAGGCCTTATAATAGTAACAATCGGCATTAATCAACCCTACCTAG
	Zoo_France_JN632591	CTACATCCAGCCAACTAGGCCTTATAATAGTAACAATCGGCATTAATCAACCCTACCTAG
	ZMBMAM8839_Tripoli	CTACATCCAGCCAACTAGGCCTTATAATAGTAACAATCGGCATTAATCAACCCTACCTAG
	ZMBMAM8840_Tripoli	CTACATCCAGCCAACTAGGCCTTATAATAGTAACAATCGGCATTAATCAACCCTACCTAG
	ZMBMAM7424_Tunis_Gabes	CTACATCCAGCCAACTAGGCCTTATAATAGTAACAATCGGCATTAATCAACCCTACCTAG
	ZMBMAM35370_Dakhla	CTACATCCAGCCAACTAGGCCTTATAATAGTAACAATCGGCATTAATCAACCCTACCTAG

	ZMBMAM2166_Sennar	CATTTCTCCATATCTGCACTCACGCCTTCTTCAAAGCTATACTATTTATATGCTCCGGCT
	ZMBMAM2167_Sennar	CATTTCTCCATATCTGCACTCACGCCTTCTTCAAAGCTATACTATTTATATGCTCCGGCT
	ZMBMAM2165_Sennar	CATTTCTCCATATCTGCACTCACGCCTTCTTCAAAGCTATACTATTTATATGCTCCGGCT
	ZMBMAM8836_Tunis	CATTTCTCCATATCTGCACTCACGCCTTCTTCAAAGCTATACTATTTATATGCTCCGGCT
	ZMBMAM8838_Tripoli	CATTTCTCCATATCTGCACTCACGCCTTCTTCAAAGCTATACTATTTATATGCTCCGGCT
	ZMBMAM8837_Tripoli	CATTTCTCCATATCTGCACTCACGCCTTCTTCAAAGCTATACTATTTATATGCTCCGGCT
	IZW607_10	CATTTCTCCATATCTGCACTCACGCCTTCTTCAAAGCTATACTATTTATATGCTCCGGCT
	Zoo_France_JN632591	CATTTCTCCATATCTGCACTCACGCCTTCTTCAAAGCTATACTATTTATATGCTCCGGCT
	ZMBMAM8839_Tripoli	CATTTCTCCATATCTGCACTCACGCCTTCTTCAAAGCTATACTATTTATATGCTCCGGCT
	ZMBMAM8840_Tripoli	CATTTCTCCATATCTGCACTCACGCCTTCTTCAAAGCTATACTATTTATATGCTCCGGCT
	ZMBMAM7424_Tunis_Gabes	CATTTCTCCATATCTGCACTCACGCCTTCTTCAAAGCTATACTATTTATATGCTCCGGCT
	ZMBMAM35370_Dakhla	CATTTCTCCATATCTGCACTCACGCCTTCTTCAAAGCTATACTATTTATATGCTCCGGCT

	ZMBMAM2166_Sennar	CTATCATCCACAGCCTGAATGACGAACAAGACATCCGAAAAATAGGGGGTCTATTTAAAG
	ZMBMAM2167_Sennar	CTATCATCCACAGCCTGAATGACGAACAAGACATCCGAAAAATAGGGGGTCTATTTAAAG
	ZMBMAM2165_Sennar	CTATCATCCACAGCCTGAATGACGAACAAGACATCCGAAAAATAGGGGGTCTATTTAAAG
	ZMBMAM8836_Tunis	CTATCATCCACAGCCTGAATGACGAACAAGACATCCGAAAAATAGGGGGTCTATTTAAAG
	ZMBMAM8838_Tripoli	CTATCATCCACAGCCTGAATGACGAACAAGACATCCGAAAAATAGGGGGTCTATTTAAAG
	ZMBMAM8837_Tripoli	CTATCATCCACAGCCTGAATGACGAACAAGACATCCGAAAAATAGGGGGTCTATTTAAAG
	IZW607_10	CTATCATCCACAGCCTGAATGACGAACAAGACATCCGAAAAATAGGGGGTCTATTTAAAG
	Zoo_France_JN632591	CTATCATCCACAGCCTGAATGACGAACAAGACATCCGAAAAATAGGGGGTCTATTTAAAG
	ZMBMAM8839_Tripoli	CTATCATCCACAGCCTGAATGACGAACAAGACATCCGAAAAATAGGGGGTCTATTTAAAG
	ZMBMAM8840_Tripoli	CTATCATCCACAGCCTGAATGACGAACAAGACATCCGAAAAATAGGGGGTCTATTTAAAG
	ZMBMAM7424_Tunis_Gabes	CTATCATCCACAGCCTAAATGACGAACAAGACATCCGAAAAATAGGGGGTCTATTTAAAG
	ZMBMAM35370_Dakhla	CTATCATCCACAGCCTAAATGACGAACAAGACATCCGAAAAATAGGGGGTCTATTTAAAG

	ZMBMAM2166_Sennar	CAATACCATTCACCACAACAGCCCTTATTATTGGCAGCCTCGCACTCACAGGAATACCTT
	ZMBMAM2167_Sennar	CAATACCATTCACCACAACAGCCCTTATTATTGGCAGCCTCGCACTCACAGGAATACCTT
	ZMBMAM2165_Sennar	CAATACCATTCACCACAACAGCCCTTATTATTGGCAGCCTCGCACTCACAGGAATACCTT
	ZMBMAM8836_Tunis	CAATACCATTCACCACAACAGCCCTTATTATTGGCAGCCTCGCACTCACAGGAATACCTT
	ZMBMAM8838_Tripoli	CAATACCATTCACCACAACAGCCCTTATTATTGGCAGCCTCGCACTCACAGGAATACCTT
	ZMBMAM8837_Tripoli	CAATACCATTCACCACAACAGCCCTTATTATTGGCAGCCTCGCACTCACAGGAATACCTT
	IZW607_10	CAATACCATTCACCACAACAGCCCTTATTATTGGCAGCCTCGCACTCACAGGAATACCTT
	Zoo_France_JN632591	CAATACCATTCACCACAACAGCCCTTATTATTGGCAGCCTCGCACTCACAGGAATACCTT
	ZMBMAM8839_Tripoli	CAATACCATTCACCACAACAGCCCTTATTATTGGCAGCCTCGCACTCACAGGAATACCTT
	ZMBMAM8840_Tripoli	CAATACCATTCACCACAACAGCCCTTATTATTGGCAGCCTCGCACTCACAGGAATACCTT
	ZMBMAM7424_Tunis_Gabes	CAATACCATTCACCACAACAGCCCTTATTATTGGCAGCCTCGCACTCACAGGAATACCTT
	ZMBMAM35370_Dakhla	CAATACCATTCACCACAACAGCCCTTATTATTGGCAGCCTCGCACTCACAGGAATACCTT

	ZMBMAM2166_Sennar	TCCTTACCGGATTTTATTCTAAAGACTTAATCATTGAATCCGCCAACACGTCGTATACCA
	ZMBMAM2167_Sennar	TCCTTACCGGATTTTATTCTAAAGACTTAATCATTGAATCCGCCAACACGTCGTATACCA
	ZMBMAM2165_Sennar	TCCTTACCGGATTTTATTCTAAAGACTTAATCATTGAATCCGCCAACACGTCGTATACCA
	ZMBMAM8836_Tunis	TCCTTACCGGATTTTATTCTAAAGACTTAATCATTGAATCCGCCAACACGTCGTATACCA
	ZMBMAM8838_Tripoli	TCCTTACCGGATTTTATTCTAAAGACTTAATCATTGAATCCGCCAACACGTCGTATACCA
	ZMBMAM8837_Tripoli	TCCTTACCGGATTTTATTCTAAAGACTTAATCATTGAATCCGCCAACACGTCGTATACCA
	IZW607_10	TCCTTACCGGATTTTATTCTAAAGACTTAATCATTGAATCCGCCAACACGTCGTATACCA
	Zoo_France_JN632591	TCCTTACCGGATTTTATTCTAAAGACTTAATCATTGAATCCGCCAACACGTCGTATACCA
	ZMBMAM8839_Tripoli	TCCTTACCGGATTTTATTCTAAAGACTTAATCATTGAATCCGCCAACACGTCGTATACCA
	ZMBMAM8840_Tripoli	TCCTTACCGGATTTTATTCTAAAGACTTAATCATTGAATCCGCCAACACGTCGTATACCA
	ZMBMAM7424_Tunis_Gabes	TCCTTACCGGATTTTATTCTAAAGACTTAATCATTGAATCCGCCAACACGTCGTATACCA
	ZMBMAM35370_Dakhla	TCCTTACCGGATTTTATTCTAAAGACTTAATCATTGAATCCGCCAACACGTCGTATACCA

	ZMBMAM2166_Sennar	ACGCCTGAGCCCTTTTAATAACACTAATCGCCACCTCTTTCACAGCCATCTATAGCACAC
	ZMBMAM2167_Sennar	ACGCCTGAGCCCTTTTAATAACACTAATCGCCACCTCTTTCACAGCCATCTATAGCACAC
	ZMBMAM2165_Sennar	ACGCCTGAGCCCTTTTAATAACACTAATCGCCACCTCTTTCACAGCCATCTATAGCACAC
	ZMBMAM8836_Tunis	ACGCCTGAGCCCTTTTAATAACACTAATCGCCACCTCTTTCACAGCCATCTATAGCACAC
	ZMBMAM8838_Tripoli	ACGCCTGAGCCCTTTTAATAACACTAATCGCCACCTCTTTCACAGCCATCTATAGCACAC
	ZMBMAM8837_Tripoli	ACGCCTGAGCCCTTTTAATAACACTAATCGCCACCTCTTTCACAGCCATCTATAGCACAC
	IZW607_10	ACGCCTGAGCCCTTTTAATAACACTAATCGCCACCTCTTTCACAGCCATCTATAGCACAC
	Zoo_France_JN632591	ACGCCTGAGCCCTTTTAATAACACTAATCGCCACCTCTTTCACAGCCATCTATAGCACAC
	ZMBMAM8839_Tripoli	ACGCCTGAGCCCTTTTAATAACACTAATCGCCACCTCTTTCACAGCCATCTATAGCACAC
	ZMBMAM8840_Tripoli	ACGCCTGAGCCCTTTTAATAACACTAATCGCCACCTCTTTCACAGCCATCTATAGCACAC
	ZMBMAM7424_Tunis_Gabes	ACGCCTGAGCCCTTTTAATAACACTAATCGCCACCTCTTTCACAGCCATCTATAGCACAC
	ZMBMAM35370_Dakhla	ACGCCTGAGCCCTTTTAATAACACTAATCGCCACCTCTTTCACAGCCATCTATAGCACAC

	ZMBMAM2166_Sennar	GCATTATCTTCTTCGCTCTACTAGGACAGCCCCGGTTCATAACCCTTATTAATATCAACG
	ZMBMAM2167_Sennar	GCATTATCTTCTTCGCTCTACTAGGACAGCCCCGGTTCATAACCCTTATTAATATCAACG
	ZMBMAM2165_Sennar	GCATTATCTTCTTCGCTCTACTAGGACAGCCCCGGTTCATAACCCTTATTAATATCAACG
	ZMBMAM8836_Tunis	GCATTATCTTCTTCGCTCTACTAGGACAGCCCCGGTTCATAACCCTTATTAATATCAACG
	ZMBMAM8838_Tripoli	GCATTATCTTCTTCGCTCTACTAGGACAGCCCCGGTTCATAACCCTTATTAATATCAACG
	ZMBMAM8837_Tripoli	GCATTATCTTCTTCGCTCTACTAGGACAGCCCCGGTTCATAACCCTTATTAATATCAACG
	IZW607_10	GCATTATCTTCTTCGCTCTACTAGGACAGCCCCGGTTCATAACCCTTATTAATATCAACG
	Zoo_France_JN632591	GCATTATCTTCTTCGCTCTACTAGGACAGCCCCGGTTCATAACCCTTATTAATATCAACG
	ZMBMAM8839_Tripoli	GCATTATCTTCTTCGCTCTACTAGGACAGCCCCGGTTCATAACCCTTATTAATATCAACG
	ZMBMAM8840_Tripoli	GCATTATCTTCTTCGCTCTACTAGGACAGCCCCGGTTCATAACCCTTATTAATATCAACG
	ZMBMAM7424_Tunis_Gabes	GCATTATCTTCTTCGCTCTACTAGGACAGCCCCGGTTCATAACCCTTATTAATATCAACG
	ZMBMAM35370_Dakhla	GCATTATCTTCTTCGCTCTACTAGGACAGCCCCGGTTCATAACCCTTATTAATATCAACG

	ZMBMAM2166_Sennar	AAAACAACCCCTTCCTAATTAACTCAATCAAACGCCTACTAATTGGAAGCCTCTTCGCAG
	ZMBMAM2167_Sennar	AAAACAACCCCTTCCTAATTAACTCAATCAAACGCCTACTAATTGGAAGCCTCTTCGCAG
	ZMBMAM2165_Sennar	AAAACAACCCCTTCCTAATTAACTCAATCAAACGCCTACTAATTGGAAGCCTCTTCGCAG
	ZMBMAM8836_Tunis	AAAACAACCCCTTCCTAATTAACTCAATCAAACGCCTACTAATTGGAAGCCTCTTCGCAG
	ZMBMAM8838_Tripoli	AAAACAACCCCTTCCTAATTAACTCAATCAAACGCCTACTAATTGGAAGCCTCTTCGCAG
	ZMBMAM8837_Tripoli	AAAACAACCCCTTCCTAATTAACTCAATCAAACGCCTACTAATTGGAAGCCTCTTCGCAG
	IZW607_10	AAAACAACCCCTTCCTAATTAACTCAATCAAACGCCTACTAATTGGAAGCCTCTTCGCAG
	Zoo_France_JN632591	AAAACAACCCCTTCCTAATTAACTCAATCAAACGCCTACTAATTGGAAGCCTCTTCGCAG
	ZMBMAM8839_Tripoli	AAAACAACCCCTTCCTAATTAACTCAATCAAACGCCTACTAATTGGAAGCCTCTTCGCAG
	ZMBMAM8840_Tripoli	AAAACAACCCCTTCCTAATTAACTCAATCAAACGCCTACTAATTGGAAGCCTCTTCGCAG
	ZMBMAM7424_Tunis_Gabes	AAAACAACCCCTTCCTAATTAACTCAATCAAACGCCTACTAATTGGAAGCCTCTTCGCAG
	ZMBMAM35370_Dakhla	AAAACAACCCCTTCCTAATTAACTCAATCAAACGCCTACTAATTGGAAGCCTCTTCGCAG

	ZMBMAM2166_Sennar	GATTCATCATTTCCAACAATATTCCCCCAACAACAATTCCCCAAATAACTATACCCCACT
	ZMBMAM2167_Sennar	GATTCATCATTTCCAACAATATTCCCCCAACAACAATTCCCCAAATAACTATACCCCACT
	ZMBMAM2165_Sennar	GATTCATCATTTCCAACAATATTCCCCCAACAACAATTCCCCAAATAACTATACCCCACT
	ZMBMAM8836_Tunis	GATTCATCATTTCCAACAATATTCCCCCAACAACAATTCCCCAAATAACTATACCCCACT
	ZMBMAM8838_Tripoli	GATTCATCATTTCCAACAATATTCCCCCAACAACAATTCCCCAAATAACTATACCCCACT
	ZMBMAM8837_Tripoli	GATTCATCATTTCCAACAATATTCCCCCAACAACAATTCCCCAAATAACTATACCCCACT
	IZW607_10	GATTCATCATTTCCAACAATATTCCCCCAACAACAATTCCCCAAATAACTATACCCCACT
	Zoo_France_JN632591	GATTCATCATTTCCAACAATATTCCCCCAACAACAATTCCCCAAATAACTATACCCCACT
	ZMBMAM8839_Tripoli	GATTCATCATTTCCAACAATATTCCCCCAACAACAATTCCCCAAATAACTATACCCCACT
	ZMBMAM8840_Tripoli	GATTCATCATTTCCAACAATATTCCCCCAATAACAATTCCCCAAATAACTATACCCCACT
	ZMBMAM7424_Tunis_Gabes	GATTCATCATTTCCAACAATATTCCCCCAACAACAATTCCCCAAATAACTATACCCCACT
	ZMBMAM35370_Dakhla	GATTCATCATTTCCAACAATATTCCCCCAACAACAATTCCCCAAATAACTATACCCCACT

	ZMBMAM2166_Sennar	ACCTAAAATTAACAGCCCTAATAGTCACAATCTTGGGCTTCATCCTAGCACTAGAGATCA
	ZMBMAM2167_Sennar	ACCTAAAATTAACAGCCCTAATAGTCACAATCTTGGGCTTCATCCTAGCACTAGAGATCA
	ZMBMAM2165_Sennar	ACCTAAAATTAACAGCCCTAATAGTCACAATCTTGGGCTTCATCCTAGCACTAGAGATCA
	ZMBMAM8836_Tunis	ACCTAAAATTAACAGCCCTAATAGTCACAATCTTGGGCTTCATCCTAGCACTAGAGATCA
	ZMBMAM8838_Tripoli	ACCTAAAATTAACAGCCCTAATAGTCACAATCTTGGGCTTCATCCTAGCACTAGAGATCA
	ZMBMAM8837_Tripoli	ACCTAAAATTAACAGCCCTAATAGTCACAATCTTGGGCTTCATCCTAGCACTAGAGATCA
	IZW607_10	ACCTAAAATTAACAGCCCTAATAGTCACAATCTTGGGCTTCATCCTAGCACTAGAGATCA
	Zoo_France_JN632591	ACCTAAAATTAACAGCCCTAATAGTCACAATCTTGGGCTTCATCCTAGCACTAGAGATCA
	ZMBMAM8839_Tripoli	ACCTAAAATTAACAGCCCTAATAGTCACAATCTTGGGCTTCATCCTAGCACTAGAGATCA
	ZMBMAM8840_Tripoli	ACCTAAAATTAACAGCCCTAATAGTCACAATCTTGGGCTTCATCCTAGCACTAGAGATCA
	ZMBMAM7424_Tunis_Gabes	ACCTAAAATTAACAGCCCTAATAGTCACAATCTTGGGCTTCATCCTAGCACTAGAGATCA
	ZMBMAM35370_Dakhla	ACCTAAAATTAACAGCCCTAATAGTCACAATCTTGGGCTTCATCCTAGCACTAGAGATCA

	ZMBMAM2166_Sennar	GCAATATAACCCATAACCTAAAATTCAACTACCCATCAAACACCTTTAAATTCTCCAACC
	ZMBMAM2167_Sennar	GCAATATAACCCATAACCTAAAATTCAACTACCCATCAAACACCTTTAAATTCTCCAACC
	ZMBMAM2165_Sennar	GCAATATAACCCATAACCTAAAATTCAACTACCCATCAAACACCTTTAAATTCTCCAACC
	ZMBMAM8836_Tunis	GCAATATAACCCATAACCTAAAATTCAACTACCCATCAAACACCTTTAAATTCTCCAACC
	ZMBMAM8838_Tripoli	GCAATATAACCCATAACCTAAAATTCAACTACCCATCAAACACCTTTAAATTCTCCAACC
	ZMBMAM8837_Tripoli	GCAATATAACCCATAACCTAAAATTCAACTACCCATCAAACACCTTTAAATTCTCCAACC
	IZW607_10	GCAATATAACCCATAACCTAAAATTCAACTACCCATCAAACACCTTTAAATTCTCCAACC
	Zoo_France_JN632591	GCAATATAACCCATAACCTAAAATTCAACTACCCATCAAACACCTTTAAATTCTCCAACC
	ZMBMAM8839_Tripoli	GCAATATAACCCATAACCTAAAATTCAACTACCCATCAAACACCTTTAAATTCTCCAACC
	ZMBMAM8840_Tripoli	GCAATATAACCCATAACCTAAAATTCAACTACCCATCAAACACCTTTAAATTCTCCAACC
	ZMBMAM7424_Tunis_Gabes	GCAATATAACCCATAACCTAAAATTCAACTACCCATCAAACACCTTTAAATTCTCCAACC
	ZMBMAM35370_Dakhla	GCAATATAACCCATAACCTAAAATTCAACTACCCATCAAACACCTTTAAATTCTCCAACC

	ZMBMAM2166_Sennar	TACTAGGATACTATCCCACAATTATGCACCGCCTAACTCCCCACATAAGCCTAACAATAA
	ZMBMAM2167_Sennar	TACTAGGATACTATCCCACAATTATGCACCGCCTAACTCCCCACATAAGCCTAACAATAA
	ZMBMAM2165_Sennar	TACTAGGATACTATCCCACAATTATGCACCGCCTAACTCCCCACATAAGCCTAACAATAA
	ZMBMAM8836_Tunis	TACTAGGATACTATCCCACAATTATGCACCGCCTAACTCCCCACATAAGCCTAACAATAA
	ZMBMAM8838_Tripoli	TACTAGGATACTATCCCACAATTATGCACCGCCTAACTCCCCACATAAGCCTAACAATAA
	ZMBMAM8837_Tripoli	TACTAGGATACTATCCCACAATTATGCACCGCCTAACTCCCCACATAAGCCTAACAATAA
	IZW607_10	TACTAGGATACTATCCCACAATTATGCACCGCCTAACTCCCCACATAAGCCTAACAATAA
	Zoo_France_JN632591	TACTAGGATACTATCCCACAATTATGCACCGCCTAACTCCCCACATAAGCCTAACAATAA
	ZMBMAM8839_Tripoli	TACTAGGATACTATCCCACAATTATGCACCGCCTAACTCCCCACATAAGCCTAACAATAA
	ZMBMAM8840_Tripoli	TACTAGGATACTATCCCACAATTATGCACCGCCTAACTCCCCACATAAGCCTAACAATAA
	ZMBMAM7424_Tunis_Gabes	TACTAGGATACTATCCCACAATTATGCACCGCCTAACTCCCCACATAAGCCTAACAATAA
	ZMBMAM35370_Dakhla	TACTAGGATACTATCCCACAATTATGCACCGCCTAACTCCCCACATAAGCCTAACAATAA

	ZMBMAM2166_Sennar	GCCAAAAATCAGCATCATCCCTCCTAGACCTAATCTGACTAGAAAATATTCTACCAAAAA
	ZMBMAM2167_Sennar	GCCAAAAATCAGCATCATCCCTCCTAGACCTAATCTGACTAGAAAATATTCTACCAAAAA
	ZMBMAM2165_Sennar	GCCAAAAATCAGCATCATCCCTCCTAGACCTAATCTGACTAGAAAATATTCTACCAAAAA
	ZMBMAM8836_Tunis	GCCAAAAATCAGCATCATCCCTCCTAGACCTAATCTGACTAGAAAATATTCTACCAAAAA
	ZMBMAM8838_Tripoli	GCCAAAAATCAGCATCATCCCTCCTAGACCTAATCTGACTAGAAAATATTCTACCAAAAA
	ZMBMAM8837_Tripoli	GCCAAAAATCAGCATCATCCCTCCTAGACCTAATCTGACTAGAAAATATTCTACCAAAAA
	IZW607_10	GCCAAAAATCAGCATCATCCCTCCTAGACCTAATCTGACTAGAAAATATTCTACCAAAAA
	Zoo_France_JN632591	GCCAAAAATCAGCATCATCCCTCCTAGACCTAATCTGACTAGAAAATATTCTACCAAAAA
	ZMBMAM8839_Tripoli	GCCAAAAATCAGCATCATCCCTCCTAGACCTAATCTGACTAGAAAATATTCTACCAAAAA
	ZMBMAM8840_Tripoli	GCCAAAAATCAGCATCATCCCTCCTAGACCTAATCTGACTAGAAAATATTCTACCAAAAA
	ZMBMAM7424_Tunis_Gabes	GCCAAAAATCAGCATCATCCCTCCTAGACCTAATCTGACTAGAAAATATTCTACCAAAAA
	ZMBMAM35370_Dakhla	GCCAAAAATCAGCATCATCCCTCCTAGACCTAATCTGACTAGAAAATATTCTACCAAAAA

	ZMBMAM2166_Sennar	CCATCTCATCTACCCAAATAAAGATATCCACCATAATCACAAACCAAAAAGGCCTAATCA
	ZMBMAM2167_Sennar	CCATCTCATCTACCCAAATAAAGATATCCACCATAATCACAAACCAAAAAGGCCTAATCA
	ZMBMAM2165_Sennar	CCATCTCATCTACCCAAATAAAGATATCCACCATAATCACAAACCAAAAAGGCCTAATCA
	ZMBMAM8836_Tunis	CCATCTCATCTACCCAAATAAAGATATCCACCATAATCACAAACCAAAAAGGCCTAATCA
	ZMBMAM8838_Tripoli	CCATCTCATCTACCCAAATAAAGATATCCACCATAATCACAAACCAAAAAGGCCTAATCA
	ZMBMAM8837_Tripoli	CCATCTCATCTACCCAAATAAAGATATCCACCATAATCACAAACCAAAAAGGCCTAATCA
	IZW607_10	CCATCTCATCTACCCAAATAAAGATATCCACCATAATCACAAACCAAAAAGGCCTAATCA
	Zoo_France_JN632591	CCATCTCATCTACCCAAATAAAGATATCCACCATAATCACAAACCAAAAAGGCCTAATCA
	ZMBMAM8839_Tripoli	CCATCTCATCTACCCAAATAAAGATATCCACCATAATCACAAACCAAAAAGGCCTAATCA
	ZMBMAM8840_Tripoli	CCATCTCATCTACCCAAATAAAGATATCCACCATAATCACAAACCAAAAAGGCCTAATCA
	ZMBMAM7424_Tunis_Gabes	CCATCTCATCTACCCAAATAAAGATATCCACCATAATCACAAACCAAAAAGGCCTAATCA
	ZMBMAM35370_Dakhla	CCATCTCATCTACCCAAATAAAGATATCCACCATAATCACAAACCAAAAAGGCCTAATCA

	ZMBMAM2166_Sennar	AATTATATTTCCTTTCTTTTCTAATCACTATCCTCACCAGCACAGTCCTACTTAATTTCC
	ZMBMAM2167_Sennar	AATTATATTTCCTTTCTTTTCTAATCACTATCCTCACCAGCACAGTCCTACTTAATTTCC
	ZMBMAM2165_Sennar	AATTATATTTCCTTTCTTTTCTAATCACTATCCTCACCAGCACAGTCCTACTTAATTTCC
	ZMBMAM8836_Tunis	AATTATATTTCCTTTCTTTTCTAATCACTATCCTCACCAGCACAGTCCTACTTAATTTCC
	ZMBMAM8838_Tripoli	AATTATATTTCCTTTCTTTTCTAATCACTATCCTCACCAGCACAGTCCTACTTAATTTCC
	ZMBMAM8837_Tripoli	AATTATATTTCCTTTCTTTTCTAATCACTATCCTCACCAGCACAGTCCTACTTAATTTCC
	IZW607_10	AATTATATTTCCTTTCTTTTCTAATCACTATCCTCACCAGCACAGTCCTACTTAATTTCC
	Zoo_France_JN632591	AATTATATTTCCTTTCTTTTCTAATCACTATCCTCACCAGCACAGTCCTACTTAATTTCC
	ZMBMAM8839_Tripoli	AATTATATTTCCTTTCTTTTCTAATCACTATCCTCACCAGCACAGTCCTACTTAATTTCC
	ZMBMAM8840_Tripoli	AATTATATTTCCTTTCTTTTCTAATCACTATCCTCACCAGCACAGTCCTACTTAATTTCC
	ZMBMAM7424_Tunis_Gabes	AATTATATTTCCTTTCTTTTCTAATCACTATCCTCACCAGCACAGTCCTACTTAATTTCC
	ZMBMAM35370_Dakhla	AATTATATTTCCTTTCTTTTCTAATCACTATCCTCACCAGCACAGTCCTACTTAATTTCC

	ZMBMAM2166_Sennar	ACGAGTAATCTCCATAATAACTACAACACCAATTAATAAGGATCAACCAGTCACAATAAC
	ZMBMAM2167_Sennar	ACGAGTAATCTCCATAATAACTACAACACCAATTAATAAGGATCAACCAGTCACAATAAC
	ZMBMAM2165_Sennar	ACGAGTAATCTCCATAATAACTACAACACCAATTAATAAGGATCAACCAGTCACAATAAC
	ZMBMAM8836_Tunis	ACGAGTAATCTCCATAATAACTACAACACCAATTAATAAGGATCAACCAGTCACAATAAC
	ZMBMAM8838_Tripoli	ACGAGTAATCTCCATAATAACTACAACACCAATTAATAAGGATCAACCAGTCACAATAAC
	ZMBMAM8837_Tripoli	ACGAGTAATCTCCATAATAACTACAACACCAATTAATAAGGATCAACCAGTCACAATAAC
	IZW607_10	ACGAGTAATCTCCATAATAACTACAACACCAATTAATAAGGATCAACCAGTCACAATAAC
	Zoo_France_JN632591	ACGAGTAATCTCCATAATAACTACAACACCAATTAATAAGGATCAACCAGTCACAATAAC
	ZMBMAM8839_Tripoli	ACGAGTAATCTCCATAATAACTACAACACCAATTAATAAGGATCAACCAGTCACAATAAC
	ZMBMAM8840_Tripoli	ACGAGTAATCTCCATAATAACTACAACACCAATTAATAAGGATCAACCAGTCACAATAAC
	ZMBMAM7424_Tunis_Gabes	ACGAGTAATCTCCATAATAACTACAACACCAATTAATAAGGATCAACCAGTCACAATAAC
	ZMBMAM35370_Dakhla	ACGAGTAATCTCCATAATAACTACAACACCAATTAATAAGGATCAACCAGTCACAATAAC

	ZMBMAM2166_Sennar	CAATCAGGTACCATAACTATACAAAGCCGCAATCCCCATAGCCTCCTCACTAAAAAACCC
	ZMBMAM2167_Sennar	CAATCAGGTACCATAACTATACAAAGCCGCAATCCCCATAGCCTCCTCACTAAAAAACCC
	ZMBMAM2165_Sennar	CAATCAGGTACCATAACTATACAAAGCCGCAATCCCCATAGCCTCCTCACTAAAAAACCC
	ZMBMAM8836_Tunis	CAATCAGGTACCATAACTATACAAAGCCGCAATCCCCATAGCCTCCTCACTAAAAAACCC
	ZMBMAM8838_Tripoli	CAATCAGGTACCATAACTATACAAAGCCGCAATCCCCATAGCCTCCTCACTAAAAAACCC
	ZMBMAM8837_Tripoli	CAATCAGGTACCATAACTATACAAAGCCGCAATCCCCATAGCCTCCTCACTAAAAAACCC
	IZW607_10	CAATCAGGTACCATAACTATACAAAGCCGCAATCCCCATAGCCTCCTCACTAAAAAACCC
	Zoo_France_JN632591	CAATCAGGTACCATAACTATACAAAGCCGCAATCCCCATAGCCTCCTCACTAAAAAACCC
	ZMBMAM8839_Tripoli	CAATCAGGTACCATAACTATACAAAGCCGCAATCCCCATAGCCTCCTCACTAAAAAACCC
	ZMBMAM8840_Tripoli	CAATCAGGTACCATAACTATACAAAGCCGCAATCCCCATAGCCTCCTCACTAAAAAACCC
	ZMBMAM7424_Tunis_Gabes	CAATCAGGTACCATAACTATACAAAGCCGCAATCCCCATAGCCTCCTCACTAAAAAACCC
	ZMBMAM35370_Dakhla	CAATCAGGTACCATAACTATACAAAGCCGCAATCCCCATAGCCTCCTCACTAAAAAACCC

	ZMBMAM2166_Sennar	GGAATCCCCAGTATCATAAATAACCCAATCTCCTACCCCATTAAATTTAAACACAATTTC
	ZMBMAM2167_Sennar	GGAATCCCCAGTATCATAAATAACCCAATCTCCTACCCCATTAAATTTAAACACAATTTC
	ZMBMAM2165_Sennar	GGAATCCCCAGTATCATAAATAACCCAATCTCCTACCCCATTAAATTTAAACACAATTTC
	ZMBMAM8836_Tunis	GGAATCCCCAGTATCATAAATAACCCAATCTCCTACCCCATTAAATTTAAACACAATTTC
	ZMBMAM8838_Tripoli	GGAATCCCCAGTATCATAAATAACCCAATCTCCTACCCCATTAAATTTAAACACAATTTC
	ZMBMAM8837_Tripoli	GGAATCCCCAGTATCATAAATAACCCAATCTCCTACCCCATTAAATTTAAACACAATTTC
	IZW607_10	GGAATCCCCAGTATCATAAATAACCCAATCTCCTACCCCATTAAATTTAAACACAATTTC
	Zoo_France_JN632591	GGAATCCCCAGTATCATAAATAACCCAATCTCCTACCCCATTAAATTTAAACACAATTTC
	ZMBMAM8839_Tripoli	GGAATCCCCAGTATCATAAATAACCCAATCTCCTACCCCATTAAATTTAAACACAATTTC
	ZMBMAM8840_Tripoli	GGAATCCCCAGTATCATAAATAACCCAATCTCCTACCCCATTAAATTTAAACACAATTTC
	ZMBMAM7424_Tunis_Gabes	GGAATCCCCAGTATCATAAATAACCCAATCTCCTACCCCATTAAATTTAAACACAATTTC
	ZMBMAM35370_Dakhla	GGAATCCCCAGTATCATAAATAACCCAATCTCCTACCCCATTAAATTTAAACACAATTTC

	ZMBMAM2166_Sennar	AATCTCCTCATCCTTTAACACATAATAAACCATCAAAAACTCCATCAATAACCCAGTGAC
	ZMBMAM2167_Sennar	AATCTCCTCATCCTTTAACACATAATAAACCATCAAAAACTCCATCAATAACCCAGTGAC
	ZMBMAM2165_Sennar	AATCTCCTCATCCTTTAACACATAATAAACCATCAAAAACTCCATCAATAACCCAGTGAC
	ZMBMAM8836_Tunis	AATCTCCTCATCCTTTAACACATAATAAACCATCAAAAACTCCATCAATAACCCAGTGAC
	ZMBMAM8838_Tripoli	AATCTCCTCATCCTTTAACACATAATAAACCATCAAAAACTCCATCAATAACCCAGTGAC
	ZMBMAM8837_Tripoli	AATCTCCTCATCCTTTAACACATAATAAACCATCAAAAACTCCATCAATAACCCAGTGAC
	IZW607_10	AATCTCCTCATCCTTTAACACATAATAAACCATCAAAAACTCCATCAATAACCCAGTGAC
	Zoo_France_JN632591	AATCTCCTCATCCTTTAACACATAATAAACCATCAAAAACTCCATCAATAACCCAGTGAC
	ZMBMAM8839_Tripoli	AATCTCCTCATCCTTTAACACATAATAAACCATCAAAAACTCCATCAATAACCCAGTGAC
	ZMBMAM8840_Tripoli	AATCTCCTCATCCTTTAACACATAATAAACCATCAAAAACTCCATCAATAACCCAGTGAC
	ZMBMAM7424_Tunis_Gabes	AATCTCCTCATCCTTTAACACATAATAAACCATCAAAAACTCCATCAATAACCCAGTGAC
	ZMBMAM35370_Dakhla	AATCTCCTCATCCTTTAACACATAATAAACCATCAAAAACTCCATCAATAACCCAGTGAC

	ZMBMAM2166_Sennar	AAACGCCCCTAAAACAGTCTTATTAGAAACTCAAACCTCAGGATACTGCTCAGTAGCCAT
	ZMBMAM2167_Sennar	AAACGCCCCTAAAACAGTCTTATTAGAAACTCAAACCTCAGGATACTGCTCAGTAGCCAT
	ZMBMAM2165_Sennar	AAACGCCCCTAAAACAGTCTTATTAGAAACTCAAACCTCAGGATACTGCTCAGTAGCCAT
	ZMBMAM8836_Tunis	AAACGCCCCTAAAACAGTCTTATTAGAAACTCAAACCTCAGGATACTGCTCAGTAGCCAT
	ZMBMAM8838_Tripoli	AAACGCCCCTAAAACAGTCTTATTAGAAACTCAAACCTCAGGATACTGCTCAGTAGCCAT
	ZMBMAM8837_Tripoli	AAACGCCCCTAAAACAGTCTTATTAGAAACTCAAACCTCAGGATACTGCTCAGTAGCCAT
	IZW607_10	AAACGCCCCTAAAACAGTCTTATTAGAAACTCAAACCTCAGGATACTGCTCAGTAGCCAT
	Zoo_France_JN632591	AAACGCCCCTAAAACAGTCTTATTAGAAACTCAAACCTCAGGATACTGCTCAGTAGCCAT
	ZMBMAM8839_Tripoli	AAACGCCCCTAAAACAGTCTTATTAGAAACTCAAACCTCAGGATACTGCTCAGTAGCCAT
	ZMBMAM8840_Tripoli	AAACGCCCCTAAAACAGTCTTATTAGAAACTCAAACCTCAGGATACTGCTCAGTAGCCAT
	ZMBMAM7424_Tunis_Gabes	AAACGCCCCTAAAACAGTCTTATTAGAAACTCAAACCTCAGGATACTGCTCAGTAGCCAT
	ZMBMAM35370_Dakhla	AAACGCCCCTAAAACAGTCTTATTAGAAACTCAAACCTCAGGATACTGCTCAGTAGCCAT

	ZMBMAM2166_Sennar	AGCCGTTGTATAACCAAAAACCACCATTATACCCCCTAAATAAATTAAAAAAACCATTAA
	ZMBMAM2167_Sennar	AGCCGTTGTATAACCAAAAACCACCATTATACCCCCTAAATAAATTAAAAAAACCATTAA
	ZMBMAM2165_Sennar	AGCCGTTGTATAACCAAAAACCACCATTATACCCCCTAAATAAATTAAAAAAACCATTAA
	ZMBMAM8836_Tunis	AGCCGTTGTATAACCAAAAACCACCATTATACCCCCTAAATAAATTAAAAAAACCATTAA
	ZMBMAM8838_Tripoli	AGCCGTTGTATAACCAAAAACCACCATTATACCCCCTAAATAAATTAAAAAAACCATTAA
	ZMBMAM8837_Tripoli	AGCCGTTGTATAACCAAAAACCACCATTATACCCCCTAAATAAATTAAAAAAACCATTAA
	IZW607_10	AGCCGTTGTATAACCAAAAACCACCATTATACCCCCTAAATAAATTAAAAAAACCATTAA
	Zoo_France_JN632591	AGCCGTTGTATAACCAAAAACCACCATTATACCCCCTAAATAAATTAAAAAAACCATTAA
	ZMBMAM8839_Tripoli	AGCCGTTGTATAACCAAAAACCACCATTATACCCCCTAAATAAATTAAAAAAACCATTAA
	ZMBMAM8840_Tripoli	AGCCGTTGTATAACCAAAAACCACCATTATACCCCCTAAATAAATTAAAAAAACCATTAA
	ZMBMAM7424_Tunis_Gabes	AGCCGTTGTATAACCGAAAACCACCATTATACCCCCTAAATAAATTAAAAAAACCATTAA
	ZMBMAM35370_Dakhla	AGCCGTTGTATAACCGAAAACCACCATTATACCCCCTAAATAAATTAAAAAAACCATTAA

	ZMBMAM2166_Sennar	ACCTAAAAAAGACCCACCAAAATTCAACACGATACCACACCCAACCCCACCACTCACAAT
	ZMBMAM2167_Sennar	ACCTAAAAAAGACCCACCAAAATTCAACACGATACCACACCCAACCCCACCACTCACAAT
	ZMBMAM2165_Sennar	ACCTAAAAAAGACCCACCAAAATTCAACACGATACCACACCCAACCCCACCACTCACAAT
	ZMBMAM8836_Tunis	ACCTAAAAAAGACCCACCAAAATTCAACACGATACCACACCCAACCCCACCACTCACAAT
	ZMBMAM8838_Tripoli	ACCTAAAAAAGACCCACCAAAATTCAACACGATACCACACCCAACCCCACCACTCACAAT
	ZMBMAM8837_Tripoli	ACCTAAAAAAGACCCACCAAAATTCAACACGATACCACACCCAACCCCACCACTCACAAT
	IZW607_10	ACCTAAAAAAGACCCACCAAAATTCAACACGATACCACACCCAACCCCACCACTCACAAT
	Zoo_France_JN632591	ACCTAAAAAAGACCCACCAAAATTCAACACGATACCACACCCAACCCCACCACTCACAAT
	ZMBMAM8839_Tripoli	ACCTAAAAAAGACCCACCAAAATTCAACACGATACCACACCCAACCCCACCACTCACAAT
	ZMBMAM8840_Tripoli	ACCTAAAAAAGACCCACCAAAATTCAACACGATACCACACCCAACCCCACCACTCACAAT
	ZMBMAM7424_Tunis_Gabes	ACCTAAAAAAGACCCACCAAAATTCAACACGATACCACACCCAACCCCACCACTCACAAT
	ZMBMAM35370_Dakhla	ACCTAAAAAAGACCCACCAAAATTCAACACGATACCACACCCAACCCCACCACTCACAAT

	ZMBMAM2166_Sennar	TAACCCCAACCCCCCGTAAATAGGTGAAGGCTTTGAAGAAAACCCTACAAAACCAATCAC
	ZMBMAM2167_Sennar	TAACCCCAACCCCCCGTAAATAGGTGAAGGCTTTGAAGAAAACCCTACAAAACCAATCAC
	ZMBMAM2165_Sennar	TAACCCCAACCCCCCGTAAATAGGTGAAGGCTTTGAAGAAAACCCTACAAAACCAATCAC
	ZMBMAM8836_Tunis	TAACCCCAACCCCCCGTAAATAGGTGAAGGCTTTGAAGAAAACCCTACAAAACCAATCAC
	ZMBMAM8838_Tripoli	TAACCCCAACCCCCCGTAAATAGGTGAAGGCTTTGAAGAAAACCCTACAAAACCAATCAC
	ZMBMAM8837_Tripoli	TAACCCCAACCCCCCGTAAATAGGTGAAGGCTTTGAAGAAAACCCTACAAAACCAATCAC
	IZW607_10	TAACCCCAACCCCCCGTAAATAGGTGAAGGCTTTGAAGAAAACCCTACAAAACCAATCAC
	Zoo_France_JN632591	TAACCCCAACCCCCCGTAAATAGGTGAAGGCTTTGAAGAAAACCCTACAAAACCAATCAC
	ZMBMAM8839_Tripoli	TAACCCCAACCCCCCGTAAATAGGTGAAGGCTTTGAAGAAAACCCTACAAAACCAATCAC
	ZMBMAM8840_Tripoli	TAACCCCAACCCCCCGTAAATAGGTGAAGGCTTTGAAGAAAACCCTACAAAACCAATCAC
	ZMBMAM7424_Tunis_Gabes	TAACCCCAACCCCCCGTAAATAGGTGAAGGCTTTGAAGAAAACCCTACAAAACCAATCAC
	ZMBMAM35370_Dakhla	TAACCCCAACCCCCCGTAAATAGGTGAAGGCTTTGAAGAAAACCCTACAAAACCAATCAC

	ZMBMAM2166_Sennar	AAAAATGATACTCAAAATAAACACAATATATACTATCATTATTCTCACGTGGAATCTAAC
	ZMBMAM2167_Sennar	AAAAATGATACTCAAAATAAACACAATATATACTATCATTATTCTCACGTGGAATCTAAC
	ZMBMAM2165_Sennar	AAAAATGATACTCAAAATAAACACAATATATACTATCATTATTCTCACGTGGAATCTAAC
	ZMBMAM8836_Tunis	AAAAATGATACTCAAAATAAACACAATATATACTATCATTATTCTCACGTGGAATCTAAC
	ZMBMAM8838_Tripoli	AAAAATGATACTCAAAATAAACACAATATATACTATCATTATTCTCACGTGGAATCTAAC
	ZMBMAM8837_Tripoli	AAAAATGATACTCAAAATAAACACAATATATACTATCATTATTCTCACGTGGAATCTAAC
	IZW607_10	AAAAATGATACTCAAAATAAACACAATATATACTATCATTATTCTCACGTGGAATCTAAC
	Zoo_France_JN632591	AAAAATGATACTCAAAATAAACACAATATATACTATCATTATTCTCACGTGGAATCTAAC
	ZMBMAM8839_Tripoli	AAAAATGATACTCAAAATAAACACAATATATACTATCATTATTCTCACGTGGAATCTAAC
	ZMBMAM8840_Tripoli	AAAAATGATACTCAAAATAAACACAATATATACTATCATTATTCTCACGTGGAATCTAAC
	ZMBMAM7424_Tunis_Gabes	AAAAATGATACTCAAAATAAACACAATATATACTATCATTATTCTCACGTGGAATCTAAC
	ZMBMAM35370_Dakhla	AAAAATGATACTCAAAATAAACACAATATATACTATCATTATTCTCACGTGGAATCTAAC

	ZMBMAM2166_Sennar	CACGACTAATGATATGAAAAACCATCGTTGTCATTCAACTACAAGAACATTAATGACTAA
	ZMBMAM2167_Sennar	CACGACTAATGATATGAAAAACCATCGTTGTCATTCAACTACAAGAACATTAATGACTAA
	ZMBMAM2165_Sennar	CACGACTAATGATATGAAAAACCATCGTTGTCATTCAACTACAAGAACATTAATGACTAA
	ZMBMAM8836_Tunis	CACGACTAATGATATGAAAAACCATCGTTGTCATTCAACTACAAGAACATTAATGACTAA
	ZMBMAM8838_Tripoli	CACGACTAATGATATGAAAAACCATCGTTGTCATTCAACTACAAGAACATTAATGACTAA
	ZMBMAM8837_Tripoli	CACGACTAATGATATGAAAAACCATCGTTGTCATTCAACTACAAGAACATTAATGACTAA
	IZW607_10	CACGACTAATGATATGAAAAACCATCGTTGTCATTCAACTACAAGAACATTAATGACTAA
	Zoo_France_JN632591	CACGACTAATGATATGAAAAACCATCGTTGTCATTCAACTACAAGAACATTAATGACTAA
	ZMBMAM8839_Tripoli	CACGACTAATGATATGAAAAACCATCGTTGTCATTCAACTACAAGAACATTAATGACTAA
	ZMBMAM8840_Tripoli	CACGACTAATGATATGAAAAACCATCGTTGTCATTCAACTACAAGAACATTAATGACTAA
	ZMBMAM7424_Tunis_Gabes	CACGACTAATGATATGAAAAACCATCGTTGTCATTCAACTACAAGAACATTAATGACTAA
	ZMBMAM35370_Dakhla	CACGACTAATGATATGAAAAACCATCGTTGTCATTCAACTACAAGAACATTAATGACTAA

	ZMBMAM2166_Sennar	CATTCGAAAAACTCACCCACTGATAAAAATTGTAAACAACGCATTTATCGACCTCCCAGC
	ZMBMAM2167_Sennar	CATTCGAAAAACTCACCCACTGATAAAAATTGTAAACAACGCATTTATCGACCTCCCAGC
	ZMBMAM2165_Sennar	CATTCGAAAAACTCACCCACTGATAAAAATTGTAAACAACGCATTTATCGACCTCCCAGC
	ZMBMAM8836_Tunis	CATTCGAAAAACTCACCCACTGATAAAAATTGTAAACAACGCATTTATCGACCTCCCAGC
	ZMBMAM8838_Tripoli	CATTCGAAAAACTCACCCACTGATAAAAATTGTAAACAACGCATTTATCGACCTCCCAGC
	ZMBMAM8837_Tripoli	CATTCGAAAAACTCACCCACTGATAAAAATTGTAAACAACGCATTTATCGACCTCCCAGC
	IZW607_10	CATTCGAAAAACTCACCCACTGATAAAAATTGTAAACAACGCATTTATCGACCTCCCAGC
	Zoo_France_JN632591	CATTCGAAAAACTCACCCACTGATAAAAATTGTAAACAACGCATTTATCGACCTCCCAGC
	ZMBMAM8839_Tripoli	CATTCGAAAAACTCACCCACTGATAAAAATTGTAAACAACGCATTTATCGACCTCCCAGC
	ZMBMAM8840_Tripoli	CATTCGAAAAACTCACCCACTGATAAAAATTGTAAACAACGCATTTATCGACCTCCCAGC
	ZMBMAM7424_Tunis_Gabes	CATTCGAAAAACTCACCCACTGATAAAAATTGTAAACAACGCATTTATCGACCTCCCAGC
	ZMBMAM35370_Dakhla	CATTCGAAAAACTCACCCACTGATAAAAATTGTAAACAACGCATTTATCGACCTCCCAGC

	ZMBMAM2166_Sennar	CCCATCAAACATTTCATCATGATGAAACTTTGGCTCCCTACTAGGCATCTGCCTAATCCT
	ZMBMAM2167_Sennar	CCCATCAAACATTTCATCATGATGAAACTTTGGCTCCCTACTAGGCATCTGCCTAATCCT
	ZMBMAM2165_Sennar	CCCATCAAACATTTCATCATGATGAAACTTTGGCTCCCTACTAGGCATCTGCCTAATCCT
	ZMBMAM8836_Tunis	CCCATCAAACATTTCATCATGATGAAACTTTGGCTCCCTACTAGGCATCTGCCTAATCCT
	ZMBMAM8838_Tripoli	CCCATCAAACATTTCATCATGATGAAACTTTGGCTCCCTACTAGGCATCTGCCTAATCCT
	ZMBMAM8837_Tripoli	CCCATCAAACATTTCATCATGATGAAACTTTGGCTCCCTACTAGGCATCTGCCTAATCCT
	IZW607_10	CCCATCAAACATTTCATCATGATGAAACTTTGGCTCCCTACTAGGCATCTGCCTAATCCT
	Zoo_France_JN632591	CCCATCAAACATTTCATCATGATGAAACTTTGGCTCCCTACTAGGCATCTGCCTAATCCT
	ZMBMAM8839_Tripoli	CCCATCAAACATTTCATCATGATGAAACTTTGGCTCCCTACTAGGCATCTGCCTAATCCT
	ZMBMAM8840_Tripoli	CCCATCAAACATTTCATCATGATGAAACTTTGGCTCCCTACTAGGCATCTGCCTAATCCT
	ZMBMAM7424_Tunis_Gabes	CCCATCAAACATTTCATCATGATGAAACTTTGGCTCCCTACTAGGCATCTGCCTAATCCT
	ZMBMAM35370_Dakhla	CCCATCAAACATTTCATCATGATGAAACTTTGGCTCCCTACTAGGCATCTGCCTAATCCT

	ZMBMAM2166_Sennar	GCAAATCTTAACAGGCCTATTCCTAGCGATACACTACACATCCGACACAACAACAGCATT
	ZMBMAM2167_Sennar	GCAAATCTTAACAGGCCTATTCCTAGCGATACACTACACATCCGACACAACAACAGCATT
	ZMBMAM2165_Sennar	GCAAATCTTAACAGGCCTATTCCTAGCGATACACTACACATCCGACACAACAACAGCATT
	ZMBMAM8836_Tunis	GCAAATCTTAACAGGCCTATTCCTAGCGATACACTACACATCCGACACAACAACAGCATT
	ZMBMAM8838_Tripoli	GCAAATCTTAACAGGCCTATTCCTAGCGATACACTACACATCCGACACAACAACAGCATT
	ZMBMAM8837_Tripoli	GCAAATCTTAACAGGCCTATTCCTAGCGATACACTACACATCCGACACAACAACAGCATT
	IZW607_10	GCAAATCTTAACAGGCCTATTCCTAGCGATACACTACACATCCGACACAACAACAGCATT
	Zoo_France_JN632591	GCAAATCTTAACAGGCCTATTCCTAGCGATACACTACACATCCGACACAACAACAGCATT
	ZMBMAM8839_Tripoli	GCAAATCTTAACAGGCCTATTCCTAGCGATACACTACACATCCGACACAACAACAGCATT
	ZMBMAM8840_Tripoli	GCAAATCTTAACAGGCCTATTCCTAGCGATACACTACACATCCGACACAACAACAGCATT
	ZMBMAM7424_Tunis_Gabes	GCAAATCTTAACAGGCCTATTCCTAGCGATACACTACACATCCGACACAACAACAGCATT
	ZMBMAM35370_Dakhla	GCAAATCTTAACAGGCCTATTCCTAGCGATACACTACACATCCGACACAACAACAGCATT

	ZMBMAM2166_Sennar	CTCCTCTGTCGCCCACATTTGCCGAGACGTCAATTATGGCTGAATCATCCGATACATACA
	ZMBMAM2167_Sennar	CTCCTCTGTCGCCCACATTTGCCGAGACGTCAATTATGGCTGAATCATCCGATACATACA
	ZMBMAM2165_Sennar	CTCCTCTGTCGCCCACATTTGCCGAGACGTCAATTATGGCTGAATCATCCGATACATACA
	ZMBMAM8836_Tunis	CTCCTCTGTCGCCCACATTTGCCGAGACGTCAATTATGGCTGAATCATCCGATACATACA
	ZMBMAM8838_Tripoli	CTCCTCTGTCGCCCACATTTGCCGAGACGTCAATTATGGCTGAATCATCCGATACATACA
	ZMBMAM8837_Tripoli	CTCCTCTGTCGCCCACATTTGCCGAGACGTCAATTATGGCTGAATCATCCGATACATACA
	IZW607_10	CTCCTCTGTCGCCCACATTTGCCGAGACGTCAATTATGGCTGAATCATCCGATACATACA
	Zoo_France_JN632591	CTCCTCTGTCGCCCACATTTGCCGAGACGTCAATTATGGCTGAATCATCCGATACATACA
	ZMBMAM8839_Tripoli	CTCCTCTGTCGCCCACATTTGCCGAGACGTCAATTATGGCTGAATCATCCGATACATACA
	ZMBMAM8840_Tripoli	CTCCTCTGTCGCCCACATTTGCCGAGACGTCAATTATGGCTGAATCATCCGATACATACA
	ZMBMAM7424_Tunis_Gabes	CTCCTCTGTCGCCCACATTTGCCGAGACGTCAATTATGGCTGAATCATCCGATACATACA
	ZMBMAM35370_Dakhla	CTCCTCTGTCGCCCACATTTGCCGAGACGTCAATTATGGCTGAATCATCCGATACATACA

	ZMBMAM2166_Sennar	CGCAAACGGAGCATCAATATTTTTTATCTGCCTATTCATACACGTAGGACGAGGCCTCTA
	ZMBMAM2167_Sennar	CGCAAACGGAGCATCAATATTTTTTATCTGCCTATTCATACACGTAGGACGAGGCCTCTA
	ZMBMAM2165_Sennar	CGCAAACGGAGCATCAATATTTTTTATCTGCCTATTCATACACGTAGGACGAGGCCTCTA
	ZMBMAM8836_Tunis	CGCAAACGGAGCATCAATATTTTTTATCTGCCTATTCATACACGTAGGACGAGGCCTCTA
	ZMBMAM8838_Tripoli	CGCAAACGGAGCATCAATATTTTTTATCTGCCTATTCATACACGTAGGACGAGGCCTCTA
	ZMBMAM8837_Tripoli	CGCAAACGGAGCATCAATATTTTTTATCTGCCTATTCATACACGTAGGACGAGGCCTCTA
	IZW607_10	CGCAAACGGAGCATCAATATTTTTTATCTGCCTATTCATACACGTAGGACGAGGCCTCTA
	Zoo_France_JN632591	CGCAAACGGAGCATCAATATTTTTTATCTGCCTATTCATACACGTAGGACGAGGCCTCTA
	ZMBMAM8839_Tripoli	CGCAAACGGAGCATCAATATTTTTTATCTGCCTATTCATACACGTAGGACGAGGCCTCTA
	ZMBMAM8840_Tripoli	CGCAAACGGAGCATCAATATTTTTTATCTGCCTATTCATACACGTAGGACGAGGCCTCTA
	ZMBMAM7424_Tunis_Gabes	CGCAAACGGAGCATCAATATTTTTTATCTGCCTATTCATACACGTAGGACGAGGCCTCTA
	ZMBMAM35370_Dakhla	CGCAAACGGAGCATCAATATTTTTTATCTGCCTATTCATACACGTAGGACGAGGCCTCTA

	ZMBMAM2166_Sennar	CTATGGGTCATATACCTTCCTAGAAACATGAAACGTCGGAGTAATCCTCCTATTTACAAC
	ZMBMAM2167_Sennar	CTATGGGTCATATACCTTCCTAGAAACATGAAACGTCGGAGTAATCCTCCTATTTACAAC
	ZMBMAM2165_Sennar	CTATGGGTCATATACCTTCCTAGAAACATGAAACGTCGGAGTAATCCTCCTATTTACAAC
	ZMBMAM8836_Tunis	CTATGGGTCATATACCTTCCTAGAAACATGAAACGTCGGAGTAATCCTCCTATTTACAAC
	ZMBMAM8838_Tripoli	CTATGGGTCATATACCTTCCTAGAAACATGAAACGTCGGAGTAATCCTCCTATTTACAAC
	ZMBMAM8837_Tripoli	CTATGGGTCATATACCTTCCTAGAAACATGAAACGTCGGAGTAATCCTCCTATTTACAAC
	IZW607_10	CTATGGGTCATATACCTTCCTAGAAACATGAAACGTCGGAGTAATCCTCCTATTTACAAC
	Zoo_France_JN632591	CTATGGGTCATATACCTTCCTAGAAACATGAAACGTCGGAGTAATCCTCCTATTTACAAC
	ZMBMAM8839_Tripoli	CTATGGGTCATATACCTTCCTAGAAACATGAAACGTCGGAGTAATCCTCCTATTTACAAC
	ZMBMAM8840_Tripoli	CTATGGGTCATATACCTTCCTAGAAACATGAAACGTCGGAGTAATCCTCCTATTTACAAC
	ZMBMAM7424_Tunis_Gabes	CTATGGGTCATATACCTTCCTAGAAACATGAAACGTCGGAGTAATCCTCCTATTTACAAC
	ZMBMAM35370_Dakhla	CTATGGGTCATATACCTTCCTAGAAACATGAAACGTCGGAGTAATCCTCCTATTTACAAC

	ZMBMAM2166_Sennar	AATAGCCACAGCATTTATAGGCTATGTCCTGCCATGAGGACAAATATCATTCTGAGGAGC
	ZMBMAM2167_Sennar	AATAGCCACAGCATTTATAGGCTATGTCCTGCCATGAGGACAAATATCATTCTGAGGAGC
	ZMBMAM2165_Sennar	AATAGCCACAGCATTTATAGGCTATGTCCTGCCATGAGGACAAATATCATTCTGAGGAGC
	ZMBMAM8836_Tunis	AATAGCCACAGCATTTATAGGCTATGTCCTGCCATGAGGACAAATATCATTCTGAGGAGC
	ZMBMAM8838_Tripoli	AATAGCCACAGCATTTATAGGCTATGTCCTGCCATGAGGACAAATATCATTCTGAGGAGC
	ZMBMAM8837_Tripoli	AATAGCCACAGCATTTATAGGCTATGTCCTGCCATGAGGACAAATATCATTCTGAGGAGC
	IZW607_10	AATAGCCACAGCATTTATAGGCTATGTCCTGCCATGAGGACAAATATCATTCTGAGGAGC
	Zoo_France_JN632591	AATAGCCACAGCATTTATAGGCTATGTCCTGCCATGAGGACAAATATCATTCTGAGGAGC
	ZMBMAM8839_Tripoli	AATAGCCACAGCATTTATAGGCTATGTCCTGCCATGAGGACAAATATCATTCTGAGGAGC
	ZMBMAM8840_Tripoli	AATAGCCACAGCATTTATAGGCTATGTCCTGCCATGAGGACAAATATCATTCTGAGGAGC
	ZMBMAM7424_Tunis_Gabes	AATAGCCACAGCATTTATAGGCTATGTCCTGCCATGAGGACAAATATCATTCTGAGGGGC
	ZMBMAM35370_Dakhla	AATAGCCACAGCATTTATAGGCTATGTCCTGCCATGAGGACAAATATCATTCTGAGGGGC

	ZMBMAM2166_Sennar	AACAGTCATCACCAACCTTCTCTCAGCAATCCCATATATCGGCACGGACCTGGTCGAATG
	ZMBMAM2167_Sennar	AACAGTCATCACCAACCTTCTCTCAGCAATCCCATATATCGGCACGGACCTGGTCGAATG
	ZMBMAM2165_Sennar	AACAGTCATCACCAACCTTCTCTCAGCAATCCCATATATCGGCACGGACCTGGTCGAATG
	ZMBMAM8836_Tunis	AACAGTCATCACCAACCTTCTCTCAGCAATCCCATATATCGGCACAGACCTGGTCGAATG
	ZMBMAM8838_Tripoli	AACAGTCATCACCAACCTTCTCTCAGCAATCCCATATATCGGCACAGACCTGGTCGAATG
	ZMBMAM8837_Tripoli	AACAGTCATCACCAACCTTCTCTCAGCAATCCCATATATCGGCACAGACCTGGTCGAATG
	IZW607_10	AACAGTCATCACCAACCTTCTCTCAGCAATCCCATATATCGGCACAGACCTGGTCGAATG
	Zoo_France_JN632591	AACAGTCATCACCAACCTTCTCTCAGCAATCCCATATATCGGCACAGACCTGGTCGAATG
	ZMBMAM8839_Tripoli	AACAGTCATCACCAACCTTCTCTCAGCAATCCCATATATCGGCACAGACCTGGTCGAATG
	ZMBMAM8840_Tripoli	AACAGTCATCACCAACCTTCTCTCAGCAATCCCATATATCGGCACAGACCTGGTCGAATG
	ZMBMAM7424_Tunis_Gabes	AACAGTCATCACCAACCTTCTCTCAGCAATCCCATATATCGGCACAGACCTGGTCGAATG
	ZMBMAM35370_Dakhla	AACAGTCATCACCAACCTTCTCTCAGCAATCCCATATATCGGCACAGACCTGGTCGAATG

	ZMBMAM2166_Sennar	AATCTGAGGAGGATTCTCCGTAGACAAAGCAACCCTTACCCGATTTTTCGCCTTCCACTT
	ZMBMAM2167_Sennar	AATCTGAGGAGGATTCTCCGTAGACAAAGCAACCCTTACCCGATTTTTCGCCTTCCACTT
	ZMBMAM2165_Sennar	AATCTGAGGAGGATTCTCCGTAGACAAAGCAACCCTTACCCGATTTTTCGCCTTCCACTT
	ZMBMAM8836_Tunis	AATCTGAGGAGGATTCTCCGTAGACAAAGCAACCCTTACCCGATTTTTCGCCTTCCACTT
	ZMBMAM8838_Tripoli	AATCTGAGGAGGATTCTCCGTAGACAAAGCAACCCTTACCCGATTTTTCGCCTTCCACTT
	ZMBMAM8837_Tripoli	AATCTGAGGAGGATTCTCCGTAGACAAAGCAACCCTTACCCGATTTTTCGCCTTCCACTT
	IZW607_10	AATCTGAGGAGGATTCTCCGTAGACAAAGCAACCCTTACCCGATTTTTCGCCTTCCACTT
	Zoo_France_JN632591	AATCTGAGGAGGATTCTCCGTAGACAAAGCAACCCTTACCCGATTTTTCGCCTTCCACTT
	ZMBMAM8839_Tripoli	AATCTGAGGAGGATTCTCCGTAGACAAAGCAACCCTTACCCGATTTTTCGCCTTCCACTT
	ZMBMAM8840_Tripoli	AATCTGAGGAGGATTCTCCGTAGACAAAGCAACCCTTACCCGATTTTTCGCCTTCCACTT
	ZMBMAM7424_Tunis_Gabes	AATCTGAGGAGGATTCTCCGTAGACAAAGCAACCCTTACCCGATTTTTCGCCTTCCACTT
	ZMBMAM35370_Dakhla	AATCTGAGGAGGATTCTCCGTAGACAAAGCAACCCTTACCCGATTTTTCGCCTTCCACTT

	ZMBMAM2166_Sennar	TATTCTCCCCTTTATTATCGCTGCCCTTGCCATAGTCCATCTACTCTTTCTCCACGAAAC
	ZMBMAM2167_Sennar	TATTCTCCCCTTTATTATCGCTGCCCTTGCCATAGTCCATCTACTCTTTCTCCACGAAAC
	ZMBMAM2165_Sennar	TATTCTCCCCTTTATTATCGCTGCCCTTGCCATAGTCCATCTACTCTTTCTCCACGAAAC
	ZMBMAM8836_Tunis	TATTCTCCCCTTTATTATCGCTGCCCTTGCCATAGTCCATCTACTCTTTCTCCACGAAAC
	ZMBMAM8838_Tripoli	TATTCTCCCCTTTATTATCGCTGCCCTTGCCATAGTCCATCTACTCTTTCTCCACGAAAC
	ZMBMAM8837_Tripoli	TATTCTCCCCTTTATTATCGCTGCCCTTGCCATAGTCCATCTACTCTTTCTCCACGAAAC
	IZW607_10	TATTCTCCCCTTTATTATCGCTGCCCTTGCCATAGTCCATCTACTCTTTCTCCACGAAAC
	Zoo_France_JN632591	TATTCTCCCCTTTATTATCGCTGCCCTTGCCATAGTCCATCTACTCTTTCTCCACGAAAC
	ZMBMAM8839_Tripoli	TATTCTCCCCTTTATTATCGCTGCCCTTGCCATAGTCCATCTACTCTTTCTCCACGAAAC
	ZMBMAM8840_Tripoli	TATTCTCCCCTTTATTATCGCTGCCCTTGCCATAGTCCATCTACTCTTTCTCCACGAAAC
	ZMBMAM7424_Tunis_Gabes	TATTCTCCCCTTTATTATCGCTGCCCTTGCCATAGTCCATCTACTCTTTCTCCACGAAAC
	ZMBMAM35370_Dakhla	TATTCTCCCCTTTATTATCGCTGCCCTTGCCATAGTCCATCTACTCTTTCTCCACGAAAC

	ZMBMAM2166_Sennar	AGGCTCCAACAACCCTACAGGAATCTCCTCAGACACAGACAAAATCCCATTCCACCCTTA
	ZMBMAM2167_Sennar	AGGCTCCAACAACCCTACAGGAATCTCCTCAGACACAGACAAAATCCCATTCCACCCTTA
	ZMBMAM2165_Sennar	AGGCTCCAACAACCCTACAGGAATCTCCTCAGACACAGACAAAATCCCATTCCACCCTTA
	ZMBMAM8836_Tunis	AGGCTCCAACAACCCTACAGGAATCTCCTCAGACACAGACAAAATCCCATTCCACCCTTA
	ZMBMAM8838_Tripoli	AGGCTCCAACAACCCTACAGGAATCTCCTCAGACACAGACAAAATCCCATTCCACCCTTA
	ZMBMAM8837_Tripoli	AGGCTCCAACAACCCTACAGGAATCTCCTCAGACACAGACAAAATCCCATTCCACCCTTA
	IZW607_10	AGGCTCCAACAACCCTACAGGAATCTCCTCAGACACAGACAAAATCCCATTCCACCCTTA
	Zoo_France_JN632591	AGGCTCCAACAACCCTACAGGAATCTCCTCAGACACAGACAAAATCCCATTCCACCCTTA
	ZMBMAM8839_Tripoli	AGGCTCCAACAACCCTACAGGAATCTCCTCAGACACAGACAAAATCCCATTCCACCCTTA
	ZMBMAM8840_Tripoli	AGGCTCCAACAACCCTACAGGAATCTCCTCAGACACAGACAAAATCCCATTCCACCCTTA
	ZMBMAM7424_Tunis_Gabes	AGGCTCCAACAACCCTACAGGAATCTCCTCAGACACAGACAAAATCCCATTCCACCCTTA
	ZMBMAM35370_Dakhla	AGGCTCCAACAACCCTACAGGAATCTCCTCAGACACAGACAAAATCCCATTCCACCCTTA

	ZMBMAM2166_Sennar	CTATACCATTAAAGACATCTTAGGCGCCCTACTACTAATTCTAGTCCTCATACTACTAGT
	ZMBMAM2167_Sennar	CTATACCATTAAAGACATCTTAGGCGCCCTACTACTAATTCTAGTCCTCATACTACTAGT
	ZMBMAM2165_Sennar	CTATACCATTAAAGACATCTTAGGCGCCCTACTACTAATTCTAGTCCTCATACTACTAGT
	ZMBMAM8836_Tunis	CTATACCATTAAAGACATCTTAGGCGCCCTACTACTAATTCTAGTCCTCATACTACTAGT
	ZMBMAM8838_Tripoli	CTATACCATTAAAGACATCTTAGGCGCCCTACTACTAATTCTAGTCCTCATACTACTAGT
	ZMBMAM8837_Tripoli	CTATACCATTAAAGACATCTTAGGCGCCCTACTACTAATTCTAGTCCTCATACTACTAGT
	IZW607_10	CTATACCATTAAAGACATCTTAGGCGCCCTACTACTAATTCTAGTCCTCATACTACTAGT
	Zoo_France_JN632591	CTATACCATTAAAGACATCTTAGGCGCCCTACTACTAATTCTAGTCCTCATACTACTAGT
	ZMBMAM8839_Tripoli	CTATACCATTAAAGACATCTTAGGCGCCCTACTACTAATTCTAGTCCTCATACTACTAGT
	ZMBMAM8840_Tripoli	CTATACCATTAAAGACATCTTAGGCGCCCTACTACTAATTCTAGTCCTCATACTACTAGT
	ZMBMAM7424_Tunis_Gabes	CTATACCATTAAAGACATCTTAGGCGCCCTACTACTAATTCTAGTCCTCATACTACTAGT
	ZMBMAM35370_Dakhla	CTATACCATTAAAGACATCTTAGGCGCCCTACTACTAATTCTAGTCCTCATACTACTAGT

	ZMBMAM2166_Sennar	ATTATTCACACCCGACCTACTTGGAGACCCAGACAATTATACCCCAGCAAATCCACTTAG
	ZMBMAM2167_Sennar	ATTATTCACACCCGACCTACTTGGAGACCCAGACAATTATACCCCAGCAAATCCACTTAG
	ZMBMAM2165_Sennar	ATTATTCACACCCGACCTACTTGGAGACCCAGACAATTATACCCCAGCAAATCCACTTAG
	ZMBMAM8836_Tunis	ATTATTCACACCCGACCTACTTGGAGACCCAGACAATTATACCCCAGCAAATCCACTTAG
	ZMBMAM8838_Tripoli	ATTATTCACACCCGACCTACTTGGAGACCCAGACAATTATACCCCAGCAAATCCACTTAG
	ZMBMAM8837_Tripoli	ATTATTCACACCCGACCTACTTGGAGACCCAGACAATTATACCCCAGCAAATCCACTTAG
	IZW607_10	ATTATTCACACCCGACCTACTTGGAGACCCAGACAATTATACCCCAGCAAATCCACTTAG
	Zoo_France_JN632591	ATTATTCACACCCGACCTACTTGGAGACCCAGACAATTATACCCCAGCAAATCCACTTAG
	ZMBMAM8839_Tripoli	ATTATTCACACCCGACCTACTTGGAGACCCAGACAATTATACCCCAGCAAATCCACTTAG
	ZMBMAM8840_Tripoli	ATTATTCACACCCGACCTACTTGGAGACCCAGACAATTATACCCCAGCAAATCCACTTAG
	ZMBMAM7424_Tunis_Gabes	ATTATTCACACCCGACCTACTTGGAGACCCAGACAATTATACCCCAGCAAATCCACTTAG
	ZMBMAM35370_Dakhla	ATTATTCACACCCGACCTACTTGGAGACCCAGACAATTATACCCCAGCAAATCCACTTAG

	ZMBMAM2166_Sennar	CACGCCCCCTCACATCAAACCTGAATGATATTTCCTATTTGCATACGCAATTCTACGATC
	ZMBMAM2167_Sennar	CACGCCCCCTCACATCAAACCTGAATGATATTTCCTATTTGCATACGCAATTCTACGATC
	ZMBMAM2165_Sennar	CACGCCCCCTCACATCAAACCTGAATGATATTTCCTATTTGCATACGCAATTCTACGATC
	ZMBMAM8836_Tunis	CACGCCCCCTCACATCAAACCTGAATGATATTTCCTATTTGCATACGCAATTCTACGATC
	ZMBMAM8838_Tripoli	CACGCCCCCTCACATCAAACCTGAATGATATTTCCTATTTGCATACGCAATTCTACGATC
	ZMBMAM8837_Tripoli	CACGCCCCCTCACATCAAACCTGAATGATATTTCCTATTTGCATACGCAATTCTACGATC
	IZW607_10	CACGCCCCCTCACATCAAACCTGAATGATATTTCCTATTTGCATACGCAATTCTACGATC
	Zoo_France_JN632591	CACGCCCCCTCACATCAAACCTGAATGATATTTCCTATTTGCATACGCAATTCTACGATC
	ZMBMAM8839_Tripoli	CACGCCCCCTCACATCAAACCTGAATGATATTTCCTATTTGCATACGCAATTCTACGATC
	ZMBMAM8840_Tripoli	CACGCCCCCTCACATCAAACCTGAATGATATTTCCTATTTGCATACGCAATTCTACGATC
	ZMBMAM7424_Tunis_Gabes	CACGCCCCCTCACATCAAACCTGAATGATATTTCCTATTTGCATACGCAATTCTACGATC
	ZMBMAM35370_Dakhla	CACGCCCCCTCACATCAAACCTGAATGATATTTCCTATTTGCATACGCAATTCTACGATC

	ZMBMAM2166_Sennar	AATCCCCAACAAACTAGGAGGAGTTCTAGCCTTAGTCCTCTCAATCCTAATCCTGGTACT
	ZMBMAM2167_Sennar	AATCCCCAACAAACTAGGAGGAGTTCTAGCCTTAGTCCTCTCAATCCTAATCCTGGTACT
	ZMBMAM2165_Sennar	AATCCCCAACAAACTAGGAGGAGTTCTAGCCTTAGTCCTCTCAATCCTAATCCTGGTACT
	ZMBMAM8836_Tunis	AATCCCCAACAAACTAGGAGGAGTTCTAGCCTTAGTCCTCTCAATCCTAATCCTGGTACT
	ZMBMAM8838_Tripoli	AATCCCCAACAAACTAGGAGGAGTTCTAGCCTTAGTCCTCTCAATCCTAATCCTGGTACT
	ZMBMAM8837_Tripoli	AATCCCCAACAAACTAGGAGGAGTTCTAGCCTTAGTCCTCTCAATCCTAATCCTGGTACT
	IZW607_10	AATCCCCAACAAACTAGGAGGAGTTCTAGCCTTAGTCCTCTCAATCCTAATCCTGGTACT
	Zoo_France_JN632591	AATCCCCAACAAACTAGGAGGAGTTCTAGCCTTAGTCCTCTCAATCCTAATCCTGGTACT
	ZMBMAM8839_Tripoli	AATCCCCAACAAACTAGGAGGAGTTCTAGCCTTAGTCCTCTCAATCCTAATCCTGGTACT
	ZMBMAM8840_Tripoli	AATCCCCAACAAACTAGGAGGAGTTCTAGCCTTAGTCCTCTCAATCCTAATCCTGGTACT
	ZMBMAM7424_Tunis_Gabes	AATCCCCAACAAACTAGGAGGAGTTCTAGCCTTAGTCCTCTCAATCCTAATCCTGGTACT
	ZMBMAM35370_Dakhla	AATCCCCAACAAACTAGGAGGAGTTCTAGCCTTAGTCCTCTCAATCCTAATCCTGGTACT

	ZMBMAM2166_Sennar	CGTACCCGCACTCCACACATCCAAGCAACGAAGCATAATATTTCGACCAATCAGCCAATG
	ZMBMAM2167_Sennar	CGTACCCGCACTCCACACATCCAAGCAACGAAGCATAATATTTCGACCAATCAGCCAATG
	ZMBMAM2165_Sennar	CGTACCCGCACTCCACACATCCAAGCAACGAAGCATAATATTTCGACCAATCAGCCAATG
	ZMBMAM8836_Tunis	CGTACCCGCACTCCACACATCCAAGCAACGAAGCATAATATTTCGACCAATCAGCCAATG
	ZMBMAM8838_Tripoli	CGTACCCGCACTCCACACATCCAAGCAACGAAGCATAATATTTCGACCAATCAGCCAATG
	ZMBMAM8837_Tripoli	CGTACCCGCACTCCACACATCCAAGCAACGAAGCATAATATTTCGACCAATCAGCCAATG
	IZW607_10	CGTACCCGCACTCCACACATCCAAGCAACGAAGCATAATATTTCGACCAATCAGCCAATG
	Zoo_France_JN632591	CGTACCCGCACTCCACACATCCAAGCAACGAAGCATAATATTTCGACCAATCAGCCAATG
	ZMBMAM8839_Tripoli	CGTACCCGCACTCCACACATCCAAGCAACGAAGCATAATATTTCGACCAATCAGCCAATG
	ZMBMAM8840_Tripoli	CGTACCCGCACTCCACACATCCAAGCAACGAAGCATAATATTTCGACCAATCAGCCAATG
	ZMBMAM7424_Tunis_Gabes	CGTACCCGCACTCCACACATCCAAGCAACGAAGCATAATATTTCGACCAATCAGCCAATG
	ZMBMAM35370_Dakhla	CGTACCCGCACTCCACACATCCAAGCAACGAAGCATAATATTTCGACCAATCAGCCAATG

	ZMBMAM2166_Sennar	CATTTTCTGAATCTTAGTAGCAGACCTATTAACACTCACATGAATCGGAGGACAACCAGT
	ZMBMAM2167_Sennar	CATTTTCTGAATCTTAGTAGCAGACCTATTAACACTCACATGAATCGGAGGACAACCAGT
	ZMBMAM2165_Sennar	CATTTTCTGAATCTTAGTAGCAGACCTATTAACACTCACATGAATCGGAGGACAACCAGT
	ZMBMAM8836_Tunis	CATTTTCTGAATCTTAGTAGCAGACCTATTAACACTCACATGAATCGGAGGACAACCAGT
	ZMBMAM8838_Tripoli	CATTTTCTGAATCTTAGTAGCAGACCTATTAACACTCACATGAATCGGAGGACAACCAGT
	ZMBMAM8837_Tripoli	CATTTTCTGAATCTTAGTAGCAGACCTATTAACACTCACATGAATCGGAGGACAACCAGT
	IZW607_10	CATTTTCTGAATCTTAGTAGCAGACCTATTAACACTCACATGAATCGGAGGACAACCAGT
	Zoo_France_JN632591	CATTTTCTGAATCTTAGTAGCAGACCTATTAACACTCACATGAATCGGAGGACAACCAGT
	ZMBMAM8839_Tripoli	CATTTTCTGAATCTTAGTAGCAGACCTATTAACACTCACATGAATCGGAGGACAACCAGT
	ZMBMAM8840_Tripoli	CATTTTCTGAATCTTAGTAGCAGACCTATTAACACTCACATGAATCGGAGGACAACCAGT
	ZMBMAM7424_Tunis_Gabes	CATTTTCTGAATCTTAGTAGCAGACCTATTAACACTCACATGAATCGGAGGACAACCAGT
	ZMBMAM35370_Dakhla	CATTTTCTGAATCTTAGTAGCAGACCTATTAACACTCACATGAATCGGAGGACAACCAGT

	ZMBMAM2166_Sennar	TGAACACCCATACATTATTATCGGACAATTAGCATCTATCACATACTTCCTACTTATCCT
	ZMBMAM2167_Sennar	TGAACACCCATACATTATTATCGGACAATTAGCATCTATCACATACTTCCTACTTATCCT
	ZMBMAM2165_Sennar	TGAACACCCATACATTATTATCGGACAATTAGCATCTATCACATACTTCCTACTTATCCT
	ZMBMAM8836_Tunis	TGAACACCCATACATTATTATCGGACAATTAGCATCTATCACATACTTCCTACTTATCCT
	ZMBMAM8838_Tripoli	TGAACACCCATACATTATTATCGGACAATTAGCATCTATCACATACTTCCTACTTATCCT
	ZMBMAM8837_Tripoli	TGAACACCCATACATTATTATCGGACAATTAGCATCTATCACATACTTCCTACTTATCCT
	IZW607_10	TGAACACCCATACATTATTATTGGACAATTAGCATCTATCACATACTTCCTACTTATCCT
	Zoo_France_JN632591	TGAACACCCATACATTATTATTGGACAATTAGCATCTATCACATACTTCCTACTTATCCT
	ZMBMAM8839_Tripoli	TGAACACCCATACATTATTATCGGACAATTAGCATCTATCACATACTTCCTACTTATCCT
	ZMBMAM8840_Tripoli	TGAACACCCATACATTATTATCGGACAATTAGCATCTATCACATACTTCCTACTTATCCT
	ZMBMAM7424_Tunis_Gabes	TGAACACCCATACATTATTATCGGACAATTAGCATCTATCACATACTTCCTACTTATCCT
	ZMBMAM35370_Dakhla	TGAACACCCATACATTATTATCGGACAATTAGCATCTATCACATACTTCCTACTTATCCT

	ZMBMAM2166_Sennar	AGTACTTATACCAGTAGCCAGTACTATTGAAAATAACCTTCTAAAATGAAGACAAGTCTT
	ZMBMAM2167_Sennar	AGTACTTATACCAGTAGCCAGTACTATTGAAAATAACCTTCTAAAATGAAGACAAGTCTT
	ZMBMAM2165_Sennar	AGTACTTATACCAGTAGCCAGTACTATTGAAAATAACCTTCTAAAATGAAGACAAGTCTT
	ZMBMAM8836_Tunis	AGTACTTATACCAGTAGCCAGTACTATTGAAAATAACCTTCTAAAATGAAGACAAGTCTT
	ZMBMAM8838_Tripoli	AGTACTTATACCAGTAGCCAGTACTATTGAAAATAACCTTCTAAAATGAAGACAAGTCTT
	ZMBMAM8837_Tripoli	AGTACTTATACCAGTAGCCAGTACTATTGAAAATAACCTTCTAAAATGAAGACAAGTCTT
	IZW607_10	AGTACTTATACCAGTAGCCAGTACTATTGAAAATAACCTTCTAAAATGAAGACAAGTCTT
	Zoo_France_JN632591	AGTACTTATACCAGTAGCCAGTACTATTGAAAATAACCTTCTAAAATGAAGACAAGTCTT
	ZMBMAM8839_Tripoli	AGTACTTATACCAGTAGCCAGTACTATTGAAAATAACCTTCTAAAATGAAGACAAGTCTT
	ZMBMAM8840_Tripoli	AGTACTTATACCAGTAGCCAGTACTATTGAAAATAACCTTCTAAAATGAAGACAAGTCTT
	ZMBMAM7424_Tunis_Gabes	AGTACTTATACCAGTAGCCAGTACTATTGAAAATAACCTTCTAAAATGAAGACAAGTCTT
	ZMBMAM35370_Dakhla	AGTACTTATACCAGTAGCCAGTACTATTGAAAATAACCTTCTAAAATGAAGACAAGTCTT

	ZMBMAM2166_Sennar	TGTAGTATATTAAATACATTGGTCTTGTAAACCAAAAAAGGAGAACAACCAACCTCCCCA
	ZMBMAM2167_Sennar	TGTAGTATATTAAATACATTGGTCTTGTAAACCAAAAAAGGAGAACAACCAACCTCCCCA
	ZMBMAM2165_Sennar	TGTAGTATATTAAATACATTGGTCTTGTAAACCAAAAAAGGAGAACAACCAACCTCCCCA
	ZMBMAM8836_Tunis	TGTAGTATATTAAATACATTGGTCTTGTAAACCAAAAAAGGAGAACAACCAACCTCCCCA
	ZMBMAM8838_Tripoli	TGTAGTATATTAAATACATTGGTCTTGTAAACCAAAAAAGGAGAACAACCAACCTCCCCA
	ZMBMAM8837_Tripoli	TGTAGTATATTAAATACATTGGTCTTGTAAACCAAAAAAGGAGAACAACCAACCTCCCCA
	IZW607_10	TGTAGTATATTAAATACATTGGTCTTGTAAACCAAAAAAGGAGAACAACCAACCTCCCCA
	Zoo_France_JN632591	TGTAGTATATTAAATACATTGGTCTTGTAAACCAAAAAAGGAGAACAACCAACCTCCCCA
	ZMBMAM8839_Tripoli	TGTAGTATATTAAATACATTGGTCTTGTAAACCAAAAAAGGAGAACAACCAACCTCCCCA
	ZMBMAM8840_Tripoli	TGTAGTATATTAAATACATTGGTCTTGTAAACCAAAAAAGGAGAACAACCAACCTCCCCA
	ZMBMAM7424_Tunis_Gabes	TGTAGTATATTAAATACATTGGTCTTGTAAACCAAAAAAGGAGAACAACCAACCTCCCCA
	ZMBMAM35370_Dakhla	TGTAGTATATTAAATACATTGGTCTTGTAAACCAAAAAAGGAGAACAACCAACCTCCCCA

	ZMBMAM2166_Sennar	AGACTCAAGGAAGAAGCTATAGCCCCACTATCAACACCCAAAGCTGAAGTTCTATTTAAA
	ZMBMAM2167_Sennar	AGACTCAAGGAAGAAGCTATAGCCCCACTATCAACACCCAAAGCTGAAGTTCTATTTAAA
	ZMBMAM2165_Sennar	AGACTCAAGGAAGAAGCTATAGCCCCACTATCAACACCCAAAGCTGAAGTTCTATTTAAA
	ZMBMAM8836_Tunis	AGACTCAAGGAAGAAGCTATAGCCCCACTATCAACACCCAAAGCTGAAGTTCTATTTAAA
	ZMBMAM8838_Tripoli	AGACTCAAGGAAGAAGCTATAGCCCCACTATCAACACCCAAAGCTGAAGTTCTATTTAAA
	ZMBMAM8837_Tripoli	AGACTCAAGGAAGAAGCTATAGCCCCACTATCAACACCCAAAGCTGAAGTTCTATTTAAA
	IZW607_10	AGACTCAAGGAAGAAGCTATAGCCCCACTATCAACACCCAAAGCTGAAGTTCTATTTAAA
	Zoo_France_JN632591	AGACTCAAGGAAGAAGCTATAGCCCCACTATCAACACCCAAAGCTGAAGTTCTATTTAAA
	ZMBMAM8839_Tripoli	AGACTCAAGGAAGAAGCTATAGCCCCACTATCAACACCCAAAGCTGAAGTTCTATTTAAA
	ZMBMAM8840_Tripoli	AGACTCAAGGAAGAAGCTATAGCCCCACTATCAACACCCAAAGCTGAAGTTCTATTTAAA
	ZMBMAM7424_Tunis_Gabes	AGACTCAAGGAAGAAGCTATAGCCCCACTATCAACACCCAAAGCTGAAGTTCTATTTAAA
	ZMBMAM35370_Dakhla	AGACTCAAGGAAGAAGCTATAGCCCCACTATCAACACCCAAAGCTGAAGTTCTATTTAAA

	ZMBMAM2166_Sennar	CTATTCCCTGGAGCGCTATCAATATATCTTCATAAACACTAAGAGCCTCCCCAGTATTAA
	ZMBMAM2167_Sennar	CTATTCCCTGGAGCGCTATCAATATATCTTCATAAACACTAAGAGCCTCCCCAGTATTAA
	ZMBMAM2165_Sennar	CTATTCCCTGGAGCGCTATCAATATATCTTCATAAACACTAAGAGCCTCCCCAGTATTAA
	ZMBMAM8836_Tunis	CTATTCCCTGGAGCGCTATCAATATATCTTCATAAACACTAAGAGCCTCCCCAGTATTAA
	ZMBMAM8838_Tripoli	CTATTCCCTGGAGCGCTATCAATATATCTTCATAAACACTAAGAGCCTCCCCAGTATTAA
	ZMBMAM8837_Tripoli	CTATTCCCTGGAGCGCTATCAATATATCTTCATAAACACTAAGAGCCTCCCCAGTATTAA
	IZW607_10	CTATTCCCTGGAGCGCTATCAATATATCTTCATAAACACTAAGAGCCTCCCCAGTATTAA
	Zoo_France_JN632591	CTATTCCCTGGAGCGCTATCAATATATCTTCATAAACACTAAGAGCCTCCCCAGTATTAA
	ZMBMAM8839_Tripoli	CTATTCCCTGGAGCGCTATCAATATATCTTCATAAACACTAAGAGCCTCCCCAGTATTAA
	ZMBMAM8840_Tripoli	CTATTCCCTGGAGCGCTATCAATATATCTTCATAAACACTAAGAGCCTCCCCAGTATTAA
	ZMBMAM7424_Tunis_Gabes	CTATTCCCTGGAGCGCTATCAATATATCTTCATAAACACTAAGAGCCTCCCCAGTATTAA
	ZMBMAM35370_Dakhla	CTATTCCCTGGAGCGCTATCAATATATCTTCATAAACACTAAGAGCCTCCCCAGTATTAA

	ZMBMAM2166_Sennar	ATTTCCTAAAACCCCCAAAAAATCAACACAAATTTCCCACCCCATAACCCACAC-ACCTG
	ZMBMAM2167_Sennar	ATTTCCTAAAACCCCCAAAAAATCAACACAAATTTCCCACCCCATAACCCACAC-ACCTG
	ZMBMAM2165_Sennar	ATTTCCTAAAACCCCCAAAAAATCAACACAAATTTCCCACCCCATAACCCACAC-ACCTG
	ZMBMAM8836_Tunis	ATTTCCTAAAACCCCCAAAAAATCAACACAAATTTCCCACCCCATAACCCACAC-ACCTG
	ZMBMAM8838_Tripoli	ATTTCCTAAAACCCCCAAAAAATCAACACAAATTTCCCACCCCATAACCCACAC-ACCTG
	ZMBMAM8837_Tripoli	ATTTCCTAAAACCCCCAAAAAATCAACACAAATTTCCCACCCCATAACCCACAC-ACCTG
	IZW607_10	ATTTCCTAAAACCCCCAAAAAATCAACACAAATTTCCCACCCCATAACCCACAC-ACCTG
	Zoo_France_JN632591	ATTTCCTAAAACCCCCAAAAAATCAACACAAATTTCCCACCCCATAACCCACAC-ACCTG
	ZMBMAM8839_Tripoli	ATTTCCTAAAACCCCCAAAAAATCAACACAAATTTCCCACCCCATAACCCACAC-ACCTG
	ZMBMAM8840_Tripoli	ATTTCCTAAAACCCCCAAAAAATCAACACAAATTTCCCACCCCATAACCCACTCNNNNNN
	ZMBMAM7424_Tunis_Gabes	ATTTCCTAAAACCCCCAAAAAATCAACACAAATTTCCCACCCCATAACCCACAC-ACCTG
	ZMBMAM35370_Dakhla	ATTTCCTAAAACCCCCAAAAAATCAACACAAATTTCCCACCCCATAACCCACAC-ACCTG

	ZMBMAM2166_Sennar	CACGCAGGAAACCCCTACAATACCACTATAAACAAATACTACATACATATATTACACCCA
	ZMBMAM2167_Sennar	CACGCAGGAAACCCCTACAATACCACTATAAACAAATACTACATACATATATTACACCCA
	ZMBMAM2165_Sennar	CACGCAGGAAACCCCTACAATACCACTATAAACAAATACTACATACATATATTACACCCA
	ZMBMAM8836_Tunis	CACGCAGGAAACCCCTACAATACCACTATAAACAAATACTACATACATATATTACACCCA
	ZMBMAM8838_Tripoli	CACGCAGGAAACCCCTACAATACCACTATAAACAAATACTACATACATATATTACACCCA
	ZMBMAM8837_Tripoli	CACGCAGGAAACCCCTACAATACCACTATAAACAAATACTACATACATATATTACACCCA
	IZW607_10	CACGCAGGAAACCCCTACAATACCACTATAAACAAATACTACATACATATATTACACCCA
	Zoo_France_JN632591	CACGCAGGAAACCCCTACAATACCACTATAAACAAATACTACATACATATATTACACCCA
	ZMBMAM8839_Tripoli	CACGCAGGAAACCCCTACAATACCACTATAAACAAATACTACATACATATATTACACCCA
	ZMBMAM8840_Tripoli	NNNNNNNNNNNNNNNNNNNNNNNNNNNNNNNNNNNNNNNNNNNNNNNNNNNNNNNNNCCN
	ZMBMAM7424_Tunis_Gabes	CACGCAGGAAACCCCTACAATACCACTATAAACAAATACTACATACATATATTACACCCA
	ZMBMAM35370_Dakhla	CACGCAGGAAACCCCTACAATACCACTATAAACAAATACTACATACATATATTACACCCA

	ZMBMAM2166_Sennar	CATAACCCACTCTACCGTACATGAACCAACACACGCAATCATTATAGACATGACATACAT
	ZMBMAM2167_Sennar	CATAACCCACTCTACCGTACATGAACCAACACACGCAATCATTATAGACATGACATACAT
	ZMBMAM2165_Sennar	CATAACCCACTCTACCGTACATGAACCAACACACGCAATCATTATAGACATGACATACAT
	ZMBMAM8836_Tunis	CATAACCCACTCTACCGTACATGAACCAACACACGCAATCATTATAGACATGACATACAT
	ZMBMAM8838_Tripoli	CATAACCCACTCTACCGTACATGAACCAACACACGCAATCATTATAGACATGACATACAT
	ZMBMAM8837_Tripoli	CATAACCCACTCTACCGTACATGAACCAACACACGCAATCATTATAGACATGACATACAT
	IZW607_10	CATAACCCACTCTACCGTACATGAACCAACACACGCAATCATTATAGACATG----ACAT
	Zoo_France_JN632591	CATAACCCACTCTACCGTACATGAACCAACACACGCAATCATTATAGACATG----ACAT
	ZMBMAM8839_Tripoli	CATAACCCACTCTACCGTACATGAACCAACACACGCAATCATTATAGACATGACATACAT
	ZMBMAM8840_Tripoli	CATAACCCACTCTACCGTACATGAACCAACACACGCAATCATTATAGACATGACATACAT
	ZMBMAM7424_Tunis_Gabes	CATAACCCACTCTACCGTACATGAACCAACACACGCAATCATTATAGACATGACATACAT
	ZMBMAM35370_Dakhla	CATAACCCACTCTACCGTACATGAACCAACACACGCAATCATTATAGACATGACATACAT

	ZMBMAM2166_Sennar	ACAATATATCAAACGACCTACTCATATAAACCAATATAGACAGACCAACATACTACGGAC
	ZMBMAM2167_Sennar	ACAATATATCAAACGACCTACTCATATAAACCAATATAGACAGACCAACATACTACGGAC
	ZMBMAM2165_Sennar	ACAATATATCAAACGACCTACTCATATAAACCAATATAGACAGACCAACATACTACGGAC
	ZMBMAM8836_Tunis	ACAATATATCAAACGACCTACTCATATAAACCAATATAGACAGACCAACATACTACGGAC
	ZMBMAM8838_Tripoli	ACAATATATCAAACGACCTACTCATATAAACCAATATAGACAGACCAACATACTACGGAC
	ZMBMAM8837_Tripoli	ACAATATATCAAACGACCTACTCATATAAACCAATATAGACAGACCAACATACTACGGAC
	IZW607_10	ACAATATATCAAACGACCTACTCATATAAACCAATATAGACAGACCAACATACTACGGAC
	Zoo_France_JN632591	ACAATATATCAAACGACCTACTCATATAAACCAATATAGACAGACCAACATACTACGGAC
	ZMBMAM8839_Tripoli	ACAATATATCAAACGACCTACTCATATAAACCAATATAGACAGACCAACATACTACGGAC
	ZMBMAM8840_Tripoli	ACAATATATCAAACGACCTACTCATATAAACCAATATAGACAGACCAACATACTACGGAC
	ZMBMAM7424_Tunis_Gabes	ACAATATATCAAACGACCTACTCATATAAACCAATATAGACAGACCAACATACTACGGAC
	ZMBMAM35370_Dakhla	ACAATATATCAAACGACCTACTCATATAAACCAATATAGACAGACCAACATACTACGGAC

	ZMBMAM2166_Sennar	ACAACATGTGCGTAACATATTAAACACCCACGTACAAAATGTACAGAGTACATTAGTGTA
	ZMBMAM2167_Sennar	ACAACATGTGCGTAACATATTAAACACCCACGTACAAAATGTACAGARTACATTAGTGTA
	ZMBMAM2165_Sennar	ACAACATGTGCGTAACATATTAAACACCCACGTACAAAATGTACAGAGTACATTAGTGTA
	ZMBMAM8836_Tunis	ACAACATGTGCGTAGCATATTAAACACCCACGTACAAAATGTACAGAGTACATTAGTGTA
	ZMBMAM8838_Tripoli	ACAACATGTGCGTAGCATATTAAACACCCACGTACAAAATGTACAGAGTACATTAGTGTA
	ZMBMAM8837_Tripoli	ACAACATGTGCGTAGCATATTAAACACCCACGTACAAAATGTACAGAGTACATTAGTGTA
	IZW607_10	ACAACATGTGCGTAGCATATTAAACACCCACGTACAAAATGTACAGAGTACATTAGTGTA
	Zoo_France_JN632591	ACAACATGTGCGTAGCATATTAAACACCCACGTACAAAATGTACAGAGTACATTAGTGTA
	ZMBMAM8839_Tripoli	ACAACATGTGCGTAGCATATTAAACACCCACGTACAAAATGTACAGAGTACATTAGTGTA
	ZMBMAM8840_Tripoli	ACAACATGTGCGTAGCATATTAAACACCCACGTACAAAATGTACAGAGTACATTAGTGTA
	ZMBMAM7424_Tunis_Gabes	ACAACATGTGCGTAGCATATTAAACACCCACGTACAAAATGTACAGAGTACATTAGTGTA
	ZMBMAM35370_Dakhla	ACAACATGTGCGTAGCATATTAAACACCCACGTACAAAATGTACAGAGTACATTAGTGTA

	ZMBMAM2166_Sennar	CCACAAACATTGTATGTAACACATTAAATGGTCTATTTTATATATACAAGTCAACACACA
	ZMBMAM2167_Sennar	CCACAAACATTGTATGTAACACATTAAATGGTCTATTTTATATATACAAGTCAACACACA
	ZMBMAM2165_Sennar	CCACAAACATTGTATGTAACACATTAAATGGTCTATTTTATATATACAAGTCAACACACA
	ZMBMAM8836_Tunis	CCACAAACATTGTATGTAACACATTAAATGGTCTATTTTATATATACAAGTCAACACACA
	ZMBMAM8838_Tripoli	CCACAAACATTGTATGTAACACATTAAATGGTCTATTTTATATATACAAGTCAACACACA
	ZMBMAM8837_Tripoli	CCACAAACATTGTATGTAACACATTAAATGGTCTATTTTATATATACAAGTCAACACACA
	IZW607_10	CCACAAACATTGTATGTAACACATTAAATGGTCTATTTTATATATACAAGTCAACACACA
	Zoo_France_JN632591	CCACAAACATTGTATGTAACACATTAAATGGTCTATTTTATATATACAAGTCAACACACA
	ZMBMAM8839_Tripoli	CCACAAACATTGTATGTAACACATTAAATGGTCTATTTTATATATACAAGTCAACACACA
	ZMBMAM8840_Tripoli	CCACAAACATTGTATGTAACACATTAAATGGCCTATTTTATATATACAAGTCAACACACA
	ZMBMAM7424_Tunis_Gabes	CCACAAACATTGTATGTAACACATTAAATGGTCTACTTTATATATACAAGTCAACACACA
	ZMBMAM35370_Dakhla	CCACAAACATTGTATGTAACACATTAAATGGTCTACTTTATATATACAAGTCAACACACA

	ZMBMAM2166_Sennar	TGCTAATGTACTACAGACATAACATGTATGTAGTACATTAAATGACTTCTTTATGCGTGC
	ZMBMAM2167_Sennar	TGCTAATGTACTACAGACATAACATGTATGTAGTACATTAAATGACTTCTTTATGCGTGC
	ZMBMAM2165_Sennar	TGCTAATGTACTACAGACATAACATGTATGTAGTACATTAAATGACTTCTTTATGCGTGC
	ZMBMAM8836_Tunis	TGCTAATGTACTACAGACATAACATGTATGTAGTACATTAAATGACTTCTTTATGCGTGC
	ZMBMAM8838_Tripoli	TGCTAATGTACTACAGACATAACATGTATGTAGTACATTAAATGACTTCTTTATGCGTGC
	ZMBMAM8837_Tripoli	TGCTAATGTACTACAGACATAACATGTATGTAGTACATTAAATGACTTCTTTATGCGTGC
	IZW607_10	TGCTAATGTACTACAGACATAACATGTATGTAGTACATTAAATGACTTCTTTATGCGTGC
	Zoo_France_JN632591	TGCTAATGTACTACAGACATAACATGTATGTAGTACATTAAATGACTTCTTTATGCGTGC
	ZMBMAM8839_Tripoli	TGCTAATGTACTACAGACATAACATGTATGTAGTACATTAAATGACTTCTTTATGCGTGC
	ZMBMAM8840_Tripoli	TGCTAATGTACTACAGACATAACATGTATGTAGTACATTAAATGACTTCTTTATGCGTGC
	ZMBMAM7424_Tunis_Gabes	TGCTAATGTACTACAGACATAACATGTATGTAGTACATTAAATGACTTCTTTATGCGTGC
	ZMBMAM35370_Dakhla	TGCTAATGTACTACAGACATAACATGTATGTAGTACATTAAATGACTTCTTTATGCGTGC

	ZMBMAM2166_Sennar	TGTACTAGTACACACGGGCCGGTGTACTACGGACATAATATGTATATAGTACATTAAACT
	ZMBMAM2167_Sennar	TGTACTAGTACACACGGGCCGGTGTACTACGGACATAATATGTATATAGTACATTAAACT
	ZMBMAM2165_Sennar	TGTACTAGTACACACGGGCCGGTGTACTACGGACATAATATGTATATAGTACATTAAACT
	ZMBMAM8836_Tunis	TGTACTAGTACACACGGGCCGATGTACTACGGACATAATATGTATATAGTACATTAAATT
	ZMBMAM8838_Tripoli	TGTACTAGTACACACGGGCCGATGTACTACGGACATAATATGTATATAGTACATTAAATT
	ZMBMAM8837_Tripoli	TGTACTAGTACACACGGGCCGATGTACTACGGACATAATATGTATATAGTACATTAAATT
	IZW607_10	TGTACTAGTACACACGGGCCAGTGTACTACGGACATAATATGTATATAGTACATTAAACT
	Zoo_France_JN632591	TGTACTAGTACACACGGGCCAGTGTACTACGGACATAATATGTATATAGTACATTAAACT
	ZMBMAM8839_Tripoli	TGTACTAGTACACACGGGCCGGTGTACTACGGACATAATATGTATATAGTACATTGAACT
	ZMBMAM8840_Tripoli	TGTACTAGTACACACGGGCCGGTGTACTACGGACATAATATGTATATAGTACATTAAACT
	ZMBMAM7424_Tunis_Gabes	TGTACTAGTACACACGGGCCAATGTACTACGGACATAATATGTATATAGTACATTAAACT
	ZMBMAM35370_Dakhla	TGTACTAGTACACACGGGCCGGTGTACTACGGACATAATATGTATATAGTACATTAAACT

	ZMBMAM2166_Sennar	ATTGTCCCCATGCATATAAGCCAGTACATACAAATTAATGTATCATAAACATGATATGTA
	ZMBMAM2167_Sennar	ATTGTCCCCATGCATATAAGCCAGTACATACAAATTAATGTATCATAAACATGATATGTA
	ZMBMAM2165_Sennar	ATTGTCCCCATGCATATAAGCCAGTACATACAAATTAATGTATCATAAACATGATATGTA
	ZMBMAM8836_Tunis	ATTGTCCCCATGCATATAAGCCAGTACATACAAATTAATGTATCATAAACATAATATGTA
	ZMBMAM8838_Tripoli	ATTGTCCCCATGCATATAAGCCAGTACATACAAATTAATGTATCATAAACATAATATGTA
	ZMBMAM8837_Tripoli	ATCGTCCCCATGCATATAAGCCAGTACATACAAATTAATGTATCATAAACATAATATGTA
	IZW607_10	ATTGTCCCCATGCATATAAGCCAGTACATACAAATTAATGTATCATAAACATGATATGTA
	Zoo_France_JN632591	ATTGTCCCCATGCATATAAGCCAGTACATACAAATTAATGTATCATAAACATGATATGTA
	ZMBMAM8839_Tripoli	ATTGCCCCCATGCATATAAGCCAGTACATACAAATTAATGTATCATAAACATGATATGTA
	ZMBMAM8840_Tripoli	ATTGTCCCCATGCATATAAGCCAGTACATACAAATTAATGTATCATAAACATGATATGTA
	ZMBMAM7424_Tunis_Gabes	ATTGTCCCCATGCATATAAGCCAGTACATACAAATTAATGTACCACAAACATAATATGTA
	ZMBMAM35370_Dakhla	ATTGTCCCCATGCATATAAGCCAGTACATACAGATTAATGTACCACAAACATAATATGTA

	ZMBMAM2166_Sennar	TATAGTACATTAAATTATCATCCCCATGCATATAAGCCAGTACAATTCACTTATTGACCG
	ZMBMAM2167_Sennar	TATAGTACATTAAATTAYCATCCCCATGCATATAAGCCAGTACAATTCACTTATTGACCG
	ZMBMAM2165_Sennar	TATAGTACATTAAATTACCATCCCCATGCATATAAGCCAGTACAATTCACTTATTGACCG
	ZMBMAM8836_Tunis	TATAGTACATTAAATTATCGTCCCCATGCATATAAGCCAGTACAATTCACTTATTGACCG
	ZMBMAM8838_Tripoli	TATAGTACATTAAATTATCGTCCCCATGCATATAAGCCAGTACAATTCACTTATTGACCG
	ZMBMAM8837_Tripoli	TATAGTACATTAAATTATCGTCCCCATGCATATAAGCCAGTACAATTCACTTATTGACCG
	IZW607_10	TATAGTACATTAAATTACCATCCCCATGCATATAAGCCAGTACAATTCACTTATTGACCG
	Zoo_France_JN632591	TATAGTACATTAAATTACCATCCCCATGCATATAAGCCAGTACAATTCACTTATTGACCG
	ZMBMAM8839_Tripoli	TATAGTACATTAAATTACCATCCCCATGCATATAAGCCAGTACAATTCACTTATTGACCG
	ZMBMAM8840_Tripoli	TATAGTACATTAAATTACCATCCCCATGCATATAAGCCAGTACAATTCACTTATTGACCG
	ZMBMAM7424_Tunis_Gabes	TATAGTACATTAAATTACCATCCCCATGCATATAAGCTAGTACAATTCACCTATTGACCG
	ZMBMAM35370_Dakhla	TATAGTACATTAAATTACCATCCCCATGCATATAAGCTAGTACAATTCACCTATTGACCG

	ZMBMAM2166_Sennar	TACATAATACATAGCATGTTTAATCGTACATGGCACATTCAAGTCAAATCTATCCTCGTC
	ZMBMAM2167_Sennar	TACATAATACATAGCATGTTTAATCGTACATGGCACATTCAAGTCAAATCTATCCTCGTC
	ZMBMAM2165_Sennar	TACATAATACATAGCATGTTTAATCGTACATGGCACATTCAAGTCAAATCTATCCTCGTC
	ZMBMAM8836_Tunis	TACATAATACATAGCATGTTTAATCGTACATGGCACATTCAAGTCAAATCTATCCTTGTC
	ZMBMAM8838_Tripoli	TACATAATACATAGCATGTTTAATCGTACATGGCACATTCAAGTCAAATCTATCCTTGTC
	ZMBMAM8837_Tripoli	TACATAATACATAGCATGTTTAATCGTACATGGCACATTCAAGTCAAATCTATCCTCGTC
	IZW607_10	TACATAGTACATAGCATGTTTAATCGTACATGGCACATTCAAGTCAAATCTATCCTCGTC
	Zoo_France_JN632591	TACATAGTACATAGCATGTTTAATCGTACATGGCACATTCAAGTCAAATCTATCCTCGTC
	ZMBMAM8839_Tripoli	TACATAATACATAGCATGTTTAATCGTACATGGCACATTCAAGTCAAATCTATCCTCGTC
	ZMBMAM8840_Tripoli	TACATAATACATAGCATGTTTAATCGTACATGGCACATTCAAGTCAAATCTATCCTCGTC
	ZMBMAM7424_Tunis_Gabes	TACATAATACATAGCATGTTTAATCGTACATGGCACATCCAAGTCAAATCTATCCTCGTC
	ZMBMAM35370_Dakhla	TACATAATACATAGCATGTTTAATCGTACATGGCACATTCAAGTCAAATCTATCCTCGTC

	ZMBMAM2166_Sennar	AACATGCGTATCCCCTCCACTAGATCACGAGCTTAACTACCATGCCGCGTGAAACCAGCA
	ZMBMAM2167_Sennar	AACATGCGTATCCCCTCCACTAGATCACGAGCTTAACTACCATGCCGCGTGAAACCAGCA
	ZMBMAM2165_Sennar	AACATGCGTATCCCCTCCACTAGATCACGAGCTTAACTACCATGCCGCGTGAAACCAGCA
	ZMBMAM8836_Tunis	AACATGCGTATCCCCTCCACTAGATCACGAGCTTAACTACCATGCCGCGTGAAACCAGCA
	ZMBMAM8838_Tripoli	AACATGCGTATCCCCTCCACTAGATCACGAGCTTAACTACCATGCCGCGTGAAACCAGCA
	ZMBMAM8837_Tripoli	AACATGCGTATCCCCTCCACTAGATCACGAGCTTAACTACCATGCCGCGTGAAACCAGCA
	IZW607_10	AACATGCGTATCCCCTCCACTAGATCACGAGCTTAACTACCATGCCGCGTGAAACCAGCA
	Zoo_France_JN632591	AACATGCGTATCCCCTCCACTAGATCACGAGCTTAACTACCATGCCGCGTGAAACCAGCA
	ZMBMAM8839_Tripoli	AACATGCGTATCCCCTCCACTAGATCACGAGCTTAACTACCATGCCGCGTGAAACCAGCA
	ZMBMAM8840_Tripoli	AACATGCGTATCCCCTCCACTAGATCACGAGCTTAACTACCATGCCGCGTGAAACCAGCA
	ZMBMAM7424_Tunis_Gabes	AACATGCGTATCCCTTCCACTAGATCACGAGCTTAATTACCATGCCGCGTGAAACCAGCA
	ZMBMAM35370_Dakhla	AACATGCGTATCCCTTCCACTAGATCACGAGCTTAATTACCATGCCGCGTGAAACCAGCA

	ZMBMAM2166_Sennar	ACCCGCTTGGCAGGGATCCCTCTTCTCGCTCCGGGCCCATTACTTGTGGGGGTAGCTAAC
	ZMBMAM2167_Sennar	ACCCGCTTGGCAGGGATCCCTCTTCTCGCTCCGGGCCCATTACTTGTGGGGGTAGCTAAC
	ZMBMAM2165_Sennar	ACCCGCTTGGCAGGGATCCCTCTTCTCGCTCCGGGCCCATTACTTGTGGGGGTAGCTAAC
	ZMBMAM8836_Tunis	ACCCGCTTGGCAGGGATCCCTCTTCTCGCTCCGGGCCCATTACTCGTGGGGGTAGCTAAC
	ZMBMAM8838_Tripoli	ACCCGCTTGGCAGGGATCCCTCTTCTCGCTCCGGGCCCATTACTCGTGGGGGTAGCTAAC
	ZMBMAM8837_Tripoli	ACCCGCTTGGCAGGGATCCCTCTTCTCGCTCCGGGCCCATTACTCGTGGGGGTAGCTAAC
	IZW607_10	ACCCGCTTGGCAGGGATCCCTCTTCTCGCTCCGGGCCCATTACTCGTGGGGGTAGCTAAC
	Zoo_France_JN632591	ACCCGCTTGGCAGGGATCCCTCTTCTCGCTCCGGGCCCATTACTCGTGGGGGTAGCTAAC
	ZMBMAM8839_Tripoli	ACCCGCTTGGCAGGGATCCCTCTTCTCGCTCCGGGCCCATTACTTGTGGGGGTAGCTAAT
	ZMBMAM8840_Tripoli	ACCCGCTTGGCAGGGATCCCTCTTCTCGCTCCGGGCCCATTACTTGTGGGGGTAGCTAAC
	ZMBMAM7424_Tunis_Gabes	ACCCGCTTGGCAGGGATCCCTCTTCTCGCTCCGGGCCCATTACTTGTGGGGGTAGCTAAT
	ZMBMAM35370_Dakhla	ACCCGCTTGGCAGGGATCCCTCTTCTCGCTCCGGGCCCATTACTTGTGGGGGTAGCTAAT

	ZMBMAM2166_Sennar	AAATGAACTTTATCAGACATCTGGTTCTTTCTTCAGGGCCATCTCACCTAAAATCGCCCA
	ZMBMAM2167_Sennar	AAATGAACTTTATCAGACATCTGGTTCTTTCTTCAGGGCCATCTCACCTAAAACCGCCCA
	ZMBMAM2165_Sennar	AAATGAACTTTATCAGACATCTGGTTCTTTCTTCAGGGCCATCTCACCTAAAACCGCCCA
	ZMBMAM8836_Tunis	AAATGAACTTTATCAGACATCTGGTTCTTTCTTCAGGGCCATCTCACCTAAAATCGCCCA
	ZMBMAM8838_Tripoli	AAATGAACTTTATCAGACATCTGGTTCTTTCTTCAGGGCCATCTCACCTAAAATCGCCCA
	ZMBMAM8837_Tripoli	AAATGAACTTTATCAGACATCTGGTTCTTTCTTCAGGGCCATCTCACCTAAAATCGCCCA
	IZW607_10	AAATGAACTTTATCAGACATCTGGTTCTTTCTTCAGGGCCATCTCACCTAAAATCGCCCA
	Zoo_France_JN632591	AAATGAACTTTATCAGACATCTGGTTCTTTCTTCAGGGCCATCTCACCTAAAATCGCCCA
	ZMBMAM8839_Tripoli	AAATGAACTTTATCAGACATCTGGTTCTTTCTTCAGGGCCATCTCACCTAAAATCGCCCA
	ZMBMAM8840_Tripoli	AAATGAACTTTATCAGACATCTGGTTCTTTCTTCAGGGCCATCTCACCTAAAATCGCCCA
	ZMBMAM7424_Tunis_Gabes	AAATGAACTTTATCAGACATCTGGTTCTTTCTTCAGGGCCATCTCACCTAAAATCGCCCA
	ZMBMAM35370_Dakhla	AAATGAACTTTATCAGACATCTGGTTCTTTCTTCAGGGCCATCTCACCTAAAATCGCCCA

	ZMBMAM2166_Sennar	CTCTTTCCCCTTAAATAAGACATCTCGATGGACTAATGACTAATCAGCCCATGCTCACAC
	ZMBMAM2167_Sennar	CTCTTTCCCCTTAAATAAGACATCTCGATGGACTAATGACTAATCAGCCCATGCTCACAC
	ZMBMAM2165_Sennar	CTCTTTCCCCTTAAATAAGACATCTCGATGGACTAATGACTAATCAGCCCATGCTCACAC
	ZMBMAM8836_Tunis	CTCTTTCCCCTTAAATAAGACATCTCGATGGACTAATGACTAATCAGCCCATGCTCACAC
	ZMBMAM8838_Tripoli	CTCTTTCCCCTTAAATAAGACATCTCGATGGACTAATGACTAATCAGCCCATGCTCACAC
	ZMBMAM8837_Tripoli	CTCTTTCCCCTTAAATAAGACATCTCGATGGACTAATGACTAATCAGCCCATGCTCACAC
	IZW607_10	CTCTTTCCCCTTAAATAAGACATCTCGATGGACTAATGACTAATCAGCCCATGCTCACAC
	Zoo_France_JN632591	CTCTTTCCCCTTAAATAAGACATCTCGATGGACTAATGACTAATCAGCCCATGCTCACAC
	ZMBMAM8839_Tripoli	CTCTTTCCCCTTAAATAAGACATCTCGATGGACTAATGACTAATCAGCCCATGCTCACAC
	ZMBMAM8840_Tripoli	CTCTTTCCCCTTAAATAAGACATCTCGATGGACTAATGACTAATCAGCCCATGCTCACAC
	ZMBMAM7424_Tunis_Gabes	CTCTTTCCCCTTAAATAAGACATCTCGATGGACTAATGACTAATCAGCCCATGCCCACAC
	ZMBMAM35370_Dakhla	CTCTTTCCCCTTAAATAAGACATCTCGATGGACTAATGACTAATCAGCCCATGCCCACAC

	ZMBMAM2166_Sennar	ATAACTGTGCTGTCATACATTTGGTATTTTTTAATTTTCGGGGATGCTTGGACTCAGCTA
	ZMBMAM2167_Sennar	ATAACTGTGCTGTCATACATTTGGTATTTTTTAATTTTCGGGGATGCTTGGACTCAGCTA
	ZMBMAM2165_Sennar	ATAACTGTGCTGTCATACATTTGGTATTTTTTAATTTTCGGGGATGCTTGGACTCAGCTA
	ZMBMAM8836_Tunis	ATAACTGTGCTGTCATACATTTGGTATTTTTTAATTTTCGGGGATGCTTGGACTCAGCTA
	ZMBMAM8838_Tripoli	ATAACTGTGCTGTCATACATTTGGTATTTTTTAATTTTCGGGGATGCTTGGACTCAGCTA
	ZMBMAM8837_Tripoli	ATAACTGTGCTGTCATACATTTGGTATTTTTTAATTTTCGGGGATGCTTGGACTCAGCTA
	IZW607_10	ATAACTGTGCTGTCATACATTTGGTATTTTTTAATTTTCGGGGATGCTTGGACTCAGCTA
	Zoo_France_JN632591	ATAACTGTGCTGTCATACATTTGGTATTTTTTAATTTTCGGGGATGCTTGGACTCAGCTA
	ZMBMAM8839_Tripoli	ATAACTGTGCTGTCATGCATTTGGTATTTTTTAATTTTCGGGGATGCTTGGACTCAGCTA
	ZMBMAM8840_Tripoli	ATAACTGTGCTGTCATACATTTGGTATTTTTTAATTTTCGGGGATGCTTGGACTCAGCTA
	ZMBMAM7424_Tunis_Gabes	ATAACTGTGCTGTCATACATTTGGTATTTTTTAATTTTCGGGGATGCTTGGACTCAGCTA
	ZMBMAM35370_Dakhla	ATAACTGTGCTGTCATACATTTGGTATTTTTTAATTTTCGGGGATGCTTGGACTCAGCTA

	ZMBMAM2166_Sennar	TGGCCGTCTGAGGCCCCGACCCGGAGCATATATTGTAGCTGGACTTAACTGCATCTTGAG
	ZMBMAM2167_Sennar	TGGCCGTCTGAGGCCCCGACCCGGAGCATATATTGTAGCTGGACTTAACTGCATCTTGAG
	ZMBMAM2165_Sennar	TGGCCGTCTGAGGCCCCGACCCGGAGCATATATTGTAGCTGGACTTAACTGCATCTTGAG
	ZMBMAM8836_Tunis	TGGCCGTCTGAGGCCCCGACCCGGAGCATATATTGTAGCTGGACTTAACTGCATCTTGAG
	ZMBMAM8838_Tripoli	TGGCCGTCTGAGGCCCCGACCCGGAGCATATATTGTAGCTGGACTTAACTGCATCTTGAG
	ZMBMAM8837_Tripoli	TGGCCGTCTGAGGCCCCGACCCGGAGCATATATTGTAGCTGGACTTAACTGCATCTTGAG
	IZW607_10	TGGCCGTCTGAGGCCCCGACCCGGAGCATATATTGTAGCTGGACTTAACTGCATCTTGAG
	Zoo_France_JN632591	TGGCCGTCTGAGGCCCCGACCCGGAGCATATATTGTAGCTGGACTTAACTGCATCTTGAG
	ZMBMAM8839_Tripoli	TGGCCGTCTGAGGCCCCGACCCGGAGCATATATTGTAGCTGGACTTAACTGCATCTTGAG
	ZMBMAM8840_Tripoli	TGGCCGTCTGAGGCCCCGACCCGGAGCATATATTGTAGCTGGACTTAACTGCATCTTGAG
	ZMBMAM7424_Tunis_Gabes	TGGCCGTCTGAGGCCCCGACCCGGAGCATATATTGTAGCTGGACTTAACTGCATCTTGAG
	ZMBMAM35370_Dakhla	TGGCCGTCTGAGGCCCCGACCCGGAGCATATATTGTAGCTGGACTTAACTGCATCTTGAG

	ZMBMAM2166_Sennar	CATCACCATAATGGTAGGCACGAGCATCACAGTCAATGGTAATAAGACATGACCTGTCAT
	ZMBMAM2167_Sennar	CATCACCATAATGGTAGGCACGAGCATCACAGTCAATGGTAATAAGACATGACCTGTCAT
	ZMBMAM2165_Sennar	CATCACCATAATGGTAGGCACGAGCATCACAGTCAATGGTAATAAGACATGACCTGTCAT
	ZMBMAM8836_Tunis	CATCACCATAATGGTAGGCACGAGTATCACAGTCAATGGTAATAAGACATGGCCTGTCAT
	ZMBMAM8838_Tripoli	CATCACCATAATGGTAGGCACGAGTATCACAGTCAATGGTAATAAGACATGGCCTGTCAT
	ZMBMAM8837_Tripoli	CATCACCATAATGGTAGGCACGAGCATCACAGTCAATGATAATAAGACATGGCCTGTCAT
	IZW607_10	CATCACCATAATGGTAGGCACGAGCATCACAGTCAATGATAATAAGACATGGCCTGTCAT
	Zoo_France_JN632591	CATCACCATAATGGTAGGCACGAGCATCACAGTCAATGATAATAAGACATGGCCTGTCAT
	ZMBMAM8839_Tripoli	CATCACCATAATGGTAGGCACGAGCATCATGGTCAATGGTAATAAGACATGGCCTGTCGT
	ZMBMAM8840_Tripoli	CATCACCATAATGGTAGGCACGAGCATCATGGTCAATGGTAATAAGACATGGCCTGTCAT
	ZMBMAM7424_Tunis_Gabes	CATCACCATAATGGTAGGCACGAGCATCACAGTCAATGGTAACAAGACATGGCCTGTCAT
	ZMBMAM35370_Dakhla	CATCACCATAATGGTAGGCACGAGCATCACAGTCAATGGTAACAAGACATGGCTTGTCAT

	ZMBMAM2166_Sennar	CAAGCATGGATATTACAGTCAATGGTTACAGGACATAAGCATTAATATATT-CCCCCTGA
	ZMBMAM2167_Sennar	CAAGCATGGATATTACAGTCAATGGTTACAGGACATAAGCATTAATATATT-CCCCCTGA
	ZMBMAM2165_Sennar	CAAGCATGGATATTACAGTCAATGGTTACAGGACATAAGCATTAATATATT-CCCCCTGA
	ZMBMAM8836_Tunis	CAAGCATGGATATTACAGTCAATGGTTACAGGACATAAGCATTAATATATT-CCCCCTGA
	ZMBMAM8838_Tripoli	CAAGCATGGATATTACAGTCAATGGTTACAGGACATAAGCATTAATATATT-CCCCCTGA
	ZMBMAM8837_Tripoli	CAAGCATGGATATTACAGTCAATGGTTACAGGACATAAGCATTAATATATT-CCCCCTGA
	IZW607_10	CAAGCATGGATATTACAGTCAATGGTTACAGGACATAAGCATTAATATATT-CCCCCTGA
	Zoo_France_JN632591	CAAGCATGGATATTACAGTCAATGGTTACAGGACATAAGCATTAATATATT-CCCCCTGA
	ZMBMAM8839_Tripoli	CAAGCATGGATATTACAGTCAATGGTTACAGGACATAAGCATTAATATATTNCCCCCTGA
	ZMBMAM8840_Tripoli	CAAGCATGGATATTACAGTCAATGGTTACAGGACATAAGCATTAATATATTNCCCCCTGA
	ZMBMAM7424_Tunis_Gabes	CAAGCATGGATATTACAGTCAATGGTTACAGGACATAAGCATTAATATATT-CCCCCTGA
	ZMBMAM35370_Dakhla	CAAGCATGGATATTACAGTCAATGGTTACAGGACATAAGCATTAATATATT-CCCCCTGA

	ZMBMAM2166_Sennar	GCCTTCCCCTATATATCTACCCCATTTTCAACACACTCCCCCCAAGATACTAATTTAAAT
	ZMBMAM2167_Sennar	GCCTTCCCCTATATATCTACCCCATTTTCAACACACTCCCCCCAAGATACTAATTTAAAT
	ZMBMAM2165_Sennar	GCCTTCCCCTATATATCTACCCCATTTTCAACACACTCCCCCCAAGATACTAATTTAAAT
	ZMBMAM8836_Tunis	ACCTTCCCCTATATATCTACCCCATTTTCAACACACTCCCCCCAAGATACTAATTTAAAT
	ZMBMAM8838_Tripoli	ACCTTCCCCTATATATCTACCCCATTTTCAACACACTCCCCCCAAGATACTAATTTAAAT
	ZMBMAM8837_Tripoli	ACCTTCCCCTATATATCTACCCCATTTTCAACACACTCCCCCCAAGATACTAATTTAAAT
	IZW607_10	ACCTTCCCCTATATATCTACCCCATTTTCAACACACTCCCCCCAAGATACTAATTTAAAT
	Zoo_France_JN632591	ACCTTCCCCTATATATCTACCCCATTTTCAACACACTCCCCCCAAGATACTAATTTAAAT
	ZMBMAM8839_Tripoli	ACCTTCCCCTATATATCTACCCCATTTTCAACACACTCCCCCCAAGATACTAATTTAAAT
	ZMBMAM8840_Tripoli	ACCTTCCCCTATATATCTACCCCATTTTCAACACACTCCCCCCAAGATACTAATTTAAAT
	ZMBMAM7424_Tunis_Gabes	ACCTTCCCCTATATATCTACCCCATTTTCAACACACTCCCCCCAAGATACTAATTTAAAT
	ZMBMAM35370_Dakhla	ACCTTCCCCTATATATCTACCCCATTTTCAACACACTCCCCCCAAGATACTAATTTAAAT

	ZMBMAM2166_Sennar	TTATCCTATTCCTAATACTTAAATTAGCACTCCAAACAAAGTAAGTATATAAGCACCTGG
	ZMBMAM2167_Sennar	TTATCCTATTCCTAATACTTAAATTAGCACTCCAAACAAAGTAAGTATATAAGCACCTGG
	ZMBMAM2165_Sennar	TTATCCTATTCCTAATACTTAAATTAGCACTCCAAACAAAGTAAGTATATAAGCACCTGG
	ZMBMAM8836_Tunis	TTATCCTATTCCTAATACTTAAATTAGCACTCCAAACAAAGTAAGTATATAAGCACCTGG
	ZMBMAM8838_Tripoli	TTATCCTATTCCTAATACTTAAATTAGCACTCCAAACAAAGTAAGTATATAAGCACCTGG
	ZMBMAM8837_Tripoli	TTATCCTATTCCTAATACTTAAATTAGCACTCCAAACAAAGTAAGTATATAAGCACCTGG
	IZW607_10	TTATCCTATTCCTAATACTTAAATTAGCACTCCAAACAAAGTAAGTATATAAGCACCTGG
	Zoo_France_JN632591	TTATCCTATTCCTAATACTTAAATTAGCACTCCAAACAAAGTAAGTATATAAGCACCTGG
	ZMBMAM8839_Tripoli	TTATCCTATTCCTAATACTTAAATTAGCACTCCAAACAAAGTAAGTATATAAGCACCTGG
	ZMBMAM8840_Tripoli	TTATCCTATTCCTAATACTTAAATTAGCACTCCAAACAAAGTAAGTATATAAGCACCTGG
	ZMBMAM7424_Tunis_Gabes	TTATCCTATTCCTAATACTTAAATTAGCACTCCAAACAAAGTAAGTATATAAGCACCTGG
	ZMBMAM35370_Dakhla	TTATCCTATTCCTAATACTTAAATTAGCACTCCAAACAAAGTAAGTATATAAGCACCTGG

	ZMBMAM2166_Sennar	GCCATCCTATAACACACA
	ZMBMAM2167_Sennar	GCCATCCTATAACACACA
	ZMBMAM2165_Sennar	GCCATCCTATAACACACA
	ZMBMAM8836_Tunis	GCCATCCTATAACACACA
	ZMBMAM8838_Tripoli	GCCATCCTATAACACACA
	ZMBMAM8837_Tripoli	GCCATCCTATAACACACA
	IZW607_10	GCCATCCTATAACACACA
	Zoo_France_JN632591	GCCATCCTATAACACACA
	ZMBMAM8839_Tripoli	GCCATCCTATAACACACA
	ZMBMAM8840_Tripoli	GCCATCCTATAACACACA
	ZMBMAM7424_Tunis_Gabes	GCCATCCTATAACACACA
	ZMBMAM35370_Dakhla	GCCATCCTATAACACACA

;
end;
