# Supplementary material for: Diversity and Paleodemography of the Addax (Addax nasomaculatus), a Saharan Antelope on the Verge of Extinction
Source: Genes (Basel). 2021 Aug 11;12(8):1236. doi: 10.3390/genes12081236 (PMC8394336; doi:10.3390/genes12081236)
Supplement: Supplementary file 1 [file genes-12-01236-s001.zip › Supplementary_File_S5_PopulationAlignment_PhylogenticNetwork.nex]

#NEXUS
begin taxa;
	dimensions ntax=12;
	taxlabels
	ZMBMAM2166_Sennar
	ZMBMAM2167_Sennar
	ZMBMAM2165_Sennar
	ZMBMAM8836_Tunis
	ZMBMAM8838_Tripoli
	ZMBMAM8837_Tripoli
	IZW607_10
	Zoo_France_JN632591
	ZMBMAM8839_Tripoli
	ZMBMAM8840_Tripoli
	ZMBMAM7424_Tunis_Gabes
	ZMBMAM35370_Dakhla
;
end;

begin characters;
	dimensions nchar=16685;
	format datatype=dna missing=? gap=- interleave=yes;
	matrix
	ZMBMAM2166_Sennar	GTTCATGTAGCTTAAAACCAAAGCAAGGCACTGAAAATGCTTAGATGAGTGTACTAGCTC
	ZMBMAM2167_Sennar	GTTCATGTAGCTTAAAACCAAAGCAAGGCACTGAAAATGCTTAGATGAGTGTACTAGCTC
	ZMBMAM2165_Sennar	GTTCATGTAGCTTAAAACCAAAGCAAGGCACTGAAAATGCTTAGATGAGTGTACTAGCTC
	ZMBMAM8836_Tunis	GTTCATGTAGCTTAAAACCAAAGCAAGGCACTGAAAATGCTTAGATGAGTGTACTAGCTC
	ZMBMAM8838_Tripoli	GTTCATGTAGCTTAAAACCAAAGCAAGGCACTGAAAATGCTTAGATGAGTGTACTAGCTC
	ZMBMAM8837_Tripoli	GTTCATGTAGCTTAAAACCAAAGCAAGGCACTGAAAATGCTTAGATGAGTGTACTAGCTC
	IZW607_10	GTTCATGTAGCTTAAAACCAAAGCAAGGCACTGAAAATGCTTAGATGAGTGTACTAGCTC
	Zoo_France_JN632591	GTTCATGTAGCTTAAAACCAAAGCAAGGCACTGAAAATGCTTAGATGAGTGTACTAGCTC
	ZMBMAM8839_Tripoli	GTTCATGTAGCTTAAAACCAAAGCAAGGCACTGAAAATGCTTAGATGAGTGTACTAGCTC
	ZMBMAM8840_Tripoli	GTTCATGTAGCTTAAAACCAAAGCAAGGCACTGAAAATGCTTAGATGAGTGTACTAGCTC
	ZMBMAM7424_Tunis_Gabes	GTTCATGTAGCTTAAAACCAAAGCAAGGCACTGAAAATGCTTAGATGAGTGTACTAGCTC
	ZMBMAM35370_Dakhla	GTTCATGTAGCTTAAAACCAAAGCAAGGCACTGAAAATGCTTAGATGAGTGTACTAGCTC

	ZMBMAM2166_Sennar	CATAAACACATAGGTTTGGTCCCAGCCTTCCCGTTAACTTTCAATAGACTTACACATGCA
	ZMBMAM2167_Sennar	CATAAACACATAGGTTTGGTCCCAGCCTTCCCGTTAACTTTCAATAGACTTACACATGCA
	ZMBMAM2165_Sennar	CATAAACACATAGGTTTGGTCCCAGCCTTCCCGTTAACTTTCAATAGACTTACACATGCA
	ZMBMAM8836_Tunis	CATAAACACATAGGTTTGGTCCCAGCCTTCCCGTTAACTTTCAATAGACTTACACATGCA
	ZMBMAM8838_Tripoli	CATAAACACATAGGTTTGGTCCCAGCCTTCCCGTTAACTTTCAATAGACTTACACATGCA
	ZMBMAM8837_Tripoli	CATAAACACATAGGTTTGGTCCCAGCCTTCCCGTTAACTTTCAATAGACTTACACATGCA
	IZW607_10	CATAAACACATAGGTTTGGTCCCAGCCTTCCCGTTAACTTTCAATAGACTTACACATGCA
	Zoo_France_JN632591	CATAAACACATAGGTTTGGTCCCAGCCTTCCCGTTAACTTTCAATAGACTTACACATGCA
	ZMBMAM8839_Tripoli	CATAAACACATAGGTTTGGTCCCAGCCTTCCCGTTAACTTTCAATAGACTTACACATGCA
	ZMBMAM8840_Tripoli	CATAAACACATAGGTTTGGTCCCAGCCTTCCCGTTAACTTTCAATAGACTTACACATGCA
	ZMBMAM7424_Tunis_Gabes	CATAAACACATAGGTTTGGTCCCAGCCTTCCCGTTAACTTTCAATAGACTTACACATGCA
	ZMBMAM35370_Dakhla	CATAAACACATAGGTTTGGTCCCAGCCTTCCCGTTAACTTTCAATAGACTTACACATGCA

	ZMBMAM2166_Sennar	AGCATCTACGCCCCGGTGAGAATGCCCTCTAAGTCAACCGGACCATGAGGAGCGGGTATC
	ZMBMAM2167_Sennar	AGCATCTACGCCCCGGTGAGAATGCCCTCTAAGTCAACCGGACCATGAGGAGCGGGTATC
	ZMBMAM2165_Sennar	AGCATCTACGCCCCGGTGAGAATGCCCTCTAAGTCAACCGGACCATGAGGAGCGGGTATC
	ZMBMAM8836_Tunis	AGCATCTACGCCCCGGTGAGAATGCCCTCTAAGTCAACCGGACCATGAGGAGCGGGTATC
	ZMBMAM8838_Tripoli	AGCATCTACGCCCCGGTGAGAATGCCCTCTAAGTCAACCGGACCATGAGGAGCGGGTATC
	ZMBMAM8837_Tripoli	AGCATCTACGCCCCGGTGAGAATGCCCTCTAAGTCAACCGGACCATGAGGAGCGGGTATC
	IZW607_10	AGCATCTACGCCCCGGTGAGAATGCCCTCTAAGTCAACCGGACCATGAGGAGCGGGTATC
	Zoo_France_JN632591	AGCATCTACGCCCCGGTGAGAATGCCCTCTAAGTCAACCGGACCATGAGGAGCGGGTATC
	ZMBMAM8839_Tripoli	AGCATCTACGCCCCGGTGAGAATGCCCTCTAAGTCAACCGGACCATGAGGAGCGGGTATC
	ZMBMAM8840_Tripoli	AGCATCTACGCCCCGGTGAGAATGCCCTCTAAGTCAACCGGACCATGAGGAGCGGGTATC
	ZMBMAM7424_Tunis_Gabes	AGCATCTACGCCCCGGTGAGAATGCCCTCTAAGTCAACCGGACCATGAGGAGCGGGTATC
	ZMBMAM35370_Dakhla	AGCATCTACGCCCCGGTGAGAATGCCCTCTAAGTCAACCGGACCATGAGGAGCGGGTATC

	ZMBMAM2166_Sennar	AAGCACACTATTCGTAGCTCATGACGCCTTGCTTAACCACACCCCCACGGGAGACAGCAG
	ZMBMAM2167_Sennar	AAGCACACTATTCGTAGCTCATGACGCCTTGCTTAACCACACCCCCACGGGAGACAGCAG
	ZMBMAM2165_Sennar	AAGCACACTATTCGTAGCTCATGACGCCTTGCTTAACCACACCCCCACGGGAGACAGCAG
	ZMBMAM8836_Tunis	AAGCACACTATTCGTAGCTCATGACGCCTTGCTTAACCACACCCCCACGGGAGACAGCAG
	ZMBMAM8838_Tripoli	AAGCACACTATTCGTAGCTCATGACGCCTTGCTTAACCACACCCCCACGGGAGACAGCAG
	ZMBMAM8837_Tripoli	AAGCACACTATTCGTAGCTCATGACGCCTTGCTTAACCACACCCCCACGGGAGACAGCAG
	IZW607_10	AAGCACACTATTCGTAGCTCATGACGCCTTGCTTAACCACACCCCCACGGGAGACAGCAG
	Zoo_France_JN632591	AAGCACACTATTCGTAGCTCATGACGCCTTGCTTAACCACACCCCCACGGGAGACAGCAG
	ZMBMAM8839_Tripoli	AAGCACACTATTCGTAGCTCATGACGCCTTGCTTAACCACACCCCCACGGGAGACAGCAG
	ZMBMAM8840_Tripoli	AAGCACACTATTCGTAGCTCATGACGCCTTGCTTAACCACACCCCCACGGGAGACAGCAG
	ZMBMAM7424_Tunis_Gabes	AAGCACACTATTCGTAGCTCATGACGCCTTGCTTAACCACACCCCCACGGGAGACAGCAG
	ZMBMAM35370_Dakhla	AAGCACACTATTCGTAGCTCATGACGCCTTGCTTAACCACACCCCCACGGGAGACAGCAG

	ZMBMAM2166_Sennar	TGACAAAAATTAAGCCATGAACGAAAGTTTGACTAAGCCATATTGATTAGGGTTGGTAAA
	ZMBMAM2167_Sennar	TGACAAAAATTAAGCCATGAACGAAAGTTTGACTAAGCCATATTGATTAGGGTTGGTAAA
	ZMBMAM2165_Sennar	TGACAAAAATTAAGCCATGAACGAAAGTTTGACTAAGCCATATTGATTAGGGTTGGTAAA
	ZMBMAM8836_Tunis	TGACAAAAATTAAGCCATGAACGAAAGTTTGACTAAGCCATATTGATTAGGGTTGGTAAA
	ZMBMAM8838_Tripoli	TGACAAAAATTAAGCCATGAACGAAAGTTTGACTAAGCCATATTGATTAGGGTTGGTAAA
	ZMBMAM8837_Tripoli	TGACAAAAATTAAGCCATGAACGAAAGTTTGACTAAGCCATATTGATTAGGGTTGGTAAA
	IZW607_10	TGACAAAAATTAAGCCATGAACGAAAGTTTGACTAAGCCATATTGATTAGGGTTGGTAAA
	Zoo_France_JN632591	TGACAAAAATTAAGCCATGAACGAAAGTTTGACTAAGCCATATTGATTAGGGTTGGTAAA
	ZMBMAM8839_Tripoli	TGACAAAAATTAAGCCATGAACGAAAGTTTGACTAAGCCATATTGATTAGGGTTGGTAAA
	ZMBMAM8840_Tripoli	TGACAAAAATTAAGCCATGAACGAAAGTTTGACTAAGCCATATTGATTAGGGTTGGTAAA
	ZMBMAM7424_Tunis_Gabes	TGACAAAAATTAAGCCATGAACGAAAGTTTGACTAAGCCATATTGATTAGGGTTGGTAAA
	ZMBMAM35370_Dakhla	TGACAAAAATTAAGCCATGAACGAAAGTTTGACTAAGCCATATTGATTAGGGTTGGTAAA

	ZMBMAM2166_Sennar	TCTCGTGCCAGCCACCGCGGTCATACGATTAACCCAAGCTAACAGGAATACGGCGTAAAA
	ZMBMAM2167_Sennar	TCTCGTGCCAGCCACCGCGGTCATACGATTAACCCAAGCTAACAGGAATACGGCGTAAAA
	ZMBMAM2165_Sennar	TCTCGTGCCAGCCACCGCGGTCATACGATTAACCCAAGCTAACAGGAATACGGCGTAAAA
	ZMBMAM8836_Tunis	TCTCGTGCCAGCCACCGCGGTCATACGATTAACCCAAGCTAACAGGAATACGGCGTAAAA
	ZMBMAM8838_Tripoli	TCTCGTGCCAGCCACCGCGGTCATACGATTAACCCAAGCTAACAGGAATACGGCGTAAAA
	ZMBMAM8837_Tripoli	TCTCGTGCCAGCCACCGCGGTCATACGATTAACCCAAGCTAACAGGAATACGGCGTAAAA
	IZW607_10	TCTCGTGCCAGCCACCGCGGTCATACGATTAACCCAAGCTAACAGGAATACGGCGTAAAA
	Zoo_France_JN632591	TCTCGTGCCAGCCACCGCGGTCATACGATTAACCCAAGCTAACAGGAATACGGCGTAAAA
	ZMBMAM8839_Tripoli	TCTCGTGCCAGCCACCGCGGTCATACGATTAACCCAAGCTAACAGGAATACGGCGTAAAA
	ZMBMAM8840_Tripoli	TCTCGTGCCAGCCACCGCGGTCATACGATTAACCCAAGCTAACAGGAATACGGCGTAAAA
	ZMBMAM7424_Tunis_Gabes	TCTCGTGCCAGCCACCGCGGTCATACGATTAACCCAAGCTAACAGGAATACGGCGTAAAA
	ZMBMAM35370_Dakhla	TCTCGTGCCAGCCACCGCGGTCATACGATTAACCCAAGCTAACAGGAATACGGCGTAAAA

	ZMBMAM2166_Sennar	CGTGTTAAAGCGCTACACCAAATAGAGTTAAGTTTTTATTAAACTGTAAAAAGTCATAAT
	ZMBMAM2167_Sennar	CGTGTTAAAGCGCTACACCAAATAGAGTTAAGTTTTTATTAAACTGTAAAAAGTCATAAT
	ZMBMAM2165_Sennar	CGTGTTAAAGCGCTACACCAAATAGAGTTAAGTTTTTATTAAACTGTAAAAAGTCATAAT
	ZMBMAM8836_Tunis	CGTGTTAAAGCGCTACACCAAATAGAGTTAAGTTTTTATTAAACTGTAAAAAGTCATAAT
	ZMBMAM8838_Tripoli	CGTGTTAAAGCGCTACACCAAATAGAGTTAAGTTTTTATTAAACTGTAAAAAGTCATAAT
	ZMBMAM8837_Tripoli	CGTGTTAAAGCGCTACACCAAATAGAGTTAAGTTTTTATTAAACTGTAAAAAGTCATAAT
	IZW607_10	CGTGTTAAAGCGCTACACCAAATAGAGTTAAGTTTTTATTAAACTGTAAAAAGTCATAAT
	Zoo_France_JN632591	CGTGTTAAAGCGCTACACCAAATAGAGTTAAGTTTTTATTAAACTGTAAAAAGTCATAAT
	ZMBMAM8839_Tripoli	CGTGTTAAAGCGCTACACCAAATAGAGTTAAGTTTTTATTAAACTGTAAAAAGTCATAAT
	ZMBMAM8840_Tripoli	CGTGTTAAAGCGCTACACCAAATAGAGTTAAGTTTTTATTAAACTGTAAAAAGTCATAAT
	ZMBMAM7424_Tunis_Gabes	CGTGTTAAAGCGCTACACCAAATAGAGTTAAGTTTTTATTAAACTGTAAAAAGTCATAAT
	ZMBMAM35370_Dakhla	CGTGTTAAAGCGCTACACCAAATAGAGTTAAGTTTTTATTAAACTGTAAAAAGTCATAAT

	ZMBMAM2166_Sennar	TACAATAAAAAATAAACGACGAAAGTAACTCTACAACAGCTGACACACTATAGCTAAGAC
	ZMBMAM2167_Sennar	TACAATAAAAAATAAACGACGAAAGTAACTCTACAACAGCTGACACACTATAGCTAAGAC
	ZMBMAM2165_Sennar	TACAATAAAAAATAAACGACGAAAGTAACTCTACAACAGCTGACACACTATAGCTAAGAC
	ZMBMAM8836_Tunis	TACAATAAAAAATAAACGACGAAAGTAACTCTACAACAGCTGACACACTATAGCTAAGAC
	ZMBMAM8838_Tripoli	TACAATAAAAAATAAACGACGAAAGTAACTCTACAACAGCTGACACACTATAGCTAAGAC
	ZMBMAM8837_Tripoli	TACAATAAAAAATAAACGACGAAAGTAACTCTACAACAGCTGACACACTATAGCTAAGAC
	IZW607_10	TACAATAAAAAATAAACGACGAAAGTAACTCTACAACAGCTGACACACTATAGCTAAGAC
	Zoo_France_JN632591	TACAATAAAAAATAAACGACGAAAGTAACTCTACAACAGCTGACACACTATAGCTAAGAC
	ZMBMAM8839_Tripoli	TACAATAAAAAATAAACGACGAAAGTAACTCTACAACAGCTGACACACTATAGCTAAGAC
	ZMBMAM8840_Tripoli	TACAATAAAAAATAAACGACGAAAGTAACTCTACAACAGCTGACACACTATAGCTAAGAC
	ZMBMAM7424_Tunis_Gabes	TACAATAAAAAATAAACGACGAAAGTAACTCTACAACAGCTGACACACTATAGCTAAGAC
	ZMBMAM35370_Dakhla	TACAATAAAAAATAAACGACGAAAGTAACTCTACAACAGCTGACACACTATAGCTAAGAC

	ZMBMAM2166_Sennar	CCAAACTGGGATTAGATACCCCACTATGCTTAGCCCTAAACATAAATAATTATAAAACAA
	ZMBMAM2167_Sennar	CCAAACTGGGATTAGATACCCCACTATGCTTAGCCCTAAACATAAATAATTATAAAACAA
	ZMBMAM2165_Sennar	CCAAACTGGGATTAGATACCCCACTATGCTTAGCCCTAAACATAAATAATTATAAAACAA
	ZMBMAM8836_Tunis	CCAAACTGGGATTAGATACCCCACTATGCTTAGCCCTAAACATAAATAATTATAAAACAA
	ZMBMAM8838_Tripoli	CCAAACTGGGATTAGATACCCCACTATGCTTAGCCCTAAACATAAATAATTATAAAACAA
	ZMBMAM8837_Tripoli	CCAAACTGGGATTAGATACCCCACTATGCTTAGCCCTAAACATAAATAATTATAAAACAA
	IZW607_10	CCAAACTGGGATTAGATACCCCACTATGCTTAGCCCTAAACATAAATAATTATAAAACAA
	Zoo_France_JN632591	CCAAACTGGGATTAGATACCCCACTATGCTTAGCCCTAAACATAAATAATTATAAAACAA
	ZMBMAM8839_Tripoli	CCAAACTGGGATTAGATACCCCACTATGCTTAGCCCTAAACATAAATAATTATAAAACAA
	ZMBMAM8840_Tripoli	CCAAACTGGGATTAGATACCCCACTATGCTTAGCCCTAAACATAAATAATTATAAAACAA
	ZMBMAM7424_Tunis_Gabes	CCAAACTGGGATTAGATACCCCACTATGCTTAGCCCTAAACATAAATAATTATAAAACAA
	ZMBMAM35370_Dakhla	CCAAACTGGGATTAGATACCCCACTATGCTTAGCCCTAAACATAAATAATTATAAAACAA

	ZMBMAM2166_Sennar	AATTATTCGCCAGAGTACTACCGGCAACGGCCCAAAACTCAAAGGACTTGGCGGTGCTTT
	ZMBMAM2167_Sennar	AATTATTCGCCAGAGTACTACCGGCAACGGCCCAAAACTCAAAGGACTTGGCGGTGCTTT
	ZMBMAM2165_Sennar	AATTATTCGCCAGAGTACTACCGGCAACGGCCCAAAACTCAAAGGACTTGGCGGTGCTTT
	ZMBMAM8836_Tunis	AATTATTCGCCAGAGTACTACCGGCAACGGCCCAAAACTCAAAGGACTTGGCGGTGCTTT
	ZMBMAM8838_Tripoli	AATTATTCGCCAGAGTACTACCGGCAACGGCCCAAAACTCAAAGGACTTGGCGGTGCTTT
	ZMBMAM8837_Tripoli	AATTATTCGCCAGAGTACTACCGGCAACGGCCCAAAACTCAAAGGACTTGGCGGTGCTTT
	IZW607_10	AATTATTCGCCAGAGTACTACCGGCAACGGCCCAAAACTCAAAGGACTTGGCGGTGCTTT
	Zoo_France_JN632591	AATTATTCGCCAGAGTACTACCGGCAACGGCCCAAAACTCAAAGGACTTGGCGGTGCTTT
	ZMBMAM8839_Tripoli	AATTATTCGCCAGAGTACTACCGGCAACGGCCCAAAACTCAAAGGACTTGGCGGTGCTTT
	ZMBMAM8840_Tripoli	AATTATTCGCCAGAGTACTACCGGCAACGGCCCAAAACTCAAAGGACTTGGCGGTGCTTT
	ZMBMAM7424_Tunis_Gabes	AATTATTCGCCAGAGTACTACCGGCAACGGCCCAAAACTCAAAGGACTTGGCGGTGCTTT
	ZMBMAM35370_Dakhla	AATTATTCGCCAGAGTACTACCGGCAACGGCCCAAAACTCAAAGGACTTGGCGGTGCTTT

	ZMBMAM2166_Sennar	ATACCCTTCTAGAGGAGCCTGTTCTATAATCGATAAACCCCGATAAACCCCACCAATCCT
	ZMBMAM2167_Sennar	ATACCCTTCTAGAGGAGCCTGTTCTATAATCGATAAACCCCGATAAACCCCACCAATCCT
	ZMBMAM2165_Sennar	ATACCCTTCTAGAGGAGCCTGTTCTATAATCGATAAACCCCGATAAACCCCACCAATCCT
	ZMBMAM8836_Tunis	ATACCCTTCTAGAGGAGCCTGTTCTATAATCGATAAACCCCGATAAACCCCACCAATCCT
	ZMBMAM8838_Tripoli	ATACCCTTCTAGAGGAGCCTGTTCTATAATCGATAAACCCCGATAAACCCCACCAATCCT
	ZMBMAM8837_Tripoli	ATACCCTTCTAGAGGAGCCTGTTCTATAATCGATAAACCCCGATAAACCCCACCAATCCT
	IZW607_10	ATACCCTTCTAGAGGAGCCTGTTCTATAATCGATAAACCCCGATAAACCCCACCAATCCT
	Zoo_France_JN632591	ATACCCTTCTAGAGGAGCCTGTTCTATAATCGATAAACCCCGATAAACCCCACCAATCCT
	ZMBMAM8839_Tripoli	ATACCCTTCTAGAGGAGCCTGTTCTATAATCGATAAACCCCGATAAACCCCACCAATCCT
	ZMBMAM8840_Tripoli	ATACCCTTCTAGAGGAGCCTGTTCTATAATCGATAAACCCCGATAAACCCCACCAATCCT
	ZMBMAM7424_Tunis_Gabes	ATACCCTTCTAGAGGAGCCTGTTCTATAATCGATAAACCCCGATAAACCCCACCAATCCT
	ZMBMAM35370_Dakhla	ATACCCTTCTAGAGGAGCCTGTTCTATAATCGATAAACCCCGATAAACCCCACCAATCCT

	ZMBMAM2166_Sennar	TGCTAATACAGTCTATATACCGCCATCTTCAGCAAACCCTAAAAAGGAACAAAAGTAAGC
	ZMBMAM2167_Sennar	TGCTAATACAGTCTATATACCGCCATCTTCAGCAAACCCTAAAAAGGAACAAAAGTAAGC
	ZMBMAM2165_Sennar	TGCTAATACAGTCTATATACCGCCATCTTCAGCAAACCCTAAAAAGGAACAAAAGTAAGC
	ZMBMAM8836_Tunis	TGCTAATACAGTCTATATACCGCCATCTTCAGCAAACCCTAAAAAGGAACAAAAGTAAGC
	ZMBMAM8838_Tripoli	TGCTAATACAGTCTATATACCGCCATCTTCAGCAAACCCTAAAAAGGAACAAAAGTAAGC
	ZMBMAM8837_Tripoli	TGCTAATACAGTCTATATACCGCCATCTTCAGCAAACCCTAAAAAGGAACAAAAGTAAGC
	IZW607_10	TGCTAATACAGTCTATATACCGCCATCTTCAGCAAACCCTAAAAAGGAACAAAAGTAAGC
	Zoo_France_JN632591	TGCTAATACAGTCTATATACCGCCATCTTCAGCAAACCCTAAAAAGGAACAAAAGTAAGC
	ZMBMAM8839_Tripoli	TGCTAATACAGTCTATATACCGCCATCTTCAGCAAACCCTAAAAAGGAACAAAAGTAAGC
	ZMBMAM8840_Tripoli	TGCTAATACAGTCTATATACCGCCATCTTCAGCAAACCCTAAAAAGGAACAAAAGTAAGC
	ZMBMAM7424_Tunis_Gabes	TGCTAATACAGTCTATATACCGCCATCTTCAGCAAACCCTAAAAAGGAACAAAAGTAAGC
	ZMBMAM35370_Dakhla	TGCTAATACAGTCTATATACCGCCATCTTCAGCAAACCCTAAAAAGGAACAAAAGTAAGC

	ZMBMAM2166_Sennar	ATAATCATTACACATAAAAACGTTAGGTCAAGGTGTAACCTATGGAATGGAAAGAAATGG
	ZMBMAM2167_Sennar	ATAATCATTACACATAAAAACGTTAGGTCAAGGTGTAACCTATGGAATGGAAAGAAATGG
	ZMBMAM2165_Sennar	ATAATCATTACACATAAAAACGTTAGGTCAAGGTGTAACCTATGGAATGGAAAGAAATGG
	ZMBMAM8836_Tunis	ATAATCATTACACATAAAAACGTTAGGTCAAGGTGTAACCTATGGAATGGAAAGAAATGG
	ZMBMAM8838_Tripoli	ATAATCATTACACATAAAAACGTTAGGTCAAGGTGTAACCTATGGAATGGAAAGAAATGG
	ZMBMAM8837_Tripoli	ATAATCATTACACATAAAAACGTTAGGTCAAGGTGTAACCTATGGAATGGAAAGAAATGG
	IZW607_10	ATAATCATTACACATAAAAACGTTAGGTCAAGGTGTAACCTATGGAATGGAAAGAAATGG
	Zoo_France_JN632591	ATAATCATTACACATAAAAACGTTAGGTCAAGGTGTAACCTATGGAATGGAAAGAAATGG
	ZMBMAM8839_Tripoli	ATAATCATTACACATAAAAACGTTAGGTCAAGGTGTAACCTATGGAATGGAAAGAAATGG
	ZMBMAM8840_Tripoli	ATAATCATTACACATAAAAACGTTAGGTCAAGGTGTAACCTATGGAATGGAAAGAAATGG
	ZMBMAM7424_Tunis_Gabes	ATAATCATTACACATAAAAACGTTAGGTCAAGGTGTAACCTATGGAATGGAAAGAAATGG
	ZMBMAM35370_Dakhla	ATAATCATTACACATAAAAACGTTAGGTCAAGGTGTAACCTATGGAATGGAAAGAAATGG

	ZMBMAM2166_Sennar	GCTACATTTTCTACTTCAAGAAAACCCATACGAAAGTTATTATGAAACTAATAACCAAAG
	ZMBMAM2167_Sennar	GCTACATTTTCTACTTCAAGAAAACCCATACGAAAGTTATTATGAAACTAATAACCAAAG
	ZMBMAM2165_Sennar	GCTACATTTTCTACTTCAAGAAAACCCATACGAAAGTTATTATGAAACTAATAACCAAAG
	ZMBMAM8836_Tunis	GCTACATTTTCTACTTCAAGAAAACCCATACGAAAGTTATTATGAAACTAATAACCAAAG
	ZMBMAM8838_Tripoli	GCTACATTTTCTACTTCAAGAAAACCCATACGAAAGTTATTATGAAACTAATAACCAAAG
	ZMBMAM8837_Tripoli	GCTACATTTTCTACTTCAAGAAAACCCATACGAAAGTTATTATGAAACTAATAACCAAAG
	IZW607_10	GCTACATTTTCTACTTCAAGAAAACCCATACGAAAGTTATTATGAAACTAATAACCAAAG
	Zoo_France_JN632591	GCTACATTTTCTACTTCAAGAAAACCCATACGAAAGTTATTATGAAACTAATAACCAAAG
	ZMBMAM8839_Tripoli	GCTACATTTTCTACTTCAAGAAAACCCATACGAAAGTTATTATGAAACTAATAACCAAAG
	ZMBMAM8840_Tripoli	GCTACATTTTCTACTTCAAGAAAACCCATACGAAAGTTATTATGAAACTAATAACCAAAG
	ZMBMAM7424_Tunis_Gabes	GCTACATTTTCTACTTCAAGAAAACCCATACGAAAGTTATTATGAAACTAATAACCAAAG
	ZMBMAM35370_Dakhla	GCTACATTTTCTACTTCAAGAAAACCCATACGAAAGTTATTATGAAACTAATAACCAAAG

	ZMBMAM2166_Sennar	GAGGATTTAGTAGTAAGCTAAGAATAGAGTGCTTAGCTGAATCAGGCCATGAAGCACGCA
	ZMBMAM2167_Sennar	GAGGATTTAGTAGTAAGCTAAGAATAGAGTGCTTAGCTGAATCAGGCCATGAAGCACGCA
	ZMBMAM2165_Sennar	GAGGATTTAGTAGTAAGCTAAGAATAGAGTGCTTAGCTGAATCAGGCCATGAAGCACGCA
	ZMBMAM8836_Tunis	GAGGATTTAGTAGTAAGCTAAGAATAGAGTGCTTAGCTGAATCAGGCCATGAAGCACGCA
	ZMBMAM8838_Tripoli	GAGGATTTAGTAGTAAGCTAAGAATAGAGTGCTTAGCTGAATCAGGCCATGAAGCACGCA
	ZMBMAM8837_Tripoli	GAGGATTTAGTAGTAAGCTAAGAATAGAGTGCTTAGCTGAATCAGGCCATGAAGCACGCA
	IZW607_10	GAGGATTTAGTAGTAAGCTAAGAATAGAGTGCTTAGCTGAATCAGGCCATGAAGCACGCA
	Zoo_France_JN632591	GAGGATTTAGTAGTAAGCTAAGAATAGAGTGCTTAGCTGAATCAGGCCATGAAGCACGCA
	ZMBMAM8839_Tripoli	GAGGATTTAGTAGTAAGCTAAGAATAGAGTGCTTAGCTGAATCAGGCCATGAAGCACGCA
	ZMBMAM8840_Tripoli	GAGGATTTAGTAGTAAGCTAAGAATAGAGTGCTTAGCTGAATCAGGCCATGAAGCACGCA
	ZMBMAM7424_Tunis_Gabes	GAGGATTTAGTAGTAAGCTAAGAATAGAGTGCTTAGCTGAATCAGGCCATGAAGCACGCA
	ZMBMAM35370_Dakhla	GAGGATTTAGTAGTAAGCTAAGAATAGAGTGCTTAGCTGAATCAGGCCATGAAGCACGCA

	ZMBMAM2166_Sennar	CACACCGCCCGTCACCCTCCTCAAGTAACTTATGGTGCGCTTAAACCTATTACACGCACC
	ZMBMAM2167_Sennar	CACACCGCCCGTCACCCTCCTCAAGTAACTTATGGTGCGCTTAAACCTATTACACGCACC
	ZMBMAM2165_Sennar	CACACCGCCCGTCACCCTCCTCAAGTAACTTATGGTGCGCTTAAACCTATTACACGCACC
	ZMBMAM8836_Tunis	CACACCGCCCGTCACCCTCCTCAAGTAACTTATGGTGCGCTTAAACCTATTACACGCACC
	ZMBMAM8838_Tripoli	CACACCGCCCGTCACCCTCCTCAAGTAACTTATGGTGCGCTTAAACCTATTACACGCACC
	ZMBMAM8837_Tripoli	CACACCGCCCGTCACCCTCCTCAAGTAACTTATGGTGCGCTTAAACCTATTACACGCACC
	IZW607_10	CACACCGCCCGTCACCCTCCTCAAGTAACTTATGGTGCGCTTAAACCTATTACACGCACC
	Zoo_France_JN632591	CACACCGCCCGTCACCCTCCTCAAGTAACTTATGGTGCGCTTAAACCTATTACACGCACC
	ZMBMAM8839_Tripoli	CACACCGCCCGTCACCCTCCTCAAGTAACTTATGGTGCGCTTAAACCTATTACACGCACC
	ZMBMAM8840_Tripoli	CACACCGCCCGTCACCCTCCTCAAGTAACTTATGGTGCGCTTAAACCTATTACACGCACC
	ZMBMAM7424_Tunis_Gabes	CACACCGCCCGTCACCCTCCTCAAGTAACTTATGGTGCGCTTAAACCTATTACACGCACC
	ZMBMAM35370_Dakhla	CACACCGCCCGTCACCCTCCTCAAGTAACTTATGGTGCGCTTAAACCTATTACACGCACC

	ZMBMAM2166_Sennar	AGCCATATAAGAGGAGATAAGTCGTAACAAGGTAAGCATACTGGAAAGTGTGCTTGGATA
	ZMBMAM2167_Sennar	AGCCATATAAGAGGAGATAAGTCGTAACAAGGTAAGCATACTGGAAAGTGTGCTTGGATA
	ZMBMAM2165_Sennar	AGCCATATAAGAGGAGATAAGTCGTAACAAGGTAAGCATACTGGAAAGTGTGCTTGGATA
	ZMBMAM8836_Tunis	AGCCATATAAGAGGAGATAAGTCGTAACAAGGTAAGCATACTGGAAAGTGTGCTTGGATA
	ZMBMAM8838_Tripoli	AGCCATATAAGAGGAGATAAGTCGTAACAAGGTAAGCATACTGGAAAGTGTGCTTGGATA
	ZMBMAM8837_Tripoli	AGCCATATAAGAGGAGATAAGTCGTAACAAGGTAAGCATACTGGAAAGTGTGCTTGGATA
	IZW607_10	AGCCATATAAGAGGAGATAAGTCGTAACAAGGTAAGCATACTGGAAAGTGTGCTTGGATA
	Zoo_France_JN632591	AGCCATATAAGAGGAGATAAGTCGTAACAAGGTAAGCATACTGGAAAGTGTGCTTGGATA
	ZMBMAM8839_Tripoli	AGCCATATAAGAGGAGATAAGTCGTAACAAGGTAAGCATACTGGAAAGTGTGCTTGGATA
	ZMBMAM8840_Tripoli	AGCCATATAAGAGGAGATAAGTCGTAACAAGGTAAGCATACTGGAAAGTGTGCTTGGATA
	ZMBMAM7424_Tunis_Gabes	AGCCATATAAGAGGAGATAAGTCGTAACAAGGTAAGCATACTGGAAAGTGTGCTTGGATA
	ZMBMAM35370_Dakhla	AGCCATATAAGAGGAGATAAGTCGTAACAAGGTAAGCATACTGGAAAGTGTGCTTGGATA

	ZMBMAM2166_Sennar	AATCAAAACATAGCTTAAACAAAGCATCTAGTTTACACCTAGAAGATTTCACATATTATG
	ZMBMAM2167_Sennar	AATCAAAACATAGCTTAAACAAAGCATCTAGTTTACACCTAGAAGATTTCACATATTATG
	ZMBMAM2165_Sennar	AATCAAAACATAGCTTAAACAAAGCATCTAGTTTACACCTAGAAGATTTCACATATTATG
	ZMBMAM8836_Tunis	AATCAAAACATAGCTTAAACAAAGCATCTAGTTTACACCTAGAAGATTTCACATATTATG
	ZMBMAM8838_Tripoli	AATCAAAACATAGCTTAAACAAAGCATCTAGTTTACACCTAGAAGATTTCACATATTATG
	ZMBMAM8837_Tripoli	AATCAAAACATAGCTTAAACAAAGCATCTAGTTTACACCTAGAAGATTTCACATATTATG
	IZW607_10	AATCAAAACATAGCTTAAACAAAGCATCTAGTTTACACCTAGAAGATTTCACATATTATG
	Zoo_France_JN632591	AATCAAAACATAGCTTAAACAAAGCATCTAGTTTACACCTAGAAGATTTCACATATTATG
	ZMBMAM8839_Tripoli	AATCAAAACATAGCTTAAACAAAGCATCTAGTTTACACCTAGAAGATTTCACATATTATG
	ZMBMAM8840_Tripoli	AATCAAAACATAGCTTAAACAAAGCATCTAGTTTACACCTAGAAGATTTCACATATTATG
	ZMBMAM7424_Tunis_Gabes	AATCAAAACATAGCTTAAACAAAGCATCTAGTTTACACCTAGAAGATTTCACATATTATG
	ZMBMAM35370_Dakhla	AATCAAAACATAGCTTAAACAAAGCATCTAGTTTACACCTAGAAGATTTCACATATTATG

	ZMBMAM2166_Sennar	AATGTTTTGAACCACATCTAGCCCAAACCCCCATTTTCCAATTTAACAACTAAAACAAAA
	ZMBMAM2167_Sennar	AATGTTTTGAACCACATCTAGCCCAAACCCCCATTTTCCAATTTAACAACTAAAACAAAA
	ZMBMAM2165_Sennar	AATGTTTTGAACCACATCTAGCCCAAACCCCCATTTTCCAATTTAACAACTAAAACAAAA
	ZMBMAM8836_Tunis	AATGTTTTGAACCACATCTAGCCCAAACCCCCATTTTCCAATTTAACAACTAAAACAAAA
	ZMBMAM8838_Tripoli	AATGTTTTGAACCACATCTAGCCCAAACCCCCATTTTCCAATTTAACAACTAAAACAAAA
	ZMBMAM8837_Tripoli	AATGTTTTGAACCACATCTAGCCCAAACCCCCATTTTCCAATTTAACAACTAAAACAAAA
	IZW607_10	AATGTTTTGAACCACATCTAGCCCAAACCCCCATTTTCCAATTTAACAACTAAAACAAAA
	Zoo_France_JN632591	AATGTTTTGAACCACATCTAGCCCAAACCCCCATTTTCCAATTTAACAACTAAAACAAAA
	ZMBMAM8839_Tripoli	AATGTTTTGAACCACATCTAGCCCAAACCCCCATTTTCCAATTTAACAACTAAAACAAAA
	ZMBMAM8840_Tripoli	AATGTTTTGAACCACATCTAGCCCAAACCCCCATTTTCCAATTTAACAACTAAAACAAAA
	ZMBMAM7424_Tunis_Gabes	AATGTTTTGAACCACATCTAGCCCAAACCCCCATTTTCCAATTTAACAACTAAAACAAAA
	ZMBMAM35370_Dakhla	AATGTTTTGAACCACATCTAGCCCAAACCCCCATTTTCCAATTTAACAACTAAAACAAAA

	ZMBMAM2166_Sennar	TAAAATAAAACATTTACCCTAATTTAAAGTATAGGAGATAGAAATTCTAAACATGGCGCT
	ZMBMAM2167_Sennar	TAAAATAAAACATTTACCCTAATTTAAAGTATAGGAGATAGAAATTCTAAACATGGCGCT
	ZMBMAM2165_Sennar	TAAAATAAAACATTTACCCTAATTTAAAGTATAGGAGATAGAAATTCTAAACATGGCGCT
	ZMBMAM8836_Tunis	TAAAATAAAACATTTACCCTAATTTAAAGTATAGGAGATAGAAATTCTAAACATGGCGCT
	ZMBMAM8838_Tripoli	TAAAATAAAACATTTACCCTAATTTAAAGTATAGGAGATAGAAATTCTAAACATGGCGCT
	ZMBMAM8837_Tripoli	TAAAATAAAACATTTACCCTAATTTAAAGTATAGGAGATAGAAATTCTAAACATGGCGCT
	IZW607_10	TAAAATAAAACATTTACCCTAATTTAAAGTATAGGAGATAGAAATTCTAAACATGGCGCT
	Zoo_France_JN632591	TAAAATAAAACATTTACCCTAATTTAAAGTATAGGAGATAGAAATTCTAAACATGGCGCT
	ZMBMAM8839_Tripoli	TAAAATAAAACATTTACCCTAATTTAAAGTATAGGAGATAGAAATTCTAAACATGGCGCT
	ZMBMAM8840_Tripoli	TAAAATAAAACATTTACCCTAATTTAAAGTATAGGAGATAGAAATTCTAAACATGGCGCT
	ZMBMAM7424_Tunis_Gabes	TAAAATAAAACATTTACCCTAATTTAAAGTATAGGAGATAGAAATTCTAAACATGGCGCT
	ZMBMAM35370_Dakhla	TAAAATAAAACATTTACCCTAATTTAAAGTATAGGAGATAGAAATTCTAAACATGGCGCT

	ZMBMAM2166_Sennar	ATAGAGATAGTACCGTAAGGGAACGATGAAAGAAAAAAGTCAAAGTATAAAAAAGCAAAG
	ZMBMAM2167_Sennar	ATAGAGATAGTACCGTAAGGGAACGATGAAAGAAAAAAGTCAAAGTATAAAAAAGCAAAG
	ZMBMAM2165_Sennar	ATAGAGATAGTACCGTAAGGGAACGATGAAAGAAAAAAGTCAAAGTATAAAAAAGCAAAG
	ZMBMAM8836_Tunis	ATAGAGATAGTACCGTAAGGGAACGATGAAAGAAAAAAGTCAAAGTATAAAAAAGCAAAG
	ZMBMAM8838_Tripoli	ATAGAGATAGTACCGTAAGGGAACGATGAAAGAAAAAAGTCAAAGTATAAAAAAGCAAAG
	ZMBMAM8837_Tripoli	ATAGAGATAGTACCGTAAGGGAACGATGAAAGAAAAAAGTCAAAGTATAAAAAAGCAAAG
	IZW607_10	ATAGAGATAGTACCGTAAGGGAACGATGAAAGAAAAAAGTCAAAGTATAAAAAAGCAAAG
	Zoo_France_JN632591	ATAGAGATAGTACCGTAAGGGAACGATGAAAGAAAAAAGTCAAAGTATAAAAAAGCAAAG
	ZMBMAM8839_Tripoli	ATAGAGATAGTACCGTAAGGGAACGATGAAAGAAAAAAGTCAAAGTATAAAAAAGCAAAG
	ZMBMAM8840_Tripoli	ATAGAGATAGTACCGTAAGGGAACGATGAAAGAAAAAAGTCAAAGTATAAAAAAGCAAAG
	ZMBMAM7424_Tunis_Gabes	ATAGAGATAGTACCGTAAGGGAACGATGAAAGAAAAAAGTCAAAGTATAAAAAAGCAAAG
	ZMBMAM35370_Dakhla	ATAGAGATAGTACCGTAAGGGAACGATGAAAGAAAAAAGTCAAAGTATAAAAAAGCAAAG

	ZMBMAM2166_Sennar	ATTAACCCTTGTACCTTTTGCATAATGAGTTAACGAGCAGAAGACTTAACAAAACGAATT
	ZMBMAM2167_Sennar	ATTAACCCTTGTACCTTTTGCATAATGAGTTAACGAGCAGAAGACTTAACAAAACGAATT
	ZMBMAM2165_Sennar	ATTAACCCTTGTACCTTTTGCATAATGAGTTAACGAGCAGAAGACTTAACAAAACGAATT
	ZMBMAM8836_Tunis	ATTAACCCTTGTACCTTTTGCATAATGAGTTAACGAGCAGAAGACTTAACAAAACGAATT
	ZMBMAM8838_Tripoli	ATTAACCCTTGTACCTTTTGCATAATGAGTTAACGAGCAGAAGACTTAACAAAACGAATT
	ZMBMAM8837_Tripoli	ATTAACCCTTGTACCTTTTGCATAATGAGTTAACGAGCAGAAGACTTAACAAAACGAATT
	IZW607_10	ATTAACCCTTGTACCTTTTGCATAATGAGTTAACGAGCAGAAGACTTAACAAAACGAATT
	Zoo_France_JN632591	ATTAACCCTTGTACCTTTTGCATAATGAGTTAACGAGCAGAAGACTTAACAAAACGAATT
	ZMBMAM8839_Tripoli	ATTAACCCTTGTACCTTTTGCATAATGAGTTAACGAGCAGAAGACTTAACAAAACGAATT
	ZMBMAM8840_Tripoli	ATTAACCCTTGTACCTTTTGCATAATGAGTTAACGAGCAGAAGACTTAACAAAACGAATT
	ZMBMAM7424_Tunis_Gabes	ATTAACCCTTGTACCTTTTGCATAATGAGTTAACGAGCAGAAGACTTAACAAAACGAATT
	ZMBMAM35370_Dakhla	ATTAACCCTTGTACCTTTTGCATAATGAGTTAACGAGCAGAAGACTTAACAAAACGAATT

	ZMBMAM2166_Sennar	TTAGCTAAGTAACCCGAAACCAGACGAGCTACTTATGGACAGTTTATTAGAACCAACTCA
	ZMBMAM2167_Sennar	TTAGCTAAGTAACCCGAAACCAGACGAGCTACTTATGGACAGTTTATTAGAACCAACTCA
	ZMBMAM2165_Sennar	TTAGCTAAGTAACCCGAAACCAGACGAGCTACTTATGGACAGTTTATTAGAACCAACTCA
	ZMBMAM8836_Tunis	TTAGCTAAGTAACCCGAAACCAGACGAGCTACTTATGGACAGTTTATTAGAACCAACTCA
	ZMBMAM8838_Tripoli	TTAGCTAAGTAACCCGAAACCAGACGAGCTACTTATGGACAGTTTATTAGAACCAACTCA
	ZMBMAM8837_Tripoli	TTAGCTAAGTAACCCGAAACCAGACGAGCTACTTATGGACAGTTTATTAGAACCAACTCA
	IZW607_10	TTAGCTAAGTAACCCGAAACCAGACGAGCTACTTATGGACAGTTTATTAGAACCAACTCA
	Zoo_France_JN632591	TTAGCTAAGTAACCCGAAACCAGACGAGCTACTTATGGACAGTTTATTAGAACCAACTCA
	ZMBMAM8839_Tripoli	TTAGCTAAGTAACCCGAAACCAGACGAGCTACTTATGGACAGTTTATTAGAACCAACTCA
	ZMBMAM8840_Tripoli	TTAGCTAAGTAACCCGAAACCAGACGAGCTACTTATGGACAGTTTATTAGAACCAACTCA
	ZMBMAM7424_Tunis_Gabes	TTAGCTAAGTAACCCGAAACCAGACGAGCTACTTATGGACAGTTTATTAGAACCAACTCA
	ZMBMAM35370_Dakhla	TTAGCTAAGTAACCCGAAACCAGACGAGCTACTTATGGACAGTTTATTAGAACCAACTCA

	ZMBMAM2166_Sennar	TCTATGTGGCAAAATAGTGAGAAGATCTATAAGTAGAGGTGACATGCCTAACGAGCCTGG
	ZMBMAM2167_Sennar	TCTATGTGGCAAAATAGTGAGAAGATCTATAAGTAGAGGTGACATGCCTAACGAGCCTGG
	ZMBMAM2165_Sennar	TCTATGTGGCAAAATAGTGAGAAGATCTATAAGTAGAGGTGACATGCCTAACGAGCCTGG
	ZMBMAM8836_Tunis	TCTATGTGGCAAAATAGTGAGAAGATCTATAAGTAGAGGTGACATGCCTAACGAGCCTGG
	ZMBMAM8838_Tripoli	TCTATGTGGCAAAATAGTGAGAAGATCTATAAGTAGAGGTGACATGCCTAACGAGCCTGG
	ZMBMAM8837_Tripoli	TCTATGTGGCAAAATAGTGAGAAGATCTATAAGTAGAGGTGACATGCCTAACGAGCCTGG
	IZW607_10	TCTATGTGGCAAAATAGTGAGAAGATCTATAAGTAGAGGTGACATGCCTAACGAGCCTGG
	Zoo_France_JN632591	TCTATGTGGCAAAATAGTGAGAAGATCTATAAGTAGAGGTGACATGCCTAACGAGCCTGG
	ZMBMAM8839_Tripoli	TCTATGTGGCAAAATAGTGAGAAGATCTATAAGTAGAGGTGACATGCCTAACGAGCCTGG
	ZMBMAM8840_Tripoli	TCTATGTGGCAAAATAGTGAGAAGATCTATAAGTAGAGGTGACATGCCTAACGAGCCTGG
	ZMBMAM7424_Tunis_Gabes	TCTATGTGGCAAAATAGTGAGAAGATCTATAAGTAGAGGTGACATGCCTAACGAGCCTGG
	ZMBMAM35370_Dakhla	TCTATGTGGCAAAATAGTGAGAAGATCTATAAGTAGAGGTGACATGCCTAACGAGCCTGG

	ZMBMAM2166_Sennar	TGATAGCTGGTTGTCCAGAAAATGAATCTTAGTTCAGCTTTAAAAATACCAAAAATGTAA
	ZMBMAM2167_Sennar	TGATAGCTGGTTGTCCAGAAAATGAATCTTAGTTCAGCTTTAAAAATACCAAAAATGTAA
	ZMBMAM2165_Sennar	TGATAGCTGGTTGTCCAGAAAATGAATCTTAGTTCAGCTTTAAAAATACCAAAAATGTAA
	ZMBMAM8836_Tunis	TGATAGCTGGTTGTCCAGAAAATGAATCTTAGTTCAGCTTTAAAAATACCAAAAATGTAA
	ZMBMAM8838_Tripoli	TGATAGCTGGTTGTCCAGAAAATGAATCTTAGTTCAGCTTTAAAAATACCAAAAATGTAA
	ZMBMAM8837_Tripoli	TGATAGCTGGTTGTCCAGAAAATGAATCTTAGTTCAGCTTTAAAAATACCAAAAATGTAA
	IZW607_10	TGATAGCTGGTTGTCCAGAAAATGAATCTTAGTTCAGCTTTAAAAATACCAAAAATGTAA
	Zoo_France_JN632591	TGATAGCTGGTTGTCCAGAAAATGAATCTTAGTTCAGCTTTAAAAATACCAAAAATGTAA
	ZMBMAM8839_Tripoli	TGATAGCTGGTTGTCCAGAAAATGAATCTTAGTTCAGCTTTAAAAATACCAAAAATGTAA
	ZMBMAM8840_Tripoli	TGATAGCTGGTTGTCCAGAAAATGAATCTTAGTTCAGCTTTAAAAATACCAAAAATGTAA
	ZMBMAM7424_Tunis_Gabes	TGATAGCTGGTTGTCCAGAAAATGAATCTTAGTTCAGCTTTAAAAATACCAAAAATGTAA
	ZMBMAM35370_Dakhla	TGATAGCTGGTTGTCCAGAAAATGAATCTTAGTTCAGCTTTAAAAATACCAAAAATGTAA

	ZMBMAM2166_Sennar	ATAAATCCTACTGTATTTTTAAAAGTTAGTCTAAAAAGGTACAGCCTTTTAGAAACGGAT
	ZMBMAM2167_Sennar	ATAAATCCTACTGTATTTTTAAAAGTTAGTCTAAAAAGGTACAGCCTTTTAGAAACGGAT
	ZMBMAM2165_Sennar	ATAAATCCTACTGTATTTTTAAAAGTTAGTCTAAAAAGGTACAGCCTTTTAGAAACGGAT
	ZMBMAM8836_Tunis	ATAAATCCTACTGTATTTTTAAAAGTTAGTCTAAAAAGGTACAGCCTTTTAGAAACGGAT
	ZMBMAM8838_Tripoli	ATAAATCCTACTGTATTTTTAAAAGTTAGTCTAAAAAGGTACAGCCTTTTAGAAACGGAT
	ZMBMAM8837_Tripoli	ATAAATCCTACTGTATTTTTAAAAGTTAGTCTAAAAAGGTACAGCCTTTTAGAAACGGAT
	IZW607_10	ATAAATCCTACTGTATTTTTAAAAGTTAGTCTAAAAAGGTACAGCCTTTTAGAAACGGAT
	Zoo_France_JN632591	ATAAATCCTACTGTATTTTTAAAAGTTAGTCTAAAAAGGTACAGCCTTTTAGAAACGGAT
	ZMBMAM8839_Tripoli	ATAAATCCTACTGTATTTTTAAAAGTTAGTCTAAAAAGGTACAGCCTTTTAGAAACGGAT
	ZMBMAM8840_Tripoli	ATAAATCCTACTGTATTTTTAAAAGTTAGTCTAAAAAGGTACAGCCTTTTAGAAACGGAT
	ZMBMAM7424_Tunis_Gabes	ATAAATCCTACTGTATTTTTAAAAGTTAGTCTAAAAAGGTACAGCCTTTTAGAAACGGAT
	ZMBMAM35370_Dakhla	ATAAATCCTACTGTATTTTTAAAAGTTAGTCTAAAAAGGTACAGCCTTTTAGAAACGGAT

	ZMBMAM2166_Sennar	ACAACCTTCACTAGAGAGTAAAACTTAACAACACCATAGTAGGCCTAAAAGCAGCCATCA
	ZMBMAM2167_Sennar	ACAACCTTCACTAGAGAGTAAAACTTAACAACACCATAGTAGGCCTAAAAGCAGCCATCA
	ZMBMAM2165_Sennar	ACAACCTTCACTAGAGAGTAAAACTTAACAACACCATAGTAGGCCTAAAAGCAGCCATCA
	ZMBMAM8836_Tunis	ACAACCTTCACTAGAGAGTAAAACTTAACAACACCATAGTAGGCCTAAAAGCAGCCATCA
	ZMBMAM8838_Tripoli	ACAACCTTCACTAGAGAGTAAAACTTAACAACACCATAGTAGGCCTAAAAGCAGCCATCA
	ZMBMAM8837_Tripoli	ACAACCTTCACTAGAGAGTAAAACTTAACAACACCATAGTAGGCCTAAAAGCAGCCATCA
	IZW607_10	ACAACCTTCACTAGAGAGTAAAACTTAACAACACCATAGTAGGCCTAAAAGCAGCCATCA
	Zoo_France_JN632591	ACAACCTTCACTAGAGAGTAAAACTTAACAACACCATAGTAGGCCTAAAAGCAGCCATCA
	ZMBMAM8839_Tripoli	ACAACCTTCACTAGAGAGTAAAACTTAACAACACCATAGTAGGCCTAAAAGCAGCCATCA
	ZMBMAM8840_Tripoli	ACAACCTTCACTAGAGAGTAAAACTTAACAACACCATAGTAGGCCTAAAAGCAGCCATCA
	ZMBMAM7424_Tunis_Gabes	ACAACCTTCACTAGAGAGTAAAACTTAACAACACCATAGTAGGCCTAAAAGCAGCCATCA
	ZMBMAM35370_Dakhla	ACAACCTTCACTAGAGAGTAAAACTTAACAACACCATAGTAGGCCTAAAAGCAGCCATCA

	ZMBMAM2166_Sennar	ATTAAGAAAGCGTTAAAGCTCAACAATAATAACCATATTAATTCCAACAGCAAACGACTA
	ZMBMAM2167_Sennar	ATTAAGAAAGCGTTAAAGCTCAACAATAATAACCATATTAATTCCAACAGCAAACGACTA
	ZMBMAM2165_Sennar	ATTAAGAAAGCGTTAAAGCTCAACAATAATAACCATATTAATTCCAACAGCAAACGACTA
	ZMBMAM8836_Tunis	ATTAAGAAAGCGTTAAAGCTCAACAATAATAACCATATTAATTCCAACAGCAAACGACTA
	ZMBMAM8838_Tripoli	ATTAAGAAAGCGTTAAAGCTCAACAATAATAACCATATTAATTCCAACAGCAAACGACTA
	ZMBMAM8837_Tripoli	ATTAAGAAAGCGTTAAAGCTCAACAATAATAACCATATTAATTCCAACAGCAAACGACTA
	IZW607_10	ATTAAGAAAGCGTTAAAGCTCAACAATAATAACCATATTAATTCCAACAGCAAACGACTA
	Zoo_France_JN632591	ATTAAGAAAGCGTTAAAGCTCAACAATAATAACCATATTAATTCCAACAGCAAACGACTA
	ZMBMAM8839_Tripoli	ATTAAGAAAGCGTTAAAGCTCAACAATAATAACCATATTAATTCCAACAGCAAACGACTA
	ZMBMAM8840_Tripoli	ATTAAGAAAGCGTTAAAGCTCAACAATAATAACCATATTAATTCCAACAGCAAACGACTA
	ZMBMAM7424_Tunis_Gabes	ATTAAGAAAGCGTTAAAGCTCAACAATAATAACCATATTAATTCCAACAGCAAACGACTA
	ZMBMAM35370_Dakhla	ATTAAGAAAGCGTTAAAGCTCAACAATAATAACCATATTAATTCCAACAGCAAACGACTA

	ZMBMAM2166_Sennar	ACTCCTAGCCCCAATACTGGACTACTCTATGATAAAATAGAAGCAATAATGTTAATATGA
	ZMBMAM2167_Sennar	ACTCCTAGCCCCAATACTGGACTACTCTATGATAAAATAGAAGCAATAATGTTAATATGA
	ZMBMAM2165_Sennar	ACTCCTAGCCCCAATACTGGACTACTCTATGATAAAATAGAAGCAATAATGTTAATATGA
	ZMBMAM8836_Tunis	ACTCCTAGCCCCAATACTGGACTACTCTATGATAAAATAGAAGCAATAATGTTAATATGA
	ZMBMAM8838_Tripoli	ACTCCTAGCCCCAATACTGGACTACTCTATGATAAAATAGAAGCAATAATGTTAATATGA
	ZMBMAM8837_Tripoli	ACTCCTAGCCCCAATACTGGACTACTCTATGATAAAATAGAAGCAATAATGTTAATATGA
	IZW607_10	ACTCCTAGCCCCAATACTGGACTACTCTATGATAAAATAGAAGCAATAATGTTAATATGA
	Zoo_France_JN632591	ACTCCTAGCCCCAATACTGGACTACTCTATGATAAAATAGAAGCAATAATGTTAATATGA
	ZMBMAM8839_Tripoli	ACTCCTAGCCCCAATACTGGACTACTCTATGATAAAATAGAAGCAATAATGTTAATATGA
	ZMBMAM8840_Tripoli	ACTCCTAGCCCCAATACTGGACTACTCTATGATAAAATAGAAGCAATAATGTTAATATGA
	ZMBMAM7424_Tunis_Gabes	ACTCCTAGCCCCAATACTGGACTACTCTATGATAAAATAGAAGCAATAATGTTAATATGA
	ZMBMAM35370_Dakhla	ACTCCTAGCCCCAATACTGGACTACTCTATGATAAAATAGAAGCAATAATGTTAATATGA

	ZMBMAM2166_Sennar	GTAACAAGAAATATTTTCTCCTCGCACAAGTTTAAATCAGTACCTGATAATAGACTGATT
	ZMBMAM2167_Sennar	GTAACAAGAAATATTTTCTCCTCGCACAAGTTTAAATCAGTACCTGATAATAGACTGATT
	ZMBMAM2165_Sennar	GTAACAAGAAATATTTTCTCCTCGCACAAGTTTAAATCAGTACCTGATAATAGACTGATT
	ZMBMAM8836_Tunis	GTAACAAGAAATATTTTCTCCTCGCACAAGTTTAAATCAGTACCTGATAATAGACTGATT
	ZMBMAM8838_Tripoli	GTAACAAGAAATATTTTCTCCTCGCACAAGTTTAAATCAGTACCTGATAATAGACTGATT
	ZMBMAM8837_Tripoli	GTAACAAGAAATATTTTCTCCTCGCACAAGTTTAAATCAGTACCTGATAATAGACTGATT
	IZW607_10	GTAACAAGAAATATTTTCTCCTCGCACAAGTTTAAATCAGTACCTGATAATAGACTGATT
	Zoo_France_JN632591	GTAACAAGAAATATTTTCTCCTCGCACAAGTTTAAATCAGTACCTGATAATAGACTGATT
	ZMBMAM8839_Tripoli	GTAACAAGAAATATTTTCTCCTCGCACAAGTTTAAATCAGTACCTGATAATAGACTGATT
	ZMBMAM8840_Tripoli	GTAACAAGAAATATTTTCTCCTCGCACAAGTTTAAATCAGTACCTGATAATAGACTGATT
	ZMBMAM7424_Tunis_Gabes	GTAACAAGAAATATTTTCTCCTCGCACAAGTTTAAATCAGTACCTGATAATAGACTGATT
	ZMBMAM35370_Dakhla	GTAACAAGAAATATTTTCTCCTCGCACAAGTTTAAATCAGTACCTGATAATAGACTGATT

	ZMBMAM2166_Sennar	GTTAACAGTAAATAAATATAATCTAACAATAAATAACTTATTAACTATACTGTTAACCCA
	ZMBMAM2167_Sennar	GTTAACAGTAAATAAATATAATCTAACAATAAATAACTTATTAACTATACTGTTAACCCA
	ZMBMAM2165_Sennar	GTTAACAGTAAATAAATATAATCTAACAATAAATAACTTATTAACTATACTGTTAACCCA
	ZMBMAM8836_Tunis	GTTAACAGTAAATAAATATAATCTAACAATAAATAACTTATTAACTATACTGTTAACCCA
	ZMBMAM8838_Tripoli	GTTAACAGTAAATAAATATAATCTAACAATAAATAACTTATTAACTATACTGTTAACCCA
	ZMBMAM8837_Tripoli	GTTAACAGTAAATAAATATAATCTAACAATAAATAACTTATTAACTATACTGTTAACCCA
	IZW607_10	GTTAACAGTAAATAAATATAATCTAACAATAAATAACTTATTAACTATACTGTTAACCCA
	Zoo_France_JN632591	GTTAACAGTAAATAAATATAATCTAACAATAAATAACTTATTAACTATACTGTTAACCCA
	ZMBMAM8839_Tripoli	GTTAACAGTAAATAAATATAATCTAACAATAAATAACTTATTAACTATACTGTTAACCCA
	ZMBMAM8840_Tripoli	GTTAACAGTAAATAAATATAATCTAACAATAAATAACTTATTAACTATACTGTTAACCCA
	ZMBMAM7424_Tunis_Gabes	GTTAACAGTAAATAAATATAATCTAACAATAAATAACTTATTAACTATACTGTTAACCCA
	ZMBMAM35370_Dakhla	GTTAACAGTAAATAAATATAATCTAACAATAAATAACTTATTAACTATACTGTTAACCCA

	ZMBMAM2166_Sennar	ACACAGGAGTGCACTCAGGAAAGATTTAAAGAAGTAAAAGGAACTCGGCAAACACAAACC
	ZMBMAM2167_Sennar	ACACAGGAGTGCACTCAGGAAAGATTTAAAGAAGTAAAAGGAACTCGGCAAACACAAACC
	ZMBMAM2165_Sennar	ACACAGGAGTGCACTCAGGAAAGATTTAAAGAAGTAAAAGGAACTCGGCAAACACAAACC
	ZMBMAM8836_Tunis	ACACAGGAGTGCACTCAGGAAAGATTTAAAGAAGTAAAAGGAACTCGGCAAACACAAACC
	ZMBMAM8838_Tripoli	ACACAGGAGTGCACTCAGGAAAGATTTAAAGAAGTAAAAGGAACTCGGCAAACACAAACC
	ZMBMAM8837_Tripoli	ACACAGGAGTGCACTCAGGAAAGATTTAAAGAAGTAAAAGGAACTCGGCAAACACAAACC
	IZW607_10	ACACAGGAGTGCACTCAGGAAAGATTTAAAGAAGTAAAAGGAACTCGGCAAACACAAACC
	Zoo_France_JN632591	ACACAGGAGTGCACTCAGGAAAGATTTAAAGAAGTAAAAGGAACTCGGCAAACACAAACC
	ZMBMAM8839_Tripoli	ACACAGGAGTGCACTCAGGAAAGATTTAAAGAAGTAAAAGGAACTCGGCAAACACAAACC
	ZMBMAM8840_Tripoli	ACACAGGAGTGCACTCAGGAAAGATTTAAAGAAGTAAAAGGAACTCGGCAAACACAAACC
	ZMBMAM7424_Tunis_Gabes	ACACAGGAGTGCACTCAGGAAAGATTTAAAGAAGTAAAAGGAACTCGGCAAACACAAACC
	ZMBMAM35370_Dakhla	ACACAGGAGTGCACTCAGGAAAGATTTAAAGAAGTAAAAGGAACTCGGCAAACACAAACC

	ZMBMAM2166_Sennar	CCGCCTGTTTACCAAAAACATCACCTCCAGCATTTCTAGTATTGGAGGCACTGCCTGCCC
	ZMBMAM2167_Sennar	CCGCCTGTTTACCAAAAACATCACCTCCAGCATTTCTAGTATTGGAGGCACTGCCTGCCC
	ZMBMAM2165_Sennar	CCGCCTGTTTACCAAAAACATCACCTCCAGCATTTCTAGTATTGGAGGCACTGCCTGCCC
	ZMBMAM8836_Tunis	CCGCCTGTTTACCAAAAACATCACCTCCAGCATTTCTAGTATTGGAGGCACTGCCTGCCC
	ZMBMAM8838_Tripoli	CCGCCTGTTTACCAAAAACATCACCTCCAGCATTTCTAGTATTGGAGGCACTGCCTGCCC
	ZMBMAM8837_Tripoli	CCGCCTGTTTACCAAAAACATCACCTCCAGCATTTCTAGTATTGGAGGCACTGCCTGCCC
	IZW607_10	CCGCCTGTTTACCAAAAACATCACCTCCAGCATTTCTAGTATTGGAGGCACTGCCTGCCC
	Zoo_France_JN632591	CCGCCTGTTTACCAAAAACATCACCTCCAGCATTTCTAGTATTGGAGGCACTGCCTGCCC
	ZMBMAM8839_Tripoli	CCGCCTGTTTACCAAAAACATCACCTCCAGCATTTCTAGTATTGGAGGCACTGCCTGCCC
	ZMBMAM8840_Tripoli	CCGCCTGTTTACCAAAAACATCACCTCCAGCATTTCTAGTATTGGAGGCACTGCCTGCCC
	ZMBMAM7424_Tunis_Gabes	CCGCCTGTTTACCAAAAACATCACCTCCAGCATTTCTAGTATTGGAGGCACTGCCTGCCC
	ZMBMAM35370_Dakhla	CCGCCTGTTTACCAAAAACATCACCTCCAGCATTTCTAGTATTGGAGGCACTGCCTGCCC

	ZMBMAM2166_Sennar	AGTGACAAATGTTAAACGGCCGCGGTATCCTGACCGTGCAAAGGTAGCATAATCATTTGT
	ZMBMAM2167_Sennar	AGTGACAAATGTTAAACGGCCGCGGTATCCTGACCGTGCAAAGGTAGCATAATCATTTGT
	ZMBMAM2165_Sennar	AGTGACAAATGTTAAACGGCCGCGGTATCCTGACCGTGCAAAGGTAGCATAATCATTTGT
	ZMBMAM8836_Tunis	AGTGACAAATGTTAAACGGCCGCGGTATCCTGACCGTGCAAAGGTAGCATAATCATTTGT
	ZMBMAM8838_Tripoli	AGTGACAAATGTTAAACGGCCGCGGTATCCTGACCGTGCAAAGGTAGCATAATCATTTGT
	ZMBMAM8837_Tripoli	AGTGACAAATGTTAAACGGCCGCGGTATCCTGACCGTGCAAAGGTAGCATAATCATTTGT
	IZW607_10	AGTGACAAATGTTAAACGGCCGCGGTATCCTGACCGTGCAAAGGTAGCATAATCATTTGT
	Zoo_France_JN632591	AGTGACAAATGTTAAACGGCCGCGGTATCCTGACCGTGCAAAGGTAGCATAATCATTTGT
	ZMBMAM8839_Tripoli	AGTGACAAATGTTAAACGGCCGCGGTATCCTGACCGTGCAAAGGTAGCATAATCATTTGT
	ZMBMAM8840_Tripoli	AGTGACAAATGTTAAACGGCCGCGGTATCCTGACCGTGCAAAGGTAGCATAATCATTTGT
	ZMBMAM7424_Tunis_Gabes	AGTGACAAATGTTAAACGGCCGCGGTATCCTGACCGTGCAAAGGTAGCATAATCATTTGT
	ZMBMAM35370_Dakhla	AGTGACAAATGTTAAACGGCCGCGGTATCCTGACCGTGCAAAGGTAGCATAATCATTTGT

	ZMBMAM2166_Sennar	TCTCTAAATAAGGACTTGTATGAACGGCCACACGAGGGTTTTACTGTCTCTTACTTCCAA
	ZMBMAM2167_Sennar	TCTCTAAATAAGGACTTGTATGAACGGCCACACGAGGGTTTTACTGTCTCTTACTTCCAA
	ZMBMAM2165_Sennar	TCTCTAAATAAGGACTTGTATGAACGGCCACACGAGGGTTTTACTGTCTCTTACTTCCAA
	ZMBMAM8836_Tunis	TCTCTAAATAAGGACTTGTATGAACGGCCACACGAGGGTTTTACTGTCTCTTACTTCCAA
	ZMBMAM8838_Tripoli	TCTCTAAATAAGGACTTGTATGAACGGCCACACGAGGGTTTTACTGTCTCTTACTTCCAA
	ZMBMAM8837_Tripoli	TCTCTAAATAAGGACTTGTATGAACGGCCACACGAGGGTTTTACTGTCTCTTACTTCCAA
	IZW607_10	TCTCTAAATAAGGACTTGTATGAACGGCCACACGAGGGTTTTACTGTCTCTTACTTCCAA
	Zoo_France_JN632591	TCTCTAAATAAGGACTTGTATGAACGGCCACACGAGGGTTTTACTGTCTCTTACTTCCAA
	ZMBMAM8839_Tripoli	TCTCTAAATAAGGACTTGTATGAACGGCCACACGAGGGTTTTACTGTCTCTTACTTCCAA
	ZMBMAM8840_Tripoli	TCTCTAAATAAGGACTTGTATGAACGGCCACACGAGGGTTTTACTGTCTCTTACTTCCAA
	ZMBMAM7424_Tunis_Gabes	TCTCTAAATAAGGACTTGTATGAACGGCCACACGAGGGTTTTACTGTCTCTTACTTCCAA
	ZMBMAM35370_Dakhla	TCTCTAAATAAGGACTTGTATGAACGGCCACACGAGGGTTTTACTGTCTCTTACTTCCAA

	ZMBMAM2166_Sennar	TCAGTGAAATTGACCTCCCCGTGAAGAGGCGGGGATGAACCAACAAGACGAGAAGACCCT
	ZMBMAM2167_Sennar	TCAGTGAAATTGACCTCCCCGTGAAGAGGCGGGGATGAACCAACAAGACGAGAAGACCCT
	ZMBMAM2165_Sennar	TCAGTGAAATTGACCTCCCCGTGAAGAGGCGGGGATGAACCAACAAGACGAGAAGACCCT
	ZMBMAM8836_Tunis	TCAGTGAAATTGACCTCCCCGTGAAGAGGCGGGGATGAACCAACAAGACGAGAAGACCCT
	ZMBMAM8838_Tripoli	TCAGTGAAATTGACCTCCCCGTGAAGAGGCGGGGATGAACCAACAAGACGAGAAGACCCT
	ZMBMAM8837_Tripoli	TCAGTGAAATTGACCTCCCCGTGAAGAGGCGGGGATGAACCAACAAGACGAGAAGACCCT
	IZW607_10	TCAGTGAAATTGACCTCCCCGTGAAGAGGCGGGGATGAACCAACAAGACGAGAAGACCCT
	Zoo_France_JN632591	TCAGTGAAATTGACCTCCCCGTGAAGAGGCGGGGATGAACCAACAAGACGAGAAGACCCT
	ZMBMAM8839_Tripoli	TCAGTGAAATTGACCTCCCCGTGAAGAGGCGGGGATGAACCAACAAGACGAGAAGACCCT
	ZMBMAM8840_Tripoli	TCAGTGAAATTGACCTCCCCGTGAAGAGGCGGGGATGAACCAACAAGACGAGAAGACCCT
	ZMBMAM7424_Tunis_Gabes	TCAGTGAAATTGACCTCCCCGTGAAGAGGCGGGGATGAACCAACAAGACGAGAAGACCCT
	ZMBMAM35370_Dakhla	TCAGTGAAATTGACCTCCCCGTGAAGAGGCGGGGATGAACCAACAAGACGAGAAGACCCT

	ZMBMAM2166_Sennar	ATGGAGCTTTAACTAGCTAACTCAAAGAAAACAAACTTAATCACCAAGAGATAACAGCAC
	ZMBMAM2167_Sennar	ATGGAGCTTTAACTAGCTAACTCAAAGAAAACAAACTTAATCACCAAGAGATAACAGCAC
	ZMBMAM2165_Sennar	ATGGAGCTTTAACTAGCTAACTCAAAGAAAACAAACTTAATCACCAAGAGATAACAGCAC
	ZMBMAM8836_Tunis	ATGGAGCTTTAACTAGCTAACTCAAAGAAAACAAACTTAATCACCAAGAGATAACAGCAC
	ZMBMAM8838_Tripoli	ATGGAGCTTTAACTAGCTAACTCAAAGAAAACAAACTTAATCACCAAGAGATAACAGCAC
	ZMBMAM8837_Tripoli	ATGGAGCTTTAACTAGCTAACTCAAAGAAAACAAACTTAATCACCAAGAGATAACAGCAC
	IZW607_10	ATGGAGCTTTAACTAGCTAACTCAAAGAAAACAAACTTAATCACCAAGAGATAACAGCAC
	Zoo_France_JN632591	ATGGAGCTTTAACTAGCTAACTCAAAGAAAACAAACTTAATCACCAAGAGATAACAGCAC
	ZMBMAM8839_Tripoli	ATGGAGCTTTAACTAGCTAACTCAAAGAAAACAAACTTAATCACCAAGAGATAACAGCAC
	ZMBMAM8840_Tripoli	ATGGAGCTTTAACTAGCTAACTCAAAGAAAACAAACTTAATCACCAAGAGATAACAGCAC
	ZMBMAM7424_Tunis_Gabes	ATGGAGCTTTAACTAGCTAACTCAAAGAAAACAAACTTAATCACCAAGAGATAACAGCAC
	ZMBMAM35370_Dakhla	ATGGAGCTTTAACTAGCTAACTCAAAGAAAACAAACTTAATCACCAAGAGATAACAGCAC

	ZMBMAM2166_Sennar	TCTTTATGAATTAGCAGTTTTGGTTGGGGTGACCTCGGGGAATAAAAAATCCCCCGAGCG
	ZMBMAM2167_Sennar	TCTTTATGAATTAGCAGTTTTGGTTGGGGTGACCTCGGGGAATAAAAAATCCCCCGAGCG
	ZMBMAM2165_Sennar	TCTTTATGAATTAGCAGTTTTGGTTGGGGTGACCTCGGGGAATAAAAAATCCCCCGAGCG
	ZMBMAM8836_Tunis	TCTTTATGAATTAGCAGTTTTGGTTGGGGTGACCTCGGGGAATAAAAAATCCCCCGAGCG
	ZMBMAM8838_Tripoli	TCTTTATGAATTAGCAGTTTTGGTTGGGGTGACCTCGGGGAATAAAAAATCCCCCGAGCG
	ZMBMAM8837_Tripoli	TCTTTATGAATTAGCAGTTTTGGTTGGGGTGACCTCGGGGAATAAAAAATCCCCCGAGCG
	IZW607_10	TCTTTATGAATTAGCAGTTTTGGTTGGGGTGACCTCGGGGAATAAAAAATCCCCCGAGCG
	Zoo_France_JN632591	TCTTTATGAATTAGCAGTTTTGGTTGGGGTGACCTCGGGGAATAAAAAATCCCCCGAGCG
	ZMBMAM8839_Tripoli	TCTTTATGAATTAGCAGTTTTGGTTGGGGTGACCTCGGGGAATAAAAAATCCCCCGAGCG
	ZMBMAM8840_Tripoli	TCTTTATGAATTAGCAGTTTTGGTTGGGGTGACCTCGGGGAATAAAAAATCCCCCGAGCG
	ZMBMAM7424_Tunis_Gabes	TCTTTATGAATTAGCAGTTTTGGTTGGGGTGACCTCGGGGAATAAAAAATCCCCCGAGCG
	ZMBMAM35370_Dakhla	TCTTTATGAATTAGCAGTTTTGGTTGGGGTGACCTCGGGGAATAAAAAATCCCCCGAGCG

	ZMBMAM2166_Sennar	ATTTTAAAGACTAGACCTACAGGTCAAACCAAATTATCGCTTATTGATCCAAACATTTGA
	ZMBMAM2167_Sennar	ATTTTAAAGACTAGACCTACAGGTCAAACCAAATTATCGCTTATTGATCCAAACATTTGA
	ZMBMAM2165_Sennar	ATTTTAAAGACTAGACCTACAGGTCAAACCAAATTATCGCTTATTGATCCAAACATTTGA
	ZMBMAM8836_Tunis	ATTTTAAAGACTAGACCTACAAGTCAAACCAAATTATCGCTTATTGATCCAAACATTTGA
	ZMBMAM8838_Tripoli	ATTTTAAAGACTAGACCTACAAGTCAAACCAAATTATCGCTTATTGATCCAAACATTTGA
	ZMBMAM8837_Tripoli	ATTTTAAAGACTAGACCTACAAGTCAAACCAAATTATCGCTTATTGATCCAAACATTTGA
	IZW607_10	ATTTTAAAGACTAGACCTACAAGTCAAACCAAATTATCGCTTATTGATCCAAACATTTGA
	Zoo_France_JN632591	ATTTTAAAGACTAGACCTACAAGTCAAACCAAATTATCGCTTATTGATCCAAACATTTGA
	ZMBMAM8839_Tripoli	ATTTTAAAGACTAGACCTACAGGTCAAACCAAATTATCGCTTATTGATCCAAACATTTGA
	ZMBMAM8840_Tripoli	ATTTTAAAGACTAGACCTACAGGTCAAACCAAATTATCGCTTATTGATCCAAACATTTGA
	ZMBMAM7424_Tunis_Gabes	ATTTTAAAGACTAGACCTACAAGTCAAACCAAATTATCGCTTATTGATCCAAACATTTGA
	ZMBMAM35370_Dakhla	ATTTTAAAGACTAGACCTACAAGTCAAACCAAATTATCGCTTATTGATCCAAACATTTGA

	ZMBMAM2166_Sennar	TCAACGGAATAAGTTACCCTAGGGATAACAGCGCAATCCTATTCAAGAGTCCATATCGAC
	ZMBMAM2167_Sennar	TCAACGGAATAAGTTACCCTAGGGATAACAGCGCAATCCTATTCAAGAGTCCATATCGAC
	ZMBMAM2165_Sennar	TCAACGGAATAAGTTACCCTAGGGATAACAGCGCAATCCTATTCAAGAGTCCATATCGAC
	ZMBMAM8836_Tunis	TCAACGGAATAAGTTACCCTAGGGATAACAGCGCAATCCTATTCAAGAGTCCATATCGAC
	ZMBMAM8838_Tripoli	TCAACGGAATAAGTTACCCTAGGGATAACAGCGCAATCCTATTCAAGAGTCCATATCGAC
	ZMBMAM8837_Tripoli	TCAACGGAATAAGTTACCCTAGGGATAACAGCGCAATCCTATTCAAGAGTCCATATCGAC
	IZW607_10	TCAACGGAATAAGTTACCCTAGGGATAACAGCGCAATCCTATTCAAGAGTCCATATCGAC
	Zoo_France_JN632591	TCAACGGAATAAGTTACCCTAGGGATAACAGCGCAATCCTATTCAAGAGTCCATATCGAC
	ZMBMAM8839_Tripoli	TCAACGGAATAAGTTACCCTAGGGATAACAGCGCAATCCTATTCAAGAGTCCATATCGAC
	ZMBMAM8840_Tripoli	TCAACGGAATAAGTTACCCTAGGGATAACAGCGCAATCCTATTCAAGAGTCCATATCGAC
	ZMBMAM7424_Tunis_Gabes	TCAACGGAATAAGTTACCCTAGGGATAACAGCGCAATCCTATTCAAGAGTCCATATCGAC
	ZMBMAM35370_Dakhla	TCAACGGAATAAGTTACCCTAGGGATAACAGCGCAATCCTATTCAAGAGTCCATATCGAC

	ZMBMAM2166_Sennar	AATAGGGTTTACGACCTCGATGTTGGATCAGGACATCCCGATGGTGCAACCGCTATCAAA
	ZMBMAM2167_Sennar	AATAGGGTTTACGACCTCGATGTTGGATCAGGACATCCCGATGGTGCAACCGCTATCAAA
	ZMBMAM2165_Sennar	AATAGGGTTTACGACCTCGATGTTGGATCAGGACATCCCGATGGTGCAACCGCTATCAAA
	ZMBMAM8836_Tunis	AATAGGGTTTACGACCTCGATGTTGGATCAGGACATCCCGATGGTGCAACCGCTATCAAA
	ZMBMAM8838_Tripoli	AATAGGGTTTACGACCTCGATGTTGGATCAGGACATCCCGATGGTGCAACCGCTATCAAA
	ZMBMAM8837_Tripoli	AATAGGGTTTACGACCTCGATGTTGGATCAGGACATCCCGATGGTGCAACCGCTATCAAA
	IZW607_10	AATAGGGTTTACGACCTCGATGTTGGATCAGGACATCCCGATGGTGCAACCGCTATCAAA
	Zoo_France_JN632591	AATAGGGTTTACGACCTCGATGTTGGATCAGGACATCCCGATGGTGCAACCGCTATCAAA
	ZMBMAM8839_Tripoli	AATAGGGTTTACGACCTCGATGTTGGATCAGGACATCCCGATGGTGCAACCGCTATCAAA
	ZMBMAM8840_Tripoli	AATAGGGTTTACGACCTCGATGTTGGATCAGGACATCCCGATGGTGCAACCGCTATCAAA
	ZMBMAM7424_Tunis_Gabes	AATAGGGTTTACGACCTCGATGTTGGATCAGGACATCCCGATGGTGCAACCGCTATCAAA
	ZMBMAM35370_Dakhla	AATAGGGTTTACGACCTCGATGTTGGATCAGGACATCCCGATGGTGCAACCGCTATCAAA

	ZMBMAM2166_Sennar	GGTTCGTTTGTTCAACGATTAAAGTCCTACGTGATCTGAGTTCAGACCGGAGCAATCCAG
	ZMBMAM2167_Sennar	GGTTCGTTTGTTCAACGATTAAAGTCCTACGTGATCTGAGTTCAGACCGGAGCAATCCAG
	ZMBMAM2165_Sennar	GGTTCGTTTGTTCAACGATTAAAGTCCTACGTGATCTGAGTTCAGACCGGAGCAATCCAG
	ZMBMAM8836_Tunis	GGTTCGTTTGTTCAACGATTAAAGTCCTACGTGATCTGAGTTCAGACCGGAGCAATCCAG
	ZMBMAM8838_Tripoli	GGTTCGTTTGTTCAACGATTAAAGTCCTACGTGATCTGAGTTCAGACCGGAGCAATCCAG
	ZMBMAM8837_Tripoli	GGTTCGTTTGTTCAACGATTAAAGTCCTACGTGATCTGAGTTCAGACCGGAGCAATCCAG
	IZW607_10	GGTTCGTTTGTTCAACGATTAAAGTCCTACGTGATCTGAGTTCAGACCGGAGCAATCCAG
	Zoo_France_JN632591	GGTTCGTTTGTTCAACGATTAAAGTCCTACGTGATCTGAGTTCAGACCGGAGCAATCCAG
	ZMBMAM8839_Tripoli	GGTTCGTTTGTTCAACGATTAAAGTCCTACGTGATCTGAGTTCAGACCGGAGCAATCCAG
	ZMBMAM8840_Tripoli	GGTTCGTTTGTTCAACGATTAAAGTCCTACGTGATCTGAGTTCAGACCGGAGCAATCCAG
	ZMBMAM7424_Tunis_Gabes	GGTTCGTTTGTTCAACGATTAAAGTCCTACGTGATCTGAGTTCAGACCGGAGCAATCCAG
	ZMBMAM35370_Dakhla	GGTTCGTTTGTTCAACGATTAAAGTCCTACGTGATCTGAGTTCAGACCGGAGCAATCCAG

	ZMBMAM2166_Sennar	GTCGGTTTCTATCTGTTATGTATTTCTCCCAGTACGAAAGGACAAGAGAAATGAGGCCAA
	ZMBMAM2167_Sennar	GTCGGTTTCTATCTGTTATGTATTTCTCCCAGTACGAAAGGACAAGAGAAATGAGGCCAA
	ZMBMAM2165_Sennar	GTCGGTTTCTATCTGTTATGTATTTCTCCCAGTACGAAAGGACAAGAGAAATGAGGCCAA
	ZMBMAM8836_Tunis	GTCGGTTTCTATCTGTTATGTATTTCTCCCAGTACGAAAGGACAAGAGAAATGAGGCCAA
	ZMBMAM8838_Tripoli	GTCGGTTTCTATCTGTTATGTATTTCTCCCAGTACGAAAGGACAAGAGAAATGAGGCCAA
	ZMBMAM8837_Tripoli	GTCGGTTTCTATCTGTTATGTATTTCTCCCAGTACGAAAGGACAAGAGAAATGAGGCCAA
	IZW607_10	GTCGGTTTCTATCTGTTATGTATTTCTCCCAGTACGAAAGGACAAGAGAAATGAGGCCAA
	Zoo_France_JN632591	GTCGGTTTCTATCTGTTATGTATTTCTCCCAGTACGAAAGGACAAGAGAAATGAGGCCAA
	ZMBMAM8839_Tripoli	GTCGGTTTCTATCTGTTATGTATTTCTCCCAGTACGAAAGGACAAGAGAAATGAGGCCAA
	ZMBMAM8840_Tripoli	GTCGGTTTCTATCTGTTATGTATTTCTCCCAGTACGAAAGGACAAGAGAAATGAGGCCAA
	ZMBMAM7424_Tunis_Gabes	GTCGGTTTCTATCTGTTATGTATTTCTCCCAGTACGAAAGGACAAGAGAAATGAGGCCAA
	ZMBMAM35370_Dakhla	GTCGGTTTCTATCTGTTATGTATTTCTCCCAGTACGAAAGGACAAGAGAAATGAGGCCAA

	ZMBMAM2166_Sennar	CTTTAACAAAGCGCCTCAAACCAATTAATGACCTCGTCTCAATTAACCTCACAAACAAAC
	ZMBMAM2167_Sennar	CTTTAACAAAGCGCCTCAAACCAATTAATGACCTCGTCTCAATTAACCTCACAAACAAAC
	ZMBMAM2165_Sennar	CTTTAACAAAGCGCCTCAAACCAATTAATGACCTCGTCTCAATTAACCTCACAAACAAAC
	ZMBMAM8836_Tunis	CTTTAACAAAGCGCCTCAAACCAATTAATGACCTCGTCTCAATTAACCCCACAAACAAAC
	ZMBMAM8838_Tripoli	CTTTAACAAAGCGCCTCAAACCAATTAATGACCTCGTCTCAATTAACCCCACAAACAAAC
	ZMBMAM8837_Tripoli	CTTTAACAAAGCGCCTCAAACCAATTAATGACCTCGTCTCAATTAACCCCACAAACAAAC
	IZW607_10	CTTTAACAAAGCGCCTCAAACCAATTAATGACCTCGTCTCAATTAACCTCACAAACAAAC
	Zoo_France_JN632591	CTTTAACAAAGCGCCTCAAACCAATTAATGACCTCGTCTCAATTAACCTCACAAACAAAC
	ZMBMAM8839_Tripoli	CTTTAACAAAGCGCCTCAAACCAATTAATGACCTCGTCTCAATTAACCTCACAAACAAAC
	ZMBMAM8840_Tripoli	CTTTAACAAAGCGCCTCAAACCAATTAATGACCTCGTCTCAATTAACCTCACAAACAAAC
	ZMBMAM7424_Tunis_Gabes	CTTTAACAAAGCGCCTCAAACCAATTAATGACCTCGTCTCAATTAACCCCACAAACAAAC
	ZMBMAM35370_Dakhla	CTTTAACAAAGCGCCTCAAACCAATTAATGACCTCGTCTCAATTAACCCCACAAACAAAC

	ZMBMAM2166_Sennar	CCTGCCCTAGAGAAGGGCCCAGTTAAGGTGGCAGAGCCCGGTAATTGCGTAAAACTTAAA
	ZMBMAM2167_Sennar	CCTGCCCTAGAGAAGGGCCCAGTTAAGGTGGCAGAGCCCGGTAATTGCGTAAAACTTAAA
	ZMBMAM2165_Sennar	CCTGCCCTAGAGAAGGGCCCAGTTAAGGTGGCAGAGCCCGGTAATTGCGTAAAACTTAAA
	ZMBMAM8836_Tunis	CCTGCCCTAGAGAAGGGCCCAGTTAAGGTGGCAGAGCCCGGTAATTGCGTAAAACTTAAA
	ZMBMAM8838_Tripoli	CCTGCCCTAGAGAAGGGCCCAGTTAAGGTGGCAGAGCCCGGTAATTGCGTAAAACTTAAA
	ZMBMAM8837_Tripoli	CCTGCCCTAGAGAAGGGCCCAGTTAAGGTGGCAGAGCCCGGTAATTGCGTAAAACTTAAA
	IZW607_10	CCTGCCCTAGAGAAGGGCCCAGTTAAGGTGGCAGAGCCCGGTAATTGCGTAAAACTTAAA
	Zoo_France_JN632591	CCTGCCCTAGAGAAGGGCCCAGTTAAGGTGGCAGAGCCCGGTAATTGCGTAAAACTTAAA
	ZMBMAM8839_Tripoli	CCTGCCCTAGAGAAGGGCCCAGTTAAGGTGGCAGAGCCCGGTAATTGCGTAAAACTTAAA
	ZMBMAM8840_Tripoli	CCTGCCCTAGAGAAGGGCCCAGTTAAGGTGGCAGAGCCCGGTAATTGCGTAAAACTTAAA
	ZMBMAM7424_Tunis_Gabes	CCTGCCCTAGAGAAGGGCCCAGTTAAGGTGGCAGAGCCCGGTAATTGCGTAAAACTTAAA
	ZMBMAM35370_Dakhla	CCTGCCCTAGAGAAGGGCCCAGTTAAGGTGGCAGAGCCCGGTAATTGCGTAAAACTTAAA

	ZMBMAM2166_Sennar	CCTTTATATTCAGAGATTCAAATCCTCTCCTTAACAAATGTTCATAGTTAATATCCTTAT
	ZMBMAM2167_Sennar	CCTTTATATTCAGAGATTCAAATCCTCTCCTTAACAAATGTTCATAGTTAATATCCTTAT
	ZMBMAM2165_Sennar	CCTTTATATTCAGAGATTCAAATCCTCTCCTTAACAAATGTTCATAGTTAATATCCTTAT
	ZMBMAM8836_Tunis	CCTTTATATTCAGAGATTCAAATCCTCTCCTTAACAAATGTTCATAGTTAATATCCTTAT
	ZMBMAM8838_Tripoli	CCTTTATATTCAGAGATTCAAATCCTCTCCTTAACAAATGTTCATAGTTAATATCCTTAT
	ZMBMAM8837_Tripoli	CCTTTATATTCAGAGATTCAAATCCTCTCCTTAACAAATGTTCATAGTTAATATCCTTAT
	IZW607_10	CCTTTATATTCAGAGATTCAAATCCTCTCCTTAACAAATGTTCATAGTTAATATCCTTAT
	Zoo_France_JN632591	CCTTTATATTCAGAGATTCAAATCCTCTCCTTAACAAATGTTCATAGTTAATATCCTTAT
	ZMBMAM8839_Tripoli	CCTTTATATTCAGAGATTCAAATCCTCTCCTTAACAAATGTTCATAGTTAATATCCTTAT
	ZMBMAM8840_Tripoli	CCTTTATATTCAGAGATTCAAATCCTCTCCTTAACAAATGTTCATAGTTAATATCCTTAT
	ZMBMAM7424_Tunis_Gabes	CCTTTATATTCAGAGATTCAAATCCTCTCCTTAACAAATGTTCATAGTTAATATCCTTAT
	ZMBMAM35370_Dakhla	CCTTTATATTCAGAGATTCAAATCCTCTCCTTAACAAATGTTCATAGTTAATATCCTTAT

	ZMBMAM2166_Sennar	ACTAATTATCCCTATTCTCCTAGCCGTAGCCTTCCTAACATTAGTCGAACGAAAAATCCT
	ZMBMAM2167_Sennar	ACTAATTATCCCTATTCTCCTAGCCGTAGCCTTCCTAACATTAGTCGAACGAAAAATCCT
	ZMBMAM2165_Sennar	ACTAATTATCCCTATTCTCCTAGCCGTAGCCTTCCTAACATTAGTCGAACGAAAAATCCT
	ZMBMAM8836_Tunis	ACTAATTATCCCTATTCTCCTAGCCGTAGCCTTCCTAACATTAGTCGAACGAAAAATCCT
	ZMBMAM8838_Tripoli	ACTAATTATCCCTATTCTCCTAGCCGTAGCCTTCCTAACATTAGTCGAACGAAAAATCCT
	ZMBMAM8837_Tripoli	ACTAATTATCCCTATTCTCCTAGCCGTAGCCTTCCTAACATTAGTCGAACGAAAAATCCT
	IZW607_10	ACTAATTATCCCTATTCTCCTAGCCGTAGCCTTCCTAACATTAGTCGAACGAAAAATCCT
	Zoo_France_JN632591	ACTAATTATCCCTATTCTCCTAGCCGTAGCCTTCCTAACATTAGTCGAACGAAAAATCCT
	ZMBMAM8839_Tripoli	ACTAATTATCCCTATTCTCCTAGCCGTAGCCTTCCTAACATTAGTCGAACGAAAAATCCT
	ZMBMAM8840_Tripoli	ACTAATTATCCCTATTCTCCTAGCCGTAGCCTTCCTAACATTAGTCGAACGAAAAATCCT
	ZMBMAM7424_Tunis_Gabes	ACTAATTATCCCTATTCTCCTAGCCGTAGCCTTCCTAACATTAGTCGAACGAAAAATCCT
	ZMBMAM35370_Dakhla	ACTAATTATCCCTATTCTCCTAGCCGTAGCCTTCCTAACATTAGTCGAACGAAAAATCCT

	ZMBMAM2166_Sennar	AGGCTACATACAATTTCGAAAAGGCCCAAATGTTGTAGGCCCATACGGCCTACTTCAACC
	ZMBMAM2167_Sennar	AGGCTACATACAATTTCGAAAAGGCCCAAATGTTGTAGGCCCATACGGCCTACTTCAACC
	ZMBMAM2165_Sennar	AGGCTACATACAATTTCGAAAAGGCCCAAATGTTGTAGGCCCATACGGCCTACTTCAACC
	ZMBMAM8836_Tunis	AGGCTACATACAATTTCGAAAAGGCCCAAATGTTGTAGGCCCATACGGCCTACTTCAACC
	ZMBMAM8838_Tripoli	AGGCTACATACAATTTCGAAAAGGCCCAAATGTTGTAGGCCCATACGGCCTACTTCAACC
	ZMBMAM8837_Tripoli	AGGCTACATACAATTTCGAAAAGGCCCAAATGTTGTAGGCCCATACGGCCTACTTCAACC
	IZW607_10	AGGCTACATACAATTTCGAAAAGGCCCAAATGTTGTAGGCCCATACGGCCTACTTCAACC
	Zoo_France_JN632591	AGGCTACATACAATTTCGAAAAGGCCCAAATGTTGTAGGCCCATACGGCCTACTTCAACC
	ZMBMAM8839_Tripoli	AGGCTACATACAATTTCGAAAAGGCCCAAATGTTGTAGGCCCATACGGCCTACTTCAACC
	ZMBMAM8840_Tripoli	AGGCTACATACAATTTCGAAAAGGCCCAAATGTTGTAGGCCCATACGGCCTACTTCAACC
	ZMBMAM7424_Tunis_Gabes	AGGCTACATACAATTTCGAAAAGGCCCAAATGTTGTAGGCCCATACGGCCTACTTCAACC
	ZMBMAM35370_Dakhla	AGGCTACATACAATTTCGAAAAGGCCCAAATGTTGTAGGCCCATACGGCCTACTTCAACC

	ZMBMAM2166_Sennar	CATCGCAGATGCAATTAAACTTTTCATTAAAGAACCTTTACGACCTGCTACATCCTCAAT
	ZMBMAM2167_Sennar	CATCGCAGATGCAATTAAACTTTTCATTAAAGAACCTTTACGACCTGCTACATCCTCAAT
	ZMBMAM2165_Sennar	CATCGCAGATGCAATTAAACTTTTCATTAAAGAACCTTTACGACCTGCTACATCCTCAAT
	ZMBMAM8836_Tunis	CATCGCAGATGCAATTAAACTTTTCATTAAAGAACCTTTACGACCTGCTACATCCTCAAT
	ZMBMAM8838_Tripoli	CATCGCAGATGCAATTAAACTTTTCATTAAAGAACCTTTACGACCTGCTACATCCTCAAT
	ZMBMAM8837_Tripoli	CATCGCAGATGCAATTAAACTTTTCATTAAAGAACCTTTACGACCTGCTACATCCTCAAT
	IZW607_10	CATCGCAGATGCAATTAAACTTTTCATTAAAGAACCTTTACGACCTGCTACATCCTCAAT
	Zoo_France_JN632591	CATCGCAGATGCAATTAAACTTTTCATTAAAGAACCTTTACGACCTGCTACATCCTCAAT
	ZMBMAM8839_Tripoli	CATCGCAGATGCAATTAAACTTTTCATTAAAGAACCTTTACGACCTGCTACATCCTCAAT
	ZMBMAM8840_Tripoli	CATCGCAGATGCAATTAAACTTTTCATTAAAGAACCTTTACGACCTGCTACATCCTCAAT
	ZMBMAM7424_Tunis_Gabes	CATCGCAGATGCAATTAAACTTTTCATTAAAGAACCTTTACGACCTGCTACATCCTCAAT
	ZMBMAM35370_Dakhla	CATCGCAGATGCAATTAAACTTTTCATTAAAGAACCTTTACGACCTGCTACATCCTCAAT

	ZMBMAM2166_Sennar	CTCAATATTTATCCTAGCACCCATTCTAGCCCTAAGTCTAGCCCTAACCATATGAATTCC
	ZMBMAM2167_Sennar	CTCAATATTTATCCTAGCACCCATTCTAGCCCTAAGTCTAGCCCTAACCATATGAATTCC
	ZMBMAM2165_Sennar	CTCAATATTTATCCTAGCACCCATTCTAGCCCTAAGTCTAGCCCTAACCATATGAATTCC
	ZMBMAM8836_Tunis	CTCAATATTTATCCTAGCACCCATTCTAGCCCTAAGTCTAGCCCTAACCATATGAATTCC
	ZMBMAM8838_Tripoli	CTCAATATTTATCCTAGCACCCATTCTAGCCCTAAGTCTAGCCCTAACCATATGAATTCC
	ZMBMAM8837_Tripoli	CTCAATATTTATCCTAGCACCCATTCTAGCCCTAAGTCTAGCCCTAACCATATGAATTCC
	IZW607_10	CTCAATATTTATCCTAGCACCCATTCTAGCCCTAAGTCTAGCCCTAACCATATGAATTCC
	Zoo_France_JN632591	CTCAATATTTATCCTAGCACCCATTCTAGCCCTAAGTCTAGCCCTAACCATATGAATTCC
	ZMBMAM8839_Tripoli	CTCAATATTTATCCTAGCACCCATTCTAGCCCTAAGTCTAGCCCTAACCATATGAATTCC
	ZMBMAM8840_Tripoli	CTCAATATTTATCCTAGCACCCATTCTAGCCCTAAGTCTAGCCCTAACCATATGAATTCC
	ZMBMAM7424_Tunis_Gabes	CTCAATATTTATCCTAGCACCCATTCTAGCCCTAAGTCTAGCCCTAACCATATGAATTCC
	ZMBMAM35370_Dakhla	CTCAATATTTATCCTAGCACCCATTCTAGCCCTAAGTCTAGCCCTAACCATATGAATTCC

	ZMBMAM2166_Sennar	CCTACCTATGCCCTATCCACTCATCAACATAAACTTAGGGGTCCTCTTTATATTAGCTAT
	ZMBMAM2167_Sennar	CCTACCTATGCCCTATCCACTCATCAACATAAACTTAGGGGTCCTCTTTATATTAGCTAT
	ZMBMAM2165_Sennar	CCTACCTATGCCCTATCCACTCATCAACATAAACTTAGGGGTCCTCTTTATATTAGCTAT
	ZMBMAM8836_Tunis	CCTACCTATGCCCTATCCACTCATCAACATAAACTTAGGGGTCCTCTTTATATTAGCTAT
	ZMBMAM8838_Tripoli	CCTACCTATGCCCTATCCACTCATCAACATAAACTTAGGGGTCCTCTTTATATTAGCTAT
	ZMBMAM8837_Tripoli	CCTACCTATGCCCTATCCACTCATCAACATAAACTTAGGGGTCCTCTTTATATTAGCTAT
	IZW607_10	CCTACCTATGCCCTATCCACTCATCAACATAAACTTAGGGGTCCTCTTTATATTAGCTAT
	Zoo_France_JN632591	CCTACCTATGCCCTATCCACTCATCAACATAAACTTAGGGGTCCTCTTTATATTAGCTAT
	ZMBMAM8839_Tripoli	CCTACCTATGCCCTATCCACTCATCAACATAAACTTAGGGGTCCTCTTTATATTAGCTAT
	ZMBMAM8840_Tripoli	CCTACCTATGCCCTATCCACTCATCAACATAAACTTAGGGGTCCTCTTTATATTAGCTAT
	ZMBMAM7424_Tunis_Gabes	CCTACCTATGCCCTATCCACTCATCAACATAAACTTAGGGGTCCTCTTTATATTAGCTAT
	ZMBMAM35370_Dakhla	CCTACCTATGCCCTATCCACTCATCAACATAAACTTAGGGGTCCTCTTTATATTAGCTAT

	ZMBMAM2166_Sennar	ATCAAGCCTAGCCGTATACTCAATCCTCTGATCAGGCTGAGCTTCCAACTCAAAATATGC
	ZMBMAM2167_Sennar	ATCAAGCCTAGCCGTATACTCAATCCTCTGATCAGGCTGAGCTTCCAACTCAAAATATGC
	ZMBMAM2165_Sennar	ATCAAGCCTAGCCGTATACTCAATCCTCTGATCAGGCTGAGCTTCCAACTCAAAATATGC
	ZMBMAM8836_Tunis	ATCAAGCCTAGCCGTATACTCAATCCTCTGATCAGGCTGAGCTTCCAACTCAAAATATGC
	ZMBMAM8838_Tripoli	ATCAAGCCTAGCCGTATACTCAATCCTCTGATCAGGCTGAGCTTCCAACTCAAAATATGC
	ZMBMAM8837_Tripoli	ATCAAGCCTAGCCGTATACTCAATCCTCTGATCAGGCTGAGCTTCCAACTCAAAATATGC
	IZW607_10	ATCAAGCCTAGCCGTATACTCAATCCTCTGATCAGGCTGAGCTTCCAACTCAAAATATGC
	Zoo_France_JN632591	ATCAAGCCTAGCCGTATACTCAATCCTCTGATCAGGCTGAGCTTCCAACTCAAAATATGC
	ZMBMAM8839_Tripoli	ATCAAGCCTAGCCGTATACTCAATCCTCTGATCAGGCTGAGCTTCCAACTCAAAATATGC
	ZMBMAM8840_Tripoli	ATCAAGCCTAGCCGTATACTCAATCCTCTGATCAGGCTGAGCTTCCAACTCAAAATATGC
	ZMBMAM7424_Tunis_Gabes	ATCAAGCCTAGCCGTATACTCAATCCTCTGATCAGGCTGAGCTTCCAACTCAAAATATGC
	ZMBMAM35370_Dakhla	ATCAAGCCTAGCCGTATACTCAATCCTCTGATCAGGCTGAGCTTCCAACTCAAAATATGC

	ZMBMAM2166_Sennar	CCTCATTGGGGCTCTACGAGCAGTAGCACAAACAATCTCATATGAAGTAACGCTAGCAAT
	ZMBMAM2167_Sennar	CCTCATTGGGGCTCTACGAGCAGTAGCACAAACAATCTCATATGAAGTAACGCTAGCAAT
	ZMBMAM2165_Sennar	CCTCATTGGGGCTCTACGAGCAGTAGCACAAACAATCTCATATGAAGTAACGCTAGCAAT
	ZMBMAM8836_Tunis	CCTCATTGGGGCTCTACGAGCAGTAGCACAAACAATCTCATATGAAGTAACGCTAGCAAT
	ZMBMAM8838_Tripoli	CCTCATTGGGGCTCTACGAGCAGTAGCACAAACAATCTCATATGAAGTAACGCTAGCAAT
	ZMBMAM8837_Tripoli	CCTCATTGGGGCTCTACGAGCAGTAGCACAAACAATCTCATATGAAGTAACGCTAGCAAT
	IZW607_10	CCTCATTGGGGCTCTACGAGCAGTAGCACAAACAATCTCATATGAAGTAACGCTAGCAAT
	Zoo_France_JN632591	CCTCATTGGGGCTCTACGAGCAGTAGCACAAACAATCTCATATGAAGTAACGCTAGCAAT
	ZMBMAM8839_Tripoli	CCTCATTGGGGCTCTACGAGCAGTAGCACAAACAATCTCATATGAAGTAACGCTAGCAAT
	ZMBMAM8840_Tripoli	CCTCATTGGGGCTCTACGAGCAGTAGCACAAACAATCTCATATGAAGTAACGCTAGCAAT
	ZMBMAM7424_Tunis_Gabes	CCTCATTGGGGCTCTACGAGCAGTAGCACAAACAATCTCATATGAAGTAACGCTAGCAAT
	ZMBMAM35370_Dakhla	CCTCATTGGGGCTCTACGAGCAGTAGCACAAACAATCTCATATGAAGTAACGCTAGCAAT

	ZMBMAM2166_Sennar	CATCCTATTATCAGTACTGCTAATAAACGGATCCTTCACCCTTTCCACATTAATTATTAC
	ZMBMAM2167_Sennar	CATCCTATTATCAGTACTGCTAATAAACGGATCCTTCACCCTTTCCACATTAATTATTAC
	ZMBMAM2165_Sennar	CATCCTATTATCAGTACTGCTAATAAACGGATCCTTCACCCTTTCCACATTAATTATTAC
	ZMBMAM8836_Tunis	CATCCTATTATCAGTACTGCTAATAAACGGATCCTTCACCCTTTCCACATTAATTATTAC
	ZMBMAM8838_Tripoli	CATCCTATTATCAGTACTGCTAATAAACGGATCCTTCACCCTTTCCACATTAATTATTAC
	ZMBMAM8837_Tripoli	CATCCTATTATCAGTACTGCTAATAAACGGATCCTTCACCCTTTCCACATTAATTATTAC
	IZW607_10	CATCCTATTATCAGTACTGCTAATAAACGGATCCTTCACCCTTTCCACATTAATTATTAC
	Zoo_France_JN632591	CATCCTATTATCAGTACTGCTAATAAACGGATCCTTCACCCTTTCCACATTAATTATTAC
	ZMBMAM8839_Tripoli	CATCCTATTATCAGTACTGCTAATAAACGGATCCTTCACCCTTTCCACATTAATTATTAC
	ZMBMAM8840_Tripoli	CATCCTATTATCAGTACTGCTAATAAACGGATCCTTCACCCTTTCCACATTAATTATTAC
	ZMBMAM7424_Tunis_Gabes	CATCCTATTATCAGTACTGCTAATAAACGGATCCTTCACCCTTTCCACATTAATTATTAC
	ZMBMAM35370_Dakhla	CATCCTATTATCAGTACTGCTAATAAACGGATCCTTCACCCTTTCCACATTAATTATTAC

	ZMBMAM2166_Sennar	TCAAGAACAAACATGACTAATCTTCCCAGCATGACCCTTAGCAATAATATGATTTATCTC
	ZMBMAM2167_Sennar	TCAAGAACAAACATGACTAATCTTCCCAGCATGACCCTTAGCAATAATATGATTTATCTC
	ZMBMAM2165_Sennar	TCAAGAACAAACATGACTAATCTTCCCAGCATGACCCTTAGCAATAATATGATTTATCTC
	ZMBMAM8836_Tunis	TCAAGAACAAACATGACTAATCTTCCCAGCATGACCCTTAGCAATAATATGATTTATCTC
	ZMBMAM8838_Tripoli	TCAAGAACAAACATGACTAATCTTCCCAGCATGACCCTTAGCAATAATATGATTTATCTC
	ZMBMAM8837_Tripoli	TCAAGAACAAACATGACTAATCTTCCCAGCATGACCCTTAGCAATAATATGATTTATCTC
	IZW607_10	TCAAGAACAAACATGACTAATCTTCCCAGCATGACCCTTAGCAATAATATGATTTATCTC
	Zoo_France_JN632591	TCAAGAACAAACATGACTAATCTTCCCAGCATGACCCTTAGCAATAATATGATTTATCTC
	ZMBMAM8839_Tripoli	TCAAGAACAAACATGACTAATCTTCCCAGCATGACCCTTAGCAATAATATGATTTATCTC
	ZMBMAM8840_Tripoli	TCAAGAACAAACATGACTAATCTTCCCAGCATGACCCTTAGCAATAATATGATTTATCTC
	ZMBMAM7424_Tunis_Gabes	TCAAGAACAAACATGACTAATCTTCCCAGCATGACCCTTAGCAATAATATGATTTATCTC
	ZMBMAM35370_Dakhla	TCAAGAACAAACATGACTAATCTTCCCAGCATGACCCTTAGCAATAATATGATTTATCTC

	ZMBMAM2166_Sennar	AACACTAGCAGAAACAAACCGAGCACCATTTGACCTCACCGAAGGAGAATCAGAACTAGT
	ZMBMAM2167_Sennar	AACACTAGCAGAAACAAACCGAGCACCATTTGACCTCACCGAAGGAGAATCAGAACTAGT
	ZMBMAM2165_Sennar	AACACTAGCAGAAACAAACCGAGCACCATTTGACCTCACCGAAGGAGAATCAGAACTAGT
	ZMBMAM8836_Tunis	AACACTAGCAGAAACAAACCGAGCACCATTTGACCTCACCGAAGGAGAATCAGAACTAGT
	ZMBMAM8838_Tripoli	AACACTAGCAGAAACAAACCGAGCACCATTTGACCTCACCGAAGGAGAATCAGAACTAGT
	ZMBMAM8837_Tripoli	AACACTAGCAGAAACAAACCGAGCACCATTTGACCTCACCGAAGGAGAATCAGAACTAGT
	IZW607_10	AACACTAGCAGAAACAAACCGAGCACCATTTGACCTCACCGAAGGAGAATCAGAACTAGT
	Zoo_France_JN632591	AACACTAGCAGAAACAAACCGAGCACCATTTGACCTCACCGAAGGAGAATCAGAACTAGT
	ZMBMAM8839_Tripoli	AACACTAGCAGAAACAAACCGAGCACCATTTGACCTCACCGAAGGAGAATCAGAACTAGT
	ZMBMAM8840_Tripoli	AACACTAGCAGAAACAAACCGAGCACCATTTGACCTCACCGAAGGAGAATCAGAACTAGT
	ZMBMAM7424_Tunis_Gabes	AACACTAGCAGAAACAAACCGAGCACCATTTGACCTCACCGAAGGAGAATCAGAACTAGT
	ZMBMAM35370_Dakhla	AACACTAGCAGAAACAAACCGAGCACCATTTGACCTCACCGAAGGAGAATCAGAACTAGT

	ZMBMAM2166_Sennar	CTCGGGTTTTAACGTAGAATACGCAGCAGGACCATTCGCCCTATTTTTCATAGCAGAATA
	ZMBMAM2167_Sennar	CTCGGGTTTTAACGTAGAATACGCAGCAGGACCATTCGCCCTATTTTTCATAGCAGAATA
	ZMBMAM2165_Sennar	CTCGGGTTTTAACGTAGAATACGCAGCAGGACCATTCGCCCTATTTTTCATAGCAGAATA
	ZMBMAM8836_Tunis	CTCGGGTTTTAACGTAGAATACGCAGCAGGACCATTCGCCCTATTTTTCATAGCAGAATA
	ZMBMAM8838_Tripoli	CTCGGGTTTTAACGTAGAATACGCAGCAGGACCATTCGCCCTATTTTTCATAGCAGAATA
	ZMBMAM8837_Tripoli	CTCGGGTTTTAACGTAGAATACGCAGCAGGACCATTCGCCCTATTTTTCATAGCAGAATA
	IZW607_10	CTCGGGTTTTAACGTAGAATACGCAGCAGGACCATTCGCCCTATTTTTCATAGCAGAATA
	Zoo_France_JN632591	CTCGGGTTTTAACGTAGAATACGCAGCAGGACCATTCGCCCTATTTTTCATAGCAGAATA
	ZMBMAM8839_Tripoli	CTCGGGTTTTAACGTAGAATACGCAGCAGGACCATTCGCCCTATTTTTCATAGCAGAATA
	ZMBMAM8840_Tripoli	CTCGGGTTTTAACGTAGAATACGCAGCAGGACCATTCGCCCTATTTTTCATAGCAGAATA
	ZMBMAM7424_Tunis_Gabes	CTCGGGTTTTAACGTAGAATACGCAGCAGGACCATTCGCCCTATTTTTCATAGCAGAATA
	ZMBMAM35370_Dakhla	CTCGGGTTTTAACGTAGAATACGCAGCAGGACCATTCGCCCTATTTTTCATAGCAGAATA

	ZMBMAM2166_Sennar	CGCCAACATTATTATAATAAACATCTTCACAACAACCCTATTCCTAGGAGCATTTCATAA
	ZMBMAM2167_Sennar	CGCCAACATTATTATAATAAACATCTTCACAACAACCCTATTCCTAGGAGCATTTCATAA
	ZMBMAM2165_Sennar	CGCCAACATTATTATAATAAACATCTTCACAACAACCCTATTCCTAGGAGCATTTCATAA
	ZMBMAM8836_Tunis	CGCCAACATTATTATAATAAACATCTTCACAACAACCCTATTCCTAGGAGCATTTCATAA
	ZMBMAM8838_Tripoli	CGCCAACATTATTATAATAAACATCTTCACAACAACCCTATTCCTAGGAGCATTTCATAA
	ZMBMAM8837_Tripoli	CGCCAACATTATTATAATAAACATCTTCACAACAACCCTATTCCTAGGAGCATTTCATAA
	IZW607_10	CGCCAACATTATTATAATAAACATCTTCACAACAACCCTATTCCTAGGAGCATTTCATAA
	Zoo_France_JN632591	CGCCAACATTATTATAATAAACATCTTCACAACAACCCTATTCCTAGGAGCATTTCATAA
	ZMBMAM8839_Tripoli	CGCCAACATTATTATAATAAACATCTTCACAACAACCCTATTCCTAGGAGCATTTCATAA
	ZMBMAM8840_Tripoli	CGCCAACATTATTATAATAAACATCTTCACAACAACCCTATTCCTAGGAGCATTTCATAA
	ZMBMAM7424_Tunis_Gabes	CGCCAACATTATTATAATAAACATCTTCACAACAACCCTATTCCTAGGAGCATTTCATAA
	ZMBMAM35370_Dakhla	CGCCAACATTATTATAATAAACATCTTCACAACAACCCTATTCCTAGGAGCATTTCATAA

	ZMBMAM2166_Sennar	CCCATACATACCAGAACTTTACACAATCAACTTTACCATTAAATCATTACTACTCACAAT
	ZMBMAM2167_Sennar	CCCATACATACCAGAACTTTACACAATCAACTTTACCATTAAATCATTACTACTCACAAT
	ZMBMAM2165_Sennar	CCCATACATACCAGAACTTTACACAATCAACTTTACCATTAAATCATTACTACTCACAAT
	ZMBMAM8836_Tunis	CCCATACATACCAGAACTTTACACAATCAACTTTACCATTAAATCATTACTACTCACAAT
	ZMBMAM8838_Tripoli	CCCATACATACCAGAACTTTACACAATCAACTTTACCATTAAATCATTACTACTCACAAT
	ZMBMAM8837_Tripoli	CCCATACATACCAGAACTTTACACAATCAACTTTACCATTAAATCATTACTACTCACAAT
	IZW607_10	CCCATACATACCAGAACTTTACACAATCAACTTTACCATTAAATCATTACTACTCACAAT
	Zoo_France_JN632591	CCCATACATACCAGAACTTTACACAATCAACTTTACCATTAAATCATTACTACTCACAAT
	ZMBMAM8839_Tripoli	CCCATACATACCAGAACTTTACACAATCAACTTTACCATTAAATCATTACTACTCACAAT
	ZMBMAM8840_Tripoli	CCCATACATACCAGAACTTTACACAATCAACTTTACCATTAAATCATTACTACTCACAAT
	ZMBMAM7424_Tunis_Gabes	CCCATACATACCAGAACTTTACACAATCAACTTTACCATTAAATCATTGCTACTCACAAT
	ZMBMAM35370_Dakhla	CCCATACATACCAGAACTTTACACAATCAACTTTACCATTAAATCATTGCTACTCACAAT

	ZMBMAM2166_Sennar	CACTTTCCTATGAATTCGAGCATCCTACCCACGATTCCGTTACGACCAACTAATACACTT
	ZMBMAM2167_Sennar	CACTTTCCTATGAATTCGAGCATCCTACCCACGATTCCGTTACGACCAACTAATACACTT
	ZMBMAM2165_Sennar	CACTTTCCTATGAATTCGAGCATCCTACCCACGATTCCGTTACGACCAACTAATACACTT
	ZMBMAM8836_Tunis	CACTTTCCTATGAATTCGAGCATCCTACCCACGATTCCGTTACGACCAACTAATACACTT
	ZMBMAM8838_Tripoli	CACTTTCCTATGAATTCGAGCATCCTACCCACGATTCCGTTACGACCAACTAATACACTT
	ZMBMAM8837_Tripoli	CACTTTCCTATGAATTCGAGCATCCTACCCACGATTCCGTTACGACCAACTAATACACTT
	IZW607_10	CACTTTCCTATGAATTCGAGCATCCTACCCACGATTCCGTTACGACCAACTAATACACTT
	Zoo_France_JN632591	CACTTTCCTATGAATTCGAGCATCCTACCCACGATTCCGTTACGACCAACTAATACACTT
	ZMBMAM8839_Tripoli	CACTTTCCTATGAATTCGAGCATCCTACCCACGATTCCGTTACGACCAACTAATACACTT
	ZMBMAM8840_Tripoli	CACTTTCCTATGAATTCGAGCATCCTACCCACGATTCCGTTACGACCAACTAATACACTT
	ZMBMAM7424_Tunis_Gabes	CACTTTCCTATGAATTCGAGCATCCTACCCACGATTCCGTTACGACCAACTAATACACTT
	ZMBMAM35370_Dakhla	CACTTTCCTATGAATTCGAGCATCCTACCCACGATTCCGTTACGACCAACTAATACACTT

	ZMBMAM2166_Sennar	ACTATGAAAAAATTTCCTGCCCCTAACACTGGCCCTATGTATATGACATGTATCCATACC
	ZMBMAM2167_Sennar	ACTATGAAAAAATTTCCTGCCCCTAACACTGGCCCTATGTATATGACATGTATCCATACC
	ZMBMAM2165_Sennar	ACTATGAAAAAATTTCCTGCCCCTAACACTGGCCCTATGTATATGACATGTATCCATACC
	ZMBMAM8836_Tunis	ACTATGAAAAAATTTCCTGCCCCTAACACTGGCCCTATGTATATGACATGTATCCATACC
	ZMBMAM8838_Tripoli	ACTATGAAAAAATTTCCTGCCCCTAACACTGGCCCTATGTATATGACATGTATCCATACC
	ZMBMAM8837_Tripoli	ACTATGAAAAAATTTCCTGCCCCTAACACTGGCCCTATGTATATGACATGTATCCATACC
	IZW607_10	ACTATGAAAAAATTTCCTGCCCCTAACACTGGCCCTATGTATATGACATGTATCCATACC
	Zoo_France_JN632591	ACTATGAAAAAATTTCCTGCCCCTAACACTGGCCCTATGTATATGACATGTATCCATACC
	ZMBMAM8839_Tripoli	ACTATGAAAAAATTTCCTGCCCCTAACACTGGCCCTATGTATATGACATGTATCCATACC
	ZMBMAM8840_Tripoli	ACTATGAAAAAATTTCCTGCCCCTAACACTGGCCCTATGTATATGACATGTATCCATACC
	ZMBMAM7424_Tunis_Gabes	ACTATGAAAAAATTTCCTGCCCCTAACACTGGCCCTATGTATATGACATGTATCCATACC
	ZMBMAM35370_Dakhla	ACTATGAAAAAATTTCCTGCCCCTAACACTGGCCCTATGTATATGACATGTATCCATACC

	ZMBMAM2166_Sennar	CATTCTCCTATCAAGCATCCCCCCACAAACATAAGAAATATGTCTGATAAAAGAGTTACT
	ZMBMAM2167_Sennar	CATTCTCCTATCAAGCATCCCCCCACAAACATAAGAAATATGTCTGATAAAAGAGTTACT
	ZMBMAM2165_Sennar	CATTCTCCTATCAAGCATCCCCCCACAAACATAAGAAATATGTCTGATAAAAGAGTTACT
	ZMBMAM8836_Tunis	CATTCTCCTATCAAGCATCCCCCCACAAACATAAGAAATATGTCTGATAAAAGAGTTACT
	ZMBMAM8838_Tripoli	CATTCTCCTATCAAGCATCCCCCCACAAACATAAGAAATATGTCTGATAAAAGAGTTACT
	ZMBMAM8837_Tripoli	CATTCTCCTATCAAGCATCCCCCCACAAACATAAGAAATATGTCTGATAAAAGAGTTACT
	IZW607_10	CATTCTCCTATCAAGCATCCCCCCACAAACATAAGAAATATGTCTGATAAAAGAGTTACT
	Zoo_France_JN632591	CATTCTCCTATCAAGCATCCCCCCACAAACATAAGAAATATGTCTGATAAAAGAGTTACT
	ZMBMAM8839_Tripoli	CATTCTCCTATCAAGCATCCCCCCACAAACATAAGAAATATGTCTGATAAAAGAGTTACT
	ZMBMAM8840_Tripoli	CATTCTCCTATCAAGCATCCCCCCACAAACATAAGAAATATGTCTGATAAAAGAGTTACT
	ZMBMAM7424_Tunis_Gabes	CATTCTCCTATCAAGCATCCCCCCACAAACATAAGAAATATGTCTGATAAAAGAGTTACT
	ZMBMAM35370_Dakhla	CATTCTCCTATCAAGCATCCCCCCACAAACATAAGAAATATGTCTGATAAAAGAGTTACT

	ZMBMAM2166_Sennar	TTGATAGAGTAAATAATAGAGGTTTAAGCCCTCTTATTTCTAGAACTATAGGAATCGAAC
	ZMBMAM2167_Sennar	TTGATAGAGTAAATAATAGAGGTTTAAGCCCTCTTATTTCTAGAACTATAGGAATCGAAC
	ZMBMAM2165_Sennar	TTGATAGAGTAAATAATAGAGGTTTAAGCCCTCTTATTTCTAGAACTATAGGAATCGAAC
	ZMBMAM8836_Tunis	TTGATAGAGTAAATAATAGAGGTTTAAGCCCTCTTATTTCTAGAACTATAGGAATCGAAC
	ZMBMAM8838_Tripoli	TTGATAGAGTAAATAATAGAGGTTTAAGCCCTCTTATTTCTAGAACTATAGGAATCGAAC
	ZMBMAM8837_Tripoli	TTGATAGAGTAAATAATAGAGGTTTAAGCCCTCTTATTTCTAGAACTATAGGAATCGAAC
	IZW607_10	TTGATAGAGTAAATAATAGAGGTTTAAGCCCTCTTATTTCTAGAACTATAGGAATCGAAC
	Zoo_France_JN632591	TTGATAGAGTAAATAATAGAGGTTTAAGCCCTCTTATTTCTAGAACTATAGGAATCGAAC
	ZMBMAM8839_Tripoli	TTGATAGAGTAAATAATAGAGGTTTAAGCCCTCTTATTTCTAGAACTATAGGAATCGAAC
	ZMBMAM8840_Tripoli	TTGATAGAGTAAATAATAGAGGTTTAAGCCCTCTTATTTCTAGAACTATAGGAATCGAAC
	ZMBMAM7424_Tunis_Gabes	TTGATAGAGTAAATAATAGAGGTTTAAGCCCTCTTATTTCTAGAACTATAGGAATCGAAC
	ZMBMAM35370_Dakhla	TTGATAGAGTAAATAATAGAGGTTTAAGCCCTCTTATTTCTAGAACTATAGGAATCGAAC

	ZMBMAM2166_Sennar	CTACTCCTAAGAACCCAAAACTCTTTGTGCTCCCAATTACACCAAATTCTAACAGTAAGG
	ZMBMAM2167_Sennar	CTACTCCTAAGAACCCAAAACTCTTTGTGCTCCCAATTACACCAAATTCTAACAGTAAGG
	ZMBMAM2165_Sennar	CTACTCCTAAGAACCCAAAACTCTTTGTGCTCCCAATTACACCAAATTCTAACAGTAAGG
	ZMBMAM8836_Tunis	CTACTCCTAAGAACCCAAAACTCTTTGTGCTCCCAATTACACCAAATTCTAACAGTAAGG
	ZMBMAM8838_Tripoli	CTACTCCTAAGAACCCAAAACTCTTTGTGCTCCCAATTACACCAAATTCTAACAGTAAGG
	ZMBMAM8837_Tripoli	CTACTCCTAAGAACCCAAAACTCTTTGTGCTCCCAATTACACCAAATTCTAACAGTAAGG
	IZW607_10	CTACTCCTAAGAACCCAAAACTCTTTGTGCTCCCAATTACACCAAATTCTAACAGTAAGG
	Zoo_France_JN632591	CTACTCCTAAGAACCCAAAACTCTTTGTGCTCCCAATTACACCAAATTCTAACAGTAAGG
	ZMBMAM8839_Tripoli	CTACTCCTAAGAACCCAAAACTCTTTGTGCTCCCAATTACACCAAATTCTAACAGTAAGG
	ZMBMAM8840_Tripoli	CTACTCCTAAGAACCCAAAACTCTTTGTGCTCCCAATTACACCAAATTCTAACAGTAAGG
	ZMBMAM7424_Tunis_Gabes	CTACTCCTAAGAACCCAAAACTCTTTGTGCTCCCAATTACACCAAATTCTAACAGTAAGG
	ZMBMAM35370_Dakhla	CTACTCCTAAGAACCCAAAACTCTTTGTGCTCCCAATTACACCAAATTCTAACAGTAAGG

	ZMBMAM2166_Sennar	TCAGCTAATTAAGCTATCGGGCCCATACCCCGAAAATGTTGGTTCATATCCTTCCCGTAC
	ZMBMAM2167_Sennar	TCAGCTAATTAAGCTATCGGGCCCATACCCCGAAAATGTTGGTTCATATCCTTCCCGTAC
	ZMBMAM2165_Sennar	TCAGCTAATTAAGCTATCGGGCCCATACCCCGAAAATGTTGGTTCATATCCTTCCCGTAC
	ZMBMAM8836_Tunis	TCAGCTAATTAAGCTATCGGGCCCATACCCCGAAAATGTTGGTTCATATCCTTCCCGTAC
	ZMBMAM8838_Tripoli	TCAGCTAATTAAGCTATCGGGCCCATACCCCGAAAATGTTGGTTCATATCCTTCCCGTAC
	ZMBMAM8837_Tripoli	TCAGCTAATTAAGCTATCGGGCCCATACCCCGAAAATGTTGGTTCATATCCTTCCCGTAC
	IZW607_10	TCAGCTAATTAAGCTATCGGGCCCATACCCCGAAAATGTTGGTTCATATCCTTCCCGTAC
	Zoo_France_JN632591	TCAGCTAATTAAGCTATCGGGCCCATACCCCGAAAATGTTGGTTCATATCCTTCCCGTAC
	ZMBMAM8839_Tripoli	TCAGCTAATTAAGCTATCGGGCCCATACCCCGAAAATGTTGGTTCATATCCTTCCCGTAC
	ZMBMAM8840_Tripoli	TCAGCTAATTAAGCTATCGGGCCCATACCCCGAAAATGTTGGTTCATATCCTTCCCGTAC
	ZMBMAM7424_Tunis_Gabes	TCAGCTAATTAAGCTATCGGGCCCATACCCCGAAAATGTTGGTTCATATCCTTCCCGTAC
	ZMBMAM35370_Dakhla	TCAGCTAATTAAGCTATCGGGCCCATACCCCGAAAATGTTGGTTCATATCCTTCCCGTAC

	ZMBMAM2166_Sennar	TAATAAACCCAATTATCTTTATTATTATCCTAATAACCATTATATTCGGAACCATTATCG
	ZMBMAM2167_Sennar	TAATAAACCCAATTATCTTTATTATTATCCTAATAACCATTATATTCGGAACCATTATCG
	ZMBMAM2165_Sennar	TAATAAACCCAATTATCTTTATTATTATCCTAATAACCATTATATTCGGAACCATTATCG
	ZMBMAM8836_Tunis	TAATAAACCCAATTATCTTTATTATTATCCTAATAACCATTATATTCGGAACCATTATCG
	ZMBMAM8838_Tripoli	TAATAAACCCAATTATCTTTATTATTATCCTAATAACCATTATATTCGGAACCATTATCG
	ZMBMAM8837_Tripoli	TAATAAACCCAATTATCTTTATTATTATCCTAATAACCATTATATTCGGAACCATTATCG
	IZW607_10	TAATAAACCCAATTATCTTTATTATTATCCTAATAACCATTATATTCGGAACCATTATCG
	Zoo_France_JN632591	TAATAAACCCAATTATCTTTATTATTATCCTAATAACCATTATATTCGGAACCATTATCG
	ZMBMAM8839_Tripoli	TAATAAACCCAATTATCTTTATTATTATCCTAATAACCATTATATTCGGAACCATTATCG
	ZMBMAM8840_Tripoli	TAATAAACCCAATTATCTTTATTATTATCCTAATAACCATTATATTCGGAACCATTATCG
	ZMBMAM7424_Tunis_Gabes	TAATAAACCCAATTATCTTTATTATTATCCTAATAACCATTATATTCGGAACCATTATCG
	ZMBMAM35370_Dakhla	TAATAAACCCAATTATCTTTATTATTATCCTAATAACCATTATATTCGGAACCATTATCG

	ZMBMAM2166_Sennar	TCATAATTAGCTCACACTGATTACTTATCTGAATTGGATTCGAAATAAATATACTCGCTA
	ZMBMAM2167_Sennar	TCATAATTAGCTCACACTGATTACTTATCTGAATTGGATTCGAAATAAATATACTCGCTA
	ZMBMAM2165_Sennar	TCATAATTAGCTCACACTGATTACTTATCTGAATTGGATTCGAAATAAATATACTCGCTA
	ZMBMAM8836_Tunis	TCATAATTAGCTCACACTGATTACTTATCTGAATTGGATTCGAAATAAATATACTCGCTA
	ZMBMAM8838_Tripoli	TCATAATTAGCTCACACTGATTACTTATCTGAATTGGATTCGAAATAAATATACTCGCTA
	ZMBMAM8837_Tripoli	TCATAATTAGCTCACACTGATTACTTATCTGAATTGGATTCGAAATAAATATACTCGCTA
	IZW607_10	TCATAATTAGCTCACACTGATTACTTATCTGAATTGGATTCGAAATAAATATACTCGCTA
	Zoo_France_JN632591	TCATAATTAGCTCACACTGATTACTTATCTGAATTGGATTCGAAATAAATATACTCGCTA
	ZMBMAM8839_Tripoli	TCATAATTAGCTCACACTGATTACTTATCTGAATTGGATTCGAAATAAATATACTCGCTA
	ZMBMAM8840_Tripoli	TCATAATTAGCTCACACTGATTACTTATCTGAATTGGATTCGAAATAAATATACTCGCTA
	ZMBMAM7424_Tunis_Gabes	TCATAATTAGCTCACACTGATTACTTATCTGAATTGGATTCGAAATAAATATACTCGCTA
	ZMBMAM35370_Dakhla	TCATAATTAGCTCACACTGATTACTTATCTGAATTGGATTCGAAATAAATATACTCGCTA

	ZMBMAM2166_Sennar	TTATCCCCATCATAATAAAAAAACATAACCCACGAGCTACAGAAGCATCAACCAAATATT
	ZMBMAM2167_Sennar	TTATCCCCATCATAATAAAAAAACATAACCCACGAGCTACAGAAGCATCAACCAAATATT
	ZMBMAM2165_Sennar	TTATCCCCATCATAATAAAAAAACATAACCCACGAGCTACAGAAGCATCAACCAAATATT
	ZMBMAM8836_Tunis	TTATCCCCATCATAATAAAAAAACATAACCCACGAGCTACAGAAGCATCAACCAAATATT
	ZMBMAM8838_Tripoli	TTATCCCCATCATAATAAAAAAACATAACCCACGAGCTACAGAAGCATCAACCAAATATT
	ZMBMAM8837_Tripoli	TTATCCCCATCATAATAAAAAAACATAACCCACGAGCTACAGAAGCATCAACCAAATATT
	IZW607_10	TTATCCCCATCATAATAAAAAAACATAACCCACGAGCTACAGAAGCATCAACCAAATATT
	Zoo_France_JN632591	TTATCCCCATCATAATAAAAAAACATAACCCACGAGCTACAGAAGCATCAACCAAATATT
	ZMBMAM8839_Tripoli	TTATCCCCATCATAATAAAAAAACATAACCCACGAGCTACAGAAGCATCAACCAAATATT
	ZMBMAM8840_Tripoli	TTATCCCCATCATAATAAAAAAACATAACCCACGAGCTACAGAAGCATCAACCAAATATT
	ZMBMAM7424_Tunis_Gabes	TTATCCCCATCATAATAAAAAAACATAACCCACGAGCTACAGAAGCATCAACCAAATATT
	ZMBMAM35370_Dakhla	TTATCCCCATCATAATAAAAAAACATAACCCACGAGCTACAGAAGCATCAACCAAATATT

	ZMBMAM2166_Sennar	TCCTAACCCAATCTACGGCCTCAATACTACTGATAATAGCCGTCATTATTAACTTAATAT
	ZMBMAM2167_Sennar	TCCTAACCCAATCTACGGCCTCAATACTACTGATAATAGCCGTCATTATTAACTTAATAT
	ZMBMAM2165_Sennar	TCCTAACCCAATCTACGGCCTCAATACTACTGATAATAGCCGTCATTATTAACTTAATAT
	ZMBMAM8836_Tunis	TCCTAACCCAATCTACGGCCTCAATACTACTGATAATAGCCGTCATTATTAACTTAATAT
	ZMBMAM8838_Tripoli	TCCTAACCCAATCTACGGCCTCAATACTACTGATAATAGCCGTCATTATTAACTTAATAT
	ZMBMAM8837_Tripoli	TCCTAACCCAATCTACGGCCTCAATACTACTGATAATAGCCGTCATTATTAACTTAATAT
	IZW607_10	TCCTAACCCAATCTACGGCCTCAATACTACTGATAATAGCCGTCATTATTAACTTAATAT
	Zoo_France_JN632591	TCCTAACCCAATCTACGGCCTCAATACTACTGATAATAGCCGTCATTATTAACTTAATAT
	ZMBMAM8839_Tripoli	TCCTAACCCAATCTACGGCCTCAATACTACTGATAATAGCCGTCATTATTAACTTAATAT
	ZMBMAM8840_Tripoli	TCCTAACCCAATCTACGGCCTCAATACTACTGATAATAGCCGTCATTATTAACTTAATAT
	ZMBMAM7424_Tunis_Gabes	TCCTAACCCAATCTACGGCCTCAATACTACTGATAATAGCCGTCATTATTAACTTAATAT
	ZMBMAM35370_Dakhla	TCCTAACCCAATCTACGGCCTCAATACTACTGATAATAGCCGTCATTATTAACTTAATAT

	ZMBMAM2166_Sennar	TCTCAGGACAATGAACCGTAATAAAATTATTCAATTCAACAGCCTCTATGCTTATAACAA
	ZMBMAM2167_Sennar	TCTCAGGACAATGAACCGTAATAAAATTATTCAATTCAACAGCCTCTATGCTTATAACAA
	ZMBMAM2165_Sennar	TCTCAGGACAATGAACCGTAATAAAATTATTCAATTCAACAGCCTCTATGCTTATAACAA
	ZMBMAM8836_Tunis	TCTCAGGACAATGAACCGTAATAAAATTATTCAATTCAACAGCCTCTATGCTTATAACAA
	ZMBMAM8838_Tripoli	TCTCAGGACAATGAACCGTAATAAAATTATTCAATTCAACAGCCTCTATGCTTATAACAA
	ZMBMAM8837_Tripoli	TCTCAGGACAATGAACCGTAATAAAATTATTCAATTCAACAGCCTCTATGCTTATAACAA
	IZW607_10	TCTCAGGACAATGAACCGTAATAAAATTATTCAATTCAACAGCCTCTATGCTTATAACAA
	Zoo_France_JN632591	TCTCAGGACAATGAACCGTAATAAAATTATTCAATTCAACAGCCTCTATGCTTATAACAA
	ZMBMAM8839_Tripoli	TCTCAGGACAATGAACCGTAATAAAATTATTCAATTCAACAGCCTCTATGCTTATAACAA
	ZMBMAM8840_Tripoli	TCTCAGGACAATGAACCGTAATAAAATTATTCAATTCAACAGCCTCTATGCTTATAACAA
	ZMBMAM7424_Tunis_Gabes	TCTCAGGACAATGAACCGTAATAAAATTATTCAATTCAACAGCCTCTATGCTTATAACAA
	ZMBMAM35370_Dakhla	TCTCAGGACAATGAACCGTAATAAAATTATTCAATTCAACAGCCTCTATGCTTATAACAA

	ZMBMAM2166_Sennar	TAGCCCTTGCCATAAAATTAGGAATAGCCCCTTTCCATTTCTGAGTCCCAGAAGTAACAC
	ZMBMAM2167_Sennar	TAGCCCTTGCCATAAAATTAGGAATAGCCCCTTTCCATTTCTGAGTCCCAGAAGTAACAC
	ZMBMAM2165_Sennar	TAGCCCTTGCCATAAAATTAGGAATAGCCCCTTTCCATTTCTGAGTCCCAGAAGTAACAC
	ZMBMAM8836_Tunis	TAGCCCTTGCCATAAAATTAGGAATAGCCCCTTTCCATTTCTGAGTCCCAGAAGTAACAC
	ZMBMAM8838_Tripoli	TAGCCCTTGCCATAAAATTAGGAATAGCCCCTTTCCATTTCTGAGTCCCAGAAGTAACAC
	ZMBMAM8837_Tripoli	TAGCCCTTGCCATAAAATTAGGAATAGCCCCTTTCCATTTCTGAGTCCCAGAAGTAACAC
	IZW607_10	TAGCCCTTGCCATAAAATTAGGAATAGCCCCTTTCCATTTCTGAGTCCCAGAAGTAACAC
	Zoo_France_JN632591	TAGCCCTTGCCATAAAATTAGGAATAGCCCCTTTCCATTTCTGAGTCCCAGAAGTAACAC
	ZMBMAM8839_Tripoli	TAGCCCTTGCCATAAAATTAGGAATAGCCCCTTTCCATTTCTGAGTCCCAGAAGTAACAC
	ZMBMAM8840_Tripoli	TAGCCCTTGCCATAAAATTAGGAATAGCCCCTTTCCATTTCTGAGTCCCAGAAGTAACAC
	ZMBMAM7424_Tunis_Gabes	TAGCCCTTGCCATAAAATTAGGAATAGCCCCTTTCCATTTCTGAGTCCCAGAAGTAACAC
	ZMBMAM35370_Dakhla	TAGCCCTTGCCATAAAATTAGGAATAGCCCCTTTCCATTTCTGAGTCCCAGAAGTAACAC

	ZMBMAM2166_Sennar	AAGGCATTTCTCTATCCTCAGGCCTAATTCTACTCACATGACAAAAACTAGCACCCATAT
	ZMBMAM2167_Sennar	AAGGCATTTCTCTATCCTCAGGCCTAATTCTACTCACATGACAAAAACTAGCACCCATAT
	ZMBMAM2165_Sennar	AAGGCATTTCTCTATCCTCAGGCCTAATTCTACTCACATGACAAAAACTAGCACCCATAT
	ZMBMAM8836_Tunis	AAGGCATTTCTCTATCCTCAGGCCTAATTCTACTCACATGACAAAAACTAGCACCCATAT
	ZMBMAM8838_Tripoli	AAGGCATTTCTCTATCCTCAGGCCTAATTCTACTCACATGACAAAAACTAGCACCCATAT
	ZMBMAM8837_Tripoli	AAGGCATTTCTCTATCCTCAGGCCTAATTCTACTCACATGACAAAAACTAGCACCCATAT
	IZW607_10	AAGGCATTTCTCTATCCTCAGGCCTAATTCTACTCACATGACAAAAACTAGCACCCATAT
	Zoo_France_JN632591	AAGGCATTTCTCTATCCTCAGGCCTAATTCTACTCACATGACAAAAACTAGCACCCATAT
	ZMBMAM8839_Tripoli	AAGGCATTTCTCTATCCTCAGGCCTAATTCTACTCACATGACAAAAACTAGCACCCATAT
	ZMBMAM8840_Tripoli	AAGGCATTTCTCTATCCTCAGGCCTAATTCTACTCACATGACAAAAACTAGCACCCATAT
	ZMBMAM7424_Tunis_Gabes	AAGGCATTTCTCTATCCTCAGGCCTAATTCTACTCACATGACAAAAACTAGCACCCATAT
	ZMBMAM35370_Dakhla	AAGGCATTTCTCTATCCTCAGGCCTAATTCTACTCACATGACAAAAACTAGCACCCATAT

	ZMBMAM2166_Sennar	CAGTACTCTACCAAATTTCCCCATCCATTAACTTAAACTTAATTATAACCCTATCAGTCC
	ZMBMAM2167_Sennar	CAGTACTCTACCAAATTTCCCCATCCATTAACTTAAACTTAATTATAACCCTATCAGTCC
	ZMBMAM2165_Sennar	CAGTACTCTACCAAATTTCCCCATCCATTAACTTAAACTTAATTATAACCCTATCAGTCC
	ZMBMAM8836_Tunis	CAGTACTCTACCAAATTTCCCCATCCATTAACTTAAACTTAATTATAACCCTATCAGTCC
	ZMBMAM8838_Tripoli	CAGTACTCTACCAAATTTCCCCATCCATTAACTTAAACTTAATTATAACCCTATCAGTCC
	ZMBMAM8837_Tripoli	CAGTACTCTACCAAATTTCCCCATCCATTAACTTAAACTTAATTATAACCCTATCAGTCC
	IZW607_10	CAGTACTCTACCAAATTTCCCCATCCATTAACTTAAACTTAATTATAACCCTATCAGTCC
	Zoo_France_JN632591	CAGTACTCTACCAAATTTCCCCATCCATTAACTTAAACTTAATTATAACCCTATCAGTCC
	ZMBMAM8839_Tripoli	CAGTACTCTACCAAATTTCCCCATCCATTAACTTAAACTTAATTATAACCCTATCAGTCC
	ZMBMAM8840_Tripoli	CAGTACTCTACCAAATTTCCCCATCCATTAACTTAAACTTAATTATAACCCTATCAGTCC
	ZMBMAM7424_Tunis_Gabes	CAGTACTCTACCAAATTTCCCCATCCATTAACTTAAACTTAATTATAACCCTATCAGTCC
	ZMBMAM35370_Dakhla	CAGTACTCTACCAAATTTCCCCATCCATTAACTTAAACTTAATTATAACCCTATCAGTCC

	ZMBMAM2166_Sennar	TATCAATTATAATTGGAGGCTGAGGAGGACTAAATCAAACCCAACTACGAAAAATCATAG
	ZMBMAM2167_Sennar	TATCAATTATAATTGGAGGCTGAGGAGGACTAAATCAAACCCAACTACGAAAAATCATAG
	ZMBMAM2165_Sennar	TATCAATTATAATTGGAGGCTGAGGAGGACTAAATCAAACCCAACTACGAAAAATCATAG
	ZMBMAM8836_Tunis	TATCAATTATAATTGGAGGCTGAGGAGGACTAAATCAAACCCAACTACGAAAAATCATAG
	ZMBMAM8838_Tripoli	TATCAATTATAATTGGAGGCTGAGGAGGACTAAATCAAACCCAACTACGAAAAATCATAG
	ZMBMAM8837_Tripoli	TATCAATTATAATTGGAGGCTGAGGAGGACTAAATCAAACCCAACTACGAAAAATCATAG
	IZW607_10	TATCAATTATAATTGGAGGCTGAGGAGGACTAAATCAAACCCAACTACGAAAAATCATAG
	Zoo_France_JN632591	TATCAATTATAATTGGAGGCTGAGGAGGACTAAATCAAACCCAACTACGAAAAATCATAG
	ZMBMAM8839_Tripoli	TATCAATTATAATTGGAGGCTGAGGAGGACTAAATCAAACCCAACTACGAAAAATCATAG
	ZMBMAM8840_Tripoli	TATCAATTATAATTGGAGGCTGAGGAGGACTAAATCAAACCCAACTACGAAAAATCATAG
	ZMBMAM7424_Tunis_Gabes	TATCAATTATAATTGGAGGCTGAGGAGGACTAAATCAAACCCAACTACGAAAAATCATAG
	ZMBMAM35370_Dakhla	TATCAATTATAATTGGAGGCTGAGGAGGACTAAATCAAACCCAACTACGAAAAATCATAG

	ZMBMAM2166_Sennar	CCTACTCCTCAATCGCCCACATAGGCTGAATAACAGCGGTCTTACTATACAACCCTACCA
	ZMBMAM2167_Sennar	CCTACTCCTCAATCGCCCACATAGGCTGAATAACAGCGGTCTTACTATACAACCCTACCA
	ZMBMAM2165_Sennar	CCTACTCCTCAATCGCCCACATAGGCTGAATAACAGCGGTCTTACTATACAACCCTACCA
	ZMBMAM8836_Tunis	CCTACTCCTCAATCGCCCACATAGGCTGAATAACAGCGGTCTTACTATACAACCCTACCA
	ZMBMAM8838_Tripoli	CCTACTCCTCAATCGCCCACATAGGCTGAATAACAGCGGTCTTACTATACAACCCTACCA
	ZMBMAM8837_Tripoli	CCTACTCCTCAATCGCCCACATAGGCTGAATAACAGCGGTCTTACTATACAACCCTACCA
	IZW607_10	CCTACTCCTCAATCGCCCACATAGGCTGAATAACAGCGGTCTTACTATACAACCCTACCA
	Zoo_France_JN632591	CCTACTCCTCAATCGCCCACATAGGCTGAATAACAGCGGTCTTACTATACAACCCTACCA
	ZMBMAM8839_Tripoli	CCTACTCCTCAATCGCCCACATAGGCTGAATAACAGCGGTCTTACTATACAACCCTACCA
	ZMBMAM8840_Tripoli	CCTACTCCTCAATCGCCCACATAGGCTGAATAACAGCGGTCTTACTATACAACCCTACCA
	ZMBMAM7424_Tunis_Gabes	CCTACTCCTCAATCGCCCACATAGGCTGAATAACAGCGGTCTTACTATACAACCCTACCA
	ZMBMAM35370_Dakhla	CCTACTCCTCAATCGCCCACATAGGCTGAATAACAGCGGTCTTACTATACAACCCTACCA

	ZMBMAM2166_Sennar	TAATATTACTAAATTTAATCATCTACATTATTATAACCTCCACTATATTCTCTTTATTTA
	ZMBMAM2167_Sennar	TAATATTACTAAATTTAATCATCTACATTATTATAACCTCCACTATATTCTCTTTATTTA
	ZMBMAM2165_Sennar	TAATATTACTAAATTTAATCATCTACATTATTATAACCTCCACTATATTCTCTTTATTTA
	ZMBMAM8836_Tunis	TAATATTACTAAATTTAATCATCTACATTATTATAACCTCCACTATATTCTCTTTATTTA
	ZMBMAM8838_Tripoli	TAATATTACTAAATTTAATCATCTACATTATTATAACCTCCACTATATTCTCTTTATTTA
	ZMBMAM8837_Tripoli	TAATATTACTAAATTTAATCATCTACATTATTATAACCTCCACTATATTCTCTTTATTTA
	IZW607_10	TAATATTACTAAATTTAATCATCTACATTATTATAACCTCCACTATATTCTCTTTATTTA
	Zoo_France_JN632591	TAATATTACTAAATTTAATCATCTACATTATTATAACCTCCACTATATTCTCTTTATTTA
	ZMBMAM8839_Tripoli	TAATATTACTAAATTTAATCATCTACATTATTATAACCTCCACTATATTCTCTTTATTTA
	ZMBMAM8840_Tripoli	TAATATTACTAAATTTAATCATCTACATTATTATAACCTCCACTATATTCTCTTTATTTA
	ZMBMAM7424_Tunis_Gabes	TAATATTACTAAATTTAATCATCTACATTATTATAACCTCCACTATATTCTCTTTATTTA
	ZMBMAM35370_Dakhla	TAATATTACTAAATTTAATCATCTACATTATTATAACCTCCACTATATTCTCTTTATTTA

	ZMBMAM2166_Sennar	TAGCCAACTCAACCACAACCACTTTATCACTAGCCCACACATGAAACAAAGCACCTATTA
	ZMBMAM2167_Sennar	TAGCCAACTCAACCACAACCACTTTATCACTAGCCCACACATGAAACAAAGCACCTATTA
	ZMBMAM2165_Sennar	TAGCCAACTCAACCACAACCACTTTATCACTAGCCCACACATGAAACAAAGCACCTATTA
	ZMBMAM8836_Tunis	TAGCCAACTCAACCACAACCACTTTATCACTAGCCCACACATGAAACAAAGCACCTATTA
	ZMBMAM8838_Tripoli	TAGCCAACTCAACCACAACCACTTTATCACTAGCCCACACATGAAACAAAGCACCTATTA
	ZMBMAM8837_Tripoli	TAGCCAACTCAACCACAACCACTTTATCACTAGCCCACACATGAAACAAAGCACCTATTA
	IZW607_10	TAGCCAACTCAACCACAACCACTTTATCACTAGCCCACACATGAAACAAAGCACCTATTA
	Zoo_France_JN632591	TAGCCAACTCAACCACAACCACTTTATCACTAGCCCACACATGAAACAAAGCACCTATTA
	ZMBMAM8839_Tripoli	TAGCCAACTCAACCACAACCACTTTATCACTAGCCCACACATGAAACAAAGCACCTATTA
	ZMBMAM8840_Tripoli	TAGCCAACTCAACCACAACCACTTTATCACTAGCCCACACATGAAACAAAGCACCTATTA
	ZMBMAM7424_Tunis_Gabes	TAGCCAACTCAACCACAACCACTTTATCACTAGCCCACACATGAAACAAAGCACCTATTA
	ZMBMAM35370_Dakhla	TAGCCAACTCAACCACAACCACTTTATCACTAGCCCACACATGAAACAAAGCACCTATTA

	ZMBMAM2166_Sennar	TAACAGCTTTAGCCCTCATCACCCTCCTATCAATAGGAGGACTCCCCCCACTATCAGGGT
	ZMBMAM2167_Sennar	TAACAGCTTTAGCCCTCATCACCCTCCTATCAATAGGAGGACTCCCCCCACTATCAGGGT
	ZMBMAM2165_Sennar	TAACAGCTTTAGCCCTCATCACCCTCCTATCAATAGGAGGACTCCCCCCACTATCAGGGT
	ZMBMAM8836_Tunis	TAACAGCTTTAGCCCTCATCACCCTCCTATCAATAGGAGGACTCCCCCCACTATCAGGGT
	ZMBMAM8838_Tripoli	TAACAGCTTTAGCCCTCATCACCCTCCTATCAATAGGAGGACTCCCCCCACTATCAGGGT
	ZMBMAM8837_Tripoli	TAACAGCTTTAGCCCTCATCACCCTCCTATCAATAGGAGGACTCCCCCCACTATCAGGGT
	IZW607_10	TAACAGCTTTAGCCCTCATCACCCTCCTATCAATAGGAGGACTCCCCCCACTATCAGGGT
	Zoo_France_JN632591	TAACAGCTTTAGCCCTCATCACCCTCCTATCAATAGGAGGACTCCCCCCACTATCAGGGT
	ZMBMAM8839_Tripoli	TAACAGCTTTAGCCCTCATCACCCTCCTATCAATAGGAGGACTCCCCCCACTATCAGGGT
	ZMBMAM8840_Tripoli	TAACAGCTTTAGCCCTCATCACCCTCCTATCAATAGGAGGACTCCCCCCACTATCAGGGT
	ZMBMAM7424_Tunis_Gabes	TAACAGCTTTAGCCCTCATCACCCTCCTATCAATAGGAGGACTCCCCCCACTATCAGGGT
	ZMBMAM35370_Dakhla	TAACAGCTTTAGCCCTCATCACCCTCCTATCAATAGGAGGACTCCCCCCACTATCAGGGT

	ZMBMAM2166_Sennar	TTATACCAAAATGAATAATCATCCAAGAATTAACAAAAAATAACAGTATTATCCTACCAA
	ZMBMAM2167_Sennar	TTATACCAAAATGAATAATCATCCAAGAATTAACAAAAAATAACAGTATTATCCTACCAA
	ZMBMAM2165_Sennar	TTATACCAAAATGAATAATCATCCAAGAATTAACAAAAAATAACAGTATTATCCTACCAA
	ZMBMAM8836_Tunis	TTATACCAAAATGAATAATCATCCAAGAATTAACAAAAAATAACAGTATTATCCTACCAA
	ZMBMAM8838_Tripoli	TTATACCAAAATGAATAATCATCCAAGAATTAACAAAAAATAACAGTATTATCCTACCAA
	ZMBMAM8837_Tripoli	TTATACCAAAATGAATAATCATCCAAGAATTAACAAAAAATAACAGTATTATCCTACCAA
	IZW607_10	TTATACCAAAATGAATAATCATCCAAGAATTAACAAAAAATAACAGTATTATCCTACCAA
	Zoo_France_JN632591	TTATACCAAAATGAATAATCATCCAAGAATTAACAAAAAATAACAGTATTATCCTACCAA
	ZMBMAM8839_Tripoli	TTATACCAAAATGAATAATCATCCAAGAATTAACAAAAAATAACAGTATTATCCTACCAA
	ZMBMAM8840_Tripoli	TTATACCAAAATGAATAATCATCCAAGAATTAACAAAAAATAACAGTATTATCCTACCAA
	ZMBMAM7424_Tunis_Gabes	TTATACCAAAATGAATAATCATCCAAGAATTAACAAAAAATAACAGTATTATCCTACCAA
	ZMBMAM35370_Dakhla	TTATACCAAAATGAATAATCATCCAAGAATTAACAAAAAATAACAGTATTATCCTACCAA

	ZMBMAM2166_Sennar	CCCTCATAGCAATTACAGCACTATTAAACTTATATTTCTACATACGACTTACTTACTCTA
	ZMBMAM2167_Sennar	CCCTCATAGCAATTACAGCACTATTAAACTTATATTTCTACATACGACTTACTTACTCTA
	ZMBMAM2165_Sennar	CCCTCATAGCAATTACAGCACTATTAAACTTATATTTCTACATACGACTTACTTACTCTA
	ZMBMAM8836_Tunis	CCCTCATAGCAATTACAGCACTATTAAACTTATATTTCTACATACGACTTACTTACTCTA
	ZMBMAM8838_Tripoli	CCCTCATAGCAATTACAGCACTATTAAACTTATATTTCTACATACGACTTACTTACTCTA
	ZMBMAM8837_Tripoli	CCCTCATAGCAATTACAGCACTATTAAACTTATATTTCTACATACGACTTACTTACTCTA
	IZW607_10	CCCTCATAGCAATTACAGCACTATTAAACTTATATTTCTACATACGACTTACTTACTCTA
	Zoo_France_JN632591	CCCTCATAGCAATTACAGCACTATTAAACTTATATTTCTACATACGACTTACTTACTCTA
	ZMBMAM8839_Tripoli	CCCTCATAGCAATTACAGCACTATTAAACTTATATTTCTACATACGACTTACTTACTCTA
	ZMBMAM8840_Tripoli	CCCTCATAGCAATTACAGCACTATTAAACTTATATTTCTACATACGACTTACTTACTCTA
	ZMBMAM7424_Tunis_Gabes	CCCTCATAGCAATTACAGCACTATTAAACTTATATTTCTACATACGACTTACTTACTCTA
	ZMBMAM35370_Dakhla	CCCTCATAGCAATTACAGCACTATTAAACTTATATTTCTACATACGACTTACTTACTCTA

	ZMBMAM2166_Sennar	CCGCGCTTACAATATTTCCCTCCACAAATAACATAAAAATAAAATGACAATTCTTCACCA
	ZMBMAM2167_Sennar	CCGCGCTTACAATATTTCCCTCCACAAATAACATAAAAATAAAATGACAATTCTTCACCA
	ZMBMAM2165_Sennar	CCGCGCTTACAATATTTCCCTCCACAAATAACATAAAAATAAAATGACAATTCTTCACCA
	ZMBMAM8836_Tunis	CCGCGCTTACAATATTTCCCTCCACAAATAACATAAAAATAAAATGACAATTCTTCACCA
	ZMBMAM8838_Tripoli	CCGCGCTTACAATATTTCCCTCCACAAATAACATAAAAATAAAATGACAATTCTTCACCA
	ZMBMAM8837_Tripoli	CCGCGCTTACAATATTTCCCTCCACAAATAACATAAAAATAAAATGACAATTCTTCACCA
	IZW607_10	CCGCGCTTACAATATTTCCCTCCACAAATAACATAAAAATAAAATGACAATTCTTCACCA
	Zoo_France_JN632591	CCGCGCTTACAATATTTCCCTCCACAAATAACATAAAAATAAAATGACAATTCTTCACCA
	ZMBMAM8839_Tripoli	CCGCGCTTACAATATTTCCCTCCACAAATAACATAAAAATAAAATGACAATTCTTCACCA
	ZMBMAM8840_Tripoli	CCGCGCTTACAATATTTCCCTCCACAAATAACATAAAAATAAAATGACAATTCTTCACCA
	ZMBMAM7424_Tunis_Gabes	CCGCGCTTACAATATTTCCCTCCACAAATAACATAAAAATAAAATGACAATTCTTCACCA
	ZMBMAM35370_Dakhla	CCGCGCTTACAATATTTCCCTCCACAAATAACATAAAAATAAAATGACAATTCTTCACCA

	ZMBMAM2166_Sennar	CAAAACAAATAACCCTCCTACCAACAATAGTAATTCTATCCACTATAATATTACCACTCA
	ZMBMAM2167_Sennar	CAAAACAAATAACCCTCCTACCAACAATAGTAATTCTATCCACTATAATATTACCACTCA
	ZMBMAM2165_Sennar	CAAAACAAATAACCCTCCTACCAACAATAGTAATTCTATCCACTATAATATTACCACTCA
	ZMBMAM8836_Tunis	CAAAACAAATAACCCTCCTACCAACAATAGTAATTCTATCCACTATAATATTACCACTCA
	ZMBMAM8838_Tripoli	CAAAACAAATAACCCTCCTACCAACAATAGTAATTCTATCCACTATAATATTACCACTCA
	ZMBMAM8837_Tripoli	CAAAACAAATAACCCTCCTACCAACAATAGTAATTCTATCCACTATAATATTACCACTCA
	IZW607_10	CAAAACAAATAACCCTCCTACCAACAATAGTAATTCTATCCACTATAATATTACCACTCA
	Zoo_France_JN632591	CAAAACAAATAACCCTCCTACCAACAATAGTAATTCTATCCACTATAATATTACCACTCA
	ZMBMAM8839_Tripoli	CAAAACAAATAACCCTCCTACCAACAATAGTAATTCTATCCACTATAATATTACCACTCA
	ZMBMAM8840_Tripoli	CAAAACAAATAACCCTCCTACCAACAATAGTAATTCTATCCACTATAATATTACCACTCA
	ZMBMAM7424_Tunis_Gabes	CAAAACAAATAACCCTCCTACCAACAATAGTAATTCTATCCACTATAATATTACCACTCA
	ZMBMAM35370_Dakhla	CAAAACAAATAACCCTCCTACCAACAATAGTAATTCTATCCACTATAATATTACCACTCA

	ZMBMAM2166_Sennar	CACCAATTCTATCAACCCTAGAATAGGAGTTTAGGTTAAATAGACCAAGAGCCTTCAAAG
	ZMBMAM2167_Sennar	CACCAATTCTATCAACCCTAGAATAGGAGTTTAGGTTAAATAGACCAAGAGCCTTCAAAG
	ZMBMAM2165_Sennar	CACCAATTCTATCAACCCTAGAATAGGAGTTTAGGTTAAATAGACCAAGAGCCTTCAAAG
	ZMBMAM8836_Tunis	CACCAATTCTATCAACCCTAGAATAGGAGTTTAGGTTAAATAGACCAAGAGCCTTCAAAG
	ZMBMAM8838_Tripoli	CACCAATTCTATCAACCCTAGAATAGGAGTTTAGGTTAAATAGACCAAGAGCCTTCAAAG
	ZMBMAM8837_Tripoli	CACCAATTCTATCAACCCTAGAATAGGAGTTTAGGTTAAATAGACCAAGAGCCTTCAAAG
	IZW607_10	CACCAATTCTATCAACCCTAGAATAGGAGTTTAGGTTAAATAGACCAAGAGCCTTCAAAG
	Zoo_France_JN632591	CACCAATTCTATCAACCCTAGAATAGGAGTTTAGGTTAAATAGACCAAGAGCCTTCAAAG
	ZMBMAM8839_Tripoli	CACCAATTCTATCAACCCTAGAATAGGAGTTTAGGTTAAATAGACCAAGAGCCTTCAAAG
	ZMBMAM8840_Tripoli	CACCAATTCTATCAACCCTAGAATAGGAGTTTAGGTTAAATAGACCAAGAGCCTTCAAAG
	ZMBMAM7424_Tunis_Gabes	CACCAATTCTATCAACCCTAGAATAGGAGTTTAGGTTAAATAGACCAAGAGCCTTCAAAG
	ZMBMAM35370_Dakhla	CACCAATTCTATCAACCCTAGAATAGGAGTTTAGGTTAAATAGACCAAGAGCCTTCAAAG

	ZMBMAM2166_Sennar	CCCTAAGCAAGTATAATTTACTTAACTCCTGCTAAGGACTGCAAGACTATATCTTACATC
	ZMBMAM2167_Sennar	CCCTAAGCAAGTATAATTTACTTAACTCCTGCTAAGGACTGCAAGACTATATCTTACATC
	ZMBMAM2165_Sennar	CCCTAAGCAAGTATAATTTACTTAACTCCTGCTAAGGACTGCAAGACTATATCTTACATC
	ZMBMAM8836_Tunis	CCCTAAGCAAGTATAATTTACTTAACTCCTGCTAAGGACTGCAAGACTATATCTTACATC
	ZMBMAM8838_Tripoli	CCCTAAGCAAGTATAATTTACTTAACTCCTGCTAAGGACTGCAAGACTATATCTTACATC
	ZMBMAM8837_Tripoli	CCCTAAGCAAGTATAATTTACTTAACTCCTGCTAAGGACTGCAAGACTATATCTTACATC
	IZW607_10	CCCTAAGCAAGTATAATTTACTTAACTCCTGCTAAGGACTGCAAGACTATATCTTACATC
	Zoo_France_JN632591	CCCTAAGCAAGTATAATTTACTTAACTCCTGCTAAGGACTGCAAGACTATATCTTACATC
	ZMBMAM8839_Tripoli	CCCTAAGCAAGTATAATTTACTTAACTCCTGCTAAGGACTGCAAGACTATATCTTACATC
	ZMBMAM8840_Tripoli	CCCTAAGCAAGTATAATTTACTTAACTCCTGCTAAGGACTGCAAGACTATATCTTACATC
	ZMBMAM7424_Tunis_Gabes	CCCTAAGCAAGTATAATTTACTTAACTCCTGCTAAGGACTGCAAGACTATATCTTACATC
	ZMBMAM35370_Dakhla	CCCTAAGCAAGTATAATTTACTTAACTCCTGCTAAGGACTGCAAGACTATATCTTACATC

	ZMBMAM2166_Sennar	AACTGAATGCAAATCAACCACTTTAATTAAGCTAAGTCCTCGCTAGATTGGTGGGCTCCA
	ZMBMAM2167_Sennar	AACTGAATGCAAATCAACCACTTTAATTAAGCTAAGTCCTCGCTAGATTGGTGGGCTCCA
	ZMBMAM2165_Sennar	AACTGAATGCAAATCAACCACTTTAATTAAGCTAAGTCCTCGCTAGATTGGTGGGCTCCA
	ZMBMAM8836_Tunis	AACTGAATGCAAATCAACCACTTTAATTAAGCTAAGTCCTCGCTAGATTGGTGGGCTCCA
	ZMBMAM8838_Tripoli	AACTGAATGCAAATCAACCACTTTAATTAAGCTAAGTCCTCGCTAGATTGGTGGGCTCCA
	ZMBMAM8837_Tripoli	AACTGAATGCAAATCAACCACTTTAATTAAGCTAAGTCCTCGCTAGATTGGTGGGCTCCA
	IZW607_10	AACTGAATGCAAATCAACCACTTTAATTAAGCTAAGTCCTCGCTAGATTGGTGGGCTCCA
	Zoo_France_JN632591	AACTGAATGCAAATCAACCACTTTAATTAAGCTAAGTCCTCGCTAGATTGGTGGGCTCCA
	ZMBMAM8839_Tripoli	AACTGAATGCAAATCAACCACTTTAATTAAGCTAAGTCCTCGCTAGATTGGTGGGCTCCA
	ZMBMAM8840_Tripoli	AACTGAATGCAAATCAACCACTTTAATTAAGCTAAGTCCTCGCTAGATTGGTGGGCTCCA
	ZMBMAM7424_Tunis_Gabes	AACTGAATGCAAATCAACCACTTTAATTAAGCTAAGTCCTCGCTAGATTGGTGGGCTCCA
	ZMBMAM35370_Dakhla	AACTGAATGCAAATCAACCACTTTAATTAAGCTAAGTCCTCGCTAGATTGGTGGGCTCCA

	ZMBMAM2166_Sennar	CCCCCACGAAACTTTAGTTAACAGCTAAACACCCTAAACAACTGGCTTCAATCTACTTCT
	ZMBMAM2167_Sennar	CCCCCACGAAACTTTAGTTAACAGCTAAACACCCTAAACAACTGGCTTCAATCTACTTCT
	ZMBMAM2165_Sennar	CCCCCACGAAACTTTAGTTAACAGCTAAACACCCTAAACAACTGGCTTCAATCTACTTCT
	ZMBMAM8836_Tunis	CCCCCACGAAACTTTAGTTAACAGCTAAACACCCTAAACAACTGGCTTCAATCTACTTCT
	ZMBMAM8838_Tripoli	CCCCCACGAAACTTTAGTTAACAGCTAAACACCCTAAACAACTGGCTTCAATCTACTTCT
	ZMBMAM8837_Tripoli	CCCCCACGAAACTTTAGTTAACAGCTAAACACCCTAAACAACTGGCTTCAATCTACTTCT
	IZW607_10	CCCCCACGAAACTTTAGTTAACAGCTAAACACCCTAAACAACTGGCTTCAATCTACTTCT
	Zoo_France_JN632591	CCCCCACGAAACTTTAGTTAACAGCTAAACACCCTAAACAACTGGCTTCAATCTACTTCT
	ZMBMAM8839_Tripoli	CCCCCACGAAACTTTAGTTAACAGCTAAACACCCTAAACAACTGGCTTCAATCTACTTCT
	ZMBMAM8840_Tripoli	CCCCCACGAAACTTTAGTTAACAGCTAAACACCCTAAACAACTGGCTTCAATCTACTTCT
	ZMBMAM7424_Tunis_Gabes	CCCCCACGAAACTTTAGTTAACAGCTAAACACCCTAAACAACTGGCTTCAATCTACTTCT
	ZMBMAM35370_Dakhla	CCCCCACGAAACTTTAGTTAACAGCTAAACACCCTAAACAACTGGCTTCAATCTACTTCT

	ZMBMAM2166_Sennar	CCCGCCGCGAGAAAAAAAAGGCGGGAGAAGCCCCGGCAGAATTGAAGCTGCTTCTTTGAA
	ZMBMAM2167_Sennar	CCCGCCGCGAGAAAAAAAAGGCGGGAGAAGCCCCGGCAGAATTGAAGCTGCTTCTTTGAA
	ZMBMAM2165_Sennar	CCCGCCGCGAGAAAAAAAAGGCGGGAGAAGCCCCGGCAGAATTGAAGCTGCTTCTTTGAA
	ZMBMAM8836_Tunis	CCCGCCGCGAGAAAAAAAAGGCGGGAGAAGCCCCGGCAGAATTGAAGCTGCTTCTTTGAA
	ZMBMAM8838_Tripoli	CCCGCCGCGAGAAAAAAAAGGCGGGAGAAGCCCCGGCAGAATTGAAGCTGCTTCTTTGAA
	ZMBMAM8837_Tripoli	CCCGCCGCGAGAAAAAAAAGGCGGGAGAAGCCCCGGCAGAATTGAAGCTGCTTCTTTGAA
	IZW607_10	CCCGCCGCGAGAAAAAAAAGGCGGGAGAAGCCCCGGCAGAATTGAAGCTGCTTCTTTGAA
	Zoo_France_JN632591	CCCGCCGCGAGAAAAAAAAGGCGGGAGAAGCCCCGGCAGAATTGAAGCTGCTTCTTTGAA
	ZMBMAM8839_Tripoli	CCCGCCGCGAGAAAAAAAAGGCGGGAGAAGCCCCGGCAGAATTGAAGCTGCTTCTTTGAA
	ZMBMAM8840_Tripoli	CCCGCCGCGAGAAAAAAAAGGCGGGAGAAGCCCCGGCAGAATTGAAGCTGCTTCTTTGAA
	ZMBMAM7424_Tunis_Gabes	CCCGCCGCGAGAAAAAAAAGGCGGGAGAAGCCCCGGCAGAATTGAAGCTGCTTCTTTGAA
	ZMBMAM35370_Dakhla	CCCGCCGCGAGAAAAAAAAGGCGGGAGAAGCCCCGGCAGAATTGAAGCTGCTTCTTTGAA

	ZMBMAM2166_Sennar	TTTGCAATTCAATATGTTAATTCACCACGGAGCTTGGTAAAAAGAGGAATCAAACCCCTG
	ZMBMAM2167_Sennar	TTTGCAATTCAATATGTTAATTCACCACGGAGCTTGGTAAAAAGAGGAATCAAACCCCTG
	ZMBMAM2165_Sennar	TTTGCAATTCAATATGTTAATTCACCACGGAGCTTGGTAAAAAGAGGAATCAAACCCCTG
	ZMBMAM8836_Tunis	TTTGCAATTCAATATGTTAATTCACCACGGAGCTTGGTAAAAAGAGGAATCAAACCCCTG
	ZMBMAM8838_Tripoli	TTTGCAATTCAATATGTTAATTCACCACGGAGCTTGGTAAAAAGAGGAATCAAACCCCTG
	ZMBMAM8837_Tripoli	TTTGCAATTCAATATGTTAATTCACCACGGAGCTTGGTAAAAAGAGGAATCAAACCCCTG
	IZW607_10	TTTGCAATTCAATATGTTAATTCACCACGGAGCTTGGTAAAAAGAGGAATCAAACCCCTG
	Zoo_France_JN632591	TTTGCAATTCAATATGTTAATTCACCACGGAGCTTGGTAAAAAGAGGAATCAAACCCCTG
	ZMBMAM8839_Tripoli	TTTGCAATTCAATATGTTAATTCACCACAGAGCTTGGTAAAAAGAGGAATCAAACCCCTG
	ZMBMAM8840_Tripoli	TTTGCAATTCAATATGTTAATTCACCACGGAGCTTGGTAAAAAGAGGAATCAAACCCCTG
	ZMBMAM7424_Tunis_Gabes	TTTGCAATTCAATATGTTAATTCACCACGGAGCTTGGTAAAAAGAGGAATCAAACCCCTG
	ZMBMAM35370_Dakhla	TTTGCAATTCAATATGTTAATTCACCACGGAGCTTGGTAAAAAGAGGAATCAAACCCCTG

	ZMBMAM2166_Sennar	TCCTTAGATTTACAGTCTAATGCTTCACTCAGCCATTTTACCCATGTTCATTAACCGCTG
	ZMBMAM2167_Sennar	TCCTTAGATTTACAGTCTAATGCTTCACTCAGCCATTTTACCCATGTTCATTAACCGCTG
	ZMBMAM2165_Sennar	TCCTTAGATTTACAGTCTAATGCTTCACTCAGCCATTTTACCCATGTTCATTAACCGCTG
	ZMBMAM8836_Tunis	TCCTTAGATTTACAGTCTAATGCTTCACTCAGCCATTTTACCCATGTTCATTAACCGCTG
	ZMBMAM8838_Tripoli	TCCTTAGATTTACAGTCTAATGCTTCACTCAGCCATTTTACCCATGTTCATTAACCGCTG
	ZMBMAM8837_Tripoli	TCCTTAGATTTACAGTCTAATGCTTCACTCAGCCATTTTACCCATGTTCATTAACCGCTG
	IZW607_10	TCCTTAGATTTACAGTCTAATGCTTCACTCAGCCATTTTACCCATGTTCATTAACCGCTG
	Zoo_France_JN632591	TCCTTAGATTTACAGTCTAATGCTTCACTCAGCCATTTTACCCATGTTCATTAACCGCTG
	ZMBMAM8839_Tripoli	TCCTTAGATTTACAGTCTAATGCTTCACTCAGCCATTTTACCCATGTTCATTAACCGCTG
	ZMBMAM8840_Tripoli	TCCTTAGATTTACAGTCTAATGCTTCACTCAGCCATTTTACCCATGTTCATTAACCGCTG
	ZMBMAM7424_Tunis_Gabes	TCCTTAGATTTACAGTCTAATGCTTCACTCAGCCATTTTACCCATGTTCATTAACCGCTG
	ZMBMAM35370_Dakhla	TCCTTAGATTTACAGTCTAATGCTTCACTCAGCCATTTTACCCATGTTCATTAACCGCTG

	ZMBMAM2166_Sennar	ATTATTTTCAACTAACCATAAAGATATCGGTACCTTATACCTTCTATTCGGTGCTTGAGC
	ZMBMAM2167_Sennar	ATTATTTTCAACTAACCATAAAGATATCGGTACCTTATACCTTCTATTCGGTGCTTGAGC
	ZMBMAM2165_Sennar	ATTATTTTCAACTAACCATAAAGATATCGGTACCTTATACCTTCTATTCGGTGCTTGAGC
	ZMBMAM8836_Tunis	ATTATTTTCAACTAACCATAAAGATATCGGTACCTTATACCTTCTATTCGGTGCTTGAGC
	ZMBMAM8838_Tripoli	ATTATTTTCAACTAACCATAAAGATATCGGTACCTTATACCTTCTATTCGGTGCTTGAGC
	ZMBMAM8837_Tripoli	ATTATTTTCAACTAACCATAAAGATATCGGTACCTTATACCTTCTATTCGGTGCTTGAGC
	IZW607_10	ATTATTTTCAACTAACCATAAAGATATCGGTACCTTATACCTTCTATTCGGTGCTTGAGC
	Zoo_France_JN632591	ATTATTTTCAACTAACCATAAAGATATCGGTACCTTATACCTTCTATTCGGTGCTTGAGC
	ZMBMAM8839_Tripoli	ATTATTTTCAACTAACCATAAAGATATCGGTACCTTATACCTTCTATTCGGTGCTTGAGC
	ZMBMAM8840_Tripoli	ATTATTTTCAACTAACCATAAAGATATCGGTACCTTATACCTTCTATTCGGTGCTTGAGC
	ZMBMAM7424_Tunis_Gabes	ATTATTTTCAACTAACCATAAAGATATCGGTACCTTATACCTTCTATTCGGTGCTTGAGC
	ZMBMAM35370_Dakhla	ATTATTTTCAACTAACCATAAAGATATCGGTACCTTATACCTTCTATTCGGTGCTTGAGC

	ZMBMAM2166_Sennar	TGGCATAGTGGGAACTGCCCTGAGCTTACTAATTCGCGCTGAATTAGGCCAACCTGGGAC
	ZMBMAM2167_Sennar	TGGCATAGTGGGAACTGCCCTGAGCTTACTAATTCGCGCTGAATTAGGCCAACCTGGGAC
	ZMBMAM2165_Sennar	TGGCATAGTGGGAACTGCCCTGAGCTTACTAATTCGCGCTGAATTAGGCCAACCTGGGAC
	ZMBMAM8836_Tunis	TGGCATAGTGGGAACTGCCCTGAGCTTACTAATTCGCGCTGAATTAGGCCAACCTGGGAC
	ZMBMAM8838_Tripoli	TGGCATAGTGGGAACTGCCCTGAGCTTACTAATTCGCGCTGAATTAGGCCAACCTGGGAC
	ZMBMAM8837_Tripoli	TGGCATAGTGGGAACTGCCCTGAGCTTACTAATTCGCGCTGAATTAGGCCAACCTGGGAC
	IZW607_10	TGGCATAGTGGGAACTGCCCTGAGCTTACTAATTCGCGCTGAATTAGGCCAACCTGGGAC
	Zoo_France_JN632591	TGGCATAGTGGGAACTGCCCTGAGCTTACTAATTCGCGCTGAATTAGGCCAACCTGGGAC
	ZMBMAM8839_Tripoli	TGGCATAGTGGGAACTGCCCTGAGCTTACTAATTCGCGCTGAATTAGGCCAACCTGGGAC
	ZMBMAM8840_Tripoli	TGGCATAGTGGGAACTGCCCTGAGCTTACTAATTCGCGCTGAATTAGGCCAACCTGGGAC
	ZMBMAM7424_Tunis_Gabes	TGGCATAGTGGGAACTGCCCTGAGCTTACTAATTCGCGCTGAATTAGGCCAACCTGGGAC
	ZMBMAM35370_Dakhla	TGGCATAGTGGGAACTGCCCTGAGCTTACTAATTCGCGCTGAATTAGGCCAACCTGGGAC

	ZMBMAM2166_Sennar	TTTACTTGGAGATGATCAAATCTACAACGTAGTCGTAACCGCACATGCATTCGTAATAAT
	ZMBMAM2167_Sennar	TTTACTTGGAGATGATCAAATCTACAACGTAGTCGTAACCGCACATGCATTCGTAATAAT
	ZMBMAM2165_Sennar	TTTACTTGGAGATGATCAAATCTACAACGTAGTCGTAACCGCACATGCATTCGTAATAAT
	ZMBMAM8836_Tunis	TTTACTTGGAGATGATCAAATCTACAACGTAGTCGTAACCGCACATGCATTCGTAATAAT
	ZMBMAM8838_Tripoli	TTTACTTGGAGATGATCAAATCTACAACGTAGTCGTAACCGCACATGCATTCGTAATAAT
	ZMBMAM8837_Tripoli	TTTACTTGGAGATGATCAAATCTACAACGTAGTCGTAACCGCACATGCATTCGTAATAAT
	IZW607_10	TTTACTTGGAGATGATCAAATCTACAACGTAGTCGTAACCGCACATGCATTCGTAATAAT
	Zoo_France_JN632591	TTTACTTGGAGATGATCAAATCTACAACGTAGTCGTAACCGCACATGCATTCGTAATAAT
	ZMBMAM8839_Tripoli	TTTACTTGGAGATGATCAAATCTACAACGTAGTCGTAACCGCACATGCATTCGTAATAAT
	ZMBMAM8840_Tripoli	TTTACTTGGAGATGATCAAATCTACAACGTAGTCGTAACCGCACATGCATTCGTAATAAT
	ZMBMAM7424_Tunis_Gabes	TTTACTTGGAGATGATCAAATCTACAACGTAGTCGTAACCGCACATGCATTCGTAATAAT
	ZMBMAM35370_Dakhla	TTTACTTGGAGATGATCAAATCTACAACGTAGTCGTAACCGCACATGCATTCGTAATAAT

	ZMBMAM2166_Sennar	CTTCTTTATAGTAATGCCTATTATGATTGGAGGATTTGGCAACTGACTGGTCCCCCTAAT
	ZMBMAM2167_Sennar	CTTCTTTATAGTAATGCCTATTATGATTGGAGGATTTGGCAACTGACTGGTCCCCCTAAT
	ZMBMAM2165_Sennar	CTTCTTTATAGTAATGCCTATTATGATTGGAGGATTTGGCAACTGACTGGTCCCCCTAAT
	ZMBMAM8836_Tunis	CTTCTTTATAGTAATGCCTATTATGATTGGAGGATTTGGCAACTGACTGGTCCCCCTAAT
	ZMBMAM8838_Tripoli	CTTCTTTATAGTAATGCCTATTATGATTGGAGGATTTGGCAACTGACTGGTCCCCCTAAT
	ZMBMAM8837_Tripoli	CTTCTTTATAGTAATGCCTATTATGATTGGAGGATTTGGCAACTGACTGGTCCCCCTAAT
	IZW607_10	CTTCTTTATAGTAATGCCTATTATGATTGGAGGATTTGGCAACTGACTGGTCCCCCTAAT
	Zoo_France_JN632591	CTTCTTTATAGTAATGCCTATTATGATTGGAGGATTTGGCAACTGACTGGTCCCCCTAAT
	ZMBMAM8839_Tripoli	CTTCTTTATAGTAATGCCTATTATGATTGGAGGATTTGGCAACTGACTGGTCCCCCTAAT
	ZMBMAM8840_Tripoli	CTTCTTTATAGTAATGCCTATTATGATTGGAGGATTTGGCAACTGACTGGTCCCCCTAAT
	ZMBMAM7424_Tunis_Gabes	CTTCTTTATAGTAATGCCTATTATGATTGGAGGATTTGGCAACTGACTGGTCCCCCTAAT
	ZMBMAM35370_Dakhla	CTTCTTTATAGTAATGCCTATTATGATTGGAGGATTTGGCAACTGACTGGTCCCCCTAAT

	ZMBMAM2166_Sennar	AATTGGAGCCCCCGACATAGCATTCCCTCGAATAAACAATATAAGCTTTTGACTGCTTCC
	ZMBMAM2167_Sennar	AATTGGAGCCCCCGACATAGCATTCCCTCGAATAAACAATATAAGCTTTTGACTGCTTCC
	ZMBMAM2165_Sennar	AATTGGAGCCCCCGACATAGCATTCCCTCGAATAAACAATATAAGCTTTTGACTGCTTCC
	ZMBMAM8836_Tunis	AATTGGAGCCCCCGACATAGCATTCCCTCGAATAAACAATATAAGCTTTTGACTGCTTCC
	ZMBMAM8838_Tripoli	AATTGGAGCCCCCGACATAGCATTCCCTCGAATAAACAATATAAGCTTTTGACTGCTTCC
	ZMBMAM8837_Tripoli	AATTGGAGCCCCCGACATAGCATTCCCTCGAATAAACAATATAAGCTTTTGACTGCTTCC
	IZW607_10	AATTGGAGCCCCCGACATAGCATTCCCTCGAATAAACAATATAAGCTTTTGACTGCTTCC
	Zoo_France_JN632591	AATTGGAGCCCCCGACATAGCATTCCCTCGAATAAACAATATAAGCTTTTGACTGCTTCC
	ZMBMAM8839_Tripoli	AATTGGAGCCCCCGACATAGCATTCCCTCGAATAAACAATATAAGCTTTTGACTGCTTCC
	ZMBMAM8840_Tripoli	AATTGGAGCCCCCGACATAGCATTCCCTCGAATAAACAATATAAGCTTTTGACTGCTTCC
	ZMBMAM7424_Tunis_Gabes	AATTGGAGCCCCCGACATAGCATTCCCTCGAATAAACAATATAAGCTTTTGACTGCTTCC
	ZMBMAM35370_Dakhla	AATTGGAGCCCCCGACATAGCATTCCCTCGAATAAACAATATAAGCTTTTGACTGCTTCC

	ZMBMAM2166_Sennar	TCCTTCTTTTCTACTACTCCTGGCATCTTCTATAGTTGAAGCTGGAGCTGGAACAGGTTG
	ZMBMAM2167_Sennar	TCCTTCTTTTCTACTACTCCTGGCATCTTCTATAGTTGAAGCTGGAGCTGGAACAGGTTG
	ZMBMAM2165_Sennar	TCCTTCTTTTCTACTACTCCTGGCATCTTCTATAGTTGAAGCTGGAGCTGGAACAGGTTG
	ZMBMAM8836_Tunis	TCCTTCTTTTCTACTACTCCTGGCATCTTCTATAGTTGAAGCTGGAGCTGGAACAGGTTG
	ZMBMAM8838_Tripoli	TCCTTCTTTTCTACTACTCCTGGCATCTTCTATAGTTGAAGCTGGAGCTGGAACAGGTTG
	ZMBMAM8837_Tripoli	TCCTTCTTTTCTACTACTCCTGGCATCTTCTATAGTTGAAGCTGGAGCTGGAACAGGTTG
	IZW607_10	TCCTTCTTTTCTACTACTCCTGGCATCTTCTATAGTTGAAGCTGGAGCTGGAACAGGTTG
	Zoo_France_JN632591	TCCTTCTTTTCTACTACTCCTGGCATCTTCTATAGTTGAAGCTGGAGCTGGAACAGGTTG
	ZMBMAM8839_Tripoli	TCCTTCTTTTCTACTACTCCTGGCATCTTCTATAGTTGAAGCTGGAGCTGGAACAGGTTG
	ZMBMAM8840_Tripoli	TCCTTCTTTTCTACTACTCCTGGCATCTTCTATAGTTGAAGCTGGAGCTGGAACAGGTTG
	ZMBMAM7424_Tunis_Gabes	TCCTTCTTTTCTACTACTCCTGGCATCTTCTATAGTTGAAGCTGGAGCTGGAACAGGTTG
	ZMBMAM35370_Dakhla	TCCTTCTTTTCTACTACTCCTGGCATCTTCTATAGTTGAAGCTGGAGCTGGAACAGGTTG

	ZMBMAM2166_Sennar	GACCGTGTATCCCCCTCTAGCGGGCAATCTAGCCCATGCAGGAGCCTCAGTGGATCTCAC
	ZMBMAM2167_Sennar	GACCGTGTATCCCCCTCTAGCGGGCAATCTAGCCCATGCAGGAGCCTCAGTGGATCTCAC
	ZMBMAM2165_Sennar	GACCGTGTATCCCCCTCTAGCGGGCAATCTAGCCCATGCAGGAGCCTCAGTGGATCTCAC
	ZMBMAM8836_Tunis	GACCGTGTATCCCCCTCTAGCGGGCAATCTAGCCCATGCAGGAGCCTCAGTGGATCTCAC
	ZMBMAM8838_Tripoli	GACCGTGTATCCCCCTCTAGCGGGCAATCTAGCCCATGCAGGAGCCTCAGTGGATCTCAC
	ZMBMAM8837_Tripoli	GACCGTGTATCCCCCTCTAGCGGGCAATCTAGCCCATGCAGGAGCCTCAGTGGATCTCAC
	IZW607_10	GACCGTGTATCCCCCTCTAGCGGGCAATCTAGCCCATGCAGGAGCCTCAGTGGATCTCAC
	Zoo_France_JN632591	GACCGTGTATCCCCCTCTAGCGGGCAATCTAGCCCATGCAGGAGCCTCAGTGGATCTCAC
	ZMBMAM8839_Tripoli	GACCGTGTATCCCCCTCTAGCGGGCAATCTAGCCCATGCAGGAGCCTCAGTGGATCTCAC
	ZMBMAM8840_Tripoli	GACCGTGTATCCCCCTCTAGCGGGCAATCTAGCCCATGCAGGAGCCTCAGTGGATCTCAC
	ZMBMAM7424_Tunis_Gabes	GACCGTGTATCCCCCTCTAGCGGGCAATCTAGCCCATGCAGGAGCCTCAGTGGATCTCAC
	ZMBMAM35370_Dakhla	GACCGTGTATCCCCCTCTAGCGGGCAATCTAGCCCATGCAGGAGCCTCAGTGGATCTCAC

	ZMBMAM2166_Sennar	CATTTTCTCTTTACACTTAGCAGGTGTTTCCTCAATTCTAGGAGCCATTAATTTTATCAC
	ZMBMAM2167_Sennar	CATTTTCTCTTTACACTTAGCAGGTGTTTCCTCAATTCTAGGAGCCATTAATTTTATCAC
	ZMBMAM2165_Sennar	CATTTTCTCTTTACACTTAGCAGGTGTTTCCTCAATTCTAGGAGCCATTAATTTTATCAC
	ZMBMAM8836_Tunis	CATTTTCTCTTTACACTTAGCAGGTGTTTCCTCAATTCTAGGAGCCATTAATTTTATCAC
	ZMBMAM8838_Tripoli	CATTTTCTCTTTACACTTAGCAGGTGTTTCCTCAATTCTAGGAGCCATTAATTTTATCAC
	ZMBMAM8837_Tripoli	CATTTTCTCTTTACACTTAGCAGGTGTTTCCTCAATTCTAGGAGCCATTAATTTTATCAC
	IZW607_10	CATTTTCTCTTTACACTTAGCAGGTGTTTCCTCAATTCTAGGAGCCATTAATTTTATCAC
	Zoo_France_JN632591	CATTTTCTCTTTACACTTAGCAGGTGTTTCCTCAATTCTAGGAGCCATTAATTTTATCAC
	ZMBMAM8839_Tripoli	CATTTTCTCTTTACACTTAGCAGGTGTTTCCTCAATTCTAGGAGCCATTAATTTTATCAC
	ZMBMAM8840_Tripoli	CATTTTCTCTTTACACTTAGCAGGTGTTTCCTCAATTCTAGGAGCCATTAATTTTATCAC
	ZMBMAM7424_Tunis_Gabes	CATTTTCTCTTTACACTTAGCAGGTGTTTCCTCAATTCTAGGAGCCATTAATTTTATCAC
	ZMBMAM35370_Dakhla	CATTTTCTCTTTACACTTAGCAGGTGTTTCCTCAATTCTAGGAGCCATTAATTTTATCAC

	ZMBMAM2166_Sennar	AACAATCATTAACATAAAACCCCCTGCAATAACACAATATCAAACTCCCTTGTTTGTATG
	ZMBMAM2167_Sennar	AACAATCATTAACATAAAACCCCCTGCAATAACACAATATCAAACTCCCTTGTTTGTATG
	ZMBMAM2165_Sennar	AACAATCATTAACATAAAACCCCCTGCAATAACACAATATCAAACTCCCTTGTTTGTATG
	ZMBMAM8836_Tunis	AACAATCATTAACATAAAACCCCCTGCAATAACACAATATCAAACTCCCTTGTTTGTATG
	ZMBMAM8838_Tripoli	AACAATCATTAACATAAAACCCCCTGCAATAACACAATATCAAACTCCCTTGTTTGTATG
	ZMBMAM8837_Tripoli	AACAATCATTAACATAAAACCCCCTGCAATAACACAATATCAAACTCCCTTGTTTGTATG
	IZW607_10	AACAATCATTAACATAAAACCCCCTGCAATAACACAATATCAAACTCCCTTGTTTGTATG
	Zoo_France_JN632591	AACAATCATTAACATAAAACCCCCTGCAATAACACAATATCAAACTCCCTTGTTTGTATG
	ZMBMAM8839_Tripoli	AACAATCATTAACATAAAACCCCCTGCAATAACACAATATCAAACTCCCTTGTTTGTATG
	ZMBMAM8840_Tripoli	AACAATCATTAACATAAAACCCCCTGCAATAACACAATATCAAACTCCCTTGTTTGTATG
	ZMBMAM7424_Tunis_Gabes	AACAATCATTAACATAAAACCCCCTGCAATAACACAATATCAAACTCCCTTGTTTGTATG
	ZMBMAM35370_Dakhla	AACAATCATTAACATAAAACCCCCTGCAATAACACAATATCAAACTCCCTTGTTTGTATG

	ZMBMAM2166_Sennar	ATCTGTACTAATTACTGCTGTCTTACTTCTCCTTTCACTCCCTGTATTAGCAGCCGGCAT
	ZMBMAM2167_Sennar	ATCTGTACTAATTACTGCTGTCTTACTTCTCCTTTCACTCCCTGTATTAGCAGCCGGCAT
	ZMBMAM2165_Sennar	ATCTGTACTAATTACTGCTGTCTTACTTCTCCTTTCACTCCCTGTATTAGCAGCCGGCAT
	ZMBMAM8836_Tunis	ATCTGTACTAATTACTGCTGTCTTACTTCTCCTTTCACTCCCTGTATTAGCAGCCGGCAT
	ZMBMAM8838_Tripoli	ATCTGTACTAATTACTGCTGTCTTACTTCTCCTTTCACTCCCTGTATTAGCAGCCGGCAT
	ZMBMAM8837_Tripoli	ATCTGTACTAATTACTGCTGTCTTACTTCTCCTTTCACTCCCTGTATTAGCAGCCGGCAT
	IZW607_10	ATCTGTACTAATTACTGCTGTCTTACTTCTCCTTTCACTCCCTGTATTAGCAGCCGGCAT
	Zoo_France_JN632591	ATCTGTACTAATTACTGCTGTCTTACTTCTCCTTTCACTCCCTGTATTAGCAGCCGGCAT
	ZMBMAM8839_Tripoli	ATCTGTACTAATTACTGCTGTCTTACTTCTCCTTTCACTCCCTGTATTAGCAGCCGGCAT
	ZMBMAM8840_Tripoli	ATCTGTACTAATTACTGCTGTCTTACTTCTCCTTTCACTCCCTGTATTAGCAGCCGGCAT
	ZMBMAM7424_Tunis_Gabes	ATCTGTACTAATTACTGCTGTCTTACTTCTCCTTTCACTCCCTGTATTAGCAGCCGGCAT
	ZMBMAM35370_Dakhla	ATCTGTACTAATTACTGCTGTCTTACTTCTCCTTTCACTCCCTGTATTAGCAGCCGGCAT

	ZMBMAM2166_Sennar	TACAATACTATTAACAGATCGAAACCTAAATACAACCTTCTTTGACCCGGCAGGAGGGGG
	ZMBMAM2167_Sennar	TACAATACTATTAACAGATCGAAACCTAAATACAACCTTCTTTGACCCGGCAGGAGGGGG
	ZMBMAM2165_Sennar	TACAATACTATTAACAGATCGAAACCTAAATACAACCTTCTTTGACCCGGCAGGAGGGGG
	ZMBMAM8836_Tunis	TACAATACTATTAACAGATCGAAACCTAAATACAACCTTCTTTGACCCGGCAGGAGGGGG
	ZMBMAM8838_Tripoli	TACAATACTATTAACAGATCGAAACCTAAATACAACCTTCTTTGACCCGGCAGGAGGGGG
	ZMBMAM8837_Tripoli	TACAATACTATTAACAGATCGAAACCTAAATACAACCTTCTTTGACCCGGCAGGAGGGGG
	IZW607_10	TACAATACTATTAACAGATCGAAACCTAAATACAACCTTCTTTGACCCGGCAGGAGGGGG
	Zoo_France_JN632591	TACAATACTATTAACAGATCGAAACCTAAATACAACCTTCTTTGACCCGGCAGGAGGGGG
	ZMBMAM8839_Tripoli	TACAATACTATTAACAGATCGAAACCTAAATACAACCTTCTTTGACCCGGCAGGAGGGGG
	ZMBMAM8840_Tripoli	TACAATACTATTAACAGATCGAAACCTAAATACAACCTTCTTTGACCCGGCAGGAGGGGG
	ZMBMAM7424_Tunis_Gabes	TACAATACTATTAACAGATCGAAACCTAAATACAACCTTCTTTGACCCGGCAGGAGGGGG
	ZMBMAM35370_Dakhla	TACAATACTATTAACAGATCGAAACCTAAATACAACCTTCTTTGACCCGGCAGGAGGGGG

	ZMBMAM2166_Sennar	AGACCCTATCCTATACCAACATCTATTCTGATTTTTTGGCCACCCTGAAGTATATATCCT
	ZMBMAM2167_Sennar	AGACCCTATCCTATACCAACATCTATTCTGATTTTTTGGCCACCCTGAAGTATATATCCT
	ZMBMAM2165_Sennar	AGACCCTATCCTATACCAACATCTATTCTGATTTTTTGGCCACCCTGAAGTATATATCCT
	ZMBMAM8836_Tunis	AGACCCTATCCTATACCAACATCTATTCTGATTTTTTGGCCACCCTGAAGTATATATCCT
	ZMBMAM8838_Tripoli	AGACCCTATCCTATACCAACATCTATTCTGATTTTTTGGCCACCCTGAAGTATATATCCT
	ZMBMAM8837_Tripoli	AGACCCTATCCTATACCAACATCTATTCTGATTTTTTGGCCACCCTGAAGTATATATCCT
	IZW607_10	AGACCCTATCCTATACCAACATCTATTCTGATTTTTTGGCCACCCTGAAGTATATATCCT
	Zoo_France_JN632591	AGACCCTATCCTATACCAACATCTATTCTGATTTTTTGGCCACCCTGAAGTATATATCCT
	ZMBMAM8839_Tripoli	AGACCCTATCCTATACCAACATCTATTCTGATTTTTTGGCCACCCTGAAGTATATATCCT
	ZMBMAM8840_Tripoli	AGACCCTATCCTATACCAACATCTATTCTGATTTTTTGGCCACCCTGAAGTATATATCCT
	ZMBMAM7424_Tunis_Gabes	AGACCCTATCCTATACCAACATCTATTCTGATTTTTTGGCCACCCTGAAGTATATATCCT
	ZMBMAM35370_Dakhla	GGACCCTATCCTATACCAACATCTATTCTGATTTTTTGGCCACCCTGAAGTATATATCCT

	ZMBMAM2166_Sennar	TATTCTACCCGGATTCGGAATGATTTCTCACATCGTAACCTATTACTCAGGAAAAAAAGA
	ZMBMAM2167_Sennar	TATTCTACCCGGATTCGGAATGATTTCTCACATCGTAACCTATTACTCAGGAAAAAAAGA
	ZMBMAM2165_Sennar	TATTCTACCCGGATTCGGAATGATTTCTCACATCGTAACCTATTACTCAGGAAAAAAAGA
	ZMBMAM8836_Tunis	TATTCTACCCGGATTCGGAATGATTTCCCACATCGTAACCTATTACTCAGGAAAAAAAGA
	ZMBMAM8838_Tripoli	TATTCTACCCGGATTCGGAATGATTTCCCACATCGTAACCTATTACTCAGGAAAAAAAGA
	ZMBMAM8837_Tripoli	TATTCTACCCGGATTCGGAATGATTTCCCACATCGTAACCTATTACTCAGGAAAAAAAGA
	IZW607_10	TATTCTACCCGGATTCGGAATGATTTCTCACATCGTAACCTATTACTCAGGAAAAAAAGA
	Zoo_France_JN632591	TATTCTACCCGGATTCGGAATGATTTCTCACATCGTAACCTATTACTCAGGAAAAAAAGA
	ZMBMAM8839_Tripoli	TATTCTACCCGGATTCGGAATGATTTCTCACATCGTAACCTATTACTCAGGAAAAAAAGA
	ZMBMAM8840_Tripoli	TATTCTACCCGGATTCGGAATGATTTCTCACATCGTAACCTATTACTCAGGAAAAAAAGA
	ZMBMAM7424_Tunis_Gabes	TATTCTACCCGGATTCGGAATGATTTCTCACATCGTAACCTATTACTCAGGAAAAAAAGA
	ZMBMAM35370_Dakhla	TATTCTACCCGGATTCGGAATGATTTCTCACATCGTAACCTATTACTCAGGAAAAAAAGA

	ZMBMAM2166_Sennar	ACCATTTGGGTATATGGGAATAGTGTGAGCTATAATATCAATCGGATTCTTGGGGTTCAT
	ZMBMAM2167_Sennar	ACCATTTGGGTATATGGGAATAGTGTGAGCTATAATATCAATCGGATTCTTGGGGTTCAT
	ZMBMAM2165_Sennar	ACCATTTGGGTATATGGGAATAGTGTGAGCTATAATATCAATCGGATTCTTGGGGTTCAT
	ZMBMAM8836_Tunis	ACCATTTGGGTATATGGGAATAGTGTGAGCTATAATATCAATCGGATTCTTGGGGTTCAT
	ZMBMAM8838_Tripoli	ACCATTTGGGTATATGGGAATAGTGTGAGCTATAATATCAATCGGATTCTTGGGGTTCAT
	ZMBMAM8837_Tripoli	ACCATTTGGGTATATGGGAATAGTGTGAGCTATAATATCAATCGGATTCTTGGGGTTCAT
	IZW607_10	ACCATTTGGGTATATGGGAATAGTGTGAGCTATAATATCAATCGGATTCTTGGGGTTCAT
	Zoo_France_JN632591	ACCATTTGGGTATATGGGAATAGTGTGAGCTATAATATCAATCGGATTCTTGGGGTTCAT
	ZMBMAM8839_Tripoli	ACCATTTGGGTATATGGGAATAGTGTGAGCTATAATATCAATCGGATTCTTGGGGTTCAT
	ZMBMAM8840_Tripoli	ACCATTTGGGTATATGGGAATAGTGTGAGCTATAATATCAATCGGATTCTTGGGGTTCAT
	ZMBMAM7424_Tunis_Gabes	ACCATTTGGGTATATGGGAATAGTGTGAGCTATAATATCAATCGGATTCTTGGGGTTCAT
	ZMBMAM35370_Dakhla	ACCATTTGGGTATATGGGAATAGTGTGAGCTATAATATCAATCGGATTCTTGGGGTTCAT

	ZMBMAM2166_Sennar	CGTATGAGCTCATCATATATTCACAGTTGGAATAGACGTCGACACACGAGCTTACTTCAC
	ZMBMAM2167_Sennar	CGTATGAGCTCATCATATATTCACAGTTGGAATAGACGTCGACACACGAGCTTACTTCAC
	ZMBMAM2165_Sennar	CGTATGAGCTCATCATATATTCACAGTTGGAATAGACGTCGACACACGAGCTTACTTCAC
	ZMBMAM8836_Tunis	CGTATGAGCTCATCATATATTCACAGTTGGAATAGACGTCGACACACGAGCTTACTTCAC
	ZMBMAM8838_Tripoli	CGTATGAGCTCATCATATATTCACAGTTGGAATAGACGTCGACACACGAGCTTACTTCAC
	ZMBMAM8837_Tripoli	CGTATGAGCTCATCATATATTCACAGTTGGAATAGACGTCGACACACGAGCTTACTTCAC
	IZW607_10	CGTATGAGCTCATCATATATTCACAGTTGGAATAGACGTCGACACACGAGCTTACTTCAC
	Zoo_France_JN632591	CGTATGAGCTCATCATATATTCACAGTTGGAATAGACGTCGACACACGAGCTTACTTCAC
	ZMBMAM8839_Tripoli	CGTATGAGCTCATCATATATTCACAGTTGGAATAGACGTCGACACACGAGCTTACTTCAC
	ZMBMAM8840_Tripoli	CGTATGAGCTCATCATATATTCACAGTTGGAATAGACGTCGACACACGAGCTTACTTCAC
	ZMBMAM7424_Tunis_Gabes	CGTATGAGCTCATCATATATTCACAGTTGGAATAGACGTCGACACACGAGCTTACTTCAC
	ZMBMAM35370_Dakhla	CGTATGAGCTCATCATATATTCACAGTTGGAATAGACGTCGACACACGAGCTTACTTCAC

	ZMBMAM2166_Sennar	ATCAGCTACCATAATTATTGCCATCCCAACCGGAGTAAAAGTCTTTAGCTGACTAGCGAC
	ZMBMAM2167_Sennar	ATCAGCTACCATAATTATTGCCATCCCAACCGGAGTAAAAGTCTTTAGCTGACTAGCGAC
	ZMBMAM2165_Sennar	ATCAGCTACCATAATTATTGCCATCCCAACCGGAGTAAAAGTCTTTAGCTGACTAGCGAC
	ZMBMAM8836_Tunis	ATCAGCTACCATAATTATTGCCATCCCAACCGGAGTAAAAGTCTTTAGCTGACTAGCGAC
	ZMBMAM8838_Tripoli	ATCAGCTACCATAATTATTGCCATCCCAACCGGAGTAAAAGTCTTTAGCTGACTAGCGAC
	ZMBMAM8837_Tripoli	ATCAGCTACCATAATTATTGCCATCCCAACCGGAGTAAAAGTCTTTAGCTGACTAGCGAC
	IZW607_10	ATCAGCTACCATAATTATTGCCATCCCAACCGGAGTAAAAGTCTTTAGCTGACTAGCGAC
	Zoo_France_JN632591	ATCAGCTACCATAATTATTGCCATCCCAACCGGAGTAAAAGTCTTTAGCTGACTAGCGAC
	ZMBMAM8839_Tripoli	ATCAGCTACCATAATTATTGCCATCCCAACCGGAGTAAAAGTCTTTAGCTGACTAGCGAC
	ZMBMAM8840_Tripoli	ATCAGCTACCATAATTATTGCCATCCCAACCGGAGTAAAAGTCTTTAGCTGACTAGCGAC
	ZMBMAM7424_Tunis_Gabes	ATCAGCTACCATAATTATTGCCATCCCAACCGGAGTAAAAGTCTTTAGCTGACTAGCGAC
	ZMBMAM35370_Dakhla	ATCAGCTACCATAATTATTGCCATCCCAACCGGAGTAAAAGTCTTTAGCTGACTAGCGAC

	ZMBMAM2166_Sennar	ACTCCATGGAGGTAATATCAAATGATCTCCCGCTATAATATGGGCCTTAGGCTTCATTTT
	ZMBMAM2167_Sennar	ACTCCATGGAGGTAATATCAAATGATCTCCCGCTATAATATGGGCCTTAGGCTTCATTTT
	ZMBMAM2165_Sennar	ACTCCATGGAGGTAATATCAAATGATCTCCCGCTATAATATGGGCCTTAGGCTTCATTTT
	ZMBMAM8836_Tunis	ACTCCATGGAGGTAATATCAAATGATCTCCCGCTATAATATGGGCCTTAGGCTTCATTTT
	ZMBMAM8838_Tripoli	ACTCCATGGAGGTAATATCAAATGATCTCCCGCTATAATATGGGCCTTAGGCTTCATTTT
	ZMBMAM8837_Tripoli	ACTCCATGGAGGTAATATCAAATGATCTCCCGCTATAATATGGGCCTTAGGCTTCATTTT
	IZW607_10	ACTCCATGGAGGTAATATCAAATGATCTCCCGCTATAATATGGGCCTTAGGCTTCATTTT
	Zoo_France_JN632591	ACTCCATGGAGGTAATATCAAATGATCTCCCGCTATAATATGGGCCTTAGGCTTCATTTT
	ZMBMAM8839_Tripoli	ACTCCATGGAGGTAATATCAAATGATCTCCCGCTATAATATGGGCCTTAGGCTTCATTTT
	ZMBMAM8840_Tripoli	ACTCCATGGAGGTAATATCAAATGATCTCCCGCTATAATATGGGCCTTAGGCTTCATTTT
	ZMBMAM7424_Tunis_Gabes	ACTCCATGGAGGTAATATCAAATGATCTCCCGCTATAATATGGGCCTTAGGCTTCATTTT
	ZMBMAM35370_Dakhla	ACTCCATGGAGGTAATATCAAATGATCTCCCGCTATAATATGGGCCTTAGGCTTCATTTT

	ZMBMAM2166_Sennar	CCTCTTCACAGTTGGAGGCCTAACCGGAATTGTCCTAGCCAACTCTTCTCTTGACATCGT
	ZMBMAM2167_Sennar	CCTCTTCACAGTTGGAGGCCTAACCGGAATTGTCCTAGCCAACTCTTCTCTTGACATCGT
	ZMBMAM2165_Sennar	CCTCTTCACAGTTGGAGGCCTAACCGGAATTGTCCTAGCCAACTCTTCTCTTGACATCGT
	ZMBMAM8836_Tunis	CCTCTTCACAGTTGGAGGCCTAACCGGAATTGTCCTAGCCAACTCTTCTCTTGACATCGT
	ZMBMAM8838_Tripoli	CCTCTTCACAGTTGGAGGCCTAACCGGAATTGTCCTAGCCAACTCTTCTCTTGACATCGT
	ZMBMAM8837_Tripoli	CCTCTTCACAGTTGGAGGCCTAACCGGAATTGTCCTAGCCAACTCTTCTCTTGACATCGT
	IZW607_10	CCTCTTCACAGTTGGAGGCCTAACCGGAATTGTCCTAGCCAACTCTTCTCTTGACATCGT
	Zoo_France_JN632591	CCTCTTCACAGTTGGAGGCCTAACCGGAATTGTCCTAGCCAACTCTTCTCTTGACATCGT
	ZMBMAM8839_Tripoli	CCTCTTCACAGTTGGAGGCCTAACCGGAATTGTCCTAGCCAACTCTTCTCTTGACATCGT
	ZMBMAM8840_Tripoli	CCTCTTCACAGTTGGAGGCCTAACCGGAATTGTCCTAGCCAACTCTTCTCTTGACATCGT
	ZMBMAM7424_Tunis_Gabes	CCTCTTCACAGTTGGAGGCCTAACCGGAATTGTCCTAGCCAACTCTTCTCTTGACATCGT
	ZMBMAM35370_Dakhla	CCTCTTCACAGTTGGAGGCCTAACCGGAATTGTCCTAGCCAACTCTTCTCTTGACATCGT

	ZMBMAM2166_Sennar	TCTTCACGATACATATTATGTAGTCGCACATTTTCACTATGTGTTATCAATAGGAGCTGT
	ZMBMAM2167_Sennar	TCTTCACGATACATATTATGTAGTCGCACATTTTCACTATGTGTTATCAATAGGAGCTGT
	ZMBMAM2165_Sennar	TCTTCACGATACATATTATGTAGTCGCACATTTTCACTATGTGTTATCAATAGGAGCTGT
	ZMBMAM8836_Tunis	TCTTCACGATACATATTATGTAGTCGCACATTTTCACTATGTGTTATCAATAGGAGCTGT
	ZMBMAM8838_Tripoli	TCTTCACGATACATATTATGTAGTCGCACATTTTCACTATGTGTTATCAATAGGAGCTGT
	ZMBMAM8837_Tripoli	TCTTCACGATACATATTATGTAGTCGCACATTTTCACTATGTGTTATCAATAGGAGCTGT
	IZW607_10	TCTTCACGATACATATTATGTAGTCGCACATTTTCACTATGTGTTATCAATAGGAGCTGT
	Zoo_France_JN632591	TCTTCACGATACATATTATGTAGTCGCACATTTTCACTATGTGTTATCAATAGGAGCTGT
	ZMBMAM8839_Tripoli	TCTTCACGATACATATTATGTAGTCGCACATTTTCACTATGTGTTATCAATAGGAGCTGT
	ZMBMAM8840_Tripoli	TCTTCACGATACATATTATGTAGTCGCACATTTTCACTATGTGTTATCAATAGGAGCTGT
	ZMBMAM7424_Tunis_Gabes	TCTTCACGATACATATTATGTAGTCGCACATTTTCACTATGTGTTATCAATAGGAGCTGT
	ZMBMAM35370_Dakhla	TCTTCACGATACATATTATGTAGTCGCACATTTTCACTATGTGTTATCAATAGGAGCTGT

	ZMBMAM2166_Sennar	ATTCGCTATCATAGGAGGATTTGTACATTGATTTCCACTATTCTCAGGCTATACCTTAAA
	ZMBMAM2167_Sennar	ATTCGCTATCATAGGAGGATTTGTACATTGATTTCCACTATTCTCAGGCTATACCTTAAA
	ZMBMAM2165_Sennar	ATTCGCTATCATAGGAGGATTTGTACATTGATTTCCACTATTCTCAGGCTATACCTTAAA
	ZMBMAM8836_Tunis	ATTCGCTATCATAGGAGGATTTGTACATTGATTTCCACTATTCTCAGGCTATACCTTAAA
	ZMBMAM8838_Tripoli	ATTCGCTATCATAGGAGGATTTGTACATTGATTTCCACTATTCTCAGGCTATACCTTAAA
	ZMBMAM8837_Tripoli	ATTCGCTATCATAGGAGGATTTGTACATTGATTTCCACTATTCTCAGGCTATACCTTAAA
	IZW607_10	ATTCGCTATCATAGGAGGATTTGTACATTGATTTCCACTATTCTCAGGCTATACCTTAAA
	Zoo_France_JN632591	ATTCGCTATCATAGGAGGATTTGTACATTGATTTCCACTATTCTCAGGCTATACCTTAAA
	ZMBMAM8839_Tripoli	ATTCGCTATCATAGGAGGATTTGTACATTGATTTCCACTATTCTCAGGCTATACCTTAAA
	ZMBMAM8840_Tripoli	ATTCGCTATCATAGGAGGATTTGTACATTGATTTCCACTATTCTCAGGCTATACCTTAAA
	ZMBMAM7424_Tunis_Gabes	ATTCGCTATCATAGGAGGATTTGTACATTGATTTCCACTATTCTCAGGCTATACCTTAAA
	ZMBMAM35370_Dakhla	ATTCGCTATCATAGGAGGATTTGTACATTGATTTCCACTATTCTCAGGCTATACCTTAAA

	ZMBMAM2166_Sennar	CATAACATGAGCCAAAATCCATTTCGCAATTATGTTTGTAGGCGTGAACATAACATTCTT
	ZMBMAM2167_Sennar	CATAACATGAGCCAAAATCCATTTCGCAATTATGTTTGTAGGCGTGAACATAACATTCTT
	ZMBMAM2165_Sennar	CATAACATGAGCCAAAATCCATTTCGCAATTATGTTTGTAGGCGTGAACATAACATTCTT
	ZMBMAM8836_Tunis	CATAACATGAGCCAAAATCCATTTCGCAATTATGTTTGTAGGCGTGAACATAACATTCTT
	ZMBMAM8838_Tripoli	CATAACATGAGCCAAAATCCATTTCGCAATTATGTTTGTAGGCGTGAACATAACATTCTT
	ZMBMAM8837_Tripoli	CATAACATGAGCCAAAATCCATTTCGCAATTATGTTTGTAGGCGTGAACATAACATTCTT
	IZW607_10	CATAACATGAGCCAAAATCCATTTCGCAATTATGTTTGTAGGCGTGAACATAACATTCTT
	Zoo_France_JN632591	CATAACATGAGCCAAAATCCATTTCGCAATTATGTTTGTAGGCGTGAACATAACATTCTT
	ZMBMAM8839_Tripoli	CATAACATGAGCCAAAATCCATTTCGCAATTATGTTTGTAGGCGTGAACATAACATTCTT
	ZMBMAM8840_Tripoli	CATAACATGAGCCAAAATCCATTTCGCAATTATGTTTGTAGGCGTGAACATAACATTCTT
	ZMBMAM7424_Tunis_Gabes	CATAACATGAGCCAAAATCCATTTCGCAATTATGTTTGTAGGCGTGAACATAACATTCTT
	ZMBMAM35370_Dakhla	CATAACATGAGCCAAAATCCATTTCGCAATTATGTTTGTAGGCGTGAACATAACATTCTT

	ZMBMAM2166_Sennar	CCCACAACACTTCTTAGGCCTGTCTGGCATGCCACGACGATACTCTGATTACCCAGACGC
	ZMBMAM2167_Sennar	CCCACAACACTTCTTAGGCCTGTCTGGCATGCCACGACGATACTCTGATTACCCAGACGC
	ZMBMAM2165_Sennar	CCCACAACACTTCTTAGGCCTGTCTGGCATGCCACGACGATACTCTGATTACCCAGACGC
	ZMBMAM8836_Tunis	CCCACAACACTTCTTAGGCCTGTCTGGCATGCCACGACGATACTCTGATTACCCAGACGC
	ZMBMAM8838_Tripoli	CCCACAACACTTCTTAGGCCTGTCTGGCATGCCACGACGATACTCTGATTACCCAGACGC
	ZMBMAM8837_Tripoli	CCCACAACACTTCTTAGGCCTGTCTGGCATGCCACGACGATACTCTGATTACCCAGACGC
	IZW607_10	CCCACAACACTTCTTAGGCCTGTCTGGCATGCCACGACGATACTCTGATTACCCAGACGC
	Zoo_France_JN632591	CCCACAACACTTCTTAGGCCTGTCTGGCATGCCACGACGATACTCTGATTACCCAGACGC
	ZMBMAM8839_Tripoli	CCCACAACACTTCTTAGGCCTGTCTGGCATGCCACGACGATACTCTGATTACCCAGACGC
	ZMBMAM8840_Tripoli	CCCACAACACTTCTTAGGCCTGTCTGGCATGCCACGACGATACTCTGATTACCCAGACGC
	ZMBMAM7424_Tunis_Gabes	CCCACAACACTTCTTAGGCCTGTCTGGCATGCCACGACGATACTCTGATTACCCAGACGC
	ZMBMAM35370_Dakhla	CCCACAACACTTCTTAGGCCTGTCTGGCATGCCACGACGATACTCTGATTACCCAGACGC

	ZMBMAM2166_Sennar	ATACACGATGTGAAATACTATCTCATCTATAGGCTCATTTATTTCACTAACAGCAGTAAT
	ZMBMAM2167_Sennar	ATACACGATGTGAAATACTATCTCATCTATAGGCTCATTTATTTCACTAACAGCAGTAAT
	ZMBMAM2165_Sennar	ATACACGATGTGAAATACTATCTCATCTATAGGCTCATTTATTTCACTAACAGCAGTAAT
	ZMBMAM8836_Tunis	ATACACGATGTGAAATACTATCTCATCTATAGGCTCATTTATTTCACTAACAGCAGTAAT
	ZMBMAM8838_Tripoli	ATACACGATGTGAAATACTATCTCATCTATAGGCTCATTTATTTCACTAACAGCAGTAAT
	ZMBMAM8837_Tripoli	ATACACGATGTGAAATACTATCTCATCTATAGGCTCATTTATTTCACTAACAGCAGTAAT
	IZW607_10	ATACACGATGTGAAATACTATCTCATCTATAGGCTCATTTATTTCACTAACAGCAGTAAT
	Zoo_France_JN632591	ATACACGATGTGAAATACTATCTCATCTATAGGCTCATTTATTTCACTAACAGCAGTAAT
	ZMBMAM8839_Tripoli	ATACACGATGTGAAATACTATCTCATCTATAGGCTCATTTATTTCACTAACAGCAGTAAT
	ZMBMAM8840_Tripoli	ATACACGATGTGAAATACTATCTCATCTATAGGCTCATTTATTTCACTAACAGCAGTAAT
	ZMBMAM7424_Tunis_Gabes	ATACACGATGTGAAATACTATCTCATCTATAGGCTCATTTATTTCACTAACAGCAGTAAT
	ZMBMAM35370_Dakhla	ATACACGATGTGAAATACTATCTCATCTATAGGCTCATTTATTTCACTAACAGCAGTAAT

	ZMBMAM2166_Sennar	ACTAATAGTTTTCATTATCTGAGAGGCATTTGCATCCAAACGGGAAGTCTCGACCGTAGA
	ZMBMAM2167_Sennar	ACTAATAGTTTTCATTATCTGAGAGGCATTTGCATCCAAACGGGAAGTCTCGACCGTAGA
	ZMBMAM2165_Sennar	ACTAATAGTTTTCATTATCTGAGAGGCATTTGCATCCAAACGGGAAGTCTCGACCGTAGA
	ZMBMAM8836_Tunis	ACTAATAGTTTTCATTATCTGAGAGGCATTTGCATCCAAACGGGAAGTCTCGACCGTAGA
	ZMBMAM8838_Tripoli	ACTAATAGTTTTCATTATCTGAGAGGCATTTGCATCCAAACGGGAAGTCTCGACCGTAGA
	ZMBMAM8837_Tripoli	ACTAATAGTTTTCATTATCTGAGAGGCATTTGCATCCAAACGGGAAGTCTCGACCGTAGA
	IZW607_10	ACTAATAGTTTTCATTATCTGAGAGGCATTTGCATCCAAACGGGAAGTCTCGACCGTAGA
	Zoo_France_JN632591	ACTAATAGTTTTCATTATCTGAGAGGCATTTGCATCCAAACGGGAAGTCTCGACCGTAGA
	ZMBMAM8839_Tripoli	ACTAATAGTTTTCATTATCTGAGAGGCATTTGCATCCAAACGGGAAGTCTCGACCGTAGA
	ZMBMAM8840_Tripoli	ACTAATAGTTTTCATTATCTGAGAGGCATTTGCATCCAAACGGGAAGTCTCGACCGTAGA
	ZMBMAM7424_Tunis_Gabes	ACTAATAGTTTTCATTATCTGAGAGGCATTTGCATCCAAACGGGAAGTCTCGACCGTAGA
	ZMBMAM35370_Dakhla	ACTAATAGTTTTCATTATCTGAGAGGCATTTGCATCCAAACGGGAAGTCTCGACCGTAGA

	ZMBMAM2166_Sennar	CCTGACCACAACTAACCTAGAGTGACTAAACGGATGTCCTCCACCATACCACACATTTGA
	ZMBMAM2167_Sennar	CCTGACCACAACTAACCTAGAGTGACTAAACGGATGTCCTCCACCATACCACACATTTGA
	ZMBMAM2165_Sennar	CCTGACCACAACTAACCTAGAGTGACTAAACGGATGTCCTCCACCATACCACACATTTGA
	ZMBMAM8836_Tunis	CCTGACCACAACTAACCTAGAGTGACTAAACGGATGTCCTCCACCATACCACACATTTGA
	ZMBMAM8838_Tripoli	CCTGACCACAACTAACCTAGAGTGACTAAACGGATGTCCTCCACCATACCACACATTTGA
	ZMBMAM8837_Tripoli	CCTGACCACAACTAACCTAGAGTGACTAAACGGATGTCCTCCACCATACCACACATTTGA
	IZW607_10	CCTGACCACAACTAACCTAGAGTGACTAAACGGATGTCCTCCACCATACCACACATTTGA
	Zoo_France_JN632591	CCTGACCACAACTAACCTAGAGTGACTAAACGGATGTCCTCCACCATACCACACATTTGA
	ZMBMAM8839_Tripoli	CCTGACCACAACTAACCTAGAGTGACTAAACGGATGTCCTCCACCATACCACACATTTGA
	ZMBMAM8840_Tripoli	CCTGACCACAACTAACCTAGAGTGACTAAACGGATGTCCTCCACCATACCACACATTTGA
	ZMBMAM7424_Tunis_Gabes	CCTGACCACAACTAACCTAGAGTGACTAAACGGATGTCCTCCACCATACCACACATTTGA
	ZMBMAM35370_Dakhla	CCTGACCACAACTAACCTAGAGTGACTAAACGGATGTCCTCCACCATACCACACATTTGA

	ZMBMAM2166_Sennar	AGAACCCGCATATGTAAACCTAAAATAAGAAAGGAAGGAATCGAACCCCCTGTAATTGGT
	ZMBMAM2167_Sennar	AGAACCCGCATATGTAAACCTAAAATAAGAAAGGAAGGAATCGAACCCCCTGTAATTGGT
	ZMBMAM2165_Sennar	AGAACCCGCATATGTAAACCTAAAATAAGAAAGGAAGGAATCGAACCCCCTGTAATTGGT
	ZMBMAM8836_Tunis	AGAACCCGCATATGTAAACCTAAAATAAGAAAGGAAGGAATCGAACCCCCTGTAATTGGT
	ZMBMAM8838_Tripoli	AGAACCCGCATATGTAAACCTAAAATAAGAAAGGAAGGAATCGAACCCCCTGTAATTGGT
	ZMBMAM8837_Tripoli	AGAACCCGCATATGTAAACCTAAAATAAGAAAGGAAGGAATCGAACCCCCTGTAATTGGT
	IZW607_10	AGAACCCGCATATGTAAACCTAAAATAAGAAAGGAAGGAATCGAACCCCCTGTAATTGGT
	Zoo_France_JN632591	AGAACCCGCATATGTAAACCTAAAATAAGAAAGGAAGGAATCGAACCCCCTGTAATTGGT
	ZMBMAM8839_Tripoli	AGAACCCGCATATGTAAACCTAAAATAAGAAAGGAAGGAATCGAACCCCCTGTAATTGGT
	ZMBMAM8840_Tripoli	AGAACCCGCATATGTAAACCTAAAATAAGAAAGGAAGGAATCGAACCCCCTGTAATTGGT
	ZMBMAM7424_Tunis_Gabes	AGAACCCGCATATGTAAACCTAAAATAAGAAAGGAAGGAATCGAACCCCCTGTAATTGGT
	ZMBMAM35370_Dakhla	AGAACCCGCATATGTAAACCTAAAATAAGAAAGGAAGGAATCGAACCCCCTGTAATTGGT

	ZMBMAM2166_Sennar	TTCAAGCCAACACCATAGCCACTATGTCTTTCTCAATTAATGAGGTGTTAGTAAAACATT
	ZMBMAM2167_Sennar	TTCAAGCCAACACCATAGCCACTATGTCTTTCTCAATTAATGAGGTGTTAGTAAAACATT
	ZMBMAM2165_Sennar	TTCAAGCCAACACCATAGCCACTATGTCTTTCTCAATTAATGAGGTGTTAGTAAAACATT
	ZMBMAM8836_Tunis	TTCAAGCCAACACCATAGCCACTATGTCTTTCTCAATTAATGAGGTGTTAGTAAAACATT
	ZMBMAM8838_Tripoli	TTCAAGCCAACACCATAGCCACTATGTCTTTCTCAATTAATGAGGTGTTAGTAAAACATT
	ZMBMAM8837_Tripoli	TTCAAGCCAACACCATAGCCACTATGTCTTTCTCAATTAATGAGGTGTTAGTAAAACATT
	IZW607_10	TTCAAGCCAACACCATAGCCACTATGTCTTTCTCAATTAATGAGGTGTTAGTAAAACATT
	Zoo_France_JN632591	TTCAAGCCAACACCATAGCCACTATGTCTTTCTCAATTAATGAGGTGTTAGTAAAACATT
	ZMBMAM8839_Tripoli	TTCAAGCCAACACCATAGCCACTATGTCTTTCTCAATTAATGAGGTGTTAGTAAAACATT
	ZMBMAM8840_Tripoli	TTCAAGCCAACACCATAGCCACTATGTCTTTCTCAATTAATGAGGTGTTAGTAAAACATT
	ZMBMAM7424_Tunis_Gabes	TTCAAGCCAACACCATAGCCACTATGTCTTTCTCAATTAATGAGGTGTTAGTAAAACATT
	ZMBMAM35370_Dakhla	TTCAAGCCAACACCATAGCCACTATGTCTTTCTCAATTAATGAGGTGTTAGTAAAACATT

	ZMBMAM2166_Sennar	ACATAATCTTGTCAAGATTAAATTACAGGTGAAAATCCCGTACATCTCATATGGCATACC
	ZMBMAM2167_Sennar	ACATAATCTTGTCAAGATTAAATTACAGGTGAAAATCCCGTACATCTCATATGGCATACC
	ZMBMAM2165_Sennar	ACATAATCTTGTCAAGATTAAATTACAGGTGAAAATCCCGTACATCTCATATGGCATACC
	ZMBMAM8836_Tunis	ACATAATCTTGTCAAGATTAAATTACAGGTGAAAATCCCGTACATCTCATATGGCATACC
	ZMBMAM8838_Tripoli	ACATAATCTTGTCAAGATTAAATTACAGGTGAAAATCCCGTACATCTCATATGGCATACC
	ZMBMAM8837_Tripoli	ACATAATCTTGTCAAGATTAAATTACAGGTGAAAATCCCGTACATCTCATATGGCATACC
	IZW607_10	ACATAATCTTGTCAAGATTAAATTACAGGTGAAAATCCCGTACATCTCATATGGCATACC
	Zoo_France_JN632591	ACATAATCTTGTCAAGATTAAATTACAGGTGAAAATCCCGTACATCTCATATGGCATACC
	ZMBMAM8839_Tripoli	ACATAATCTTGTCAAGATTAAATTACAGGTGAAAATCCCGTACATCTCATATGGCATACC
	ZMBMAM8840_Tripoli	ACATAATCTTGTCAAGATTAAATTACAGGTGAAAATCCCGTACATCTCATATGGCATACC
	ZMBMAM7424_Tunis_Gabes	ACATAATCTTGTCAAGATTAAATTACAGGTGAAAATCCCGTACATCTCATATGGCATACC
	ZMBMAM35370_Dakhla	ACATAATCTTGTCAAGATTAAATTACAGGTGAAAATCCCGTACATCTCATATGGCATACC

	ZMBMAM2166_Sennar	CCATACAACTAGGATTTCAAGACGCAACATCACCCATTATAGAAGAATTATTACATTTCC
	ZMBMAM2167_Sennar	CCATACAACTAGGATTTCAAGACGCAACATCACCCATTATAGAAGAATTATTACATTTCC
	ZMBMAM2165_Sennar	CCATACAACTAGGATTTCAAGACGCAACATCACCCATTATAGAAGAATTATTACATTTCC
	ZMBMAM8836_Tunis	CCATACAACTAGGATTTCAAGACGCAACATCACCCATTATAGAAGAATTATTACATTTCC
	ZMBMAM8838_Tripoli	CCATACAACTAGGATTTCAAGACGCAACATCACCCATTATAGAAGAATTATTACATTTCC
	ZMBMAM8837_Tripoli	CCATACAACTAGGATTTCAAGACGCAACATCACCCATTATAGAAGAATTATTACATTTCC
	IZW607_10	CCATACAACTAGGATTTCAAGACGCAACATCACCCATTATAGAAGAATTATTACATTTCC
	Zoo_France_JN632591	CCATACAACTAGGATTTCAAGACGCAACATCACCCATTATAGAAGAATTATTACATTTCC
	ZMBMAM8839_Tripoli	CCATACAACTAGGATTTCAAGACGCAACATCACCCATTATAGAAGAATTATTACATTTCC
	ZMBMAM8840_Tripoli	CCATACAACTAGGATTTCAAGACGCAACATCACCCATTATAGAAGAATTATTACATTTCC
	ZMBMAM7424_Tunis_Gabes	CCATACAACTAGGATTTCAAGACGCAACATCACCCATTATAGAAGAATTATTACATTTCC
	ZMBMAM35370_Dakhla	CCATACAACTAGGATTTCAAGACGCAACATCACCCATTATAGAAGAATTATTACATTTCC

	ZMBMAM2166_Sennar	ACGACCATACACTGATAATCGTCTTTTTAATTAGTTCGTTAGTACTTTATATTATTTCCC
	ZMBMAM2167_Sennar	ACGACCATACACTGATAATCGTCTTTTTAATTAGTTCGTTAGTACTTTATATTATTTCCC
	ZMBMAM2165_Sennar	ACGACCATACACTGATAATCGTCTTTTTAATTAGTTCGTTAGTACTTTATATTATTTCCC
	ZMBMAM8836_Tunis	ACGACCATACACTGATAATCGTCTTTTTAATTAGTTCGTTAGTACTTTATATTATTTCCC
	ZMBMAM8838_Tripoli	ACGACCATACACTGATAATCGTCTTTTTAATTAGTTCGTTAGTACTTTATATTATTTCCC
	ZMBMAM8837_Tripoli	ACGACCATACACTGATAATCGTCTTTTTAATTAGTTCGTTAGTACTTTATATTATTTCCC
	IZW607_10	ACGACCATACACTGATAATCGTCTTTTTAATTAGTTCGTTAGTACTTTATATTATTTCCC
	Zoo_France_JN632591	ACGACCATACACTGATAATCGTCTTTTTAATTAGTTCGTTAGTACTTTATATTATTTCCC
	ZMBMAM8839_Tripoli	ACGACCATACACTGATAATCGTCTTTTTAATTAGTTCGTTAGTACTTTATATTATTTCCC
	ZMBMAM8840_Tripoli	ACGACCATACACTGATAATCGTCTTTTTAATTAGTTCGTTAGTACTTTATATTATTTCCC
	ZMBMAM7424_Tunis_Gabes	ACGACCATACACTGATAATCGTCTTTTTAATTAGTTCGTTAGTACTTTATATTATTTCCC
	ZMBMAM35370_Dakhla	ACGACCATACACTGATAATCGTCTTTTTAATTAGTTCGTTAGTACTTTATATTATTTCCC

	ZMBMAM2166_Sennar	TGATACTGACAACAAAGTTGACCCATACCAGTACTATAGATGCACAAGAAGTAGAAACAA
	ZMBMAM2167_Sennar	TGATACTGACAACAAAGTTGACCCATACCAGTACTATAGATGCACAAGAAGTAGAAACAA
	ZMBMAM2165_Sennar	TGATACTGACAACAAAGTTGACCCATACCAGTACTATAGATGCACAAGAAGTAGAAACAA
	ZMBMAM8836_Tunis	TGATACTGACAACAAAGTTGACCCATACCAGTACTATAGATGCACAAGAAGTAGAAACAA
	ZMBMAM8838_Tripoli	TGATACTGACAACAAAGTTGACCCATACCAGTACTATAGATGCACAAGAAGTAGAAACAA
	ZMBMAM8837_Tripoli	TGATACTGACAACAAAGTTGACCCATACCAGTACTATAGATGCACAAGAAGTAGAAACAA
	IZW607_10	TGATACTGACAACAAAGTTGACCCATACCAGTACTATAGATGCACAAGAAGTAGAAACAA
	Zoo_France_JN632591	TGATACTGACAACAAAGTTGACCCATACCAGTACTATAGATGCACAAGAAGTAGAAACAA
	ZMBMAM8839_Tripoli	TGATACTGACAACAAAGTTGACCCATACCAGTACTATAGATGCACAAGAAGTAGAAACAA
	ZMBMAM8840_Tripoli	TGATACTGACAACAAAGTTGACCCATACCAGTACTATAGATGCACAAGAAGTAGAAACAA
	ZMBMAM7424_Tunis_Gabes	TGATACTGACAACAAAGTTGACCCATACCAGTACTATAGATGCACAAGAAGTAGAAACAA
	ZMBMAM35370_Dakhla	TGATACTGACAACAAAGTTGACCCATACCAGTACTATAGATGCACAAGAAGTAGAAACAA

	ZMBMAM2166_Sennar	TCTGAACCATTTTACCAGCCATCATTTTAATCATAATTGCCCTCCCATCTTTACGAATTT
	ZMBMAM2167_Sennar	TCTGAACCATTTTACCAGCCATCATTTTAATCATAATTGCCCTCCCATCTTTACGAATTT
	ZMBMAM2165_Sennar	TCTGAACCATTTTACCAGCCATCATTTTAATCATAATTGCCCTCCCATCTTTACGAATTT
	ZMBMAM8836_Tunis	TCTGAACCATTTTACCAGCCATCATTTTAATCATAATTGCCCTCCCATCTTTACGAATTT
	ZMBMAM8838_Tripoli	TCTGAACCATTTTACCAGCCATCATTTTAATCATAATTGCCCTCCCATCTTTACGAATTT
	ZMBMAM8837_Tripoli	TCTGAACCATTTTACCAGCCATCATTTTAATCATAATTGCCCTCCCATCTTTACGAATTT
	IZW607_10	TCTGAACCATTTTACCAGCCATCATTTTAATCATAATTGCCCTCCCATCTTTACGAATTT
	Zoo_France_JN632591	TCTGAACCATTTTACCAGCCATCATTTTAATCATAATTGCCCTCCCATCTTTACGAATTT
	ZMBMAM8839_Tripoli	TCTGAACCATTTTACCAGCCATCATTTTAATCATAATTGCCCTCCCATCTTTACGAATTT
	ZMBMAM8840_Tripoli	TCTGAACCATTTTACCAGCCATCATTTTAATCATAATTGCCCTCCCATCTTTACGAATTT
	ZMBMAM7424_Tunis_Gabes	TCTGAACCATTTTACCAGCCATCATTTTAATCATAATTGCCCTCCCATCTTTACGAATTT
	ZMBMAM35370_Dakhla	TCTGAACCATTTTACCAGCCATCATTTTAATCATAATTGCCCTCCCATCTTTACGAATTT

	ZMBMAM2166_Sennar	TATATATAATAGACGAAATCAACAATCCATCTCTCACAGTAAAGACCATAGGACATCAAT
	ZMBMAM2167_Sennar	TATATATAATAGACGAAATCAACAATCCATCTCTCACAGTAAAGACCATAGGACATCAAT
	ZMBMAM2165_Sennar	TATATATAATAGACGAAATCAACAATCCATCTCTCACAGTAAAGACCATAGGACATCAAT
	ZMBMAM8836_Tunis	TATATATAATAGACGAAATCAACAATCCATCTCTCACAGTAAAGACCATAGGACATCAAT
	ZMBMAM8838_Tripoli	TATATATAATAGACGAAATCAACAATCCATCTCTCACAGTAAAGACCATAGGACATCAAT
	ZMBMAM8837_Tripoli	TATATATAATAGACGAAATCAACAATCCATCTCTCACAGTAAAGACCATAGGACATCAAT
	IZW607_10	TATATATAATAGACGAAATCAACAATCCATCTCTCACAGTAAAGACCATAGGACATCAAT
	Zoo_France_JN632591	TATATATAATAGACGAAATCAACAATCCATCTCTCACAGTAAAGACCATAGGACATCAAT
	ZMBMAM8839_Tripoli	TATATATAATAGACGAAATCAACAATCCATCTCTCACAGTAAAGACCATAGGACATCAAT
	ZMBMAM8840_Tripoli	TATATATAATAGACGAAATCAACAATCCATCTCTCACAGTAAAGACCATAGGACATCAAT
	ZMBMAM7424_Tunis_Gabes	TATATATAATAGACGAAATCAACAATCCATCTCTCACAGTAAAGACCATAGGACATCAAT
	ZMBMAM35370_Dakhla	TATATATAATAGACGAAATCAACAATCCATCTCTCACAGTAAAGACCATAGGACATCAAT

	ZMBMAM2166_Sennar	GATACTGAAGCTACGAATATACAGATTACGAAGACCTAAGCTTTGATTCCTACATAATTC
	ZMBMAM2167_Sennar	GATACTGAAGCTACGAATATACAGATTACGAAGACCTAAGCTTTGATTCCTACATAATTC
	ZMBMAM2165_Sennar	GATACTGAAGCTACGAATATACAGATTACGAAGACCTAAGCTTTGATTCCTACATAATTC
	ZMBMAM8836_Tunis	GATACTGAAGCTACGAATATACAGATTACGAAGACCTAAGCTTTGATTCCTACATAATTC
	ZMBMAM8838_Tripoli	GATACTGAAGCTACGAATATACAGATTACGAAGACCTAAGCTTTGATTCCTACATAATTC
	ZMBMAM8837_Tripoli	GATACTGAAGCTACGAATATACAGATTACGAAGACCTAAGCTTTGATTCCTACATAATTC
	IZW607_10	GATACTGAAGCTACGAATATACAGATTACGAAGACCTAAGCTTTGATTCCTACATAATTC
	Zoo_France_JN632591	GATACTGAAGCTACGAATATACAGATTACGAAGACCTAAGCTTTGATTCCTACATAATTC
	ZMBMAM8839_Tripoli	GATACTGAAGCTACGAATATACAGATTACGAAGACCTAAGCTTTGATTCCTACATAATTC
	ZMBMAM8840_Tripoli	GATACTGAAGCTACGAATATACAGATTACGAAGACCTAAGCTTTGATTCCTACATAATTC
	ZMBMAM7424_Tunis_Gabes	GATACTGAAGCTACGAATATACAGATTACGAAGACCTAAGCTTTGATTCCTACATAATTC
	ZMBMAM35370_Dakhla	GATACTGAAGCTACGAATATACAGATTACGAAGACCTAAGCTTTGATTCCTACATAATTC

	ZMBMAM2166_Sennar	CAACATCAGAATTAAAACCAGGAGAACTACGACTACTGGAAGTAGACAATCGAGTCGTAT
	ZMBMAM2167_Sennar	CAACATCAGAATTAAAACCAGGAGAACTACGACTACTGGAAGTAGACAATCGAGTCGTAT
	ZMBMAM2165_Sennar	CAACATCAGAATTAAAACCAGGAGAACTACGACTACTGGAAGTAGACAATCGAGTCGTAT
	ZMBMAM8836_Tunis	CAACATCAGAATTAAAACCAGGAGAACTACGACTACTGGAAGTAGACAATCGAGTCGTAT
	ZMBMAM8838_Tripoli	CAACATCAGAATTAAAACCAGGAGAACTACGACTACTGGAAGTAGACAATCGAGTCGTAT
	ZMBMAM8837_Tripoli	CAACATCAGAATTAAAACCAGGAGAACTACGACTACTGGAAGTAGACAATCGAGTCGTAT
	IZW607_10	CAACATCAGAATTAAAACCAGGAGAACTACGACTACTGGAAGTAGACAATCGAGTCGTAT
	Zoo_France_JN632591	CAACATCAGAATTAAAACCAGGAGAACTACGACTACTGGAAGTAGACAATCGAGTCGTAT
	ZMBMAM8839_Tripoli	CAACATCAGAATTAAAACCAGGAGAACTACGACTACTGGAAGTAGACAATCGAGTCGTAT
	ZMBMAM8840_Tripoli	CAACATCAGAATTAAAACCAGGAGAACTACGACTACTGGAAGTAGACAATCGAGTCGTAT
	ZMBMAM7424_Tunis_Gabes	CAACATCAGAATTAAAACCAGGAGAACTACGACTACTGGAAGTAGACAATCGAGTCGTAT
	ZMBMAM35370_Dakhla	CAACATCAGAATTAAAACCAGGAGAACTACGACTACTGGAAGTAGACAATCGAGTCGTAT

	ZMBMAM2166_Sennar	TACCCATGGAAATGACAATTCGAATACTAATTTCTTCCGAAGACGTATTGCACTCATGAG
	ZMBMAM2167_Sennar	TACCCATGGAAATGACAATTCGAATACTAATTTCTTCCGAAGACGTATTGCACTCATGAG
	ZMBMAM2165_Sennar	TACCCATGGAAATGACAATTCGAATACTAATTTCTTCCGAAGACGTATTGCACTCATGAG
	ZMBMAM8836_Tunis	TACCCATGGAAATGACAATTCGAATACTAATTTCTTCCGAAGACGTATTGCACTCATGAG
	ZMBMAM8838_Tripoli	TACCCATGGAAATGACAATTCGAATACTAATTTCTTCCGAAGACGTATTGCACTCATGAG
	ZMBMAM8837_Tripoli	TACCCATGGAAATGACAATTCGAATACTAATTTCTTCCGAAGACGTATTGCACTCATGAG
	IZW607_10	TACCCATGGAAATGACAATTCGAATACTAATTTCTTCCGAAGACGTATTGCACTCATGAG
	Zoo_France_JN632591	TACCCATGGAAATGACAATTCGAATACTAATTTCTTCCGAAGACGTATTGCACTCATGAG
	ZMBMAM8839_Tripoli	TACCCATGGAAATGACAATTCGAATACTAATTTCTTCCGAAGACGTATTGCACTCATGAG
	ZMBMAM8840_Tripoli	TACCCATGGAAATGACAATTCGAATACTAATTTCTTCCGAAGACGTATTGCACTCATGAG
	ZMBMAM7424_Tunis_Gabes	TACCCATGGAAATGACAATTCGAATACTAATTTCTTCCGAAGACGTATTGCACTCATGAG
	ZMBMAM35370_Dakhla	TACCCATGGAAATGACAATTCGAATACTAATTTCTTCCGAAGACGTATTGCACTCATGAG

	ZMBMAM2166_Sennar	CAGTGCCCTCCTTAGGACTAAAAACAGACGCAATTCCAGGCCGTCTAAACCAAACAACTC
	ZMBMAM2167_Sennar	CAGTGCCCTCCTTAGGACTAAAAACAGACGCAATTCCAGGCCGTCTAAACCAAACAACTC
	ZMBMAM2165_Sennar	CAGTGCCCTCCTTAGGACTAAAAACAGACGCAATTCCAGGCCGTCTAAACCAAACAACTC
	ZMBMAM8836_Tunis	CAGTGCCCTCCTTAGGACTAAAAACAGACGCAATTCCAGGCCGTCTAAACCAAACAACTC
	ZMBMAM8838_Tripoli	CAGTGCCCTCCTTAGGACTAAAAACAGACGCAATTCCAGGCCGTCTAAACCAAACAACTC
	ZMBMAM8837_Tripoli	CAGTGCCCTCCTTAGGACTAAAAACAGACGCAATTCCAGGCCGTCTAAACCAAACAACTC
	IZW607_10	CAGTGCCCTCCTTAGGACTAAAAACAGACGCAATTCCAGGCCGTCTAAACCAAACAACTC
	Zoo_France_JN632591	CAGTGCCCTCCTTAGGACTAAAAACAGACGCAATTCCAGGCCGTCTAAACCAAACAACTC
	ZMBMAM8839_Tripoli	CAGTGCCCTCCTTAGGACTAAAAACAGACGCAATTCCAGGCCGTCTAAACCAAACAACTC
	ZMBMAM8840_Tripoli	CAGTGCCCTCCTTAGGACTAAAAACAGACGCAATTCCAGGCCGTCTAAACCAAACAACTC
	ZMBMAM7424_Tunis_Gabes	CAGTGCCCTCCTTAGGACTAAAAACAGACGCAATTCCAGGCCGTCTAAACCAAACAACCC
	ZMBMAM35370_Dakhla	CAGTGCCCTCCTTAGGACTAAAAACAGACGCAATTCCAGGCCGTCTAAACCAAACAACCC

	ZMBMAM2166_Sennar	TTATATCAACCCGACCAGGACTGTACTATGGCCAATGTTCAGAAATCTGCGGGTCAAATC
	ZMBMAM2167_Sennar	TTATATCAACCCGACCAGGACTGTACTATGGCCAATGTTCAGAAATCTGCGGGTCAAATC
	ZMBMAM2165_Sennar	TTATATCAACCCGACCAGGACTGTACTATGGCCAATGTTCAGAAATCTGCGGGTCAAATC
	ZMBMAM8836_Tunis	TTATATCAACCCGACCAGGACTGTACTATGGCCAATGTTCAGAAATCTGCGGGTCAAATC
	ZMBMAM8838_Tripoli	TTATATCAACCCGACCAGGACTGTACTATGGCCAATGTTCAGAAATCTGCGGGTCAAATC
	ZMBMAM8837_Tripoli	TTATATCAACCCGACCAGGACTGTACTATGGCCAATGTTCAGAAATCTGCGGGTCAAATC
	IZW607_10	TTATATCAACCCGACCAGGACTGTACTATGGCCAATGTTCAGAAATCTGCGGGTCAAATC
	Zoo_France_JN632591	TTATATCAACCCGACCAGGACTGTACTATGGCCAATGTTCAGAAATCTGCGGGTCAAATC
	ZMBMAM8839_Tripoli	TTATATCAACCCGACCAGGACTGTACTATGGCCAATGTTCAGAAATCTGCGGGTCAAATC
	ZMBMAM8840_Tripoli	TTATATCAACCCGACCAGGACTGTACTATGGCCAATGTTCAGAAATCTGCGGGTCAAATC
	ZMBMAM7424_Tunis_Gabes	TTATATCAACCCGACCAGGACTGTACTATGGCCAATGTTCAGAAATCTGCGGGTCAAATC
	ZMBMAM35370_Dakhla	TTATATCAACCCGACCAGGACTGTACTATGGCCAATGTTCAGAAATCTGCGGGTCAAATC

	ZMBMAM2166_Sennar	ACAGTTTTATACCAATTGTCCTCGAACTAGTCCCACTAAAATATTTTGAAAAGTGATCTG
	ZMBMAM2167_Sennar	ACAGTTTTATACCAATTGTCCTCGAACTAGTCCCACTAAAATATTTTGAAAAGTGATCTG
	ZMBMAM2165_Sennar	ACAGTTTTATACCAATTGTCCTCGAACTAGTCCCACTAAAATATTTTGAAAAGTGATCTG
	ZMBMAM8836_Tunis	ACAGTTTTATACCAATTGTCCTTGAACTAGTCCCACTAAAATATTTTGAAAAGTGATCTG
	ZMBMAM8838_Tripoli	ACAGTTTTATACCAATTGTCCTTGAACTAGTCCCACTAAAATATTTTGAAAAGTGATCTG
	ZMBMAM8837_Tripoli	ACAGTTTTATACCAATTGTCCTCGAACTAGTCCCACTAAAATATTTTGAAAAGTGATCTG
	IZW607_10	ACAGTTTTATACCAATTGTCCTCGAACTAGTCCCACTAAAATATTTTGAAAAGTGATCTG
	Zoo_France_JN632591	ACAGTTTTATACCAATTGTCCTCGAACTAGTCCCACTAAAATATTTTGAAAAGTGATCTG
	ZMBMAM8839_Tripoli	ACAGTTTTATACCAATTGTCCTCGAACTAGTCCCACTAAAATATTTTGAAAAGTGATCTG
	ZMBMAM8840_Tripoli	ACAGTTTTATACCAATTGTCCTCGAACTAGTCCCACTAAAATATTTTGAAAAGTGATCTG
	ZMBMAM7424_Tunis_Gabes	ACAGTTTTATACCAATTGTCCTCGAACTAGTCCCACTAAAATATTTTGAAAAGTGATCTG
	ZMBMAM35370_Dakhla	ACAGTTTTATACCAATTGTCCTCGAACTAGTCCCACTAAAATATTTTGAAAAGTGATCTG

	ZMBMAM2166_Sennar	CATCAATACTATAATATCGCCAAGAAGCTATGTCAGCGTTAACCTTTTAAGTTAAAGATT
	ZMBMAM2167_Sennar	CATCAATACTATAATATCGCCAAGAAGCTATGTCAGCGTTAACCTTTTAAGTTAAAGATT
	ZMBMAM2165_Sennar	CATCAATACTATAATATCGCCAAGAAGCTATGTCAGCGTTAACCTTTTAAGTTAAAGATT
	ZMBMAM8836_Tunis	CATCAATACTATAATATCGCCAAGAAGCTATGTCAGCGTTAACCTTTTAAGTTAAAGATT
	ZMBMAM8838_Tripoli	CATCAATACTATAATATCGCCAAGAAGCTATGTCAGCGTTAACCTTTTAAGTTAAAGATT
	ZMBMAM8837_Tripoli	CATCAATACTATAATATCGCCAAGAAGCTATGTCAGCGTTAACCTTTTAAGTTAAAGATT
	IZW607_10	CATCAATACTATAATATCGCCAAGAAGCTATGTCAGCGTTAACCTTTTAAGTTAAAGATT
	Zoo_France_JN632591	CATCAATACTATAATATCGCCAAGAAGCTATGTCAGCGTTAACCTTTTAAGTTAAAGATT
	ZMBMAM8839_Tripoli	CATCAATACTATAATATCGCCAAGAAGCTATGTCAGCGTTAACCTTTTAAGTTAAAGATT
	ZMBMAM8840_Tripoli	CATCAATACTATAATATCGCCAAGAAGCTATGTCAGCGTTAACCTTTTAAGTTAAAGATT
	ZMBMAM7424_Tunis_Gabes	CATCAATACTATAATATCGCCAAGAAGCTATGTCAGCGTTAACCTTTTAAGTTAAAGATT
	ZMBMAM35370_Dakhla	CATCAATACTATAATATCGCCAAGAAGCTATGTCAGCGTTAACCTTTTAAGTTAAAGATT

	ZMBMAM2166_Sennar	GAGAGCATATTAACTCTCCTTGACGACATGCCACAACTAGATACATCAACATGACTCACA
	ZMBMAM2167_Sennar	GAGAGCATATTAACTCTCCTTGACGACATGCCACAACTAGATACATCAACATGACTCACA
	ZMBMAM2165_Sennar	GAGAGCATATTAACTCTCCTTGACGACATGCCACAACTAGATACATCAACATGACTCACA
	ZMBMAM8836_Tunis	GAGAGCATATTAACTCTCCTTGACGACATGCCACAACTAGATACATCAACATGACTCACA
	ZMBMAM8838_Tripoli	GAGAGCATATTAACTCTCCTTGACGACATGCCACAACTAGATACATCAACATGACTCACA
	ZMBMAM8837_Tripoli	GAGAGCATATTAACTCTCCTTGACGACATGCCACAACTAGATACATCAACATGACTCACA
	IZW607_10	GAGAGCATATTAACTCTCCTTGACGACATGCCACAACTAGATACATCAACATGACTCACA
	Zoo_France_JN632591	GAGAGCATATTAACTCTCCTTGACGACATGCCACAACTAGATACATCAACATGACTCACA
	ZMBMAM8839_Tripoli	GAGAGCATATTAACTCTCCTTGACGACATGCCACAACTAGATACATCAACATGACTCACA
	ZMBMAM8840_Tripoli	GAGAGCATATTAACTCTCCTTGACGACATGCCACAACTAGATACATCAACATGACTCACA
	ZMBMAM7424_Tunis_Gabes	GAGAGCATATTAACTCTCCTTGACGACATGCCACAACTAGATACATCAACATGACTCACA
	ZMBMAM35370_Dakhla	GAGAGCATATTAACTCTCCTTGACGACATGCCACAACTAGATACATCAACATGACTCACA

	ZMBMAM2166_Sennar	ATAATCCTATCAATATTTCTAGTCCTCTTCATTATTTTCCAGATAAAAATTGCAAAACAT
	ZMBMAM2167_Sennar	ATAATCCTATCAATATTTCTAGTCCTCTTCATTATTTTCCAGATAAAAATTGCAAAACAT
	ZMBMAM2165_Sennar	ATAATCCTATCAATATTTCTAGTCCTCTTCATTATTTTCCAGATAAAAATTGCAAAACAT
	ZMBMAM8836_Tunis	ATAATCCTATCAATATTTCTAGTCCTCTTCATTATTTTCCAGATAAAAATTGCAAAACAT
	ZMBMAM8838_Tripoli	ATAATCCTATCAATATTTCTAGTCCTCTTCATTATTTTCCAGATAAAAATTGCAAAACAT
	ZMBMAM8837_Tripoli	ATAATCCTATCAATATTTCTAGTCCTCTTCATTATTTTCCAGATAAAAATTGCAAAACAT
	IZW607_10	ATAATCCTATCAATATTTCTAGTCCTCTTCATTATTTTCCAGATAAAAATTGCAAAACAT
	Zoo_France_JN632591	ATAATCCTATCAATATTTCTAGTCCTCTTCATTATTTTCCAGATAAAAATTGCAAAACAT
	ZMBMAM8839_Tripoli	ATAATCCTATCAATATTTCTAGTCCTCTTCATTATTTTCCAGATAAAAATTGCAAAACAT
	ZMBMAM8840_Tripoli	ATAATCCTATCAATATTTCTAGTCCTCTTCATTATTTTCCAGATAAAAATTGCAAAACAT
	ZMBMAM7424_Tunis_Gabes	ATAATCCTATCAATATTTCTAGTCCTCTTTATTATTTTCCAGATAAAAATTGCAAAACAT
	ZMBMAM35370_Dakhla	ATAATCCTATCAATATTTCTAGTCCTCTTCATTATTTTCCAGATAAAAATTGCAAAACAT

	ZMBMAM2166_Sennar	AACTTCTACTACAACCCAGAATTAGCATCAATAGGAACCCCAAAACAAAACACTCCTTGA
	ZMBMAM2167_Sennar	AACTTCTACTACAACCCAGAATTAGCATCAATAGGAACCCCAAAACAAAACACTCCTTGA
	ZMBMAM2165_Sennar	AACTTCTACTACAACCCAGAATTAGCATCAATAGGAACCCCAAAACAAAACACTCCTTGA
	ZMBMAM8836_Tunis	AACTTCTACTACAACCCAGAATTAGCATCAATAGGAACCCCAAAACAAAACACTCCTTGA
	ZMBMAM8838_Tripoli	AACTTCTACTACAACCCAGAATTAGCATCAATAGGAACCCCAAAACAAAACACTCCTTGA
	ZMBMAM8837_Tripoli	AACTTCTACTACAACCCAGAATTAGCATCAATAGGAACCCCAAAACAAAACACTCCTTGA
	IZW607_10	AACTTCTACTACAACCCAGAATTAGCATCAATAGGAACCCCAAAACAAAACACTCCTTGA
	Zoo_France_JN632591	AACTTCTACTACAACCCAGAATTAGCATCAATAGGAACCCCAAAACAAAACACTCCTTGA
	ZMBMAM8839_Tripoli	AACTTCTACTACAACCCAGAATTAGCATCAATAGGAACCCCAAAACAAAACACTCCTTGA
	ZMBMAM8840_Tripoli	AACTTCTACTACAACCCAGAATTAGCATCAATAGGAACCCCAAAACAAAACACTCCTTGA
	ZMBMAM7424_Tunis_Gabes	AACTTCTACTACAACCCAGAATTAGCATCAATAGGAACCCCAAAACAAAACACTCCTTGA
	ZMBMAM35370_Dakhla	AACTTCTACTACAACCCAGAATTAGCATCAATAGGAACCCCAAAACAAAACACTCCTTGA

	ZMBMAM2166_Sennar	GAAACAAAATGAACGAAAATCTATTTGCCTCTTTCATTACCCCTATAATTCTAGGCCTTC
	ZMBMAM2167_Sennar	GAAACAAAATGAACGAAAATCTATTTGCCTCTTTCATTACCCCTATAATTCTAGGCCTTC
	ZMBMAM2165_Sennar	GAAACAAAATGAACGAAAATCTATTTGCCTCTTTCATTACCCCTATAATTCTAGGCCTTC
	ZMBMAM8836_Tunis	GAAACAAAATGAACGAAAATCTATTTGCCTCTTTCATTACCCCTATAATTCTAGGCCTTC
	ZMBMAM8838_Tripoli	GAAACAAAATGAACGAAAATCTATTTGCCTCTTTCATTACCCCTATAATTCTAGGCCTTC
	ZMBMAM8837_Tripoli	GAAACAAAATGAACGAAAATCTATTTGCCTCTTTCATTACCCCTATAATTCTAGGCCTTC
	IZW607_10	GAAACAAAATGAACGAAAATCTATTTGCCTCTTTCATTACCCCTATAATTCTAGGCCTTC
	Zoo_France_JN632591	GAAACAAAATGAACGAAAATCTATTTGCCTCTTTCATTACCCCTATAATTCTAGGCCTTC
	ZMBMAM8839_Tripoli	GAAACAAAATGAACGAAAATCTATTTGCCTCTTTCATTACCCCTATAATTCTAGGCCTTC
	ZMBMAM8840_Tripoli	GAAACAAAATGAACGAAAATCTATTTGCCTCTTTCATTACCCCTATAATTCTAGGCCTTC
	ZMBMAM7424_Tunis_Gabes	GAAACAAAATGAACGAAAATCTATTTGCCTCTTTCATTACCCCTATAATTCTAGGCCTTC
	ZMBMAM35370_Dakhla	GAAACAAAATGAACGAAAATCTATTTGCCTCTTTCATTACCCCTATAATTCTAGGCCTTC

	ZMBMAM2166_Sennar	CCCTTGTTACCCTAATCGTCTTATTCCCTAGCTTACTGTTTCCTACATCAAACCGACTAA
	ZMBMAM2167_Sennar	CCCTTGTTACCCTAATCGTCTTATTCCCTAGCTTACTGTTTCCTACATCAAACCGACTAA
	ZMBMAM2165_Sennar	CCCTTGTTACCCTAATCGTCTTATTCCCTAGCTTACTGTTTCCTACATCAAACCGACTAA
	ZMBMAM8836_Tunis	CCCTTGTTACCCTAATCGTCTTATTCCCTAGCTTACTGTTTCCTACATCAAACCGACTAA
	ZMBMAM8838_Tripoli	CCCTTGTTACCCTAATCGTCTTATTCCCTAGCTTACTGTTTCCTACATCAAACCGACTAA
	ZMBMAM8837_Tripoli	CCCTTGTTACCCTAATCGTCTTATTCCCTAGCTTACTGTTTCCTACATCAAACCGACTAA
	IZW607_10	CCCTTGTTACCCTAATCGTCTTATTCCCTAGCTTACTGTTTCCTACATCAAACCGACTAA
	Zoo_France_JN632591	CCCTTGTTACCCTAATCGTCTTATTCCCTAGCTTACTGTTTCCTACATCAAACCGACTAA
	ZMBMAM8839_Tripoli	CCCTTGTTACCCTAATCGTCTTATTCCCTAGCTTACTGTTTCCTACATCAAACCGACTAA
	ZMBMAM8840_Tripoli	CCCTTGTTACCCTAATCGTCTTATTCCCTAGCTTACTGTTTCCTACATCAAACCGACTAA
	ZMBMAM7424_Tunis_Gabes	CCCTTGTTACCCTAATCGTCTTATTTCCTAGCTTACTGTTTCCTACATCAAACCGACTAA
	ZMBMAM35370_Dakhla	CCCTTGTTACCCTAATCGTCTTATTCCCTAGCTTACTGTTTCCTACATCAAACCGACTAA

	ZMBMAM2166_Sennar	TCAACAACCGCCTCATCTCTCTCCAACAATGAATACTCCAACTTGTATCAAAACAAATAA
	ZMBMAM2167_Sennar	TCAACAACCGCCTCATCTCTCTCCAACAATGAATACTCCAACTTGTATCAAAACAAATAA
	ZMBMAM2165_Sennar	TCAACAACCGCCTCATCTCTCTCCAACAATGAATACTCCAACTTGTATCAAAACAAATAA
	ZMBMAM8836_Tunis	TCAACAACCGCCTCATCTCTCTCCAACAATGAATACTCCAACTTGTATCAAAACAAATAA
	ZMBMAM8838_Tripoli	TCAACAACCGCCTCATCTCTCTCCAACAATGAATACTCCAACTTGTATCAAAACAAATAA
	ZMBMAM8837_Tripoli	TCAACAACCGCCTCATCTCTCTCCAACAATGAATACTCCAACTTGTATCAAAACAAATAA
	IZW607_10	TCAACAACCGCCTCATCTCTCTCCAACAATGAATACTCCAACTTGTATCAAAACAAATAA
	Zoo_France_JN632591	TCAACAACCGCCTCATCTCTCTCCAACAATGAATACTCCAACTTGTATCAAAACAAATAA
	ZMBMAM8839_Tripoli	TCAACAACCGCCTCATCTCTCTCCAACAATGAATACTCCAACTTGTATCAAAACAAATAA
	ZMBMAM8840_Tripoli	TCAACAACCGCCTCATCTCTCTCCAACAATGAATACTCCAACTTGTATCAAAACAAATAA
	ZMBMAM7424_Tunis_Gabes	TCAACAACCGCCTCATCTCTCTCCAACAATGAATACTCCAACTTGTATCAAAACAAATAA
	ZMBMAM35370_Dakhla	TCAACAACCGCCTCATCTCTCTCCAACAATGAATACTCCAACTTGTATCAAAACAAATAA

	ZMBMAM2166_Sennar	TAAGTATTCACAATGCCAAAGGACAAACATGAACGCTAATACTAATATCCCTGATTCTAT
	ZMBMAM2167_Sennar	TAAGTATTCACAATGCCAAAGGACAAACATGAACGCTAATACTAATATCCCTGATTCTAT
	ZMBMAM2165_Sennar	TAAGTATTCACAATGCCAAAGGACAAACATGAACGCTAATACTAATATCCCTGATTCTAT
	ZMBMAM8836_Tunis	TAAGTATTCACAATGCCAAAGGACAAACATGAACGCTAATACTAATATCCCTGATTCTAT
	ZMBMAM8838_Tripoli	TAAGTATTCACAATGCCAAAGGACAAACATGAACGCTAATACTAATATCCCTGATTCTAT
	ZMBMAM8837_Tripoli	TAAGTATTCACAATGCCAAAGGACAAACATGAACGCTAATACTAATATCCCTGATTCTAT
	IZW607_10	TAAGTATTCACAATGCCAAAGGACAAACATGAACGCTAATACTAATATCCCTGATTCTAT
	Zoo_France_JN632591	TAAGTATTCACAATGCCAAAGGACAAACATGAACGCTAATACTAATATCCCTGATTCTAT
	ZMBMAM8839_Tripoli	TAAGTATTCACAATGCCAAAGGACAAACATGAACGCTAATACTAATATCCCTGATTCTAT
	ZMBMAM8840_Tripoli	TAAGTATTCACAATGCCAAAGGACAAACATGAACGCTAATACTAATATCCCTGATTCTAT
	ZMBMAM7424_Tunis_Gabes	TAAGTATTCACAATGCCAAAGGACAAACATGAACGCTAATACTAATATCCCTGATTCTAT
	ZMBMAM35370_Dakhla	TAAGTATTCACAATGCCAAAGGACAAACATGAACGCTAATACTAATATCCCTGATTCTAT

	ZMBMAM2166_Sennar	TCATTGGATCAACAAACTTACTAGGCCTACTACCCCACTCATTTACACCAACCACACAAC
	ZMBMAM2167_Sennar	TCATTGGATCAACAAACTTACTAGGCCTACTACCCCACTCATTTACACCAACCACACAAC
	ZMBMAM2165_Sennar	TCATTGGATCAACAAACTTACTAGGCCTACTACCCCACTCATTTACACCAACCACACAAC
	ZMBMAM8836_Tunis	TCATTGGATCAACAAACTTACTAGGCCTACTACCCCACTCATTTACACCAACCACACAAC
	ZMBMAM8838_Tripoli	TCATTGGATCAACAAACTTACTAGGCCTACTACCCCACTCATTTACACCAACCACACAAC
	ZMBMAM8837_Tripoli	TCATTGGATCAACAAACTTACTAGGCCTACTACCCCACTCATTTACACCAACCACACAAC
	IZW607_10	TCATTGGATCAACAAACTTACTAGGCCTACTACCCCACTCATTTACACCAACCACACAAC
	Zoo_France_JN632591	TCATTGGATCAACAAACTTACTAGGCCTACTACCCCACTCATTTACACCAACCACACAAC
	ZMBMAM8839_Tripoli	TCATTGGATCAACAAACTTACTAGGCCTACTACCCCACTCATTTACACCAACCACACAAC
	ZMBMAM8840_Tripoli	TCATTGGATCAACAAACTTACTAGGCCTACTACCCCACTCATTTACACCAACCACACAAC
	ZMBMAM7424_Tunis_Gabes	TCATTGGATCAACAAACTTACTAGGCCTACTACCCCACTCATTTACACCAACCACACAAC
	ZMBMAM35370_Dakhla	TCATTGGATCAACAAACTTACTAGGCCTACTACCCCACTCATTTACACCAACCACACAAC

	ZMBMAM2166_Sennar	TGTCAATAAATTTAGGCATGGCTATCCCTCTATGAGCAGGAGCTGTTATTACAGGCTTCC
	ZMBMAM2167_Sennar	TGTCAATAAATTTAGGCATGGCTATCCCTCTATGAGCAGGAGCTGTTATTACAGGCTTCC
	ZMBMAM2165_Sennar	TGTCAATAAATTTAGGCATGGCTATCCCTCTATGAGCAGGAGCTGTTATTACAGGCTTCC
	ZMBMAM8836_Tunis	TGTCAATAAATTTAGGCATGGCTATCCCTCTATGAGCAGGAGCTGTTATTACAGGCTTCC
	ZMBMAM8838_Tripoli	TGTCAATAAATTTAGGCATGGCTATCCCTCTATGAGCAGGAGCTGTTATTACAGGCTTCC
	ZMBMAM8837_Tripoli	TGTCAATAAATTTAGGCATGGCTATCCCTCTATGAGCAGGAGCTGTTATTACAGGCTTCC
	IZW607_10	TGTCAATAAATTTAGGCATGGCTATCCCTCTATGAGCAGGAGCTGTTATTACAGGCTTCC
	Zoo_France_JN632591	TGTCAATAAATTTAGGCATGGCTATCCCTCTATGAGCAGGAGCTGTTATTACAGGCTTCC
	ZMBMAM8839_Tripoli	TGTCAATAAATTTAGGCATGGCTATCCCTCTATGAGCAGGAGCTGTTATTACAGGCTTCC
	ZMBMAM8840_Tripoli	TGTCAATAAATTTAGGCATGGCTATCCCTCTATGAGCAGGAGCTGTTATTACAGGCTTCC
	ZMBMAM7424_Tunis_Gabes	TGTCAATAAATTTAGGCATGGCTATCCCTCTATGAGCAGGAGCTGTTATTACAGGCTTCC
	ZMBMAM35370_Dakhla	TGTCAATAAATTTAGGCATGGCTATCCCTCTATGAGCAGGAGCTGTTATTACAGGCTTCC

	ZMBMAM2166_Sennar	GTAACAAAACTAAAGCATCACTTGCCCATTTCTTACCACAAGGTACACCAACCCCACTAA
	ZMBMAM2167_Sennar	GTAACAAAACTAAAGCATCACTTGCCCATTTCTTACCACAAGGTACACCAACCCCACTAA
	ZMBMAM2165_Sennar	GTAACAAAACTAAAGCATCACTTGCCCATTTCTTACCACAAGGTACACCAACCCCACTAA
	ZMBMAM8836_Tunis	GTAACAAAACTAAAGCATCACTTGCCCATTTCTTACCACAAGGTACACCAACCCCACTAA
	ZMBMAM8838_Tripoli	GTAACAAAACTAAAGCATCACTTGCCCATTTCTTACCACAAGGTACACCAACCCCACTAA
	ZMBMAM8837_Tripoli	GTAACAAAACTAAAGCATCACTTGCCCATTTCTTACCACAAGGTACACCAACCCCACTAA
	IZW607_10	GTAACAAAACTAAAGCATCACTTGCCCATTTCTTACCACAAGGTACACCAACCCCACTAA
	Zoo_France_JN632591	GTAACAAAACTAAAGCATCACTTGCCCATTTCTTACCACAAGGTACACCAACCCCACTAA
	ZMBMAM8839_Tripoli	GTAACAAAACTAAAGCATCACTTGCCCATTTCTTACCACAAGGTACACCAACCCCACTAA
	ZMBMAM8840_Tripoli	GTAACAAAACTAAAGCATCACTTGCCCATTTCTTACCACAAGGTACACCAACCCCACTAA
	ZMBMAM7424_Tunis_Gabes	GTAACAAAACTAAAGCATCACTTGCCCATTTCTTACCACAAGGTACACCAACCCCACTAA
	ZMBMAM35370_Dakhla	GTAACAAAACTAAAGCATCACTTGCCCATTTCTTACCACAAGGTACACCAACCCCACTAA

	ZMBMAM2166_Sennar	TTCCAATGCTAGTAATTATCGAGACTATTAGCCTTTTTATTCAACCAATAGCCCTTGCTG
	ZMBMAM2167_Sennar	TTCCAATGCTAGTAATTATCGAGACTATTAGCCTTTTTATTCAACCAATAGCCCTTGCTG
	ZMBMAM2165_Sennar	TTCCAATGCTAGTAATTATCGAGACTATTAGCCTTTTTATTCAACCAATAGCCCTTGCTG
	ZMBMAM8836_Tunis	TTCCAATGCTAGTAATTATCGAGACTATTAGCCTTTTTATTCAACCAATAGCCCTTGCTG
	ZMBMAM8838_Tripoli	TTCCAATGCTAGTAATTATCGAGACTATTAGCCTTTTTATTCAACCAATAGCCCTTGCTG
	ZMBMAM8837_Tripoli	TTCCAATGCTAGTAATTATCGAGACTATTAGCCTTTTTATTCAACCAATAGCCCTTGCTG
	IZW607_10	TTCCAATGCTAGTAATTATCGAGACTATTAGCCTTTTTATTCAACCAATAGCCCTTGCTG
	Zoo_France_JN632591	TTCCAATGCTAGTAATTATCGAGACTATTAGCCTTTTTATTCAACCAATAGCCCTTGCTG
	ZMBMAM8839_Tripoli	TTCCAATGCTAGTAATTATCGAGACTATTAGCCTTTTTATTCAACCAATAGCCCTTGCTG
	ZMBMAM8840_Tripoli	TTCCAATGCTAGTAATTATCGAGACTATTAGCCTTTTTATTCAACCAATAGCCCTTGCTG
	ZMBMAM7424_Tunis_Gabes	TTCCAATGCTAGTAATTATCGAGACTATTAGCCTTTTTATTCAACCAATAGCCCTTGCTG
	ZMBMAM35370_Dakhla	TTCCAATGCTAGTAATTATCGAGACTATTAGCCTTTTTATTCAACCAATAGCCCTTGCTG

	ZMBMAM2166_Sennar	TACGACTAACAGCCAATATCACAGCAGGACACCTATTAATTCATTTAATCGGAGGAGCCA
	ZMBMAM2167_Sennar	TACGACTAACAGCCAATATCACAGCAGGACACCTATTAATTCATTTAATCGGAGGAGCCA
	ZMBMAM2165_Sennar	TACGACTAACAGCCAATATCACAGCAGGACACCTATTAATTCATTTAATCGGAGGAGCCA
	ZMBMAM8836_Tunis	TACGACTAACAGCCAATATCACAGCAGGACACCTATTAATTCATTTAATCGGAGGAGCCA
	ZMBMAM8838_Tripoli	TACGACTAACAGCCAATATCACAGCAGGACACCTATTAATTCATTTAATCGGAGGAGCCA
	ZMBMAM8837_Tripoli	TACGACTAACAGCCAATATCACAGCAGGACACCTATTAATTCATTTAATCGGAGGAGCCA
	IZW607_10	TACGACTAACAGCCAATATCACAGCAGGACACCTATTAATTCATTTAATCGGAGGAGCCA
	Zoo_France_JN632591	TACGACTAACAGCCAATATCACAGCAGGACACCTATTAATTCATTTAATCGGAGGAGCCA
	ZMBMAM8839_Tripoli	TACGACTAACAGCCAATATCACAGCAGGACACCTATTAATTCATTTAATCGGAGGAGCCA
	ZMBMAM8840_Tripoli	TACGACTAACAGCCAATATCACAGCAGGACACCTATTAATTCATTTAATCGGAGGAGCCA
	ZMBMAM7424_Tunis_Gabes	TACGACTAACAGCCAATATCACAGCAGGACACCTATTAATTCATTTAATCGGAGGAGCCA
	ZMBMAM35370_Dakhla	TACGACTAACAGCCAATATCACAGCAGGACACCTATTAATTCATTTAATCGGAGGAGCCA

	ZMBMAM2166_Sennar	CCCTAGCACTAATAAGCATTAGCACCACAACTGCCTTTATTACATTTATTGTCCTGATTC
	ZMBMAM2167_Sennar	CCCTAGCACTAATAAGCATTAGCACCACAACTGCCTTTATTACATTTATTGTCCTGATTC
	ZMBMAM2165_Sennar	CCCTAGCACTAATAAGCATTAGCACCACAACTGCCTTTATTACATTTATTGTCCTGATTC
	ZMBMAM8836_Tunis	CCCTAGCACTAATAAGCATTAGCACCACAACTGCCTTTATTACATTTATTGTCCTGATTC
	ZMBMAM8838_Tripoli	CCCTAGCACTAATAAGCATTAGCACCACAACTGCCTTTATTACATTTATTGTCCTGATTC
	ZMBMAM8837_Tripoli	CCCTAGCACTAATAAGCATTAGCACCACAACTGCCTTTATTACATTTATTGTCCTGATTC
	IZW607_10	CCCTAGCACTAATAAGCATTAGCACCACAACTGCCTTTATTACATTTATTGTCCTGATTC
	Zoo_France_JN632591	CCCTAGCACTAATAAGCATTAGCACCACAACTGCCTTTATTACATTTATTGTCCTGATTC
	ZMBMAM8839_Tripoli	CCCTAGCACTAATAAGCATTAGCACCACAACTGCCTTTATTACATTTATTGTCCTGATTC
	ZMBMAM8840_Tripoli	CCCTAGCACTAATAAGCATTAGCACCACAACTGCCTTTATTACATTTATTGTCCTGATTC
	ZMBMAM7424_Tunis_Gabes	CCCTAGCACTAATAAGCATTAGCACCACAACTGCCTTTATTACATTTATTGTCCTGATTC
	ZMBMAM35370_Dakhla	CCCTAGCACTAATAAGCATTAGCACCACAACTGCCTTTATTACATTTATTGTCCTGATTC

	ZMBMAM2166_Sennar	TACTAACAATTCTCGAGTTCGCAGTAGCTATAATTCAAGCCTACGTATTTACCCTCTTAG
	ZMBMAM2167_Sennar	TACTAACAATTCTCGAGTTCGCAGTAGCTATAATTCAAGCCTACGTATTTACCCTCTTAG
	ZMBMAM2165_Sennar	TACTAACAATTCTCGAGTTCGCAGTAGCTATAATTCAAGCCTACGTATTTACCCTCTTAG
	ZMBMAM8836_Tunis	TACTAACAATTCTCGAGTTCGCAGTAGCTATAATTCAAGCCTACGTATTTACCCTCTTAG
	ZMBMAM8838_Tripoli	TACTAACAATTCTCGAGTTCGCAGTAGCTATAATTCAAGCCTACGTATTTACCCTCTTAG
	ZMBMAM8837_Tripoli	TACTAACAATTCTCGAGTTCGCAGTAGCTATAATTCAAGCCTACGTATTTACCCTCTTAG
	IZW607_10	TACTAACAATTCTCGAGTTCGCAGTAGCTATAATTCAAGCCTACGTATTTACCCTCTTAG
	Zoo_France_JN632591	TACTAACAATTCTCGAGTTCGCAGTAGCTATAATTCAAGCCTACGTATTTACCCTCTTAG
	ZMBMAM8839_Tripoli	TACTAACAATTCTCGAGTTCGCAGTAGCTATAATTCAAGCCTACGTATTTACCCTCTTAG
	ZMBMAM8840_Tripoli	TACTAACAATTCTCGAGTTCGCAGTAGCTATAATTCAAGCCTACGTATTTACCCTCTTAG
	ZMBMAM7424_Tunis_Gabes	TACTAACAATTCTCGAGTTCGCAGTAGCTATAATTCAAGCCTACGTATTTACCCTCTTAG
	ZMBMAM35370_Dakhla	TACTAACAATTCTCGAGTTCGCAGTAGCTATAATTCAAGCCTACGTATTTACCCTCTTAG

	ZMBMAM2166_Sennar	TCAGCCTATACTTGCACGATAACACGTAATGACACACCAAACCCATGCTTACCACATAGT
	ZMBMAM2167_Sennar	TCAGCCTATACTTGCACGATAACACGTAATGACACACCAAACCCATGCTTACCACATAGT
	ZMBMAM2165_Sennar	TCAGCCTATACTTGCACGATAACACGTAATGACACACCAAACCCATGCTTACCACATAGT
	ZMBMAM8836_Tunis	TCAGCCTATACTTGCACGATAACACGTAATGACACACCAAACCCATGCTTACCACATAGT
	ZMBMAM8838_Tripoli	TCAGCCTATACTTGCACGATAACACGTAATGACACACCAAACCCATGCTTACCACATAGT
	ZMBMAM8837_Tripoli	TCAGCCTATACTTGCACGATAACACGTAATGACACACCAAACCCATGCTTACCACATAGT
	IZW607_10	TCAGCCTATACTTGCACGATAACACGTAATGACACACCAAACCCATGCTTACCACATAGT
	Zoo_France_JN632591	TCAGCCTATACTTGCACGATAACACGTAATGACACACCAAACCCATGCTTACCACATAGT
	ZMBMAM8839_Tripoli	TCAGCCTATACTTGCACGATAACACGTAATGACACACCAAACCCATGCTTACCACATAGT
	ZMBMAM8840_Tripoli	TCAGCCTATACTTGCACGATAACACGTAATGACACACCAAACCCATGCTTACCACATAGT
	ZMBMAM7424_Tunis_Gabes	TCAGCCTATACTTGCACGATAACACGTAATGACACACCAAACCCATGCTTACCACATAGT
	ZMBMAM35370_Dakhla	TCAGCCTATACTTGCACGATAACACGTAATGACACACCAAACCCATGCTTACCACATAGT

	ZMBMAM2166_Sennar	AAACCCAAGTCCCTGACCCCTCACAGGGGCATTATCCGCCCTCTTAATAACATCTGGCTT
	ZMBMAM2167_Sennar	AAACCCAAGTCCCTGACCCCTCACAGGGGCATTATCCGCCCTCTTAATAACATCTGGCTT
	ZMBMAM2165_Sennar	AAACCCAAGTCCCTGACCCCTCACAGGGGCATTATCCGCCCTCTTAATAACATCTGGCTT
	ZMBMAM8836_Tunis	AAACCCAAGTCCCTGACCCCTCACAGGGGCATTATCCGCCCTCTTAATAACATCTGGCTT
	ZMBMAM8838_Tripoli	AAACCCAAGTCCCTGACCCCTCACAGGGGCATTATCCGCCCTCTTAATAACATCTGGCTT
	ZMBMAM8837_Tripoli	AAACCCAAGTCCCTGACCCCTCACAGGGGCATTATCCGCCCTCTTAATAACATCTGGCTT
	IZW607_10	AAACCCAAGTCCCTGACCCCTCACAGGGGCATTATCCGCCCTCTTAATAACATCTGGCTT
	Zoo_France_JN632591	AAACCCAAGTCCCTGACCCCTCACAGGGGCATTATCCGCCCTCTTAATAACATCTGGCTT
	ZMBMAM8839_Tripoli	AAACCCAAGTCCCTGACCCCTCACAGGGGCATTATCCGCCCTCTTAATAACATCTGGCTT
	ZMBMAM8840_Tripoli	AAACCCAAGTCCCTGACCCCTCACAGGGGCATTATCCGCCCTCTTAATAACATCTGGCTT
	ZMBMAM7424_Tunis_Gabes	AAACCCAAGTCCCTGACCCCTCACAGGGGCATTATCCGCCCTCTTAATAACATCTGGCTT
	ZMBMAM35370_Dakhla	AAACCCAAGTCCCTGACCCCTCACAGGGGCATTATCCGCCCTCTTAATAACATCTGGCTT

	ZMBMAM2166_Sennar	GATTATATGATTCCACTTCAACTCAACGACCCTATTAATGCTTGGCCTAACAACAAACAT
	ZMBMAM2167_Sennar	GATTATATGATTCCACTTCAACTCAACGACCCTATTAATGCTTGGCCTAACAACAAACAT
	ZMBMAM2165_Sennar	GATTATATGATTCCACTTCAACTCAACGACCCTATTAATGCTTGGCCTAACAACAAACAT
	ZMBMAM8836_Tunis	GATTATATGATTCCACTTCAACTCAACGACCCTATTAATGCTTGGCCTAACAACAAACAT
	ZMBMAM8838_Tripoli	GATTATATGATTCCACTTCAACTCAACGACCCTATTAATGCTTGGCCTAACAACAAACAT
	ZMBMAM8837_Tripoli	GATTATATGATTCCACTTCAACTCAACGACCCTATTAATGCTTGGCCTAACAACAAACAT
	IZW607_10	GATTATATGATTCCACTTCAACTCAACGACCCTATTAATGCTTGGCCTAACAACAAACAT
	Zoo_France_JN632591	GATTATATGATTCCACTTCAACTCAACGACCCTATTAATGCTTGGCCTAACAACAAACAT
	ZMBMAM8839_Tripoli	GATTATATGATTCCACTTCAACTCAACGACCCTATTAATGCTTGGCCTAACAACAAACAT
	ZMBMAM8840_Tripoli	GATTATATGATTCCACTTCAACTCAACGACCCTATTAATGCTTGGCCTAACAACAAACAT
	ZMBMAM7424_Tunis_Gabes	GATTATATGATTCCACTTCAACTCAACGACCCTATTAATGCTTGGCCTAACAACAAACAT
	ZMBMAM35370_Dakhla	GATTATATGATTCCACTTCAACTCAACGACCCTATTAATGCTTGGCCTAACAACAAACAT

	ZMBMAM2166_Sennar	ATTAACAATATATCAATGATGACGAGACATCATCCGAGAAAGTACATTTCAAGGTCACCA
	ZMBMAM2167_Sennar	ATTAACAATATATCAATGATGACGAGACATCATCCGAGAAAGTACATTTCAAGGTCACCA
	ZMBMAM2165_Sennar	ATTAACAATATATCAATGATGACGAGACATCATCCGAGAAAGTACATTTCAAGGTCACCA
	ZMBMAM8836_Tunis	ATTAACAATATATCAATGATGACGAGACATCATCCGAGAAAGTACATTTCAAGGTCACCA
	ZMBMAM8838_Tripoli	ATTAACAATATATCAATGATGACGAGACATCATCCGAGAAAGTACATTTCAAGGTCACCA
	ZMBMAM8837_Tripoli	ATTAACAATATATCAATGATGACGAGACATCATCCGAGAAAGTACATTTCAAGGTCACCA
	IZW607_10	ATTAACAATATATCAATGATGACGAGACATCATCCGAGAAAGTACATTTCAAGGTCACCA
	Zoo_France_JN632591	ATTAACAATATATCAATGATGACGAGACATCATCCGAGAAAGTACATTTCAAGGTCACCA
	ZMBMAM8839_Tripoli	ATTAACAATATATCAATGATGACGAGACATCATCCGAGAAAGTACATTTCAAGGTCACCA
	ZMBMAM8840_Tripoli	ATTAACAATATATCAATGATGACGAGACATCATCCGAGAAAGTACATTTCAAGGTCACCA
	ZMBMAM7424_Tunis_Gabes	ATTAACAATATATCAATGATGACGAGACATCATCCGAGAAAGTACATTTCAAGGTCACCA
	ZMBMAM35370_Dakhla	ATTAACAATATATCAATGATGACGAGACATCATCCGAGAAAGTACATTTCAAGGTCACCA

	ZMBMAM2166_Sennar	CACCCCAACCGTCCAAAAAGGCCTTCGCTACGGGATAATTCTATTTATTATTTCAGAGGT
	ZMBMAM2167_Sennar	CACCCCAACCGTCCAAAAAGGCCTTCGCTACGGGATAATTCTATTTATTATTTCAGAGGT
	ZMBMAM2165_Sennar	CACCCCAACCGTCCAAAAAGGCCTTCGCTACGGGATAATTCTATTTATTATTTCAGAGGT
	ZMBMAM8836_Tunis	CACCCCAACCGTCCAAAAAGGCCTTCGCTACGGGATAATTCTATTTATTATTTCAGAGGT
	ZMBMAM8838_Tripoli	CACCCCAACCGTCCAAAAAGGCCTTCGCTACGGGATAATTCTATTTATTATTTCAGAGGT
	ZMBMAM8837_Tripoli	CACCCCAACCGTCCAAAAAGGCCTTCGCTACGGGATAATTCTATTTATTATTTCAGAGGT
	IZW607_10	CACCCCAACCGTCCAAAAAGGCCTTCGCTACGGGATAATTCTATTTATTATTTCAGAGGT
	Zoo_France_JN632591	CACCCCAACCGTCCAAAAAGGCCTTCGCTACGGGATAATTCTATTTATTATTTCAGAGGT
	ZMBMAM8839_Tripoli	CACCCCAACCGTCCAAAAAGGCCTTCGCTACGGGATAATTCTATTTATTATTTCAGAGGT
	ZMBMAM8840_Tripoli	CACCCCAACCGTCCAAAAAGGCCTTCGCTACGGGATAATTCTATTTATTATTTCAGAGGT
	ZMBMAM7424_Tunis_Gabes	CACCCCAACCGTCCAAAAAGGCCTTCGCTACGGGATAATTCTATTTATTATTTCAGAGGT
	ZMBMAM35370_Dakhla	CACCCCAACCGTCCAAAAAGGCCTTCGCTACGGGATAATTCTATTTATTATTTCAGAGGT

	ZMBMAM2166_Sennar	CTTATTCTTTACCGGATTTTTCTGAGCATTTTATCACTCAAGTCTTGCCCCCACACCCGA
	ZMBMAM2167_Sennar	CTTATTCTTTACCGGATTTTTCTGAGCATTTTATCACTCAAGTCTTGCCCCCACACCCGA
	ZMBMAM2165_Sennar	CTTATTCTTTACCGGATTTTTCTGAGCATTTTATCACTCAAGTCTTGCCCCCACACCCGA
	ZMBMAM8836_Tunis	CTTATTCTTTACCGGATTTTTCTGAGCATTTTATCACTCAAGTCTTGCCCCCACACCCGA
	ZMBMAM8838_Tripoli	CTTATTCTTTACCGGATTTTTCTGAGCATTTTATCACTCAAGTCTTGCCCCCACACCCGA
	ZMBMAM8837_Tripoli	CTTATTCTTTACCGGATTTTTCTGAGCATTTTATCACTCAAGTCTTGCCCCCACACCCGA
	IZW607_10	CTTATTCTTTACCGGATTTTTCTGAGCATTTTATCACTCAAGTCTTGCCCCCACACCCGA
	Zoo_France_JN632591	CTTATTCTTTACCGGATTTTTCTGAGCATTTTATCACTCAAGTCTTGCCCCCACACCCGA
	ZMBMAM8839_Tripoli	CTTATTCTTTACCGGATTTTTCTGAGCATTTTATCACTCAAGTCTTGCCCCCACACCCGA
	ZMBMAM8840_Tripoli	CTTATTCTTTACCGGATTTTTCTGAGCATTTTATCACTCAAGTCTTGCCCCCACACCCGA
	ZMBMAM7424_Tunis_Gabes	CTTATTCTTTACCGGATTTTTCTGAGCATTTTATCACTCAAGTCTTGCCCCCACACCCGA
	ZMBMAM35370_Dakhla	CTTATTCTTTACCGGATTTTTCTGAGCATTTTATCACTCAAGTCTTGCCCCCACACCCGA

	ZMBMAM2166_Sennar	ACTAGGCGGCTGCTGGCCCCCAACAGGTATTCACCCACTCAATCCCCTAGAAGTCCCATT
	ZMBMAM2167_Sennar	ACTAGGCGGCTGCTGGCCCCCAACAGGTATTCACCCACTCAATCCCCTAGAAGTCCCATT
	ZMBMAM2165_Sennar	ACTAGGCGGCTGCTGGCCCCCAACAGGTATTCACCCACTCAATCCCCTAGAAGTCCCATT
	ZMBMAM8836_Tunis	ACTAGGCGGCTGCTGGCCCCCAACAGGTATTCACCCACTCAATCCCCTAGAAGTCCCATT
	ZMBMAM8838_Tripoli	ACTAGGCGGCTGCTGGCCCCCAACAGGTATTCACCCACTCAATCCCCTAGAAGTCCCATT
	ZMBMAM8837_Tripoli	ACTAGGCGGCTGCTGGCCCCCAACAGGTATTCACCCACTCAATCCCCTAGAAGTCCCATT
	IZW607_10	ACTAGGCGGCTGCTGGCCCCCAACAGGTATTCACCCACTCAATCCCCTAGAAGTCCCATT
	Zoo_France_JN632591	ACTAGGCGGCTGCTGGCCCCCAACAGGTATTCACCCACTCAATCCCCTAGAAGTCCCATT
	ZMBMAM8839_Tripoli	ACTAGGCGGCTGCTGGCCCCCAACAGGTATTCACCCACTCAATCCCCTAGAAGTCCCATT
	ZMBMAM8840_Tripoli	ACTAGGCGGCTGCTGGCCCCCAACAGGTATTCACCCACTCAATCCCCTAGAAGTCCCATT
	ZMBMAM7424_Tunis_Gabes	ACTAGGCGGCTGCTGGCCCCCAACAGGTATTCACCCACTCAATCCCCTAGAAGTCCCATT
	ZMBMAM35370_Dakhla	ACTAGGCGGCTGCTGGCCCCCAACAGGTATTCACCCACTCAATCCCCTAGAAGTCCCATT

	ZMBMAM2166_Sennar	ACTCAACACCTCCGTCCTCCTAGCCTCAGGAGTCTCAATTACTTGAGCCCACCACAGCCT
	ZMBMAM2167_Sennar	ACTCAACACCTCCGTCCTCCTAGCCTCAGGAGTCTCAATTACTTGAGCCCACCACAGCCT
	ZMBMAM2165_Sennar	ACTCAACACCTCCGTCCTCCTAGCCTCAGGAGTCTCAATTACTTGAGCCCACCACAGCCT
	ZMBMAM8836_Tunis	ACTCAACACCTCCGTCCTCCTAGCCTCAGGAGTCTCAATTACTTGAGCCCACCACAGCCT
	ZMBMAM8838_Tripoli	ACTCAACACCTCCGTCCTCCTAGCCTCAGGAGTCTCAATTACTTGAGCCCACCACAGCCT
	ZMBMAM8837_Tripoli	ACTCAACACCTCCGTCCTCCTAGCCTCAGGAGTCTCAATTACTTGAGCCCACCACAGCCT
	IZW607_10	ACTCAACACCTCCGTCCTCCTAGCCTCAGGAGTCTCAATTACTTGAGCCCACCACAGCCT
	Zoo_France_JN632591	ACTCAACACCTCCGTCCTCCTAGCCTCAGGAGTCTCAATTACTTGAGCCCACCACAGCCT
	ZMBMAM8839_Tripoli	ACTCAACACCTCCGTCCTCCTAGCCTCAGGAGTCTCAATTACTTGAGCCCACCACAGCCT
	ZMBMAM8840_Tripoli	ACTCAACACCTCCGTCCTCCTAGCCTCAGGAGTCTCAATTACTTGAGCCCACCACAGCCT
	ZMBMAM7424_Tunis_Gabes	ACTCAACACCTCCGTCCTCCTAGCCTCAGGAGTCTCAATTACTTGAGCCCACCACAGCCT
	ZMBMAM35370_Dakhla	ACTCAACACCTCCGTCCTCCTAGCCTCAGGAGTCTCAATTACTTGAGCCCACCACAGCCT

	ZMBMAM2166_Sennar	TATAGAGGGAAACCGCAACCACATGCTACAAGCCCTATTTATTACTATCGCTCTAGGTGT
	ZMBMAM2167_Sennar	TATAGAGGGAAACCGCAACCACATGCTACAAGCCCTATTTATTACTATCGCTCTAGGTGT
	ZMBMAM2165_Sennar	TATAGAGGGAAACCGCAACCACATGCTACAAGCCCTATTTATTACTATCGCTCTAGGTGT
	ZMBMAM8836_Tunis	TATAGAGGGAAACCGCAACCACATGCTACAAGCCCTATTTATTACTATCGCTCTAGGTGT
	ZMBMAM8838_Tripoli	TATAGAGGGAAACCGCAACCACATGCTACAAGCCCTATTTATTACTATCGCTCTAGGTGT
	ZMBMAM8837_Tripoli	TATAGAGGGAAACCGCAACCACATGCTACAAGCCCTATTTATTACTATCGCTCTAGGTGT
	IZW607_10	TATAGAGGGAAACCGCAACCACATGCTACAAGCCCTATTTATTACTATCGCTCTAGGTGT
	Zoo_France_JN632591	TATAGAGGGAAACCGCAACCACATGCTACAAGCCCTATTTATTACTATCGCTCTAGGTGT
	ZMBMAM8839_Tripoli	TATAGAGGGAAACCGCAACCACATGCTACAAGCCCTATTTATTACTATCGCTCTAGGTGT
	ZMBMAM8840_Tripoli	TATAGAGGGAAACCGCAACCACATGCTACAAGCCCTATTTATTACTATCGCTCTAGGTGT
	ZMBMAM7424_Tunis_Gabes	TATAGAGGGAAACCGCAACCACATGCTACAAGCCCTATTTATTACTATCGCTCTAGGTGT
	ZMBMAM35370_Dakhla	TATAGAGGGAAACCGCAACCACATGCTACAAGCCCTATTTATTACTATCGCTCTAGGTGT

	ZMBMAM2166_Sennar	ATACTTCACACTCCTGCAAGCCTCAGAATATTATGAAGCACCCTTTACCATCTCAGATGG
	ZMBMAM2167_Sennar	ATACTTCACACTCCTGCAAGCCTCAGAATATTATGAAGCACCCTTTACCATCTCAGATGG
	ZMBMAM2165_Sennar	ATACTTCACACTCCTGCAAGCCTCAGAATATTATGAAGCACCCTTTACCATCTCAGATGG
	ZMBMAM8836_Tunis	ATACTTCACACTCCTGCAAGCCTCAGAATATTATGAAGCACCCTTTACCATCTCAGATGG
	ZMBMAM8838_Tripoli	ATACTTCACACTCCTGCAAGCCTCAGAATATTATGAAGCACCCTTTACCATCTCAGATGG
	ZMBMAM8837_Tripoli	ATACTTCACACTCCTGCAAGCCTCAGAATATTATGAAGCACCCTTTACCATCTCAGATGG
	IZW607_10	ATACTTCACACTCCTGCAAGCCTCAGAATATTATGAAGCACCCTTTACCATCTCAGATGG
	Zoo_France_JN632591	ATACTTCACACTCCTGCAAGCCTCAGAATATTATGAAGCACCCTTTACCATCTCAGATGG
	ZMBMAM8839_Tripoli	ATACTTCACACTCCTGCAAGCCTCAGAATATTATGAAGCACCCTTTACCATCTCAGATGG
	ZMBMAM8840_Tripoli	ATACTTCACACTCCTGCAAGCCTCAGAATATTATGAAGCACCCTTTACCATCTCAGATGG
	ZMBMAM7424_Tunis_Gabes	ATACTTCACACTCCTGCAAGCCTCAGAATATTATGAAGCACCCTTTACCATCTCAGATGG
	ZMBMAM35370_Dakhla	ATACTTCACACTCCTGCAAGCCTCAGAATATTATGAAGCACCCTTTACCATCTCAGATGG

	ZMBMAM2166_Sennar	TGTCTACGGCTCAACCTTTTTTGTAGCCACAGGATTCCACGGCCTCCATGTAATTATCGG
	ZMBMAM2167_Sennar	TGTCTACGGCTCAACCTTTTTTGTAGCCACAGGATTCCACGGCCTCCATGTAATTATCGG
	ZMBMAM2165_Sennar	TGTCTACGGCTCAACCTTTTTTGTAGCCACAGGATTCCACGGCCTCCATGTAATTATCGG
	ZMBMAM8836_Tunis	TGTCTACGGCTCAACCTTTTTTGTAGCCACAGGATTCCACGGCCTCCATGTAATTATCGG
	ZMBMAM8838_Tripoli	TGTCTACGGCTCAACCTTTTTTGTAGCCACAGGATTCCACGGCCTCCATGTAATTATCGG
	ZMBMAM8837_Tripoli	TGTCTACGGCTCAACCTTTTTTGTAGCCACAGGATTCCACGGCCTCCATGTAATTATCGG
	IZW607_10	TGTCTACGGCTCAACCTTTTTTGTAGCCACAGGATTCCACGGCCTCCATGTAATTATCGG
	Zoo_France_JN632591	TGTCTACGGCTCAACCTTTTTTGTAGCCACAGGATTCCACGGCCTCCATGTAATTATCGG
	ZMBMAM8839_Tripoli	TGTCTACGGCTCAACCTTTTTTGTAGCCACAGGATTCCACGGCCTCCATGTAATTATCGG
	ZMBMAM8840_Tripoli	TGTCTACGGCTCAACCTTTTTTGTAGCCACAGGATTCCACGGCCTCCATGTAATTATCGG
	ZMBMAM7424_Tunis_Gabes	TGTCTACGGCTCAACCTTTTTTGTAGCCACAGGATTCCACGGCCTCCATGTAATTATCGG
	ZMBMAM35370_Dakhla	TGTCTACGGCTCAACCTTTTTTGTAGCCACAGGATTCCACGGCCTCCATGTAATTATCGG

	ZMBMAM2166_Sennar	ATCAACCTTCTTAATCGTCTGCTTCTTCCGCCAACTAAAATTTCACTTTACCTCTAGCCA
	ZMBMAM2167_Sennar	ATCAACCTTCTTAATCGTCTGCTTCTTCCGCCAACTAAAATTTCACTTTACCTCTAGCCA
	ZMBMAM2165_Sennar	ATCAACCTTCTTAATCGTCTGCTTCTTCCGCCAACTAAAATTTCACTTTACCTCTAGCCA
	ZMBMAM8836_Tunis	ATCAACCTTCTTAATCGTCTGCTTCTTCCGCCAACTAAAATTTCACTTTACCTCTAGCCA
	ZMBMAM8838_Tripoli	ATCAACCTTCTTAATCGTCTGCTTCTTCCGCCAACTAAAATTTCACTTTACCTCTAGCCA
	ZMBMAM8837_Tripoli	ATCAACCTTCTTAATCGTCTGCTTCTTCCGCCAACTAAAATTTCACTTTACCTCTAGCCA
	IZW607_10	ATCAACCTTCTTAATCGTCTGCTTCTTCCGCCAACTAAAATTTCACTTTACCTCTAGCCA
	Zoo_France_JN632591	ATCAACCTTCTTAATCGTCTGCTTCTTCCGCCAACTAAAATTTCACTTTACCTCTAGCCA
	ZMBMAM8839_Tripoli	ATCAACCTTCTTAATCGTCTGCTTCTTCCGCCAACTAAAATTTCACTTTACCTCTAGCCA
	ZMBMAM8840_Tripoli	ATCAACCTTCTTAATCGTCTGCTTCTTCCGCCAACTAAAATTTCACTTTACCTCTAGCCA
	ZMBMAM7424_Tunis_Gabes	ATCAACCTTCTTAATCGTCTGCTTCTTCCGCCAACTAAAATTTCACTTTACCTCTAGCCA
	ZMBMAM35370_Dakhla	ATCAACCTTCTTAATCGTCTGCTTCTTCCGCCAACTAAAATTTCACTTTACCTCTAGCCA

	ZMBMAM2166_Sennar	CCACTTTGGCTTCGAAGCAGCTGCCTGATACTGACATTTCGTAGACGTAGTATGACTTCT
	ZMBMAM2167_Sennar	CCACTTTGGCTTCGAAGCAGCTGCCTGATACTGACATTTCGTAGACGTAGTATGACTTCT
	ZMBMAM2165_Sennar	CCACTTTGGCTTCGAAGCAGCTGCCTGATACTGACATTTCGTAGACGTAGTATGACTTCT
	ZMBMAM8836_Tunis	CCACTTTGGCTTCGAAGCAGCTGCCTGATACTGACATTTCGTAGACGTAGTATGACTTTT
	ZMBMAM8838_Tripoli	CCACTTTGGCTTCGAAGCAGCTGCCTGATACTGACATTTCGTAGACGTAGTATGACTTTT
	ZMBMAM8837_Tripoli	CCACTTTGGCTTCGAAGCAGCTGCCTGATACTGACATTTCGTAGACGTAGTATGACTTTT
	IZW607_10	CCACTTTGGCTTCGAAGCAGCTGCCTGATACTGACATTTCGTAGACGTAGTATGACTTTT
	Zoo_France_JN632591	CCACTTTGGCTTCGAAGCAGCTGCCTGATACTGACATTTCGTAGACGTAGTATGACTTTT
	ZMBMAM8839_Tripoli	CCACTTTGGCTTCGAAGCAGCTGCCTGATACTGACATTTCGTAGACGTAGTATGACTTTT
	ZMBMAM8840_Tripoli	CCACTTTGGCTTCGAAGCAGCTGCCTGATACTGACATTTCGTAGACGTAGTATGACTTTT
	ZMBMAM7424_Tunis_Gabes	CCACTTTGGCTTCGAAGCAGCTGCCTGATACTGACATTTCGTAGACGTAGTATGACTTTT
	ZMBMAM35370_Dakhla	CCACTTTGGCTTCGAAGCAGCTGCCTGATACTGACATTTCGTAGACGTAGTATGACTTTT

	ZMBMAM2166_Sennar	CCTCTATGTTTCAATTTATTGATGAGGATCATGTTCTTTTAGTATTAATTAGTACAACCG
	ZMBMAM2167_Sennar	CCTCTATGTTTCAATTTATTGATGAGGATCATGTTCTTTTAGTATTAATTAGTACAACCG
	ZMBMAM2165_Sennar	CCTCTATGTTTCAATTTATTGATGAGGATCATGTTCTTTTAGTATTAATTAGTACAACCG
	ZMBMAM8836_Tunis	CCTCTATGTTTCAATTTATTGATGAGGATCATGTTCTTTTAGTATTAATTAGTACAACCG
	ZMBMAM8838_Tripoli	CCTCTATGTTTCAATTTATTGATGAGGATCATGTTCTTTTAGTATTAATTAGTACAACCG
	ZMBMAM8837_Tripoli	CCTCTATGTTTCAATTTATTGATGAGGATCATGTTCTTTTAGTATTAATTAGTACAACCG
	IZW607_10	CCTCTATGTTTCAATTTATTGATGAGGATCATGTTCTTTTAGTATTAATTAGTACAACCG
	Zoo_France_JN632591	CCTCTATGTTTCAATTTATTGATGAGGATCATGTTCTTTTAGTATTAATTAGTACAACTG
	ZMBMAM8839_Tripoli	CCTCTATGTTTCAATTTATTGATGAGGATCATGTTCTTTTAGTATTAATTAGTACAACCG
	ZMBMAM8840_Tripoli	CCTCTATGTTTCAATTTATTGATGAGGATCATGTTCTTTTAGTATTAATTAGTACAACCG
	ZMBMAM7424_Tunis_Gabes	CCTCTATGTTTCAATTTATTGATGAGGATCATGTTCTTTTAGTATTAATTAGTACAACCG
	ZMBMAM35370_Dakhla	CCTCTATGTTTCAATTTATTGATGAGGATCATGTTCTTTTAGTATTAATTAGTACAACCG

	ZMBMAM2166_Sennar	ACTTCCAATCAGTTAGTTTCGGTCCAATCCGAAAAAGAATAATAAACCTAATAATAGCTC
	ZMBMAM2167_Sennar	ACTTCCAATCAGTTAGTTTCGGTCCAATCCGAAAAAGAATAATAAACCTAATAATAGCTC
	ZMBMAM2165_Sennar	ACTTCCAATCAGTTAGTTTCGGTCCAATCCGAAAAAGAATAATAAACCTAATAATAGCTC
	ZMBMAM8836_Tunis	ACTTCCAATCAGTTAGTTTCGGTCCAATCCGAAAAAGAATAATAAACCTAATAATAGCTC
	ZMBMAM8838_Tripoli	ACTTCCAATCAGTTAGTTTCGGTCCAATCCGAAAAAGAATAATAAACCTAATAATAGCTC
	ZMBMAM8837_Tripoli	ACTTCCAATCAGTTAGTTTCGGTCCAATCCGAAAAAGAATAATAAACCTAATAATAGCTC
	IZW607_10	ACTTCCAATCAGTTAGTTTCGGTCCAATCCGAAAAAGAATAATAAACCTAATAATAGCTC
	Zoo_France_JN632591	ACTTCCAATCAGTTAGTTTCGGTCCAATCCGAAAAAGAATAATAAACCTAATAATAGCTC
	ZMBMAM8839_Tripoli	ACTTCCAATCAGTTAGTTTCGGTCCAATCCGAAAAAGAATAATAAACCTAATAATAGCTC
	ZMBMAM8840_Tripoli	ACTTCCAATCAGTTAGTTTCGGTCCAATCCGAAAAAGAATAATAAACCTAATAATAGCTC
	ZMBMAM7424_Tunis_Gabes	ACTTCCAATCAGTTAGTTTCGGTCCAATCCGAAAAAGAATAATAAACCTAATAATAGCTC
	ZMBMAM35370_Dakhla	ACTTCCAATCAGTTAGTTTCGGTCCAATCCGAAAAAGAATAATAAACCTAATAATAGCTC

	ZMBMAM2166_Sennar	TCCTAACCAACCTCACACTAACCACACTACTCGTCACTATCGCATTCTGACTTCCCCAGT
	ZMBMAM2167_Sennar	TCCTAACCAACCTCACACTAACCACACTACTCGTCACTATCGCATTCTGACTTCCCCAGT
	ZMBMAM2165_Sennar	TCCTAACCAACCTCACACTAACCACACTACTCGTCACTATCGCATTCTGACTTCCCCAGT
	ZMBMAM8836_Tunis	TCCTAACCAACCTCACACTAACCACACTACTCGTCACTATCGCATTCTGACTTCCCCAGT
	ZMBMAM8838_Tripoli	TCCTAACCAACCTCACACTAACCACACTACTCGTCACTATCGCATTCTGACTTCCCCAGT
	ZMBMAM8837_Tripoli	TCCTAACCAACCTCACACTAACCACACTACTCGTCACTATCGCATTCTGACTTCCCCAGT
	IZW607_10	TCCTAACCAACCTCACACTAACCACACTACTCGTCACTATCGCATTCTGACTTCCCCAGT
	Zoo_France_JN632591	TCCTAACCAACCTCACACTAACCACACTACTCGTCACTATCGCATTCTGACTTCCCCAGT
	ZMBMAM8839_Tripoli	TCCTAACCAACCTCACACTAACCACACTACTCGTCACTATCGCATTCTGACTTCCCCAGT
	ZMBMAM8840_Tripoli	TCCTAACCAACCTCACACTAACCACACTACTCGTCACTATCGCATTCTGACTTCCCCAGT
	ZMBMAM7424_Tunis_Gabes	TCCTAACCAACCTCACACTAACCACACTACTCGTCACTATCGCATTCTGACTTCCCCAGT
	ZMBMAM35370_Dakhla	TCCTAACCAACCTCACACTAACCACACTACTCGTCACTATCGCATTCTGACTTCCCCAGT

	ZMBMAM2166_Sennar	TAAATGTATACTCAGAAAAAACAAGTCCATACGAATGCGGATTTGACCCTATGGGATCAG
	ZMBMAM2167_Sennar	TAAATGTATACTCAGAAAAAACAAGTCCATACGAATGCGGATTTGACCCTATGGGATCAG
	ZMBMAM2165_Sennar	TAAATGTATACTCAGAAAAAACAAGTCCATACGAATGCGGATTTGACCCTATGGGATCAG
	ZMBMAM8836_Tunis	TAAATGTATACTCAGAAAAAACAAGTCCATACGAATGCGGATTTGACCCTATGGGATCAG
	ZMBMAM8838_Tripoli	TAAATGTATACTCAGAAAAAACAAGTCCATACGAATGCGGATTTGACCCTATGGGATCAG
	ZMBMAM8837_Tripoli	TAAATGTATACTCAGAAAAAACAAGTCCATACGAATGCGGATTTGACCCTATGGGATCAG
	IZW607_10	TAAATGTATACTCAGAAAAAACAAGTCCATACGAATGCGGATTTGACCCTATGGGATCAG
	Zoo_France_JN632591	TAAATGTATACTCAGAAAAAACAAGTCCATACGAATGCGGATTTGACCCTATGGGATCAG
	ZMBMAM8839_Tripoli	TAAATGTATACTCAGAAAAAACAAGTCCATACGAATGCGGATTTGACCCTATGGGATCAG
	ZMBMAM8840_Tripoli	TAAATGTATACTCAGAAAAAACAAGTCCATACGAATGCGGATTTGACCCTATGGGATCAG
	ZMBMAM7424_Tunis_Gabes	TAAATGTATACTCAGAAAAAACAAGTCCATACGAATGCGGATTTGACCCTATGGGATCAG
	ZMBMAM35370_Dakhla	TAAATGTATACTCAGAAAAAACAAGTCCATACGAATGCGGATTTGACCCTATGGGATCAG

	ZMBMAM2166_Sennar	CCCGCCTCCCTTTCTCCATAAAATTTTTCCTAGTAGCTATCACATTTCTCCTCTTTGACT
	ZMBMAM2167_Sennar	CCCGCCTCCCTTTCTCCATAAAATTTTTCCTAGTAGCTATCACATTTCTCCTCTTTGACT
	ZMBMAM2165_Sennar	CCCGCCTCCCTTTCTCCATAAAATTTTTCCTAGTAGCTATCACATTTCTCCTCTTTGACT
	ZMBMAM8836_Tunis	CCCGCCTCCCTTTCTCCATAAAATTTTTCCTAGTAGCTATCACATTTCTCCTCTTTGACT
	ZMBMAM8838_Tripoli	CCCGCCTCCCTTTCTCCATAAAATTTTTCCTAGTAGCTATCACATTTCTCCTCTTTGACT
	ZMBMAM8837_Tripoli	CCCGCCTCCCTTTCTCCATAAAATTTTTCCTAGTAGCTATCACATTTCTCCTCTTTGACT
	IZW607_10	CCCGCCTCCCTTTCTCCATAAAATTTTTCCTAGTAGCTATCACATTTCTCCTCTTTGACT
	Zoo_France_JN632591	CCCGCCTCCCTTTCTCCATAAAATTTTTCCTAGTAGCTATCACATTTCTCCTCTTTGACT
	ZMBMAM8839_Tripoli	CCCGCCTCCCTTTCTCCATAAAATTTTTCCTAGTAGCTATCACATTTCTCCTCTTTGACT
	ZMBMAM8840_Tripoli	CCCGCCTCCCTTTCTCCATAAAATTTTTCCTAGTAGCTATCACATTTCTCCTCTTTGACT
	ZMBMAM7424_Tunis_Gabes	CCCGCCTCCCTTTCTCCATAAAATTTTTCCTAGTAGCTATCACATTTCTCCTCTTTGACT
	ZMBMAM35370_Dakhla	CCCGCCTCCCTTTCTCCATAAAATTTTTCCTAGTAGCTATCACATTTCTCCTCTTTGACT

	ZMBMAM2166_Sennar	TAGAAATTGCACTACTCCTACCACTACCATGAGCCTCACAAACAACAAACCTAAACACGA
	ZMBMAM2167_Sennar	TAGAAATTGCACTACTCCTACCACTACCATGAGCCTCACAAACAACAAACCTAAACACGA
	ZMBMAM2165_Sennar	TAGAAATTGCACTACTCCTACCACTACCATGAGCCTCACAAACAACAAACCTAAACACGA
	ZMBMAM8836_Tunis	TAGAAATTGCACTACTCCTACCACTACCATGAGCCTCACAAACAACAAACCTAAACACGA
	ZMBMAM8838_Tripoli	TAGAAATTGCACTACTCCTACCACTACCATGAGCCTCACAAACAACAAACCTAAACACGA
	ZMBMAM8837_Tripoli	TAGAAATTGCACTACTCCTACCACTACCATGAGCCTCACAAACAACAAACCTAAACACGA
	IZW607_10	TAGAAATTGCACTACTCCTACCACTACCATGAGCCTCACAAACAACAAACCTAAACACGA
	Zoo_France_JN632591	TAGAAATTGCACTACTCCTACCACTACCATGAGCCTCACAAACAACAAACCTAAACACGA
	ZMBMAM8839_Tripoli	TAGAAATTGCACTACTCCTACCACTACCATGAGCCTCACAAACAACAAACCTAAACACGA
	ZMBMAM8840_Tripoli	TAGAAATTGCACTACTCCTACCACTACCATGAGCCTCACAAACAACAAACCTAAACACGA
	ZMBMAM7424_Tunis_Gabes	TAGAAATTGCACTACTCCTACCACTACCATGAGCCTCACAAACAACAAACCTAAACACGA
	ZMBMAM35370_Dakhla	TAGAAATTGCACTACTCCTACCACTACCATGAGCCTCACAAACAACAAACCTAAACACGA

	ZMBMAM2166_Sennar	TGCTTACCATAGCCCTCCTCCTAATCTTTCTACTAGCTGTTAGTCTAGCCTACGAATGAA
	ZMBMAM2167_Sennar	TGCTTACCATAGCCCTCCTCCTAATCTTTCTACTAGCTGTTAGTCTAGCCTACGAATGAA
	ZMBMAM2165_Sennar	TGCTTACCATAGCCCTCCTCCTAATCTTTCTACTAGCTGTTAGTCTAGCCTACGAATGAA
	ZMBMAM8836_Tunis	TGCTTACCATAGCCCTCCTCCTAATCTTTCTACTAGCTGTTAGTCTAGCCTACGAATGAA
	ZMBMAM8838_Tripoli	TGCTTACCATAGCCCTCCTCCTAATCTTTCTACTAGCTGTTAGTCTAGCCTACGAATGAA
	ZMBMAM8837_Tripoli	TGCTTACCATAGCCCTCCTCCTAATCTTTCTACTAGCTGTTAGTCTAGCCTACGAATGAA
	IZW607_10	TGCTTACCATAGCCCTCCTCCTAATCTTTCTACTAGCTGTTAGTCTAGCCTACGAATGAA
	Zoo_France_JN632591	TGCTTACCATAGCCCTCCTCCTAATCTTTCTACTAGCTGTTAGTCTAGCCTACGAATGAA
	ZMBMAM8839_Tripoli	TGCTTACCATAGCCCTCCTCCTAATCTTTCTACTAGCTGTTAGTCTAGCCTACGAATGAA
	ZMBMAM8840_Tripoli	TGCTTACCATAGCCCTCCTCCTAATCTTTCTACTAGCTGTTAGTCTAGCCTACGAATGAA
	ZMBMAM7424_Tunis_Gabes	TGCTTACCATAGCCCTCCTCCTAATCTTTCTACTAGCTGTTAGTCTAGCCTACGAATGAA
	ZMBMAM35370_Dakhla	TGCTTACCATAGCCCTCCTCCTAATCTTTCTACTAGCTGTTAGTCTAGCCTACGAATGAA

	ZMBMAM2166_Sennar	CCCAAAAAGGACTAGAATGAACTGAATATGGTACTTAGTTTAAAATAAAATAAATGATTT
	ZMBMAM2167_Sennar	CCCAAAAAGGACTAGAATGAACTGAATATGGTACTTAGTTTAAAATAAAATAAATGATTT
	ZMBMAM2165_Sennar	CCCAAAAAGGACTAGAATGAACTGAATATGGTACTTAGTTTAAAATAAAATAAATGATTT
	ZMBMAM8836_Tunis	CCCAAAAAGGACTAGAATGAACTGAATATGGTACTTAGTTTAAAATAAAATAAATGATTT
	ZMBMAM8838_Tripoli	CCCAAAAAGGACTAGAATGAACTGAATATGGTACTTAGTTTAAAATAAAATAAATGATTT
	ZMBMAM8837_Tripoli	CCCAAAAAGGACTAGAATGAACTGAATATGGTACTTAGTTTAAAATAAAATAAATGATTT
	IZW607_10	CCCAAAAAGGACTAGAATGAACTGAATATGGTACTTAGTTTAAAATAAAATAAATGATTT
	Zoo_France_JN632591	CCCAAAAAGGACTAGAATGAACTGAATATGGTACTTAGTTTAAAATAAAATAAATGATTT
	ZMBMAM8839_Tripoli	CCCAAAAAGGACTAGAATGAACTGAATATGGTACTTAGTTTAAAATAAAATAAATGATTT
	ZMBMAM8840_Tripoli	CCCAAAAAGGACTAGAATGAACTGAATATGGTACTTAGTTTAAAATAAAATAAATGATTT
	ZMBMAM7424_Tunis_Gabes	CCCAAAAAGGACTAGAATGAACTGAATATGGTACTTAGTTTAAAATAAAATAAATGATTT
	ZMBMAM35370_Dakhla	CCCAAAAAGGACTAGAATGAACTGAATATGGTACTTAGTTTAAAATAAAATAAATGATTT

	ZMBMAM2166_Sennar	CGACTCATTAGATTATGATTAAACTCATAATTACCAAATGTCCCTCGTACACATAAATAT
	ZMBMAM2167_Sennar	CGACTCATTAGATTATGATTAAACTCATAATTACCAAATGTCCCTCGTACACATAAATAT
	ZMBMAM2165_Sennar	CGACTCATTAGATTATGATTAAACTCATAATTACCAAATGTCCCTCGTACACATAAATAT
	ZMBMAM8836_Tunis	CGACTCATTAGATTATGATTAAACTCATAATTACCAAATGTCCCTCGTACACATAAATAT
	ZMBMAM8838_Tripoli	CGACTCATTAGATTATGATTAAACTCATAATTACCAAATGTCCCTCGTACACATAAATAT
	ZMBMAM8837_Tripoli	CGACTCATTAGATTATGATTAAACTCATAATTACCAAATGTCCCTCGTACACATAAATAT
	IZW607_10	CGACTCATTAGATTATGATTAAACTCATAATTACCAAATGTCCCTCGTACACATAAATAT
	Zoo_France_JN632591	CGACTCATTAGATTATGATTAAACTCATAATTACCAAATGTCCCTCGTACACATAAATAT
	ZMBMAM8839_Tripoli	CGACTCATTAGATTATGATTAAACTCATAATTACCAAATGTCCCTCGTACACATAAATAT
	ZMBMAM8840_Tripoli	CGACTCATTAGATTATGATTAAACTCATAATTACCAAATGTCCCTCGTACACATAAATAT
	ZMBMAM7424_Tunis_Gabes	CGACTCATTAGATTATGATTAAACTCATAATTACCAAATGTCCCTCGTACACATAAATAT
	ZMBMAM35370_Dakhla	CGACTCATTAGATTATGATTAAACTCATAATTACCAAATGTCCCTCGTACACATAAATAT

	ZMBMAM2166_Sennar	TATAGTAGCGTTCGCAGTATCTCTTACAGGACTACTAATATATCGATCTCACTTGATGTC
	ZMBMAM2167_Sennar	TATAGTAGCGTTCGCAGTATCTCTTACAGGACTACTAATATATCGATCTCACTTGATGTC
	ZMBMAM2165_Sennar	TATAGTAGCGTTCGCAGTATCTCTTACAGGACTACTAATATATCGATCTCACTTGATGTC
	ZMBMAM8836_Tunis	TATAGTAGCGTTCGCAGTATCTCTTACAGGACTACTAATATATCGATCTCACTTGATGTC
	ZMBMAM8838_Tripoli	TATAGTAGCGTTCGCAGTATCTCTTACAGGACTACTAATATATCGATCTCACTTGATGTC
	ZMBMAM8837_Tripoli	TATAGTAGCGTTCGCAGTATCTCTTACAGGACTACTAATATATCGATCTCACTTGATGTC
	IZW607_10	TATAGTAGCGTTCGCAGTATCTCTTACAGGACTACTAATATATCGATCTCACTTGATGTC
	Zoo_France_JN632591	TATAGTAGCGTTCGCAGTATCTCTTACAGGACTACTAATATATCGATCTCACTTGATGTC
	ZMBMAM8839_Tripoli	TATAGTGGCGTTCGCAGTATCTCTTACAGGACTACTAATATATCGATCTCACTTGATGTC
	ZMBMAM8840_Tripoli	TATAGTAGCGTTCGCAGTATCTCTTACAGGACTACTAATATATCGATCTCACTTGATGTC
	ZMBMAM7424_Tunis_Gabes	TATAGTAGCGTTCGCAGTATCTCTTACAGGACTACTAATATATCGATCTCACTTGATGTC
	ZMBMAM35370_Dakhla	TATAGTAGCGTTCGCAGTATCTCTTACAGGACTACTAATATATCGATCTCACTTGATGTC

	ZMBMAM2166_Sennar	ATCCCTTTTATGTCTTGAAGGAATGATATTATCCCTATTCATTATAGCCACCTTAATAAT
	ZMBMAM2167_Sennar	ATCCCTTTTATGTCTTGAAGGAATGATATTATCCCTATTCATTATAGCCACCTTAATAAT
	ZMBMAM2165_Sennar	ATCCCTTTTATGTCTTGAAGGAATGATATTATCCCTATTCATTATAGCCACCTTAATAAT
	ZMBMAM8836_Tunis	ATCCCTTTTATGTCTTGAAGGAATGATATTATCCCTATTCATTATAGCCACCTTAATAAT
	ZMBMAM8838_Tripoli	ATCCCTTTTATGTCTTGAAGGAATGATATTATCCCTATTCATTATAGCCACCTTAATAAT
	ZMBMAM8837_Tripoli	ATCCCTTTTATGTCTTGAAGGAATGATATTATCCCTATTCATTATAGCCACCTTAATAAT
	IZW607_10	ATCCCTTTTATGTCTTGAAGGAATGATATTATCCCTATTCATTATAGCCACCTTAATAAT
	Zoo_France_JN632591	ATCCCTTTTATGTCTTGAAGGAATGATATTATCCCTATTCATTATAGCCACCTTAATAAT
	ZMBMAM8839_Tripoli	ATCCCTTTTATGTCTTGAAGGAATGATATTATCCCTATTCATTATAGCCACCTTAATAAT
	ZMBMAM8840_Tripoli	ATCCCTTTTATGTCTTGAAGGAATGATATTATCCCTATTCATTATAGCCACCTTAATAAT
	ZMBMAM7424_Tunis_Gabes	ATCCCTTTTATGTCTTGAAGGAATGATATTATCCCTATTCATTATAGCCACCTTAATAAT
	ZMBMAM35370_Dakhla	ATCCCTTTTATGTCTTGAAGGAATGATATTATCCCTATTCATTATAGCCACCTTAATAAT

	ZMBMAM2166_Sennar	CCTAAATTCACACTTCACCCTAGCTAGCATAATACCCATCATCCTACTAGTATTCGCAGC
	ZMBMAM2167_Sennar	CCTAAATTCACACTTCACCCTAGCTAGCATAATACCCATCATCCTACTAGTATTCGCAGC
	ZMBMAM2165_Sennar	CCTAAATTCACACTTCACCCTAGCTAGCATAATACCCATCATCCTACTAGTATTCGCAGC
	ZMBMAM8836_Tunis	CCTAAATTCACACTTCACCCTAGCTAGCATAATACCCATCATCCTACTAGTATTCGCAGC
	ZMBMAM8838_Tripoli	CCTAAATTCACACTTCACCCTAGCTAGCATAATACCCATCATCCTACTAGTATTCGCAGC
	ZMBMAM8837_Tripoli	CCTAAATTCACACTTCACCCTAGCTAGCATAATACCCATCATCCTACTAGTATTCGCAGC
	IZW607_10	CCTAAATTCACACTTCACCCTAGCTAGCATAATACCCATCATCCTACTAGTATTCGCAGC
	Zoo_France_JN632591	CCTAAATTCACACTTCACCCTAGCTAGCATAATACCCATCATCCTACTAGTATTCGCAGC
	ZMBMAM8839_Tripoli	CCTAAATTCACACTTCACCCTAGCTAGCATAATACCCATCATCCTACTAGTATTCGCAGC
	ZMBMAM8840_Tripoli	CCTAAATTCACACTTCACCCTAGCTAGCATAATACCCATCATCCTACTAGTATTCGCAGC
	ZMBMAM7424_Tunis_Gabes	CCTAAATTCACACTTCACCCTAGCTAGCATAATACCCATCATCCTACTAGTATTCGCAGC
	ZMBMAM35370_Dakhla	CCTAAATTCACACTTCACCCTAGCTAGCATAATACCCATCATCCTACTAGTATTCGCAGC

	ZMBMAM2166_Sennar	CTGCGAAGCAGCGCTAGGCCTATCCCTACTAGTTATGGTGTCAAACACATATGGCACTGA
	ZMBMAM2167_Sennar	CTGCGAAGCAGCGCTAGGCCTATCCCTACTAGTTATGGTGTCAAACACATATGGCACTGA
	ZMBMAM2165_Sennar	CTGCGAAGCAGCGCTAGGCCTATCCCTACTAGTTATGGTGTCAAACACATATGGCACTGA
	ZMBMAM8836_Tunis	CTGCGAAGCAGCGCTAGGCCTATCCCTACTAGTTATGGTGTCAAACACATATGGCACTGA
	ZMBMAM8838_Tripoli	CTGCGAAGCAGCGCTAGGCCTATCCCTACTAGTTATGGTGTCAAACACATATGGCACTGA
	ZMBMAM8837_Tripoli	CTGCGAAGCAGCGCTAGGCCTATCCCTACTAGTTATGGTGTCAAACACATATGGCACTGA
	IZW607_10	CTGCGAAGCAGCGCTAGGCCTATCCCTACTAGTTATGGTGTCAAACACATATGGCACTGA
	Zoo_France_JN632591	CTGCGAAGCAGCGCTAGGCCTATCCCTACTAGTTATGGTGTCAAACACATATGGCACTGA
	ZMBMAM8839_Tripoli	CTGCGAAGCAGCGCTAGGCCTATCCCTACTAGTTATGGTGTCAAACACATATGGCACTGA
	ZMBMAM8840_Tripoli	CTGCGAAGCAGCGCTAGGCCTATCCCTACTAGTTATGGTGTCAAACACATATGGCACTGA
	ZMBMAM7424_Tunis_Gabes	CTGCGAAGCAGCGCTAGGCCTATCCCTACTAGTTATGGTGTCAAACACATATGGCACTGA
	ZMBMAM35370_Dakhla	CTGCGAAGCAGCGCTAGGCCTATCCCTACTAGTTATGGTGTCAAACACATATGGCACTGA

	ZMBMAM2166_Sennar	TTACGTACAAAACCTTAATTTACTACAATGCTAAAATATATTGTCCCCACAGCAATACTT
	ZMBMAM2167_Sennar	TTACGTACAAAACCTTAATTTACTACAATGCTAAAATATATTGTCCCCACAGCAATACTT
	ZMBMAM2165_Sennar	TTACGTACAAAACCTTAATTTACTACAATGCTAAAATATATTGTCCCCACAGCAATACTT
	ZMBMAM8836_Tunis	TTACGTACAAAACCTTAATTTACTACAATGCTAAAATATATTGTCCCCACAGCAATACTT
	ZMBMAM8838_Tripoli	TTACGTACAAAACCTTAATTTACTACAATGCTAAAATATATTGTCCCCACAGCAATACTT
	ZMBMAM8837_Tripoli	TTACGTACAAAACCTTAATTTACTACAATGCTAAAATATATTGTCCCCACAGCAATACTT
	IZW607_10	TTACGTACAAAACCTTAATTTACTACAATGCTAAAATATATTGTCCCCACAGCAATACTT
	Zoo_France_JN632591	TTACGTACAAAACCTTAATTTACTACAATGCTAAAATATATTGTCCCCACAGCAATACTT
	ZMBMAM8839_Tripoli	TTACGTACAAAACCTTAATTTACTACAATGCTAAAATATATTGTCCCCACAGCAATACTT
	ZMBMAM8840_Tripoli	TTACGTACAAAACCTTAATTTACTACAATGCTAAAATATATTGTCCCCACAGCAATACTT
	ZMBMAM7424_Tunis_Gabes	TTACGTGCAAAACCTTAATTTACTACAATGCTAAAATATATTGTCCCCACAGCAATACTT
	ZMBMAM35370_Dakhla	TTACGTGCAAAACCTTAATTTACTACAATGCTAAAATATATTGTCCCCACAGCAATACTT

	ZMBMAM2166_Sennar	ATACCCCTGACCTGATTATCAAAAAACAACATAATCTGAGTTAACCCCACCCTCCACAGC
	ZMBMAM2167_Sennar	ATACCCCTGACCTGATTATCAAAAAACAACATAATCTGAGTTAACCCCACCCTCCACAGC
	ZMBMAM2165_Sennar	ATACCCCTGACCTGATTATCAAAAAACAACATAATCTGAGTTAACCCCACCCTCCACAGC
	ZMBMAM8836_Tunis	ATACCCCTGACCTGATTATCAAAAAACAACATAATCTGAGTTAACCCCACCCTCCACAGC
	ZMBMAM8838_Tripoli	ATACCCCTGACCTGATTATCAAAAAACAACATAATCTGAGTTAACCCCACCCTCCACAGC
	ZMBMAM8837_Tripoli	ATACCCCTGACCTGATTATCAAAAAACAACATAATCTGAGTTAACCCCACCCTCCACAGC
	IZW607_10	ATACCCCTGACCTGATTATCAAAAAACAACATAATCTGAGTTAACCCCACCCTCCACAGC
	Zoo_France_JN632591	ATACCCCTGACCTGATTATCAAAAAACAACATAATCTGAGTTAACCCCACCCTCCACAGC
	ZMBMAM8839_Tripoli	ATACCCCTGACCTGATTATCAAAAAACAACATAATCTGAGTTAACCCCACCCTCCACAGC
	ZMBMAM8840_Tripoli	ATACCCCTGACCTGATTATCAAAAAACAACATAATCTGAGTTAACCCCACCCTCCACAGC
	ZMBMAM7424_Tunis_Gabes	ATACCCCTGACCTGATTATCAAAAAACAACATAATCTGAGTTAACCCCACCCTCCACAGC
	ZMBMAM35370_Dakhla	ATACCCCTGACCTGATTATCAAAAAACAACATAATCTGAGTTAACCCCACCCTCCACAGC

	ZMBMAM2166_Sennar	CTGTTAATCAGCCTCACAAGTCTACTCCTTATAAATCAATTCAACGATAACAGTCTCAAT
	ZMBMAM2167_Sennar	CTGTTAATCAGCCTCACAAGTCTACTCCTTATAAATCAATTCAACGATAACAGTCTCAAT
	ZMBMAM2165_Sennar	CTGTTAATCAGCCTCACAAGTCTACTCCTTATAAATCAATTCAACGATAACAGTCTCAAT
	ZMBMAM8836_Tunis	CTGTTAATCAGCCTCACAAGTCTACTCCTTATAAATCAATTCAACGATAACAGTCTCAAT
	ZMBMAM8838_Tripoli	CTGTTAATCAGCCTCACAAGTCTACTCCTTATAAATCAATTCAACGATAACAGTCTCAAT
	ZMBMAM8837_Tripoli	CTGTTAATCAGCCTCACAAGTCTACTCCTTATAAATCAATTCAACGATAACAGTCTCAAT
	IZW607_10	CTGTTAATCAGCCTCACAAGTCTACTCCTTATAAATCAATTCAACGATAACAGTCTCAAT
	Zoo_France_JN632591	CTGTTAATCAGCCTCACAAGTCTACTCCTTATAAATCAATTCAACGATAACAGTCTCAAT
	ZMBMAM8839_Tripoli	CTGTTAATCAGCCTCACAAGTCTACTCCTTATAAATCAATTCAACGATAACAGTCTCAAT
	ZMBMAM8840_Tripoli	CTGTTAATCAGCCTCACAAGTCTACTCCTTATAAATCAATTCAACGATAACAGTCTCAAT
	ZMBMAM7424_Tunis_Gabes	CTGTTAATCAGCCTCACAAGTCTACTCCTTATAAATCAATTCAACGATAACAGTCTCAAT
	ZMBMAM35370_Dakhla	CTGTTAATCAGCCTCACAAGTCTACTCCTTATAAATCAATTCAACGATAACAGTCTCAAT

	ZMBMAM2166_Sennar	TTTTCATTAGTCTTCTTCTCCGATTCTCTATCCACACCACTACTTATTCTAACTATATGA
	ZMBMAM2167_Sennar	TTTTCATTAGTCTTCTTCTCCGATTCTCTATCCACACCACTACTTATTCTAACTATATGA
	ZMBMAM2165_Sennar	TTTTCATTAGTCTTCTTCTCCGATTCTCTATCCACACCACTACTTATTCTAACTATATGA
	ZMBMAM8836_Tunis	TTTTCATTAGTCTTCTTCTCCGATTCTCTATCCACACCACTACTTATTCTAACTATATGA
	ZMBMAM8838_Tripoli	TTTTCATTAGTCTTCTTCTCCGATTCTCTATCCACACCACTACTTATTCTAACTATATGA
	ZMBMAM8837_Tripoli	TTTTCATTAGTCTTCTTCTCCGATTCTCTATCCACACCACTACTTATTCTAACTATATGA
	IZW607_10	TTTTCATTAGTCTTCTTCTCCGATTCTCTATCCACACCACTACTTATTCTAACTATATGA
	Zoo_France_JN632591	TTTTCATTAGTCTTCTTCTCCGATTCTCTATCCACACCACTACTTATTCTAACTATATGA
	ZMBMAM8839_Tripoli	TTTTCATTAGTCTTCTTCTCCGATTCTCTATCCACACCACTACTTATTCTAACTATATGA
	ZMBMAM8840_Tripoli	TTTTCATTAGTCTTCTTCTCCGATTCTCTATCCACACCACTACTTATTCTAACTATATGA
	ZMBMAM7424_Tunis_Gabes	TTTTCATTAGTCTTCTTCTCCGATTCTCTATCCACACCACTACTTATTCTAACTATATGA
	ZMBMAM35370_Dakhla	TTTTCATTAGTCTTCTTCTCCGATTCTCTATCCACACCACTACTTATTCTAACTATATGA

	ZMBMAM2166_Sennar	CTTCTCCCTCTAATATTAATAGCTAGCCAGCATCACCTATCAAAAGAAAACCTAACCCGA
	ZMBMAM2167_Sennar	CTTCTCCCTCTAATATTAATAGCTAGCCAGCATCACCTATCAAAAGAAAACCTAACCCGA
	ZMBMAM2165_Sennar	CTTCTCCCTCTAATATTAATAGCTAGCCAGCATCACCTATCAAAAGAAAACCTAACCCGA
	ZMBMAM8836_Tunis	CTTCTCCCTCTAATATTAATAGCTAGCCAGCATCACCTATCAAAAGAAAACCTAACCCGA
	ZMBMAM8838_Tripoli	CTTCTCCCTCTAATATTAATAGCTAGCCAGCATCACCTATCAAAAGAAAACCTAACCCGA
	ZMBMAM8837_Tripoli	CTTCTCCCTCTAATATTAATAGCTAGCCAGCATCACCTATCAAAAGAAAACCTAACCCGA
	IZW607_10	CTTCTCCCTCTAATATTAATAGCTAGCCAGCATCACCTATCAAAAGAAAACCTAACCCGA
	Zoo_France_JN632591	CTTCTCCCTCTAATATTAATAGCTAGCCAGCATCACCTATCAAAAGAAAACCTAACCCGA
	ZMBMAM8839_Tripoli	CTTCTCCCTCTAATATTAATAGCTAGCCAGCATCACCTATCAAAAGAAAACCTAACCCGA
	ZMBMAM8840_Tripoli	CTTCTCCCTCTAATATTAATAGCTAGCCAGCATCACCTATCAAAAGAAAACCTAACCCGA
	ZMBMAM7424_Tunis_Gabes	CTTCTCCCTCTAATATTAATAGCTAGCCAGCATCACCTATCAAAAGAAAACCTAACCCGA
	ZMBMAM35370_Dakhla	CTTCTCCCTCTAATATTAATAGCTAGCCAGCATCACCTATCAAAAGAAAACCTAACCCGA

	ZMBMAM2166_Sennar	AAAAAACTATTTATCTCCATACTAATTCTATTACAATTATTTCTAATCATAACATTCACT
	ZMBMAM2167_Sennar	AAAAAACTATTTATCTCCATACTAATTCTATTACAATTATTTCTAATCATAACATTCACT
	ZMBMAM2165_Sennar	AAAAAACTATTTATCTCCATACTAATTCTATTACAATTATTTCTAATCATAACATTCACT
	ZMBMAM8836_Tunis	AAAAAACTATTTATCTCCATACTAATTCTATTACAATTATTTCTAATCATAACATTCACT
	ZMBMAM8838_Tripoli	AAAAAACTATTTATCTCCATACTAATTCTATTACAATTATTTCTAATCATAACATTCACT
	ZMBMAM8837_Tripoli	AAAAAACTATTTATCTCCATACTAATTCTATTACAATTATTTCTAATCATAACATTCACT
	IZW607_10	AAAAAACTATTTATCTCCATACTAATTCTATTACAATTATTTCTAATCATAACATTCACT
	Zoo_France_JN632591	AAAAAACTATTTATCTCCATACTAATTCTATTACAATTATTTCTAATCATAACATTCACT
	ZMBMAM8839_Tripoli	AAAAAACTATTTATCTCCATACTAATTCTATTACAATTATTTCTAATCATAACATTCACT
	ZMBMAM8840_Tripoli	AAAAAACTATTTATCTCCATACTAATTCTATTACAATTATTTCTAATCATAACATTCACT
	ZMBMAM7424_Tunis_Gabes	AAAAAACTATTTATCTCCATACTAATTCTATTACAATTATTTCTAATCATAACATTCACT
	ZMBMAM35370_Dakhla	AAAAAACTATTTATCTCCATACTAATTCTATTACAATTATTTCTAATCATAACATTCACT

	ZMBMAM2166_Sennar	GCTGCAGAACTAATCTTCTTTTATATTTTATTCGAAGCAACACTAGTCCCAACACTCATC
	ZMBMAM2167_Sennar	GCTGCAGAACTAATCTTCTTTTATATTTTATTCGAAGCAACACTAGTCCCAACACTCATC
	ZMBMAM2165_Sennar	GCTGCAGAACTAATCTTCTTTTATATTTTATTCGAAGCAACACTAGTCCCAACACTCATC
	ZMBMAM8836_Tunis	GCTGCAGAACTAATCTTCTTTTATATTTTATTCGAAGCAACACTAGTCCCAACACTCATC
	ZMBMAM8838_Tripoli	GCTGCAGAACTAATCTTCTTTTATATTTTATTCGAAGCAACACTAGTCCCAACACTCATC
	ZMBMAM8837_Tripoli	GCTGCAGAACTAATCTTCTTTTATATTTTATTCGAAGCAACACTAGTCCCAACACTCATC
	IZW607_10	GCTGCAGAACTAATCTTCTTTTATATTTTATTCGAAGCAACACTAGTCCCAACACTCATC
	Zoo_France_JN632591	GCTGCAGAACTAATCTTCTTTTATATTTTATTCGAAGCAACACTAGTCCCAACACTCATC
	ZMBMAM8839_Tripoli	GCTGCAGAACTAATCTTCTTTTATATTTTATTCGAAGCAACACTAGTCCCAACACTCATC
	ZMBMAM8840_Tripoli	GCTGCAGAACTAATCTTCTTTTATATTTTATTCGAAGCAACACTAGTCCCAACACTCATC
	ZMBMAM7424_Tunis_Gabes	GCTGCAGAACTAATCTTCTTTTATATTTTATTCGAAGCAACACTAGTCCCAACACTCATC
	ZMBMAM35370_Dakhla	GCTGCAGAACTAATCTTCTTTTATATTTTATTCGAAGCAACACTAGTCCCAACACTCATC

	ZMBMAM2166_Sennar	ATTATTACCCGATGAGGAAATCAAACAGAACGTCTAAACGCTGGCCTCTACTTCCTGTTC
	ZMBMAM2167_Sennar	ATTATTACCCGATGAGGAAATCAAACAGAACGTCTAAACGCTGGCCTCTACTTCCTGTTC
	ZMBMAM2165_Sennar	ATTATTACCCGATGAGGAAATCAAACAGAACGTCTAAACGCTGGCCTCTACTTCCTGTTC
	ZMBMAM8836_Tunis	ATTATTACCCGATGAGGAAATCAAACAGAACGTCTAAACGCTGGCCTCTACTTCCTGTTC
	ZMBMAM8838_Tripoli	ATTATTACCCGATGAGGAAATCAAACAGAACGTCTAAACGCTGGCCTCTACTTCCTGTTC
	ZMBMAM8837_Tripoli	ATTATTACCCGATGAGGAAATCAAACAGAACGTCTAAACGCTGGCCTCTACTTCCTGTTC
	IZW607_10	ATTATTACCCGATGAGGAAATCAAACAGAACGTCTAAACGCTGGCCTCTACTTCCTGTTC
	Zoo_France_JN632591	ATTATTACCCGATGAGGAAATCAAACAGAACGTCTAAACGCTGGCCTCTACTTCCTGTTC
	ZMBMAM8839_Tripoli	ATTATTACCCGATGAGGAAATCAAACAGAACGTCTAAACGCTGGCCTCTACTTCCTGTTC
	ZMBMAM8840_Tripoli	ATTATTACCCGATGAGGAAATCAAACAGAACGTCTAAACGCTGGCCTCTACTTCCTGTTC
	ZMBMAM7424_Tunis_Gabes	ATTATTACCCGATGAGGAAATCAAACAGAACGTCTAAACGCTGGCCTCTACTTCCTGTTC
	ZMBMAM35370_Dakhla	ATTATTACCCGATGAGGAAATCAAACAGAACGTCTAAACGCTGGCCTCTACTTCCTGTTC

	ZMBMAM2166_Sennar	TACACACTAACGGGATCCCTACCCCTGCTAGTTGCATTAATACATGTTCAAAATACAGTA
	ZMBMAM2167_Sennar	TACACACTAACGGGATCCCTACCCCTGCTAGTTGCATTAATACATGTTCAAAATACAGTA
	ZMBMAM2165_Sennar	TACACACTAACGGGATCCCTACCCCTGCTAGTTGCATTAATACATGTTCAAAATACAGTA
	ZMBMAM8836_Tunis	TACACACTAACGGGATCCCTACCCCTGCTAGTTGCATTAATACATGTTCAAAATACAGTA
	ZMBMAM8838_Tripoli	TACACACTAACGGGATCCCTACCCCTGCTAGTTGCATTAATACATGTTCAAAATACAGTA
	ZMBMAM8837_Tripoli	TACACACTAACGGGATCCCTACCCCTGCTAGTTGCATTAATACATGTTCAAAATACAGTA
	IZW607_10	TACACACTAACGGGATCCCTACCCCTGCTAGTTGCATTAATACATGTTCAAAATACAGTA
	Zoo_France_JN632591	TACACACTAACGGGATCCCTACCCCTGCTAGTTGCATTAATACATGTTCAAAATACAGTA
	ZMBMAM8839_Tripoli	TACACACTAACGGGATCCCTACCCCTGCTAGTTGCATTAATACATGTTCAAAATACAGTA
	ZMBMAM8840_Tripoli	TACACACTAACGGGATCCCTACCCCTGCTAGTTGCATTAATACATGTTCAAAATACAGTA
	ZMBMAM7424_Tunis_Gabes	TACACACTAACGGGATCCCTACCCCTGCTAGTTGCATTAATACATGTTCAAAATACAGTA
	ZMBMAM35370_Dakhla	TACACACTAACGGGATCCCTACCCCTGCTAGTTGCATTAATACATGTTCAAAATACAGTA

	ZMBMAM2166_Sennar	GGATCCCTAAACTTCCTGATCCTCCAATACTGAGTCCAACCAATACCCGACTCTTGGTCC
	ZMBMAM2167_Sennar	GGATCCCTAAACTTCCTGATCCTCCAATACTGAGTCCAACCAATACCCGACTCTTGGTCC
	ZMBMAM2165_Sennar	GGATCCCTAAACTTCCTGATCCTCCAATACTGAGTCCAACCAATACCCGACTCTTGGTCC
	ZMBMAM8836_Tunis	GGATCCCTAAACTTCCTGATCCTCCAATACTGAGTCCAACCAATACCCAACTCTTGGTCC
	ZMBMAM8838_Tripoli	GGATCCCTAAACTTCCTGATCCTCCAATACTGAGTCCAACCAATACCCAACTCTTGGTCC
	ZMBMAM8837_Tripoli	GGATCCCTAAACTTCCTGATCCTCCAATACTGAGTCCAACCAATACCCAACTCTTGGTCC
	IZW607_10	GGATCCCTAAACTTCCTGATCCTCCAATACTGAGTCCAACCAATACCCAACTCTTGGTCC
	Zoo_France_JN632591	GGATCCCTAAACTTCCTGATCCTCCAATACTGAGTCCAACCAATACCCAACTCTTGGTCC
	ZMBMAM8839_Tripoli	GGATCCCTAAACTTCCTGATCCTCCAATACTGAGTCCAACCAATACCCAACTCTTGGTCC
	ZMBMAM8840_Tripoli	GGATCCCTAAACTTCCTGATCCTCCAATACTGAGTCCAACCAATACCCAACTCTTGGTCC
	ZMBMAM7424_Tunis_Gabes	GGATCCCTAAACTTCCTGATCCTCCAATACTGAGTCCAACCAATACCCAACTCTTGGTCC
	ZMBMAM35370_Dakhla	GGATCCCTAAACTTCCTGATCCTCCAATACTGAGTCCAACCAATACCCAACTCTTGGTCC

	ZMBMAM2166_Sennar	AATATTTTCATGTGGTTGGCGTGCATAATAGCCTTCATAGTAAAAATACCACTGTATGGC
	ZMBMAM2167_Sennar	AATATTTTCATGTGGTTGGCGTGCATAATAGCCTTCATAGTAAAAATACCACTGTATGGC
	ZMBMAM2165_Sennar	AATATTTTCATGTGGTTGGCGTGCATAATAGCCTTCATAGTAAAAATACCACTGTATGGC
	ZMBMAM8836_Tunis	AATATTTTCATGTGGTTGGCGTGCATAATAGCCTTCATAGTAAAAATACCACTGTATGGC
	ZMBMAM8838_Tripoli	AATATTTTCATGTGGTTGGCGTGCATAATAGCCTTCATAGTAAAAATACCACTGTATGGC
	ZMBMAM8837_Tripoli	AATATTTTCATGTGGTTGGCGTGCATAATAGCCTTCATAGTAAAAATACCACTGTATGGC
	IZW607_10	AATATTTTCATGTGGTTGGCGTGCATAATAGCCTTCATAGTAAAAATACCACTGTATGGC
	Zoo_France_JN632591	AATATTTTCATGTGGTTGGCGTGCATAATAGCCTTCATAGTAAAAATACCACTGTATGGC
	ZMBMAM8839_Tripoli	AATATTTTCATGTGGTTGGCGTGCATAATAGCCTTCATAGTAAAAATACCACTGTATGGC
	ZMBMAM8840_Tripoli	AATATTTTCATGTGGTTGGCGTGCATAATAGCCTTCATAGTAAAAATACCACTGTATGGC
	ZMBMAM7424_Tunis_Gabes	AATATTTTCATGTGGTTGGCGTGCATAATAGCCTTCATAGTAAAAATACCACTGTATGGC
	ZMBMAM35370_Dakhla	AATATTTTCATGTGGTTGGCGTGCATAATAGCCTTCATAGTAAAAATACCACTGTATGGC

	ZMBMAM2166_Sennar	CTTCACCTTTGACTACCTAAAGCTCATGTAGAAGCCCCCATTGCAGGCTCTATAGTCCTC
	ZMBMAM2167_Sennar	CTTCACCTTTGACTACCTAAAGCTCATGTAGAAGCCCCCATTGCAGGCTCTATAGTCCTC
	ZMBMAM2165_Sennar	CTTCACCTTTGACTACCTAAAGCTCATGTAGAAGCCCCCATTGCAGGCTCTATAGTCCTC
	ZMBMAM8836_Tunis	CTTCACCTTTGACTACCTAAAGCTCATGTAGAAGCCCCCATTGCAGGCTCTATAGTCCTC
	ZMBMAM8838_Tripoli	CTTCACCTTTGACTACCTAAAGCTCATGTAGAAGCCCCCATTGCAGGCTCTATAGTCCTC
	ZMBMAM8837_Tripoli	CTTCACCTTTGACTACCTAAAGCTCATGTAGAAGCCCCCATTGCAGGCTCTATAGTCCTC
	IZW607_10	CTTCACCTTTGACTACCTAAAGCTCATGTAGAAGCCCCCATTGCAGGCTCTATAGTCCTC
	Zoo_France_JN632591	CTTCACCTTTGACTACCTAAAGCTCATGTAGAAGCCCCCATTGCAGGCTCTATAGTCCTC
	ZMBMAM8839_Tripoli	CTTCACCTTTGACTACCTAAAGCTCATGTAGAAGCCCCCATTGCAGGCTCTATAGTCCTC
	ZMBMAM8840_Tripoli	CTTCACCTTTGACTACCTAAAGCTCATGTAGAAGCCCCCATTGCAGGCTCTATAGTCCTC
	ZMBMAM7424_Tunis_Gabes	CTTCACCTTTGACTACCTAAAGCTCATGTAGAAGCCCCCATTGCAGGCTCTATAGTCCTC
	ZMBMAM35370_Dakhla	CTTCACCTTTGACTACCTAAAGCTCATGTAGAAGCCCCCATTGCAGGCTCTATAGTCCTC

	ZMBMAM2166_Sennar	GCAGCAATTTTACTAAAACTAGGAGGATATGGTATACTACGAATACACTAATCTTAAACC
	ZMBMAM2167_Sennar	GCAGCAATTTTACTAAAACTAGGAGGATATGGTATACTACGAATACACTAATCTTAAACC
	ZMBMAM2165_Sennar	GCAGCAATTTTACTAAAACTAGGAGGATATGGTATACTACGAATACACTAATCTTAAACC
	ZMBMAM8836_Tunis	GCAGCAATTTTACTAAAACTAGGAGGATATGGTATACTACGAATACACTAATCTTAAACC
	ZMBMAM8838_Tripoli	GCAGCAATTTTACTAAAACTAGGAGGATATGGTATACTACGAATACACTAATCTTAAACC
	ZMBMAM8837_Tripoli	GCAGCAATTTTACTAAAACTAGGAGGATATGGTATACTACGAATACACTAATCTTAAACC
	IZW607_10	GCAGCAATTTTACTAAAACTAGGAGGATATGGTATACTACGAATACACTAATCTTAAACC
	Zoo_France_JN632591	GCAGCAATTTTACTAAAACTAGGAGGATATGGTATACTACGAATACACTAATCTTAAACC
	ZMBMAM8839_Tripoli	GCAGCAATTTTACTAAAACTAGGAGGATATGGTATACTACGAATACACTAATCTTAAACC
	ZMBMAM8840_Tripoli	GCAGCAATTTTACTAAAACTAGGAGGATATGGTATACTACGAATACACTAATCTTAAACC
	ZMBMAM7424_Tunis_Gabes	GCAGCAATTTTACTAAAACTAGGAGGATATGGTATACTACGAATACACTAATCTTAAACC
	ZMBMAM35370_Dakhla	GCAGCAATTTTACTAAAACTAGGAGGATATGGTATACTACGAATACACTAATCTTAAACC

	ZMBMAM2166_Sennar	CTGTAACCGACTTTATAGCATATCCCTTTATCATACTATCCCTATGAGGCATAATCATGA
	ZMBMAM2167_Sennar	CTGTAACCGACTTTATAGCATATCCCTTTATCATACTATCCCTATGAGGCATAATCATGA
	ZMBMAM2165_Sennar	CTGTAACCGACTTTATAGCATATCCCTTTATCATACTATCCCTATGAGGCATAATCATGA
	ZMBMAM8836_Tunis	CTGTAACCGACTTTATAGCATATCCCTTTATCATACTATCCCTATGAGGCATAATCATGA
	ZMBMAM8838_Tripoli	CTGTAACCGACTTTATAGCATATCCCTTTATCATACTATCCCTATGAGGCATAATCATGA
	ZMBMAM8837_Tripoli	CTGTAACCGACTTTATAGCATATCCCTTTATCATACTATCCCTATGAGGCATAATCATGA
	IZW607_10	CTGTAACCGACTTTATAGCATATCCCTTTATCATACTATCCCTATGAGGCATAATCATGA
	Zoo_France_JN632591	CTGTAACCGACTTTATAGCATATCCCTTTATCATACTATCCCTATGAGGCATAATCATGA
	ZMBMAM8839_Tripoli	CTGTAACCGACTTTATAGCATATCCCTTTATCATACTATCCCTATGAGGCATAATCATGA
	ZMBMAM8840_Tripoli	CTGTAACCGACTTTATAGCATATCCCTTTATCATACTATCCCTATGAGGCATAATCATGA
	ZMBMAM7424_Tunis_Gabes	CTGTAACCGACTTTATAGCATATCCCTTTATCATACTATCCCTATGAGGCATAATCATGA
	ZMBMAM35370_Dakhla	CTGTAACCGACTTTATAGCATATCCCTTTATCATACTATCCCTATGAGGCATAATCATGA

	ZMBMAM2166_Sennar	CTAGTTCGATCTGTCTCCGCCAAACGGATCTAAAGTCACTTATTGCATACTCCTCCGTCA
	ZMBMAM2167_Sennar	CTAGTTCGATCTGTCTCCGCCAAACGGATCTAAAGTCACTTATTGCATACTCCTCCGTCA
	ZMBMAM2165_Sennar	CTAGTTCGATCTGTCTCCGCCAAACGGATCTAAAGTCACTTATTGCATACTCCTCCGTCA
	ZMBMAM8836_Tunis	CTAGTTCGATCTGTCTCCGCCAAACGGATCTAAAGTCACTTATTGCATACTCCTCCGTCA
	ZMBMAM8838_Tripoli	CTAGTTCGATCTGTCTCCGCCAAACGGATCTAAAGTCACTTATTGCATACTCCTCCGTCA
	ZMBMAM8837_Tripoli	CTAGTTCGATCTGTCTCCGCCAAACGGATCTAAAGTCACTTATTGCATACTCCTCCGTCA
	IZW607_10	CTAGTTCGATCTGTCTCCGCCAAACGGATCTAAAGTCACTTATTGCATACTCCTCCGTCA
	Zoo_France_JN632591	CTAGTTCGATCTGTCTCCGCCAAACGGATCTAAAGTCACTTATTGCATACTCCTCCGTCA
	ZMBMAM8839_Tripoli	CTAGTTCGATCTGTCTCCGCCAAACGGATCTAAAGTCACTTATTGCATACTCCTCCGTCA
	ZMBMAM8840_Tripoli	CTAGTTCGATCTGTCTCCGCCAAACGGATCTAAAGTCACTTATTGCATACTCCTCCGTCA
	ZMBMAM7424_Tunis_Gabes	CTAGTTCGATCTGTCTCCGCCAAACGGATCTAAAGTCACTTATTGCATACTCCTCCGTCA
	ZMBMAM35370_Dakhla	CTAGTTCAATCTGTCTCCGCCAAACGGATCTAAAGTCACTTATTGCATACTCCTCCGTCA

	ZMBMAM2166_Sennar	GCCACATAGCACTAGTAATTGTAGCCATCCTCATCCAAACACCCTGAAGCTACATAGGGG
	ZMBMAM2167_Sennar	GCCACATAGCACTAGTAATTGTAGCCATCCTCATCCAAACACCCTGAAGCTACATAGGGG
	ZMBMAM2165_Sennar	GCCACATAGCACTAGTAATTGTAGCCATCCTCATCCAAACACCCTGAAGCTACATAGGGG
	ZMBMAM8836_Tunis	GCCACATAGCACTAGTAATTGTAGCCATCCTCATCCAAACACCCTGAAGCTACATAGGGG
	ZMBMAM8838_Tripoli	GCCACATAGCACTAGTAATTGTAGCCATCCTCATCCAAACACCCTGAAGCTACATAGGGG
	ZMBMAM8837_Tripoli	GCCACATAGCACTAGTAATTGTAGCCATCCTCATCCAAACACCCTGAAGCTACATAGGGG
	IZW607_10	GCCACATAGCACTAGTAATTGTAGCCATCCTCATCCAAACACCCTGAAGCTACATAGGGG
	Zoo_France_JN632591	GCCACATAGCACTAGTAATTGTAGCCATCCTCATCCAAACACCCTGAAGCTACATAGGGG
	ZMBMAM8839_Tripoli	GCCACATAGCACTAGTAATTGTAGCCATCCTCATCCAAACACCCTGAAGCTACATAGGGG
	ZMBMAM8840_Tripoli	GCCACATAGCACTAGTAATTGTAGCCATCCTCATCCAAACACCCTGAAGCTACATAGGGG
	ZMBMAM7424_Tunis_Gabes	GCCACATAGCACTAGTAATTGTAGCCATCCTCATCCAAACACCCTGAAGCTACATAGGGG
	ZMBMAM35370_Dakhla	GCCACATAGCACTAGTAATTGTAGCCATCCTCATCCAAACACCCTGAAGCTACATAGGGG

	ZMBMAM2166_Sennar	CTACCGCCCTAATAATCGCCCATGGTCTTACATCCTCCATACTTTTCTGCCTGGCAAATT
	ZMBMAM2167_Sennar	CTACCGCCCTAATAATCGCCCATGGTCTTACATCCTCCATACTTTTCTGCCTGGCAAATT
	ZMBMAM2165_Sennar	CTACCGCCCTAATAATCGCCCATGGTCTTACATCCTCCATACTTTTCTGCCTGGCAAATT
	ZMBMAM8836_Tunis	CTACCGCCCTAATAATCGCCCATGGTCTTACATCCTCCATACTTTTCTGCCTGGCAAATT
	ZMBMAM8838_Tripoli	CTACCGCCCTAATAATCGCCCATGGTCTTACATCCTCCATACTTTTCTGCCTGGCAAATT
	ZMBMAM8837_Tripoli	CTACCGCCCTAATAATCGCCCATGGTCTTACATCCTCCATACTTTTCTGCCTGGCAAATT
	IZW607_10	CTACCGCCCTAATAATCGCCCATGGTCTTACATCCTCCATACTTTTCTGCCTGGCAAATT
	Zoo_France_JN632591	CTACCGCCCTAATAATCGCCCATGGTCTTACATCCTCCATACTTTTCTGCCTGGCAAATT
	ZMBMAM8839_Tripoli	CTACCGCCCTAATAATCGCCCATGGTCTTACATCCTCCATACTTTTCTGCCTGGCAAATT
	ZMBMAM8840_Tripoli	CTACCGCCCTAATAATCGCCCATGGTCTTACATCCTCCATACTTTTCTGCCTGGCAAATT
	ZMBMAM7424_Tunis_Gabes	CTACCGCCCTAATAATCGCCCATGGTCTTACATCCTCCATACTTTTCTGCCTGGCAAATT
	ZMBMAM35370_Dakhla	CTACCGCCCTAATAATCGCCCATGGTCTTACATCCTCCATACTTTTCTGCCTGGCAAATT

	ZMBMAM2166_Sennar	CTAACTATGAACGAATTCATAGCCGTACAATAATTCTAGCTCGCGGCCTACAAACACTTC
	ZMBMAM2167_Sennar	CTAACTATGAACGAATTCATAGCCGTACAATAATTCTAGCTCGCGGCCTACAAACACTTC
	ZMBMAM2165_Sennar	CTAACTATGAACGAATTCATAGCCGTACAATAATTCTAGCTCGCGGCCTACAAACACTTC
	ZMBMAM8836_Tunis	CTAACTATGAACGAATTCATAGCCGTACAATAATTCTAGCTCGCGGCCTACAAACACTTC
	ZMBMAM8838_Tripoli	CTAACTATGAACGAATTCATAGCCGTACAATAATTCTAGCTCGCGGCCTACAAACACTTC
	ZMBMAM8837_Tripoli	CTAACTATGAACGAATTCATAGCCGTACAATAATTCTAGCTCGCGGCCTACAAACACTTC
	IZW607_10	CTAACTATGAACGAATTCATAGCCGTACAATAATTCTAGCTCGCGGCCTACAAACACTTC
	Zoo_France_JN632591	CTAACTATGAACGAATTCATAGCCGTACAATAATTCTAGCTCGCGGCCTACAAACACTTC
	ZMBMAM8839_Tripoli	CTAACTATGAACGAATTCATAGCCGTACAATAATTCTAGCTCGCGGCCTACAAACACTTC
	ZMBMAM8840_Tripoli	CTAACTATGAACGAATTCATAGCCGTACAATAATTCTAGCTCGCGGCCTACAAACACTTC
	ZMBMAM7424_Tunis_Gabes	CTAACTATGAACGAATTCATAGCCGTACAATAATTCTAGCTCGCGGCCTACAAACACTTC
	ZMBMAM35370_Dakhla	CTAACTATGAACGAATTCATAGCCGTACAATAATTCTAGCTCGCGGCCTACAAACACTTC

	ZMBMAM2166_Sennar	TCCCACTCATAGCAACCTGATGACTTCTAGCAAGCCTAACCAACCTGGCTTTACCCCCAA
	ZMBMAM2167_Sennar	TCCCACTCATAGCAACCTGATGACTTCTAGCAAGCCTAACCAACCTGGCTTTACCCCCAA
	ZMBMAM2165_Sennar	TCCCACTCATAGCAACCTGATGACTTCTAGCAAGCCTAACCAACCTGGCTTTACCCCCAA
	ZMBMAM8836_Tunis	TCCCACTCATAGCAACCTGATGACTTCTAGCAAGCCTAACCAACCTGGCTTTACCCCCAA
	ZMBMAM8838_Tripoli	TCCCACTCATAGCAACCTGATGACTTCTAGCAAGCCTAACCAACCTGGCTTTACCCCCAA
	ZMBMAM8837_Tripoli	TCCCACTCATAGCAACCTGATGACTTCTAGCAAGCCTAACCAACCTGGCTTTACCCCCAA
	IZW607_10	TCCCACTCATAGCAACCTGATGACTTCTAGCAAGCCTAACCAACCTGGCTTTACCCCCAA
	Zoo_France_JN632591	TCCCACTCATAGCAACCTGATGACTTCTAGCAAGCCTAACCAACCTGGCTTTACCCCCAA
	ZMBMAM8839_Tripoli	TCCCACTCATAGCAACCTGATGACTTCTAGCAAGCCTAACCAACCTGGCTTTACCCCCAA
	ZMBMAM8840_Tripoli	TCCCACTCATAGCAACCTGATGACTTCTAGCAAGCCTAACCAACCTGGCTTTACCCCCAA
	ZMBMAM7424_Tunis_Gabes	TCCCACTCATAGCAACCTGATGACTTCTAGCAAGCCTAACCAACCTGGCTTTACCCCCAA
	ZMBMAM35370_Dakhla	TCCCACTCATAGCAACCTGATGACTTCTAGCAAGCCTAACCAACCTGGCTTTACCCCCAA

	ZMBMAM2166_Sennar	CAATTAATCTAATTGGAGAATTATTCGTAGTAATATCAACCTTCTCATGATCCAACATCA
	ZMBMAM2167_Sennar	CAATTAATCTAATTGGAGAATTATTCGTAGTAATATCAACCTTCTCATGATCCAACATCA
	ZMBMAM2165_Sennar	CAATTAATCTAATTGGAGAATTATTCGTAGTAATATCAACCTTCTCATGATCCAACATCA
	ZMBMAM8836_Tunis	CAATTAATCTAATTGGAGAATTATTCGTAGTAATATCAACCTTCTCATGATCCAACATCA
	ZMBMAM8838_Tripoli	CAATTAATCTAATTGGAGAATTATTCGTAGTAATATCAACCTTCTCATGATCCAACATCA
	ZMBMAM8837_Tripoli	CAATTAATCTAATTGGAGAATTATTCGTAGTAATATCAACCTTCTCATGATCCAACATCA
	IZW607_10	CAATTAATCTAATTGGAGAATTATTCGTAGTAATATCAACCTTCTCATGATCCAACATCA
	Zoo_France_JN632591	CAATTAATCTAATTGGAGAATTATTCGTAGTAATATCAACCTTCTCATGATCCAACATCA
	ZMBMAM8839_Tripoli	CAATTAATCTAATTGGAGAATTATTCGTAGTAATATCAACCTTCTCATGATCCAACATCA
	ZMBMAM8840_Tripoli	CAATTAATCTAATTGGAGAATTATTCGTAGTAATATCAACCTTCTCATGATCCAACATCA
	ZMBMAM7424_Tunis_Gabes	CAATTAATCTAATTGGAGAATTATTCGTAGTAATATCAACCTTCTCATGATCCAACATCA
	ZMBMAM35370_Dakhla	CAATTAATCTAATTGGAGAATTATTCGTAGTAATATCAACCTTCTCATGATCCAACATCA

	ZMBMAM2166_Sennar	CAATCATCTTAATAGGACTCAACATAGTAATCACTGCCCTATACTCCCTCTACATATTAA
	ZMBMAM2167_Sennar	CAATCATCTTAATAGGACTCAACATAGTAATCACTGCCCTATACTCCCTCTACATATTAA
	ZMBMAM2165_Sennar	CAATCATCTTAATAGGACTCAACATAGTAATCACTGCCCTATACTCCCTCTACATATTAA
	ZMBMAM8836_Tunis	CAATCATCTTAATAGGACTCAACATAGTAATCACTGCCCTATACTCCCTCTACATATTAA
	ZMBMAM8838_Tripoli	CAATCATCTTAATAGGACTCAACATAGTAATCACTGCCCTATACTCCCTCTACATATTAA
	ZMBMAM8837_Tripoli	CAATCATCTTAATAGGACTCAACATAGTAATCACTGCCCTATACTCCCTCTACATATTAA
	IZW607_10	CAATCATCTTAATAGGACTCAACATAGTAATCACTGCCCTATACTCCCTCTACATATTAA
	Zoo_France_JN632591	CAATCATCTTAATAGGACTCAACATAGTAATCACTGCCCTATACTCCCTCTACATATTAA
	ZMBMAM8839_Tripoli	CAATCATCTTAATAGGACTCAACATAGTAATCACTGCCCTATACTCCCTCTACATATTAA
	ZMBMAM8840_Tripoli	CAATCATCTTAATAGGACTCAACATAGTAATCACTGCCCTATACTCCCTCTACATATTAA
	ZMBMAM7424_Tunis_Gabes	CAATCATCTTAATAGGACTCAACATAGTAATCACTGCCCTATACTCCCTCTACATATTAA
	ZMBMAM35370_Dakhla	CAATCATCTTAATAGGACTCAACATAGTAATCACTGCCCTATACTCCCTCTACATATTAA

	ZMBMAM2166_Sennar	TCACTACACAACGAGGCAAACATACCCACCATATCAACAGCATCTCACCTTCCTTCACAC
	ZMBMAM2167_Sennar	TCACTACACAACGAGGCAAACATACCCACCATATCAACAGCATCTCACCTTCCTTCACAC
	ZMBMAM2165_Sennar	TCACTACACAACGAGGCAAACATACCCACCATATCAACAGCATCTCACCTTCCTTCACAC
	ZMBMAM8836_Tunis	TCACTACACAACGAGGCAAACATACCCACCATATCAACAGCATCTCACCTTCCTTCACAC
	ZMBMAM8838_Tripoli	TCACTACACAACGAGGCAAACATACCCACCATATCAACAGCATCTCACCTTCCTTCACAC
	ZMBMAM8837_Tripoli	TCACTACACAACGAGGCAAACATACCCACCATATCAACAGCATCTCACCTTCCTTCACAC
	IZW607_10	TCACTACACAACGAGGCAAACATACCCACCATATCAACAGCATCTCACCTTCCTTCACAC
	Zoo_France_JN632591	TCACTACACAACGAGGCAAACATACCCACCATATCAACAGCATCTCACCTTCCTTCACAC
	ZMBMAM8839_Tripoli	TCACTACACAACGAGGCAAACATACCCACCATATCAACAGCATCTCACCTTCCTTCACAC
	ZMBMAM8840_Tripoli	TCACTACACAACGAGGCAAACATACCCACCATATCAACAGCATCTCACCTTCCTTCACAC
	ZMBMAM7424_Tunis_Gabes	TCACTACACAACGAGGCAAACATACCCACCATATCAACAGCATCTCACCTTCCTTCACAC
	ZMBMAM35370_Dakhla	TCACTACACAACGAGGCAAACATACCCACCATATCAACAGCATCTCACCTTCCTTCACAC

	ZMBMAM2166_Sennar	GAGAAAATGCACTCATATCACTACATATTCTACCACTGTTACTCCTATCCCTAAACCCAA
	ZMBMAM2167_Sennar	GAGAAAATGCACTCATATCACTACATATTCTACCACTGTTACTCCTATCCCTAAACCCAA
	ZMBMAM2165_Sennar	GAGAAAATGCACTCATATCACTACATATTCTACCACTGTTACTCCTATCCCTAAACCCAA
	ZMBMAM8836_Tunis	GAGAAAATGCACTCATATCACTACATATTCTACCACTGTTACTCCTATCCCTAAACCCAA
	ZMBMAM8838_Tripoli	GAGAAAATGCACTCATATCACTACATATTCTACCACTGTTACTCCTATCCCTAAACCCAA
	ZMBMAM8837_Tripoli	GAGAAAATGCACTCATATCACTACATATTCTACCACTGTTACTCCTATCCCTAAACCCAA
	IZW607_10	GAGAAAATGCACTCATATCACTACATATTCTACCACTGTTACTCCTATCCCTAAACCCAA
	Zoo_France_JN632591	GAGAAAATGCACTCATATCACTACATATTCTACCACTGTTACTCCTATCCCTAAACCCAA
	ZMBMAM8839_Tripoli	GAGAAAATGCACTCATATCACTACATATTCTACCACTGTTACTCCTATCCCTAAACCCAA
	ZMBMAM8840_Tripoli	GAGAAAATGCACTCATATCACTACATATTCTACCACTGTTACTCCTATCCCTAAACCCAA
	ZMBMAM7424_Tunis_Gabes	GAGAAAATGCACTCATATCACTACATATTCTACCACTGTTACTCCTATCCCTAAACCCAA
	ZMBMAM35370_Dakhla	GAGAAAATGCACTCATATCACTACATATTCTACCACTGTTACTCCTATCCCTAAACCCAA

	ZMBMAM2166_Sennar	AAATTATCCTAGGTCCCTTATACTGTGAATATAGTTTAAAAAAAACATTAGATTGTGAAT
	ZMBMAM2167_Sennar	AAATTATCCTAGGTCCCTTATACTGTGAATATAGTTTAAAAAAAACATTAGATTGTGAAT
	ZMBMAM2165_Sennar	AAATTATCCTAGGTCCCTTATACTGTGAATATAGTTTAAAAAAAACATTAGATTGTGAAT
	ZMBMAM8836_Tunis	AAATTATCCTAGGTCCCTTATACTGTGAATATAGTTTAAAAAAAACATTAGATTGTGAAT
	ZMBMAM8838_Tripoli	AAATTATCCTAGGTCCCTTATACTGTGAATATAGTTTAAAAAAAACATTAGATTGTGAAT
	ZMBMAM8837_Tripoli	AAATTATCCTAGGTCCCTTATACTGTGAATATAGTTTAAAAAAAACATTAGATTGTGAAT
	IZW607_10	AAATTATCCTAGGTCCCTTATACTGTGAATATAGTTTAAAAAAAACATTAGATTGTGAAT
	Zoo_France_JN632591	AAATTATCCTAGGTCCCTTATACTGTGAATATAGTTTAAAAAAAACATTAGATTGTGAAT
	ZMBMAM8839_Tripoli	AAATTATCCTAGGTCCCTTATACTGTGAATATAGTTTAAAAAAAACATTAGATTGTGAAT
	ZMBMAM8840_Tripoli	AAATTATCCTAGGTCCCTTATACTGTGAATATAGTTTAAAAAAAACATTAGATTGTGAAT
	ZMBMAM7424_Tunis_Gabes	AAATTATCCTAGGTCCCTTATACTGTGAATATAGTTTAAAAAAAACATTAGATTGTGAAT
	ZMBMAM35370_Dakhla	AAATTATCCTAGGTCCCTTATACTGTGAATATAGTTTAAAAAAAACATTAGATTGTGAAT

	ZMBMAM2166_Sennar	CTAACAATAGAAGCCTATCATCTTCTTATTTACCGAAAAAGTACGCAAGAACTGCTAATT
	ZMBMAM2167_Sennar	CTAACAATAGAAGCCTATCATCTTCTTATTTACCGAAAAAGTACGCAAGAACTGCTAATT
	ZMBMAM2165_Sennar	CTAACAATAGAAGCCTATCATCTTCTTATTTACCGAAAAAGTACGCAAGAACTGCTAATT
	ZMBMAM8836_Tunis	CTAACAATAGAAGCCTATCATCTTCTTATTTACCGAAAAAGTACGCAAGAACTGCTAATT
	ZMBMAM8838_Tripoli	CTAACAATAGAAGCCTATCATCTTCTTATTTACCGAAAAAGTACGCAAGAACTGCTAATT
	ZMBMAM8837_Tripoli	CTAACAATAGAAGCCTATCATCTTCTTATTTACCGAAAAAGTACGCAAGAACTGCTAATT
	IZW607_10	CTAACAATAGAAGCCTATCATCTTCTTATTTACCGAAAAAGTACGCAAGAACTGCTAATT
	Zoo_France_JN632591	CTAACAATAGAAGCCTATCATCTTCTTATTTACCGAAAAAGTACGCAAGAACTGCTAATT
	ZMBMAM8839_Tripoli	CTAACAATAGAAGCCTATCATCTTCTTATTTACCGAAAAAGTACGCAAGAACTGCTAATT
	ZMBMAM8840_Tripoli	CTAACAATAGAAGCCTATCATCTTCTTATTTACCGAAAAAGTACGCAAGAACTGCTAATT
	ZMBMAM7424_Tunis_Gabes	CTAACAATAGAAGCCTATCATCTTCTTATTTACCGAAAAAGTACGCAAGAACTGCTAATT
	ZMBMAM35370_Dakhla	CTAACAATAGAAGCCTATCATCTTCTTATTTACCGAAAAAGTACGCAAGAACTGCTAATT

	ZMBMAM2166_Sennar	CTATGCCCCCATGTCTAACAACATGGCTTTTTCAAACTTTTAAAGGATAGTAGTTATCCA
	ZMBMAM2167_Sennar	CTATGCCCCCATGTCTAACAACATGGCTTTTTCAAACTTTTAAAGGATAGTAGTTATCCA
	ZMBMAM2165_Sennar	CTATGCCCCCATGTCTAACAACATGGCTTTTTCAAACTTTTAAAGGATAGTAGTTATCCA
	ZMBMAM8836_Tunis	CTATGCCCCCATGTCTAACAACATGGCTTTTTCAAACTTTTAAAGGATAGTAGTTATCCA
	ZMBMAM8838_Tripoli	CTATGCCCCCATGTCTAACAACATGGCTTTTTCAAACTTTTAAAGGATAGTAGTTATCCA
	ZMBMAM8837_Tripoli	CTATGCCCCCATGTCTAACAACATGGCTTTTTCAAACTTTTAAAGGATAGTAGTTATCCA
	IZW607_10	CTATGCCCCCATGTCTAACAACATGGCTTTTTCAAACTTTTAAAGGATAGTAGTTATCCA
	Zoo_France_JN632591	CTATGCCCCCATGTCTAACAACATGGCTTTTTCAAACTTTTAAAGGATAGTAGTTATCCA
	ZMBMAM8839_Tripoli	CTATGCCCCCATGTCTAACAACATGGCTTTTTCAAACTTTTAAAGGATAGTAGTTATCCA
	ZMBMAM8840_Tripoli	CTATGCCCCCATGTCTAACAACATGGCTTTTTCAAACTTTTAAAGGATAGTAGTTATCCA
	ZMBMAM7424_Tunis_Gabes	CTATGCCCCCATGTCTAACAACATGGCTTTTTCAAACTTTTAAAGGATAGTAGTTATCCA
	ZMBMAM35370_Dakhla	CTATGCCCCCATGTCTAACAACATGGCTTTTTCAAACTTTTAAAGGATAGTAGTTATCCA

	ZMBMAM2166_Sennar	TTGGTCTTAGGAACCAAAGAATTGGTGCAACTCCAAATAAAAGTAATAAACATATTCTCC
	ZMBMAM2167_Sennar	TTGGTCTTAGGAACCAAAGAATTGGTGCAACTCCAAATAAAAGTAATAAACATATTCTCC
	ZMBMAM2165_Sennar	TTGGTCTTAGGAACCAAAGAATTGGTGCAACTCCAAATAAAAGTAATAAACATATTCTCC
	ZMBMAM8836_Tunis	TTGGTCTTAGGAACCAAAGAATTGGTGCAACTCCAAATAAAAGTAATAAACATATTCTCC
	ZMBMAM8838_Tripoli	TTGGTCTTAGGAACCAAAGAATTGGTGCAACTCCAAATAAAAGTAATAAACATATTCTCC
	ZMBMAM8837_Tripoli	TTGGTCTTAGGAACCAAAGAATTGGTGCAACTCCAAATAAAAGTAATAAACATATTCTCC
	IZW607_10	TTGGTCTTAGGAACCAAAGAATTGGTGCAACTCCAAATAAAAGTAATAAACATATTCTCC
	Zoo_France_JN632591	TTGGTCTTAGGAACCAAAGAATTGGTGCAACTCCAAATAAAAGTAATAAACATATTCTCC
	ZMBMAM8839_Tripoli	TTGGTCTTAGGAACCAAAGAATTGGTGCAACTCCAAATAAAAGTAATAAACATATTCTCC
	ZMBMAM8840_Tripoli	TTGGTCTTAGGAACCAAAGAATTGGTGCAACTCCAAATAAAAGTAATAAACATATTCTCC
	ZMBMAM7424_Tunis_Gabes	TTGGTCTTAGGAACCAAAGAATTGGTGCAACTCCAAATAAAAGTAATAAACATATTCTCC
	ZMBMAM35370_Dakhla	TTGGTCTTAGGAACCAAAGAATTGGTGCAACTCCAAATAAAAGTAATAAACATATTCTCC

	ZMBMAM2166_Sennar	TCCTTCGCACTAATAACCCTACTCCTACTAACTGTACCCATCATAATAACGAGCTCCAGC
	ZMBMAM2167_Sennar	TCCTTCGCACTAATAACCCTACTCCTACTAACTGTACCCATCATAATAACGAGCTCCAGC
	ZMBMAM2165_Sennar	TCCTTCGCACTAATAACCCTACTCCTACTAACTGTACCCATCATAATAACGAGCTCCAGC
	ZMBMAM8836_Tunis	TCCTTCGCACTAATAACCCTACTCCTACTAACTGTACCCATCATAATAACGAGCTCCAGC
	ZMBMAM8838_Tripoli	TCCTTCGCACTAATAACCCTACTCCTACTAACTGTACCCATCATAATAACGAGCTCCAGC
	ZMBMAM8837_Tripoli	TCCTTCGCACTAATAACCCTACTCCTACTAACTGTACCCATCATAATAACGAGCTCCAGC
	IZW607_10	TCCTTCGCACTAATAACCCTACTCCTACTAACTGTACCCATCATAATAACGAGCTCCAGC
	Zoo_France_JN632591	TCCTTCGCACTAATAACCCTACTCCTACTAACTGTACCCATCATAATAACGAGCTCCAGC
	ZMBMAM8839_Tripoli	TCCTTCGCACTAATAACCCTACTCCTACTAACTGTACCCATCATAATAACGAGCTCCAGC
	ZMBMAM8840_Tripoli	TCCTTCGCACTAATAACCCTACTCCTACTAACTGTACCCATCATAATAACGAGCTCCAGC
	ZMBMAM7424_Tunis_Gabes	TCCTTCGCACTAATAACCCTACTCCTACTAACCGTACCCATCATAATAACGAGCTCCAGC
	ZMBMAM35370_Dakhla	TCCTTCGCACTAATAACCCTACTCCTACTAACCGTACCCATCATAATAACGAGCTCCAGC

	ZMBMAM2166_Sennar	ACCCGTAAAACTCCTAATTATCCATTTTACGTAAAAACAACTGTCTCATGTGCCTTCATC
	ZMBMAM2167_Sennar	ACCCGTAAAACTCCTAATTATCCATTTTACGTAAAAACAACTGTCTCATGTGCCTTCATC
	ZMBMAM2165_Sennar	ACCCGTAAAACTCCTAATTATCCATTTTACGTAAAAACAACTGTCTCATGTGCCTTCATC
	ZMBMAM8836_Tunis	ACCCGTAAAACTCCTAATTATCCATTTTACGTAAAAACAACTGTCTCATGTGCCTTCATC
	ZMBMAM8838_Tripoli	ACCCGTAAAACTCCTAATTATCCATTTTACGTAAAAACAACTGTCTCATGTGCCTTCATC
	ZMBMAM8837_Tripoli	ACCCGTAAAACTCCTAATTATCCATTTTACGTAAAAACAACTGTCTCATGTGCCTTCATC
	IZW607_10	ACCCGTAAAACTCCTAATTATCCATTTTACGTAAAAACAACTGTCTCATGTGCCTTCATC
	Zoo_France_JN632591	ACCCGTAAAACTCCTAATTATCCATTTTACGTAAAAACAACTGTCTCATGTGCCTTCATC
	ZMBMAM8839_Tripoli	ACCCGTAAAACTCCTAATTATCCATTTTACGTAAAAACAACTGTCTCATGTGCCTTCATC
	ZMBMAM8840_Tripoli	ACCCGTAAAACTCCTAATTATCCATTTTACGTAAAAACAACTGTCTCATGTGCCTTCATC
	ZMBMAM7424_Tunis_Gabes	ACCCGTAAAACTCCTAATTATCCATTTTACGTAAAAACAACTGTCTCATGTGCCTTCATC
	ZMBMAM35370_Dakhla	ACCCGTAAAACTCCTAATTATCCATTTTACGTAAAAACAACTGTCTCATGTGCCTTCATC

	ZMBMAM2166_Sennar	ACCAGCATAATTCCTACAATAATATTTATTCACACAGGTCAAGAAATAATCATCTCAAAC
	ZMBMAM2167_Sennar	ACCAGCATAATTCCTACAATAATATTTATTCACACAGGTCAAGAAATAATCATCTCAAAC
	ZMBMAM2165_Sennar	ACCAGCATAATTCCTACAATAATATTTATTCACACAGGTCAAGAAATAATCATCTCAAAC
	ZMBMAM8836_Tunis	ACCAGCATAATTCCTACAATAATATTTATTCACACAGGTCAAGAAATAATCATCTCAAAC
	ZMBMAM8838_Tripoli	ACCAGCATAATTCCTACAATAATATTTATTCACACAGGTCAAGAAATAATCATCTCAAAC
	ZMBMAM8837_Tripoli	ACCAGCATAATTCCTACAATAATATTTATTCACACAGGTCAAGAAATAATCATCTCAAAC
	IZW607_10	ACCAGCATAATTCCTACAATAATATTTATTCACACAGGTCAAGAAATAATCATCTCAAAC
	Zoo_France_JN632591	ACCAGCATAATTCCTACAATAATATTTATTCACACAGGTCAAGAAATAATCATCTCAAAC
	ZMBMAM8839_Tripoli	ACCAGCATAATTCCTACAATAATATTTATTCACACAGGTCAAGAAATAATCATCTCAAAC
	ZMBMAM8840_Tripoli	ACCAGCATAATTCCTACAATAATATTTATTCACACAGGTCAAGAAATAATCATCTCAAAC
	ZMBMAM7424_Tunis_Gabes	ACCAGCATAATTCCTACAATAATATTTATTCACACAGGTCAAGAAATAATCATCTCAAAC
	ZMBMAM35370_Dakhla	ACCAGCATAATTCCTACAATAATATTTATTCACACAGGTCAAGAAATAATCATCTCAAAC

	ZMBMAM2166_Sennar	TGACACTGATTAACTATTCAAACCCTTAAATTATCACTCAGTTTTAAAATAGATTACTTC
	ZMBMAM2167_Sennar	TGACACTGATTAACTATTCAAACCCTTAAATTATCACTCAGTTTTAAAATAGATTACTTC
	ZMBMAM2165_Sennar	TGACACTGATTAACTATTCAAACCCTTAAATTATCACTCAGTTTTAAAATAGATTACTTC
	ZMBMAM8836_Tunis	TGACACTGATTAACTATTCAAACCCTTAAATTATCACTCAGTTTTAAAATAGATTACTTC
	ZMBMAM8838_Tripoli	TGACACTGATTAACTATTCAAACCCTTAAATTATCACTCAGTTTTAAAATAGATTACTTC
	ZMBMAM8837_Tripoli	TGACACTGATTAACTATTCAAACCCTTAAATTATCACTCAGTTTTAAAATAGATTACTTC
	IZW607_10	TGACACTGATTAACTATTCAAACCCTTAAATTATCACTCAGTTTTAAAATAGATTACTTC
	Zoo_France_JN632591	TGACACTGATTAACTATTCAAACCCTTAAATTATCACTCAGTTTTAAAATAGATTACTTC
	ZMBMAM8839_Tripoli	TGACACTGATTAACTATTCAAACCCTTAAATTATCACTCAGTTTTAAAATAGATTACTTC
	ZMBMAM8840_Tripoli	TGACACTGATTAACTATTCAAACCCTTAAATTATCACTCAGTTTTAAAATAGATTACTTC
	ZMBMAM7424_Tunis_Gabes	TGACACTGATTAACTATTCAAACCCTTAAATTATCACTCAGTTTTAAAATAGATTACTTC
	ZMBMAM35370_Dakhla	TGACACTGATTAACTATTCAAACCCTTAAATTATCACTCAGTTTTAAAATAGATTACTTC

	ZMBMAM2166_Sennar	TCAATAATGTTTGTTCCAGTAGCATTGTTCGTCACATGATCCATCCTAGAATTCTCAATA
	ZMBMAM2167_Sennar	TCAATAATGTTTGTTCCAGTAGCATTGTTCGTCACATGATCCATCCTAGAATTCTCAATA
	ZMBMAM2165_Sennar	TCAATAATGTTTGTTCCAGTAGCATTGTTCGTCACATGATCCATCCTAGAATTCTCAATA
	ZMBMAM8836_Tunis	TCAATAATGTTTGTTCCAGTAGCATTGTTCGTCACATGATCCATCCTAGAATTCTCAATA
	ZMBMAM8838_Tripoli	TCAATAATGTTTGTTCCAGTAGCATTGTTCGTCACATGATCCATCCTAGAATTCTCAATA
	ZMBMAM8837_Tripoli	TCAATAATGTTTGTTCCAGTAGCATTGTTCGTCACATGATCCATCCTAGAATTCTCAATA
	IZW607_10	TCAATAATGTTTGTTCCAGTAGCATTGTTCGTCACATGATCCATCCTAGAATTCTCAATA
	Zoo_France_JN632591	TCAATAATGTTTGTTCCAGTAGCATTGTTCGTCACATGATCCATCCTAGAATTCTCAATA
	ZMBMAM8839_Tripoli	TCAATAATGTTTGTTCCAGTAGCATTGTTCGTCACATGATCCATCCTAGAATTCTCAATA
	ZMBMAM8840_Tripoli	TCAATAATGTTTGTTCCAGTAGCATTGTTCGTCACATGATCCATCCTAGAATTCTCAATA
	ZMBMAM7424_Tunis_Gabes	TCAATAATGTTTGTTCCAGTAGCATTGTTCGTCACATGATCCATCCTAGAATTCTCAATA
	ZMBMAM35370_Dakhla	TCAATAATGTTTGTTCCAGTAGCATTGTTCGTCACATGATCCATCCTAGAATTCTCAATA

	ZMBMAM2166_Sennar	TGATATATACACTCAGACCCCAACATTAACCAATTTTTCAAATATCTACTCTTATTCCTA
	ZMBMAM2167_Sennar	TGATATATACACTCAGACCCCAACATTAACCAATTTTTCAAATATCTACTCTTATTCCTA
	ZMBMAM2165_Sennar	TGATATATACACTCAGACCCCAACATTAACCAATTTTTCAAATATCTACTCTTATTCCTA
	ZMBMAM8836_Tunis	TGATATATACACTCAGACCCCAACATTAACCAATTTTTCAAATATCTACTCTTATTCCTA
	ZMBMAM8838_Tripoli	TGATATATACACTCAGACCCCAACATTAACCAATTTTTCAAATATCTACTCTTATTCCTA
	ZMBMAM8837_Tripoli	TGATATATACACTCAGACCCCAACATTAACCAATTTTTCAAATATCTACTCTTATTCCTA
	IZW607_10	TGATATATACACTCAGACCCCAACATTAACCAATTTTTCAAATATCTACTCTTATTCCTA
	Zoo_France_JN632591	TGATATATACACTCAGACCCCAACATTAACCAATTTTTCAAATATCTACTCTTATTCCTA
	ZMBMAM8839_Tripoli	TGATATATACACTCAGACCCCAACATTAACCAATTTTTCAAATATCTACTCTTATTCCTA
	ZMBMAM8840_Tripoli	TGATATATACACTCAGACCCCAACATTAACCAATTTTTCAAATATCTACTCTTATTCCTA
	ZMBMAM7424_Tunis_Gabes	TGATATATACACTCAGACCCCAACATTAACCAATTTTTCAAATATCTACTCTTATTCCTA
	ZMBMAM35370_Dakhla	TGATATATACACTCAGACCCCAACATTAACCAATTTTTCAAATATCTACTCTTATTCCTA

	ZMBMAM2166_Sennar	ATCACTATACTCATCCTTGTTACCGCAAATAATCTCTTTCAACTGTTCATCGGCTGAGAA
	ZMBMAM2167_Sennar	ATCACTATACTCATCCTTGTTACCGCAAATAATCTCTTTCAACTGTTCATCGGCTGAGAA
	ZMBMAM2165_Sennar	ATCACTATACTCATCCTTGTTACCGCAAATAATCTCTTTCAACTGTTCATCGGCTGAGAA
	ZMBMAM8836_Tunis	ATCACTATACTCATCCTTGTTACCGCAAATAATCTCTTTCAACTGTTCATCGGCTGAGAA
	ZMBMAM8838_Tripoli	ATCACTATACTCATCCTTGTTACCGCAAATAATCTCTTTCAACTGTTCATCGGCTGAGAA
	ZMBMAM8837_Tripoli	ATCACTATACTCATCCTTGTTACCGCAAATAATCTCTTTCAACTGTTCATCGGCTGAGAA
	IZW607_10	ATCACTATACTCATCCTTGTTACCGCAAATAATCTCTTTCAACTGTTCATCGGCTGAGAA
	Zoo_France_JN632591	ATCACTATACTCATCCTTGTTACCGCAAATAATCTCTTTCAACTGTTCATCGGCTGAGAA
	ZMBMAM8839_Tripoli	ATCACTATACTCATCCTTGTTACCGCAAATAATCTCTTTCAACTGTTCATCGGCTGAGAA
	ZMBMAM8840_Tripoli	ATCACTATACTCATCCTTGTTACCGCAAATAATCTCTTTCAACTGTTCATCGGCTGAGAA
	ZMBMAM7424_Tunis_Gabes	ATCACTATACTCATCCTTGTTACCGCAAATAATCTCTTTCAACTGTTCATCGGCTGAGAA
	ZMBMAM35370_Dakhla	ATCACTATACTCATCCTTGTTACCGCAAATAATCTCTTTCAACTGTTCATCGGCTGAGAA

	ZMBMAM2166_Sennar	GGAGTGGGAATTATATCTTTCCTACTTATCGGATGATGGTACGGACGAGCAGATGCAAAC
	ZMBMAM2167_Sennar	GGAGTGGGAATTATATCTTTCCTACTTATCGGATGATGGTACGGACGAGCAGATGCAAAC
	ZMBMAM2165_Sennar	GGAGTGGGAATTATATCTTTCCTACTTATCGGATGATGGTACGGACGAGCAGATGCAAAC
	ZMBMAM8836_Tunis	GGAGTGGGAATTATATCTTTCCTACTTATCGGATGATGGTACGGACGAGCAGATGCAAAC
	ZMBMAM8838_Tripoli	GGAGTGGGAATTATATCTTTCCTACTTATCGGATGATGGTACGGACGAGCAGATGCAAAC
	ZMBMAM8837_Tripoli	GGAGTGGGAATTATATCTTTCCTACTTATCGGATGATGGTACGGACGAGCAGATGCAAAC
	IZW607_10	GGAGTGGGAATTATATCTTTCCTACTTATCGGATGATGGTACGGACGAGCAGATGCAAAC
	Zoo_France_JN632591	GGAGTGGGAATTATATCTTTCCTACTTATCGGATGATGGTACGGACGAGCAGATGCAAAC
	ZMBMAM8839_Tripoli	GGAGTGGGAATTATATCTTTCCTACTTATCGGATGATGGTACGGACGAGCAGATGCAAAC
	ZMBMAM8840_Tripoli	GGAGTGGGAATTATATCTTTCCTACTTATCGGATGATGGTACGGACGAGCAGATGCAAAC
	ZMBMAM7424_Tunis_Gabes	GGAGTGGGAATTATATCTTTCCTACTTATCGGATGATGGTACGGACGAGCAGATGCAAAC
	ZMBMAM35370_Dakhla	GGAGTGGGAATTATATCTTTCCTACTTATCGGATGATGGTACGGACGAGCAGATGCAAAC

	ZMBMAM2166_Sennar	ACAGCAGCCCTACAAGCAATCCTATATAACCGCATTGGCGATATTGGATTTATCCTAGCA
	ZMBMAM2167_Sennar	ACAGCAGCCCTACAAGCAATCCTATATAACCGCATTGGCGATATTGGATTTATCCTAGCA
	ZMBMAM2165_Sennar	ACAGCAGCCCTACAAGCAATCCTATATAACCGCATTGGCGATATTGGATTTATCCTAGCA
	ZMBMAM8836_Tunis	ACAGCAGCCCTACAAGCAATCCTATATAACCGCATTGGCGATATTGGATTTATCCTAGCA
	ZMBMAM8838_Tripoli	ACAGCAGCCCTACAAGCAATCCTATATAACCGCATTGGCGATATTGGATTTATCCTAGCA
	ZMBMAM8837_Tripoli	ACAGCAGCCCTACAAGCAATCCTATATAACCGCATTGGCGATATTGGATTTATCCTAGCA
	IZW607_10	ACAGCAGCCCTACAAGCAATCCTATATAACCGCATTGGCGATATTGGATTTATCCTAGCA
	Zoo_France_JN632591	ACAGCAGCCCTACAAGCAATCCTATATAACCGCATTGGCGATATTGGATTTATCCTAGCA
	ZMBMAM8839_Tripoli	ACAGCAGCCCTACAAGCAATCCTATATAACCGCATTGGCGATATTGGATTTATCCTAGCA
	ZMBMAM8840_Tripoli	ACAGCAGCCCTACAAGCAATCCTATATAACCGCATTGGCGATATTGGATTTATCCTAGCA
	ZMBMAM7424_Tunis_Gabes	ACAGCAGCCCTACAAGCAATCCTATATAACCGCATTGGCGATATTGGATTTATCCTAGCA
	ZMBMAM35370_Dakhla	ACAGCAGCCCTACAAGCAATCCTATATAACCGCATTGGCGATATTGGATTTATCCTAGCA

	ZMBMAM2166_Sennar	ATAGCATGATTCCTAACCAACCTCAACACTTGGGACCTCCAACAAATCTTTATACTAGAA
	ZMBMAM2167_Sennar	ATAGCATGATTCCTAACCAACCTCAACACTTGGGACCTCCAACAAATCTTTATACTAGAA
	ZMBMAM2165_Sennar	ATAGCATGATTCCTAACCAACCTCAACACTTGGGACCTCCAACAAATCTTTATACTAGAA
	ZMBMAM8836_Tunis	ATAGCATGATTCCTAACCAACCTCAACACTTGGGACCTCCAACAAATCTTTATACTAGAA
	ZMBMAM8838_Tripoli	ATAGCATGATTCCTAACCAACCTCAACACTTGGGACCTCCAACAAATCTTTATACTAGAA
	ZMBMAM8837_Tripoli	ATAGCATGATTCCTAACCAACCTCAACACTTGGGACCTCCAACAAATCTTTATACTAGAA
	IZW607_10	ATAGCATGATTCCTAACCAACCTCAACACTTGGGACCTCCAACAAATCTTTATACTAGAA
	Zoo_France_JN632591	ATAGCATGATTCCTAACCAACCTCAACACTTGGGACCTCCAACAAATCTTTATACTAGAA
	ZMBMAM8839_Tripoli	ATAGCATGATTCCTAACCAACCTCAACACTTGGGACCTCCAACAAATCTTTATACTAGAA
	ZMBMAM8840_Tripoli	ATAGCATGATTCCTAACCAACCTCAACACTTGGGACCTCCAACAAATCTTTATACTAGAA
	ZMBMAM7424_Tunis_Gabes	ATAGCATGATTCCTAACCAACCTCAACACTTGGGACCTCCAACAAATCTTTATACTAGAA
	ZMBMAM35370_Dakhla	ATAGCATGATTCCTAACCAACCTCAACACTTGGGACCTCCAACAAATCTTTATACTAGAA

	ZMBMAM2166_Sennar	CCAAATAACTCAAACCTACCCCTAATAGGCCTAGTATTGGCTGCAACAGGAAAATCTGCA
	ZMBMAM2167_Sennar	CCAAATAACTCAAACCTACCCCTAATAGGCCTAGTATTGGCTGCAACAGGAAAATCTGCA
	ZMBMAM2165_Sennar	CCAAATAACTCAAACCTACCCCTAATAGGCCTAGTATTGGCTGCAACAGGAAAATCTGCA
	ZMBMAM8836_Tunis	CCAAATAACTCAAACCTACCCCTAATAGGCCTAGTATTGGCTGCAACAGGAAAATCTGCA
	ZMBMAM8838_Tripoli	CCAAATAACTCAAACCTACCCCTAATAGGCCTAGTATTGGCTGCAACAGGAAAATCTGCA
	ZMBMAM8837_Tripoli	CCAAATAACTCAAACCTACCCCTAATAGGCCTAGTATTGGCTGCAACAGGAAAATCTGCA
	IZW607_10	CCAAATAACTCAAACCTACCCCTAATAGGCCTAGTATTGGCTGCAACAGGAAAATCTGCA
	Zoo_France_JN632591	CCAAATAACTCAAACCTACCCCTAATAGGCCTAGTATTGGCTGCAACAGGAAAATCTGCA
	ZMBMAM8839_Tripoli	CCAAATAACTCAAACCTACCCCTAATAGGCCTAGTATTGGCTGCAACAGGAAAATCTGCA
	ZMBMAM8840_Tripoli	CCAAATAACTCAAACCTACCCCTAATAGGCCTAGTATTGGCTGCAACAGGAAAATCTGCA
	ZMBMAM7424_Tunis_Gabes	CCAAATAACTCAAACCTACCCCTAATAGGCCTAGTATTGGCTGCAACAGGAAAATCTGCA
	ZMBMAM35370_Dakhla	CCAAATAACTCAAACCTACCCCTAATAGGCCTAGTATTGGCTGCAACAGGAAAATCTGCA

	ZMBMAM2166_Sennar	CAATTCGGTCTACACCCATGGCTACCTTCCGCAATAGAAGGCCCAACCCCTGTCTCAGCA
	ZMBMAM2167_Sennar	CAATTCGGTCTACACCCATGGCTACCTTCCGCAATAGAAGGCCCAACCCCTGTCTCAGCA
	ZMBMAM2165_Sennar	CAATTCGGTCTACACCCATGGCTACCTTCCGCAATAGAAGGCCCAACCCCTGTCTCAGCA
	ZMBMAM8836_Tunis	CAATTCGGTCTACACCCATGGCTACCTTCCGCAATAGAAGGCCCAACCCCTGTCTCAGCA
	ZMBMAM8838_Tripoli	CAATTCGGTCTACACCCATGGCTACCTTCCGCAATAGAAGGCCCAACCCCTGTCTCAGCA
	ZMBMAM8837_Tripoli	CAATTCGGTCTACACCCATGGCTACCTTCCGCAATAGAAGGCCCAACCCCTGTCTCAGCA
	IZW607_10	CAATTCGGTCTACACCCATGGCTACCTTCCGCAATAGAAGGCCCAACCCCTGTCTCAGCA
	Zoo_France_JN632591	CAATTCGGTCTACACCCATGGCTACCTTCCGCAATAGAAGGCCCAACCCCTGTCTCAGCA
	ZMBMAM8839_Tripoli	CAATTCGGTCTACACCCATGGCTACCTTCCGCAATAGAAGGCCCAACCCCTGTCTCAGCA
	ZMBMAM8840_Tripoli	CAATTCGGTCTACACCCATGGCTACCTTCCGCAATAGAAGGCCCAACCCCTGTCTCAGCA
	ZMBMAM7424_Tunis_Gabes	CAATTCGGTCTACACCCATGGCTACCTTCCGCAATAGAAGGCCCAACCCCTGTCTCAGCA
	ZMBMAM35370_Dakhla	CAATTCGGTCTACACCCATGGCTACCTTCCGCAATAGAAGGCCCAACCCCTGTCTCAGCA

	ZMBMAM2166_Sennar	TTACTTCACTCAAGCACAATAGTAGTAGCAGGTATTTTCCTGCTTATTCGCTTCTACCCA
	ZMBMAM2167_Sennar	TTACTTCACTCAAGCACAATAGTAGTAGCAGGTATTTTCCTGCTTATTCGCTTCTACCCA
	ZMBMAM2165_Sennar	TTACTTCACTCAAGCACAATAGTAGTAGCAGGTATTTTCCTGCTTATTCGCTTCTACCCA
	ZMBMAM8836_Tunis	TTACTTCACTCAAGCACAATAGTAGTAGCAGGTATTTTCCTGCTTATTCGCTTCTACCCA
	ZMBMAM8838_Tripoli	TTACTTCACTCAAGCACAATAGTAGTAGCAGGTATTTTCCTGCTTATTCGCTTCTACCCA
	ZMBMAM8837_Tripoli	TTACTTCACTCAAGCACAATAGTAGTAGCAGGTATTTTCCTGCTTATTCGCTTCTACCCA
	IZW607_10	TTACTTCACTCAAGCACAATAGTAGTAGCAGGTATTTTCCTGCTTATTCGCTTCTACCCA
	Zoo_France_JN632591	TTACTTCACTCAAGCACAATAGTAGTAGCAGGTATTTTCCTGCTTATTCGCTTCTACCCA
	ZMBMAM8839_Tripoli	TTACTTCACTCAAGCACAATAGTAGTAGCAGGTATTTTCCTGCTTATTCGCTTCTACCCA
	ZMBMAM8840_Tripoli	TTACTTCACTCAAGCACAATAGTAGTAGCAGGTATTTTCCTGCTTATTCGCTTCTACCCA
	ZMBMAM7424_Tunis_Gabes	TTACTTCACTCAAGCACAATAGTAGTAGCAGGTATTTTCCTGCTTATTCGCTTCTACCCA
	ZMBMAM35370_Dakhla	TTACTTCACTCAAGCACAATAGTAGTAGCAGGTATTTTCCTGCTTATTCGCTTCTACCCA

	ZMBMAM2166_Sennar	CTAACAGAAAACAACAAACTCATTCAATCTATTATATTGTGCCTAGGAGCTATCACCACA
	ZMBMAM2167_Sennar	CTAACAGAAAACAACAAACTCATTCAATCTATTATATTGTGCCTAGGAGCTATCACCACA
	ZMBMAM2165_Sennar	CTAACAGAAAACAACAAACTCATTCAATCTATTATATTGTGCCTAGGAGCTATCACCACA
	ZMBMAM8836_Tunis	CTAACAGAAAACAACAAACTCATTCAATCTATTATATTGTGCCTAGGAGCTATCACCACA
	ZMBMAM8838_Tripoli	CTAACAGAAAACAACAAACTCATTCAATCTATTATATTGTGCCTAGGAGCTATCACCACA
	ZMBMAM8837_Tripoli	CTAACAGAAAACAACAAACTCATTCAATCTATTATATTGTGCCTAGGAGCTATCACCACA
	IZW607_10	CTAACAGAAAACAACAAACTCATTCAATCTATTATATTGTGCCTAGGAGCTATCACCACA
	Zoo_France_JN632591	CTAACAGAAAACAACAAACTCATTCAATCTATTATATTGTGCCTAGGAGCTATCACCACA
	ZMBMAM8839_Tripoli	CTAACAGAAAACAACAAACTCATTCAATCTATTATATTGTGCCTAGGAGCTATCACCACA
	ZMBMAM8840_Tripoli	CTAACAGAAAACAACAAACTCATTCAATCTATTATATTGTGCCTAGGAGCTATCACCACA
	ZMBMAM7424_Tunis_Gabes	CTAACAGAAAACAACAAACTCATTCAATCTATTATATTGTGCCTAGGAGCTATCACCACA
	ZMBMAM35370_Dakhla	CTAACAGAAAACAACAAACTCATTCAATCTATTATATTGTGCCTAGGAGCTATCACCACA

	ZMBMAM2166_Sennar	TTATTCACAGCAATATGCGCCCTTACCCAAAACGACATTAAGAAAATCGTTGCCTTTTCT
	ZMBMAM2167_Sennar	TTATTCACAGCAATATGCGCCCTTACCCAAAACGACATTAAGAAAATCGTTGCCTTTTCT
	ZMBMAM2165_Sennar	TTATTCACAGCAATATGCGCCCTTACCCAAAACGACATTAAGAAAATCGTTGCCTTTTCT
	ZMBMAM8836_Tunis	TTATTCACAGCAATATGCGCCCTTACCCAAAACGACATTAAGAAAATCGTTGCCTTTTCT
	ZMBMAM8838_Tripoli	TTATTCACAGCAATATGCGCCCTTACCCAAAACGACATTAAGAAAATCGTTGCCTTTTCT
	ZMBMAM8837_Tripoli	TTATTCACAGCAATATGCGCCCTTACCCAAAACGACATTAAGAAAATCGTTGCCTTTTCT
	IZW607_10	TTATTCACAGCAATATGCGCCCTTACCCAAAACGACATTAAGAAAATCGTTGCCTTTTCT
	Zoo_France_JN632591	TTATTCACAGCAATATGCGCCCTTACCCAAAACGACATTAAGAAAATCGTTGCCTTTTCT
	ZMBMAM8839_Tripoli	TTATTCACAGCAATATGCGCCCTTACCCAAAACGACATTAAGAAAATCGTTGCCTTTTCT
	ZMBMAM8840_Tripoli	TTATTCACAGCAATATGCGCCCTTACCCAAAACGACATTAAGAAAATCGTTGCCTTTTCT
	ZMBMAM7424_Tunis_Gabes	TTATTCACAGCAATATGCGCCCTTACCCAAAACGACATTAAGAAAATCGTTGCCTTTTCT
	ZMBMAM35370_Dakhla	TTATTCACAGCAATATGCGCCCTTACCCAAAACGACATTAAGAAAATCGTTGCCTTTTCT

	ZMBMAM2166_Sennar	ACATCCAGCCAACTAGGCCTTATAATAGTAACAATCGGCATTAATCAACCCTACCTAGCA
	ZMBMAM2167_Sennar	ACATCCAGCCAACTAGGCCTTATAATAGTAACAATCGGCATTAATCAACCCTACCTAGCA
	ZMBMAM2165_Sennar	ACATCCAGCCAACTAGGCCTTATAATAGTAACAATCGGCATTAATCAACCCTACCTAGCA
	ZMBMAM8836_Tunis	ACATCCAGCCAACTAGGCCTTATAATAGTAACAATCGGCATTAATCAACCCTACCTAGCA
	ZMBMAM8838_Tripoli	ACATCCAGCCAACTAGGCCTTATAATAGTAACAATCGGCATTAATCAACCCTACCTAGCA
	ZMBMAM8837_Tripoli	ACATCCAGCCAACTAGGCCTTATAATAGTAACAATCGGCATTAATCAACCCTACCTAGCA
	IZW607_10	ACATCCAGCCAACTAGGCCTTATAATAGTAACAATCGGCATTAATCAACCCTACCTAGCA
	Zoo_France_JN632591	ACATCCAGCCAACTAGGCCTTATAATAGTAACAATCGGCATTAATCAACCCTACCTAGCA
	ZMBMAM8839_Tripoli	ACATCCAGCCAACTAGGCCTTATAATAGTAACAATCGGCATTAATCAACCCTACCTAGCA
	ZMBMAM8840_Tripoli	ACATCCAGCCAACTAGGCCTTATAATAGTAACAATCGGCATTAATCAACCCTACCTAGCA
	ZMBMAM7424_Tunis_Gabes	ACATCCAGCCAACTAGGCCTTATAATAGTAACAATCGGCATTAATCAACCCTACCTAGCA
	ZMBMAM35370_Dakhla	ACATCCAGCCAACTAGGCCTTATAATAGTAACAATCGGCATTAATCAACCCTACCTAGCA

	ZMBMAM2166_Sennar	TTTCTCCATATCTGCACTCACGCCTTCTTCAAAGCTATACTATTTATATGCTCCGGCTCT
	ZMBMAM2167_Sennar	TTTCTCCATATCTGCACTCACGCCTTCTTCAAAGCTATACTATTTATATGCTCCGGCTCT
	ZMBMAM2165_Sennar	TTTCTCCATATCTGCACTCACGCCTTCTTCAAAGCTATACTATTTATATGCTCCGGCTCT
	ZMBMAM8836_Tunis	TTTCTCCATATCTGCACTCACGCCTTCTTCAAAGCTATACTATTTATATGCTCCGGCTCT
	ZMBMAM8838_Tripoli	TTTCTCCATATCTGCACTCACGCCTTCTTCAAAGCTATACTATTTATATGCTCCGGCTCT
	ZMBMAM8837_Tripoli	TTTCTCCATATCTGCACTCACGCCTTCTTCAAAGCTATACTATTTATATGCTCCGGCTCT
	IZW607_10	TTTCTCCATATCTGCACTCACGCCTTCTTCAAAGCTATACTATTTATATGCTCCGGCTCT
	Zoo_France_JN632591	TTTCTCCATATCTGCACTCACGCCTTCTTCAAAGCTATACTATTTATATGCTCCGGCTCT
	ZMBMAM8839_Tripoli	TTTCTCCATATCTGCACTCACGCCTTCTTCAAAGCTATACTATTTATATGCTCCGGCTCT
	ZMBMAM8840_Tripoli	TTTCTCCATATCTGCACTCACGCCTTCTTCAAAGCTATACTATTTATATGCTCCGGCTCT
	ZMBMAM7424_Tunis_Gabes	TTTCTCCATATCTGCACTCACGCCTTCTTCAAAGCTATACTATTTATATGCTCCGGCTCT
	ZMBMAM35370_Dakhla	TTTCTCCATATCTGCACTCACGCCTTCTTCAAAGCTATACTATTTATATGCTCCGGCTCT

	ZMBMAM2166_Sennar	ATCATCCACAGCCTGAATGACGAACAAGACATCCGAAAAATAGGGGGTCTATTTAAAGCA
	ZMBMAM2167_Sennar	ATCATCCACAGCCTGAATGACGAACAAGACATCCGAAAAATAGGGGGTCTATTTAAAGCA
	ZMBMAM2165_Sennar	ATCATCCACAGCCTGAATGACGAACAAGACATCCGAAAAATAGGGGGTCTATTTAAAGCA
	ZMBMAM8836_Tunis	ATCATCCACAGCCTGAATGACGAACAAGACATCCGAAAAATAGGGGGTCTATTTAAAGCA
	ZMBMAM8838_Tripoli	ATCATCCACAGCCTGAATGACGAACAAGACATCCGAAAAATAGGGGGTCTATTTAAAGCA
	ZMBMAM8837_Tripoli	ATCATCCACAGCCTGAATGACGAACAAGACATCCGAAAAATAGGGGGTCTATTTAAAGCA
	IZW607_10	ATCATCCACAGCCTGAATGACGAACAAGACATCCGAAAAATAGGGGGTCTATTTAAAGCA
	Zoo_France_JN632591	ATCATCCACAGCCTGAATGACGAACAAGACATCCGAAAAATAGGGGGTCTATTTAAAGCA
	ZMBMAM8839_Tripoli	ATCATCCACAGCCTGAATGACGAACAAGACATCCGAAAAATAGGGGGTCTATTTAAAGCA
	ZMBMAM8840_Tripoli	ATCATCCACAGCCTGAATGACGAACAAGACATCCGAAAAATAGGGGGTCTATTTAAAGCA
	ZMBMAM7424_Tunis_Gabes	ATCATCCACAGCCTAAATGACGAACAAGACATCCGAAAAATAGGGGGTCTATTTAAAGCA
	ZMBMAM35370_Dakhla	ATCATCCACAGCCTAAATGACGAACAAGACATCCGAAAAATAGGGGGTCTATTTAAAGCA

	ZMBMAM2166_Sennar	ATACCATTCACCACAACAGCCCTTATTATTGGCAGCCTCGCACTCACAGGAATACCTTTC
	ZMBMAM2167_Sennar	ATACCATTCACCACAACAGCCCTTATTATTGGCAGCCTCGCACTCACAGGAATACCTTTC
	ZMBMAM2165_Sennar	ATACCATTCACCACAACAGCCCTTATTATTGGCAGCCTCGCACTCACAGGAATACCTTTC
	ZMBMAM8836_Tunis	ATACCATTCACCACAACAGCCCTTATTATTGGCAGCCTCGCACTCACAGGAATACCTTTC
	ZMBMAM8838_Tripoli	ATACCATTCACCACAACAGCCCTTATTATTGGCAGCCTCGCACTCACAGGAATACCTTTC
	ZMBMAM8837_Tripoli	ATACCATTCACCACAACAGCCCTTATTATTGGCAGCCTCGCACTCACAGGAATACCTTTC
	IZW607_10	ATACCATTCACCACAACAGCCCTTATTATTGGCAGCCTCGCACTCACAGGAATACCTTTC
	Zoo_France_JN632591	ATACCATTCACCACAACAGCCCTTATTATTGGCAGCCTCGCACTCACAGGAATACCTTTC
	ZMBMAM8839_Tripoli	ATACCATTCACCACAACAGCCCTTATTATTGGCAGCCTCGCACTCACAGGAATACCTTTC
	ZMBMAM8840_Tripoli	ATACCATTCACCACAACAGCCCTTATTATTGGCAGCCTCGCACTCACAGGAATACCTTTC
	ZMBMAM7424_Tunis_Gabes	ATACCATTCACCACAACAGCCCTTATTATTGGCAGCCTCGCACTCACAGGAATACCTTTC
	ZMBMAM35370_Dakhla	ATACCATTCACCACAACAGCCCTTATTATTGGCAGCCTCGCACTCACAGGAATACCTTTC

	ZMBMAM2166_Sennar	CTTACCGGATTTTATTCTAAAGACTTAATCATTGAATCCGCCAACACGTCGTATACCAAC
	ZMBMAM2167_Sennar	CTTACCGGATTTTATTCTAAAGACTTAATCATTGAATCCGCCAACACGTCGTATACCAAC
	ZMBMAM2165_Sennar	CTTACCGGATTTTATTCTAAAGACTTAATCATTGAATCCGCCAACACGTCGTATACCAAC
	ZMBMAM8836_Tunis	CTTACCGGATTTTATTCTAAAGACTTAATCATTGAATCCGCCAACACGTCGTATACCAAC
	ZMBMAM8838_Tripoli	CTTACCGGATTTTATTCTAAAGACTTAATCATTGAATCCGCCAACACGTCGTATACCAAC
	ZMBMAM8837_Tripoli	CTTACCGGATTTTATTCTAAAGACTTAATCATTGAATCCGCCAACACGTCGTATACCAAC
	IZW607_10	CTTACCGGATTTTATTCTAAAGACTTAATCATTGAATCCGCCAACACGTCGTATACCAAC
	Zoo_France_JN632591	CTTACCGGATTTTATTCTAAAGACTTAATCATTGAATCCGCCAACACGTCGTATACCAAC
	ZMBMAM8839_Tripoli	CTTACCGGATTTTATTCTAAAGACTTAATCATTGAATCCGCCAACACGTCGTATACCAAC
	ZMBMAM8840_Tripoli	CTTACCGGATTTTATTCTAAAGACTTAATCATTGAATCCGCCAACACGTCGTATACCAAC
	ZMBMAM7424_Tunis_Gabes	CTTACCGGATTTTATTCTAAAGACTTAATCATTGAATCCGCCAACACGTCGTATACCAAC
	ZMBMAM35370_Dakhla	CTTACCGGATTTTATTCTAAAGACTTAATCATTGAATCCGCCAACACGTCGTATACCAAC

	ZMBMAM2166_Sennar	GCCTGAGCCCTTTTAATAACACTAATCGCCACCTCTTTCACAGCCATCTATAGCACACGC
	ZMBMAM2167_Sennar	GCCTGAGCCCTTTTAATAACACTAATCGCCACCTCTTTCACAGCCATCTATAGCACACGC
	ZMBMAM2165_Sennar	GCCTGAGCCCTTTTAATAACACTAATCGCCACCTCTTTCACAGCCATCTATAGCACACGC
	ZMBMAM8836_Tunis	GCCTGAGCCCTTTTAATAACACTAATCGCCACCTCTTTCACAGCCATCTATAGCACACGC
	ZMBMAM8838_Tripoli	GCCTGAGCCCTTTTAATAACACTAATCGCCACCTCTTTCACAGCCATCTATAGCACACGC
	ZMBMAM8837_Tripoli	GCCTGAGCCCTTTTAATAACACTAATCGCCACCTCTTTCACAGCCATCTATAGCACACGC
	IZW607_10	GCCTGAGCCCTTTTAATAACACTAATCGCCACCTCTTTCACAGCCATCTATAGCACACGC
	Zoo_France_JN632591	GCCTGAGCCCTTTTAATAACACTAATCGCCACCTCTTTCACAGCCATCTATAGCACACGC
	ZMBMAM8839_Tripoli	GCCTGAGCCCTTTTAATAACACTAATCGCCACCTCTTTCACAGCCATCTATAGCACACGC
	ZMBMAM8840_Tripoli	GCCTGAGCCCTTTTAATAACACTAATCGCCACCTCTTTCACAGCCATCTATAGCACACGC
	ZMBMAM7424_Tunis_Gabes	GCCTGAGCCCTTTTAATAACACTAATCGCCACCTCTTTCACAGCCATCTATAGCACACGC
	ZMBMAM35370_Dakhla	GCCTGAGCCCTTTTAATAACACTAATCGCCACCTCTTTCACAGCCATCTATAGCACACGC

	ZMBMAM2166_Sennar	ATTATCTTCTTCGCTCTACTAGGACAGCCCCGGTTCATAACCCTTATTAATATCAACGAA
	ZMBMAM2167_Sennar	ATTATCTTCTTCGCTCTACTAGGACAGCCCCGGTTCATAACCCTTATTAATATCAACGAA
	ZMBMAM2165_Sennar	ATTATCTTCTTCGCTCTACTAGGACAGCCCCGGTTCATAACCCTTATTAATATCAACGAA
	ZMBMAM8836_Tunis	ATTATCTTCTTCGCTCTACTAGGACAGCCCCGGTTCATAACCCTTATTAATATCAACGAA
	ZMBMAM8838_Tripoli	ATTATCTTCTTCGCTCTACTAGGACAGCCCCGGTTCATAACCCTTATTAATATCAACGAA
	ZMBMAM8837_Tripoli	ATTATCTTCTTCGCTCTACTAGGACAGCCCCGGTTCATAACCCTTATTAATATCAACGAA
	IZW607_10	ATTATCTTCTTCGCTCTACTAGGACAGCCCCGGTTCATAACCCTTATTAATATCAACGAA
	Zoo_France_JN632591	ATTATCTTCTTCGCTCTACTAGGACAGCCCCGGTTCATAACCCTTATTAATATCAACGAA
	ZMBMAM8839_Tripoli	ATTATCTTCTTCGCTCTACTAGGACAGCCCCGGTTCATAACCCTTATTAATATCAACGAA
	ZMBMAM8840_Tripoli	ATTATCTTCTTCGCTCTACTAGGACAGCCCCGGTTCATAACCCTTATTAATATCAACGAA
	ZMBMAM7424_Tunis_Gabes	ATTATCTTCTTCGCTCTACTAGGACAGCCCCGGTTCATAACCCTTATTAATATCAACGAA
	ZMBMAM35370_Dakhla	ATTATCTTCTTCGCTCTACTAGGACAGCCCCGGTTCATAACCCTTATTAATATCAACGAA

	ZMBMAM2166_Sennar	AACAACCCCTTCCTAATTAACTCAATCAAACGCCTACTAATTGGAAGCCTCTTCGCAGGA
	ZMBMAM2167_Sennar	AACAACCCCTTCCTAATTAACTCAATCAAACGCCTACTAATTGGAAGCCTCTTCGCAGGA
	ZMBMAM2165_Sennar	AACAACCCCTTCCTAATTAACTCAATCAAACGCCTACTAATTGGAAGCCTCTTCGCAGGA
	ZMBMAM8836_Tunis	AACAACCCCTTCCTAATTAACTCAATCAAACGCCTACTAATTGGAAGCCTCTTCGCAGGA
	ZMBMAM8838_Tripoli	AACAACCCCTTCCTAATTAACTCAATCAAACGCCTACTAATTGGAAGCCTCTTCGCAGGA
	ZMBMAM8837_Tripoli	AACAACCCCTTCCTAATTAACTCAATCAAACGCCTACTAATTGGAAGCCTCTTCGCAGGA
	IZW607_10	AACAACCCCTTCCTAATTAACTCAATCAAACGCCTACTAATTGGAAGCCTCTTCGCAGGA
	Zoo_France_JN632591	AACAACCCCTTCCTAATTAACTCAATCAAACGCCTACTAATTGGAAGCCTCTTCGCAGGA
	ZMBMAM8839_Tripoli	AACAACCCCTTCCTAATTAACTCAATCAAACGCCTACTAATTGGAAGCCTCTTCGCAGGA
	ZMBMAM8840_Tripoli	AACAACCCCTTCCTAATTAACTCAATCAAACGCCTACTAATTGGAAGCCTCTTCGCAGGA
	ZMBMAM7424_Tunis_Gabes	AACAACCCCTTCCTAATTAACTCAATCAAACGCCTACTAATTGGAAGCCTCTTCGCAGGA
	ZMBMAM35370_Dakhla	AACAACCCCTTCCTAATTAACTCAATCAAACGCCTACTAATTGGAAGCCTCTTCGCAGGA

	ZMBMAM2166_Sennar	TTCATCATTTCCAACAATATTCCCCCAACAACAATTCCCCAAATAACTATACCCCACTAC
	ZMBMAM2167_Sennar	TTCATCATTTCCAACAATATTCCCCCAACAACAATTCCCCAAATAACTATACCCCACTAC
	ZMBMAM2165_Sennar	TTCATCATTTCCAACAATATTCCCCCAACAACAATTCCCCAAATAACTATACCCCACTAC
	ZMBMAM8836_Tunis	TTCATCATTTCCAACAATATTCCCCCAACAACAATTCCCCAAATAACTATACCCCACTAC
	ZMBMAM8838_Tripoli	TTCATCATTTCCAACAATATTCCCCCAACAACAATTCCCCAAATAACTATACCCCACTAC
	ZMBMAM8837_Tripoli	TTCATCATTTCCAACAATATTCCCCCAACAACAATTCCCCAAATAACTATACCCCACTAC
	IZW607_10	TTCATCATTTCCAACAATATTCCCCCAACAACAATTCCCCAAATAACTATACCCCACTAC
	Zoo_France_JN632591	TTCATCATTTCCAACAATATTCCCCCAACAACAATTCCCCAAATAACTATACCCCACTAC
	ZMBMAM8839_Tripoli	TTCATCATTTCCAACAATATTCCCCCAACAACAATTCCCCAAATAACTATACCCCACTAC
	ZMBMAM8840_Tripoli	TTCATCATTTCCAACAATATTCCCCCAATAACAATTCCCCAAATAACTATACCCCACTAC
	ZMBMAM7424_Tunis_Gabes	TTCATCATTTCCAACAATATTCCCCCAACAACAATTCCCCAAATAACTATACCCCACTAC
	ZMBMAM35370_Dakhla	TTCATCATTTCCAACAATATTCCCCCAACAACAATTCCCCAAATAACTATACCCCACTAC

	ZMBMAM2166_Sennar	CTAAAATTAACAGCCCTAATAGTCACAATCTTGGGCTTCATCCTAGCACTAGAGATCAGC
	ZMBMAM2167_Sennar	CTAAAATTAACAGCCCTAATAGTCACAATCTTGGGCTTCATCCTAGCACTAGAGATCAGC
	ZMBMAM2165_Sennar	CTAAAATTAACAGCCCTAATAGTCACAATCTTGGGCTTCATCCTAGCACTAGAGATCAGC
	ZMBMAM8836_Tunis	CTAAAATTAACAGCCCTAATAGTCACAATCTTGGGCTTCATCCTAGCACTAGAGATCAGC
	ZMBMAM8838_Tripoli	CTAAAATTAACAGCCCTAATAGTCACAATCTTGGGCTTCATCCTAGCACTAGAGATCAGC
	ZMBMAM8837_Tripoli	CTAAAATTAACAGCCCTAATAGTCACAATCTTGGGCTTCATCCTAGCACTAGAGATCAGC
	IZW607_10	CTAAAATTAACAGCCCTAATAGTCACAATCTTGGGCTTCATCCTAGCACTAGAGATCAGC
	Zoo_France_JN632591	CTAAAATTAACAGCCCTAATAGTCACAATCTTGGGCTTCATCCTAGCACTAGAGATCAGC
	ZMBMAM8839_Tripoli	CTAAAATTAACAGCCCTAATAGTCACAATCTTGGGCTTCATCCTAGCACTAGAGATCAGC
	ZMBMAM8840_Tripoli	CTAAAATTAACAGCCCTAATAGTCACAATCTTGGGCTTCATCCTAGCACTAGAGATCAGC
	ZMBMAM7424_Tunis_Gabes	CTAAAATTAACAGCCCTAATAGTCACAATCTTGGGCTTCATCCTAGCACTAGAGATCAGC
	ZMBMAM35370_Dakhla	CTAAAATTAACAGCCCTAATAGTCACAATCTTGGGCTTCATCCTAGCACTAGAGATCAGC

	ZMBMAM2166_Sennar	AATATAACCCATAACCTAAAATTCAACTACCCATCAAACACCTTTAAATTCTCCAACCTA
	ZMBMAM2167_Sennar	AATATAACCCATAACCTAAAATTCAACTACCCATCAAACACCTTTAAATTCTCCAACCTA
	ZMBMAM2165_Sennar	AATATAACCCATAACCTAAAATTCAACTACCCATCAAACACCTTTAAATTCTCCAACCTA
	ZMBMAM8836_Tunis	AATATAACCCATAACCTAAAATTCAACTACCCATCAAACACCTTTAAATTCTCCAACCTA
	ZMBMAM8838_Tripoli	AATATAACCCATAACCTAAAATTCAACTACCCATCAAACACCTTTAAATTCTCCAACCTA
	ZMBMAM8837_Tripoli	AATATAACCCATAACCTAAAATTCAACTACCCATCAAACACCTTTAAATTCTCCAACCTA
	IZW607_10	AATATAACCCATAACCTAAAATTCAACTACCCATCAAACACCTTTAAATTCTCCAACCTA
	Zoo_France_JN632591	AATATAACCCATAACCTAAAATTCAACTACCCATCAAACACCTTTAAATTCTCCAACCTA
	ZMBMAM8839_Tripoli	AATATAACCCATAACCTAAAATTCAACTACCCATCAAACACCTTTAAATTCTCCAACCTA
	ZMBMAM8840_Tripoli	AATATAACCCATAACCTAAAATTCAACTACCCATCAAACACCTTTAAATTCTCCAACCTA
	ZMBMAM7424_Tunis_Gabes	AATATAACCCATAACCTAAAATTCAACTACCCATCAAACACCTTTAAATTCTCCAACCTA
	ZMBMAM35370_Dakhla	AATATAACCCATAACCTAAAATTCAACTACCCATCAAACACCTTTAAATTCTCCAACCTA

	ZMBMAM2166_Sennar	CTAGGATACTATCCCACAATTATGCACCGCCTAACTCCCCACATAAGCCTAACAATAAGC
	ZMBMAM2167_Sennar	CTAGGATACTATCCCACAATTATGCACCGCCTAACTCCCCACATAAGCCTAACAATAAGC
	ZMBMAM2165_Sennar	CTAGGATACTATCCCACAATTATGCACCGCCTAACTCCCCACATAAGCCTAACAATAAGC
	ZMBMAM8836_Tunis	CTAGGATACTATCCCACAATTATGCACCGCCTAACTCCCCACATAAGCCTAACAATAAGC
	ZMBMAM8838_Tripoli	CTAGGATACTATCCCACAATTATGCACCGCCTAACTCCCCACATAAGCCTAACAATAAGC
	ZMBMAM8837_Tripoli	CTAGGATACTATCCCACAATTATGCACCGCCTAACTCCCCACATAAGCCTAACAATAAGC
	IZW607_10	CTAGGATACTATCCCACAATTATGCACCGCCTAACTCCCCACATAAGCCTAACAATAAGC
	Zoo_France_JN632591	CTAGGATACTATCCCACAATTATGCACCGCCTAACTCCCCACATAAGCCTAACAATAAGC
	ZMBMAM8839_Tripoli	CTAGGATACTATCCCACAATTATGCACCGCCTAACTCCCCACATAAGCCTAACAATAAGC
	ZMBMAM8840_Tripoli	CTAGGATACTATCCCACAATTATGCACCGCCTAACTCCCCACATAAGCCTAACAATAAGC
	ZMBMAM7424_Tunis_Gabes	CTAGGATACTATCCCACAATTATGCACCGCCTAACTCCCCACATAAGCCTAACAATAAGC
	ZMBMAM35370_Dakhla	CTAGGATACTATCCCACAATTATGCACCGCCTAACTCCCCACATAAGCCTAACAATAAGC

	ZMBMAM2166_Sennar	CAAAAATCAGCATCATCCCTCCTAGACCTAATCTGACTAGAAAATATTCTACCAAAAACC
	ZMBMAM2167_Sennar	CAAAAATCAGCATCATCCCTCCTAGACCTAATCTGACTAGAAAATATTCTACCAAAAACC
	ZMBMAM2165_Sennar	CAAAAATCAGCATCATCCCTCCTAGACCTAATCTGACTAGAAAATATTCTACCAAAAACC
	ZMBMAM8836_Tunis	CAAAAATCAGCATCATCCCTCCTAGACCTAATCTGACTAGAAAATATTCTACCAAAAACC
	ZMBMAM8838_Tripoli	CAAAAATCAGCATCATCCCTCCTAGACCTAATCTGACTAGAAAATATTCTACCAAAAACC
	ZMBMAM8837_Tripoli	CAAAAATCAGCATCATCCCTCCTAGACCTAATCTGACTAGAAAATATTCTACCAAAAACC
	IZW607_10	CAAAAATCAGCATCATCCCTCCTAGACCTAATCTGACTAGAAAATATTCTACCAAAAACC
	Zoo_France_JN632591	CAAAAATCAGCATCATCCCTCCTAGACCTAATCTGACTAGAAAATATTCTACCAAAAACC
	ZMBMAM8839_Tripoli	CAAAAATCAGCATCATCCCTCCTAGACCTAATCTGACTAGAAAATATTCTACCAAAAACC
	ZMBMAM8840_Tripoli	CAAAAATCAGCATCATCCCTCCTAGACCTAATCTGACTAGAAAATATTCTACCAAAAACC
	ZMBMAM7424_Tunis_Gabes	CAAAAATCAGCATCATCCCTCCTAGACCTAATCTGACTAGAAAATATTCTACCAAAAACC
	ZMBMAM35370_Dakhla	CAAAAATCAGCATCATCCCTCCTAGACCTAATCTGACTAGAAAATATTCTACCAAAAACC

	ZMBMAM2166_Sennar	ATCTCATCTACCCAAATAAAGATATCCACCATAATCACAAACCAAAAAGGCCTAATCAAA
	ZMBMAM2167_Sennar	ATCTCATCTACCCAAATAAAGATATCCACCATAATCACAAACCAAAAAGGCCTAATCAAA
	ZMBMAM2165_Sennar	ATCTCATCTACCCAAATAAAGATATCCACCATAATCACAAACCAAAAAGGCCTAATCAAA
	ZMBMAM8836_Tunis	ATCTCATCTACCCAAATAAAGATATCCACCATAATCACAAACCAAAAAGGCCTAATCAAA
	ZMBMAM8838_Tripoli	ATCTCATCTACCCAAATAAAGATATCCACCATAATCACAAACCAAAAAGGCCTAATCAAA
	ZMBMAM8837_Tripoli	ATCTCATCTACCCAAATAAAGATATCCACCATAATCACAAACCAAAAAGGCCTAATCAAA
	IZW607_10	ATCTCATCTACCCAAATAAAGATATCCACCATAATCACAAACCAAAAAGGCCTAATCAAA
	Zoo_France_JN632591	ATCTCATCTACCCAAATAAAGATATCCACCATAATCACAAACCAAAAAGGCCTAATCAAA
	ZMBMAM8839_Tripoli	ATCTCATCTACCCAAATAAAGATATCCACCATAATCACAAACCAAAAAGGCCTAATCAAA
	ZMBMAM8840_Tripoli	ATCTCATCTACCCAAATAAAGATATCCACCATAATCACAAACCAAAAAGGCCTAATCAAA
	ZMBMAM7424_Tunis_Gabes	ATCTCATCTACCCAAATAAAGATATCCACCATAATCACAAACCAAAAAGGCCTAATCAAA
	ZMBMAM35370_Dakhla	ATCTCATCTACCCAAATAAAGATATCCACCATAATCACAAACCAAAAAGGCCTAATCAAA

	ZMBMAM2166_Sennar	TTATATTTCCTTTCTTTTCTAATCACTATCCTCACCAGCACAGTCCTACTTAATTTCCAC
	ZMBMAM2167_Sennar	TTATATTTCCTTTCTTTTCTAATCACTATCCTCACCAGCACAGTCCTACTTAATTTCCAC
	ZMBMAM2165_Sennar	TTATATTTCCTTTCTTTTCTAATCACTATCCTCACCAGCACAGTCCTACTTAATTTCCAC
	ZMBMAM8836_Tunis	TTATATTTCCTTTCTTTTCTAATCACTATCCTCACCAGCACAGTCCTACTTAATTTCCAC
	ZMBMAM8838_Tripoli	TTATATTTCCTTTCTTTTCTAATCACTATCCTCACCAGCACAGTCCTACTTAATTTCCAC
	ZMBMAM8837_Tripoli	TTATATTTCCTTTCTTTTCTAATCACTATCCTCACCAGCACAGTCCTACTTAATTTCCAC
	IZW607_10	TTATATTTCCTTTCTTTTCTAATCACTATCCTCACCAGCACAGTCCTACTTAATTTCCAC
	Zoo_France_JN632591	TTATATTTCCTTTCTTTTCTAATCACTATCCTCACCAGCACAGTCCTACTTAATTTCCAC
	ZMBMAM8839_Tripoli	TTATATTTCCTTTCTTTTCTAATCACTATCCTCACCAGCACAGTCCTACTTAATTTCCAC
	ZMBMAM8840_Tripoli	TTATATTTCCTTTCTTTTCTAATCACTATCCTCACCAGCACAGTCCTACTTAATTTCCAC
	ZMBMAM7424_Tunis_Gabes	TTATATTTCCTTTCTTTTCTAATCACTATCCTCACCAGCACAGTCCTACTTAATTTCCAC
	ZMBMAM35370_Dakhla	TTATATTTCCTTTCTTTTCTAATCACTATCCTCACCAGCACAGTCCTACTTAATTTCCAC

	ZMBMAM2166_Sennar	GAGTAATCTCCATAATAACTACAACACCAATTAATAAGGATCAACCAGTCACAATAACCA
	ZMBMAM2167_Sennar	GAGTAATCTCCATAATAACTACAACACCAATTAATAAGGATCAACCAGTCACAATAACCA
	ZMBMAM2165_Sennar	GAGTAATCTCCATAATAACTACAACACCAATTAATAAGGATCAACCAGTCACAATAACCA
	ZMBMAM8836_Tunis	GAGTAATCTCCATAATAACTACAACACCAATTAATAAGGATCAACCAGTCACAATAACCA
	ZMBMAM8838_Tripoli	GAGTAATCTCCATAATAACTACAACACCAATTAATAAGGATCAACCAGTCACAATAACCA
	ZMBMAM8837_Tripoli	GAGTAATCTCCATAATAACTACAACACCAATTAATAAGGATCAACCAGTCACAATAACCA
	IZW607_10	GAGTAATCTCCATAATAACTACAACACCAATTAATAAGGATCAACCAGTCACAATAACCA
	Zoo_France_JN632591	GAGTAATCTCCATAATAACTACAACACCAATTAATAAGGATCAACCAGTCACAATAACCA
	ZMBMAM8839_Tripoli	GAGTAATCTCCATAATAACTACAACACCAATTAATAAGGATCAACCAGTCACAATAACCA
	ZMBMAM8840_Tripoli	GAGTAATCTCCATAATAACTACAACACCAATTAATAAGGATCAACCAGTCACAATAACCA
	ZMBMAM7424_Tunis_Gabes	GAGTAATCTCCATAATAACTACAACACCAATTAATAAGGATCAACCAGTCACAATAACCA
	ZMBMAM35370_Dakhla	GAGTAATCTCCATAATAACTACAACACCAATTAATAAGGATCAACCAGTCACAATAACCA

	ZMBMAM2166_Sennar	ATCAGGTACCATAACTATACAAAGCCGCAATCCCCATAGCCTCCTCACTAAAAAACCCGG
	ZMBMAM2167_Sennar	ATCAGGTACCATAACTATACAAAGCCGCAATCCCCATAGCCTCCTCACTAAAAAACCCGG
	ZMBMAM2165_Sennar	ATCAGGTACCATAACTATACAAAGCCGCAATCCCCATAGCCTCCTCACTAAAAAACCCGG
	ZMBMAM8836_Tunis	ATCAGGTACCATAACTATACAAAGCCGCAATCCCCATAGCCTCCTCACTAAAAAACCCGG
	ZMBMAM8838_Tripoli	ATCAGGTACCATAACTATACAAAGCCGCAATCCCCATAGCCTCCTCACTAAAAAACCCGG
	ZMBMAM8837_Tripoli	ATCAGGTACCATAACTATACAAAGCCGCAATCCCCATAGCCTCCTCACTAAAAAACCCGG
	IZW607_10	ATCAGGTACCATAACTATACAAAGCCGCAATCCCCATAGCCTCCTCACTAAAAAACCCGG
	Zoo_France_JN632591	ATCAGGTACCATAACTATACAAAGCCGCAATCCCCATAGCCTCCTCACTAAAAAACCCGG
	ZMBMAM8839_Tripoli	ATCAGGTACCATAACTATACAAAGCCGCAATCCCCATAGCCTCCTCACTAAAAAACCCGG
	ZMBMAM8840_Tripoli	ATCAGGTACCATAACTATACAAAGCCGCAATCCCCATAGCCTCCTCACTAAAAAACCCGG
	ZMBMAM7424_Tunis_Gabes	ATCAGGTACCATAACTATACAAAGCCGCAATCCCCATAGCCTCCTCACTAAAAAACCCGG
	ZMBMAM35370_Dakhla	ATCAGGTACCATAACTATACAAAGCCGCAATCCCCATAGCCTCCTCACTAAAAAACCCGG

	ZMBMAM2166_Sennar	AATCCCCAGTATCATAAATAACCCAATCTCCTACCCCATTAAATTTAAACACAATTTCAA
	ZMBMAM2167_Sennar	AATCCCCAGTATCATAAATAACCCAATCTCCTACCCCATTAAATTTAAACACAATTTCAA
	ZMBMAM2165_Sennar	AATCCCCAGTATCATAAATAACCCAATCTCCTACCCCATTAAATTTAAACACAATTTCAA
	ZMBMAM8836_Tunis	AATCCCCAGTATCATAAATAACCCAATCTCCTACCCCATTAAATTTAAACACAATTTCAA
	ZMBMAM8838_Tripoli	AATCCCCAGTATCATAAATAACCCAATCTCCTACCCCATTAAATTTAAACACAATTTCAA
	ZMBMAM8837_Tripoli	AATCCCCAGTATCATAAATAACCCAATCTCCTACCCCATTAAATTTAAACACAATTTCAA
	IZW607_10	AATCCCCAGTATCATAAATAACCCAATCTCCTACCCCATTAAATTTAAACACAATTTCAA
	Zoo_France_JN632591	AATCCCCAGTATCATAAATAACCCAATCTCCTACCCCATTAAATTTAAACACAATTTCAA
	ZMBMAM8839_Tripoli	AATCCCCAGTATCATAAATAACCCAATCTCCTACCCCATTAAATTTAAACACAATTTCAA
	ZMBMAM8840_Tripoli	AATCCCCAGTATCATAAATAACCCAATCTCCTACCCCATTAAATTTAAACACAATTTCAA
	ZMBMAM7424_Tunis_Gabes	AATCCCCAGTATCATAAATAACCCAATCTCCTACCCCATTAAATTTAAACACAATTTCAA
	ZMBMAM35370_Dakhla	AATCCCCAGTATCATAAATAACCCAATCTCCTACCCCATTAAATTTAAACACAATTTCAA

	ZMBMAM2166_Sennar	TCTCCTCATCCTTTAACACATAATAAACCATCAAAAACTCCATCAATAACCCAGTGACAA
	ZMBMAM2167_Sennar	TCTCCTCATCCTTTAACACATAATAAACCATCAAAAACTCCATCAATAACCCAGTGACAA
	ZMBMAM2165_Sennar	TCTCCTCATCCTTTAACACATAATAAACCATCAAAAACTCCATCAATAACCCAGTGACAA
	ZMBMAM8836_Tunis	TCTCCTCATCCTTTAACACATAATAAACCATCAAAAACTCCATCAATAACCCAGTGACAA
	ZMBMAM8838_Tripoli	TCTCCTCATCCTTTAACACATAATAAACCATCAAAAACTCCATCAATAACCCAGTGACAA
	ZMBMAM8837_Tripoli	TCTCCTCATCCTTTAACACATAATAAACCATCAAAAACTCCATCAATAACCCAGTGACAA
	IZW607_10	TCTCCTCATCCTTTAACACATAATAAACCATCAAAAACTCCATCAATAACCCAGTGACAA
	Zoo_France_JN632591	TCTCCTCATCCTTTAACACATAATAAACCATCAAAAACTCCATCAATAACCCAGTGACAA
	ZMBMAM8839_Tripoli	TCTCCTCATCCTTTAACACATAATAAACCATCAAAAACTCCATCAATAACCCAGTGACAA
	ZMBMAM8840_Tripoli	TCTCCTCATCCTTTAACACATAATAAACCATCAAAAACTCCATCAATAACCCAGTGACAA
	ZMBMAM7424_Tunis_Gabes	TCTCCTCATCCTTTAACACATAATAAACCATCAAAAACTCCATCAATAACCCAGTGACAA
	ZMBMAM35370_Dakhla	TCTCCTCATCCTTTAACACATAATAAACCATCAAAAACTCCATCAATAACCCAGTGACAA

	ZMBMAM2166_Sennar	ACGCCCCTAAAACAGTCTTATTAGAAACTCAAACCTCAGGATACTGCTCAGTAGCCATAG
	ZMBMAM2167_Sennar	ACGCCCCTAAAACAGTCTTATTAGAAACTCAAACCTCAGGATACTGCTCAGTAGCCATAG
	ZMBMAM2165_Sennar	ACGCCCCTAAAACAGTCTTATTAGAAACTCAAACCTCAGGATACTGCTCAGTAGCCATAG
	ZMBMAM8836_Tunis	ACGCCCCTAAAACAGTCTTATTAGAAACTCAAACCTCAGGATACTGCTCAGTAGCCATAG
	ZMBMAM8838_Tripoli	ACGCCCCTAAAACAGTCTTATTAGAAACTCAAACCTCAGGATACTGCTCAGTAGCCATAG
	ZMBMAM8837_Tripoli	ACGCCCCTAAAACAGTCTTATTAGAAACTCAAACCTCAGGATACTGCTCAGTAGCCATAG
	IZW607_10	ACGCCCCTAAAACAGTCTTATTAGAAACTCAAACCTCAGGATACTGCTCAGTAGCCATAG
	Zoo_France_JN632591	ACGCCCCTAAAACAGTCTTATTAGAAACTCAAACCTCAGGATACTGCTCAGTAGCCATAG
	ZMBMAM8839_Tripoli	ACGCCCCTAAAACAGTCTTATTAGAAACTCAAACCTCAGGATACTGCTCAGTAGCCATAG
	ZMBMAM8840_Tripoli	ACGCCCCTAAAACAGTCTTATTAGAAACTCAAACCTCAGGATACTGCTCAGTAGCCATAG
	ZMBMAM7424_Tunis_Gabes	ACGCCCCTAAAACAGTCTTATTAGAAACTCAAACCTCAGGATACTGCTCAGTAGCCATAG
	ZMBMAM35370_Dakhla	ACGCCCCTAAAACAGTCTTATTAGAAACTCAAACCTCAGGATACTGCTCAGTAGCCATAG

	ZMBMAM2166_Sennar	CCGTTGTATAACCAAAAACCACCATTATACCCCCTAAATAAATTAAAAAAACCATTAAAC
	ZMBMAM2167_Sennar	CCGTTGTATAACCAAAAACCACCATTATACCCCCTAAATAAATTAAAAAAACCATTAAAC
	ZMBMAM2165_Sennar	CCGTTGTATAACCAAAAACCACCATTATACCCCCTAAATAAATTAAAAAAACCATTAAAC
	ZMBMAM8836_Tunis	CCGTTGTATAACCAAAAACCACCATTATACCCCCTAAATAAATTAAAAAAACCATTAAAC
	ZMBMAM8838_Tripoli	CCGTTGTATAACCAAAAACCACCATTATACCCCCTAAATAAATTAAAAAAACCATTAAAC
	ZMBMAM8837_Tripoli	CCGTTGTATAACCAAAAACCACCATTATACCCCCTAAATAAATTAAAAAAACCATTAAAC
	IZW607_10	CCGTTGTATAACCAAAAACCACCATTATACCCCCTAAATAAATTAAAAAAACCATTAAAC
	Zoo_France_JN632591	CCGTTGTATAACCAAAAACCACCATTATACCCCCTAAATAAATTAAAAAAACCATTAAAC
	ZMBMAM8839_Tripoli	CCGTTGTATAACCAAAAACCACCATTATACCCCCTAAATAAATTAAAAAAACCATTAAAC
	ZMBMAM8840_Tripoli	CCGTTGTATAACCAAAAACCACCATTATACCCCCTAAATAAATTAAAAAAACCATTAAAC
	ZMBMAM7424_Tunis_Gabes	CCGTTGTATAACCGAAAACCACCATTATACCCCCTAAATAAATTAAAAAAACCATTAAAC
	ZMBMAM35370_Dakhla	CCGTTGTATAACCGAAAACCACCATTATACCCCCTAAATAAATTAAAAAAACCATTAAAC

	ZMBMAM2166_Sennar	CTAAAAAAGACCCACCAAAATTCAACACGATACCACACCCAACCCCACCACTCACAATTA
	ZMBMAM2167_Sennar	CTAAAAAAGACCCACCAAAATTCAACACGATACCACACCCAACCCCACCACTCACAATTA
	ZMBMAM2165_Sennar	CTAAAAAAGACCCACCAAAATTCAACACGATACCACACCCAACCCCACCACTCACAATTA
	ZMBMAM8836_Tunis	CTAAAAAAGACCCACCAAAATTCAACACGATACCACACCCAACCCCACCACTCACAATTA
	ZMBMAM8838_Tripoli	CTAAAAAAGACCCACCAAAATTCAACACGATACCACACCCAACCCCACCACTCACAATTA
	ZMBMAM8837_Tripoli	CTAAAAAAGACCCACCAAAATTCAACACGATACCACACCCAACCCCACCACTCACAATTA
	IZW607_10	CTAAAAAAGACCCACCAAAATTCAACACGATACCACACCCAACCCCACCACTCACAATTA
	Zoo_France_JN632591	CTAAAAAAGACCCACCAAAATTCAACACGATACCACACCCAACCCCACCACTCACAATTA
	ZMBMAM8839_Tripoli	CTAAAAAAGACCCACCAAAATTCAACACGATACCACACCCAACCCCACCACTCACAATTA
	ZMBMAM8840_Tripoli	CTAAAAAAGACCCACCAAAATTCAACACGATACCACACCCAACCCCACCACTCACAATTA
	ZMBMAM7424_Tunis_Gabes	CTAAAAAAGACCCACCAAAATTCAACACGATACCACACCCAACCCCACCACTCACAATTA
	ZMBMAM35370_Dakhla	CTAAAAAAGACCCACCAAAATTCAACACGATACCACACCCAACCCCACCACTCACAATTA

	ZMBMAM2166_Sennar	ACCCCAACCCCCCGTAAATAGGTGAAGGCTTTGAAGAAAACCCTACAAAACCAATCACAA
	ZMBMAM2167_Sennar	ACCCCAACCCCCCGTAAATAGGTGAAGGCTTTGAAGAAAACCCTACAAAACCAATCACAA
	ZMBMAM2165_Sennar	ACCCCAACCCCCCGTAAATAGGTGAAGGCTTTGAAGAAAACCCTACAAAACCAATCACAA
	ZMBMAM8836_Tunis	ACCCCAACCCCCCGTAAATAGGTGAAGGCTTTGAAGAAAACCCTACAAAACCAATCACAA
	ZMBMAM8838_Tripoli	ACCCCAACCCCCCGTAAATAGGTGAAGGCTTTGAAGAAAACCCTACAAAACCAATCACAA
	ZMBMAM8837_Tripoli	ACCCCAACCCCCCGTAAATAGGTGAAGGCTTTGAAGAAAACCCTACAAAACCAATCACAA
	IZW607_10	ACCCCAACCCCCCGTAAATAGGTGAAGGCTTTGAAGAAAACCCTACAAAACCAATCACAA
	Zoo_France_JN632591	ACCCCAACCCCCCGTAAATAGGTGAAGGCTTTGAAGAAAACCCTACAAAACCAATCACAA
	ZMBMAM8839_Tripoli	ACCCCAACCCCCCGTAAATAGGTGAAGGCTTTGAAGAAAACCCTACAAAACCAATCACAA
	ZMBMAM8840_Tripoli	ACCCCAACCCCCCGTAAATAGGTGAAGGCTTTGAAGAAAACCCTACAAAACCAATCACAA
	ZMBMAM7424_Tunis_Gabes	ACCCCAACCCCCCGTAAATAGGTGAAGGCTTTGAAGAAAACCCTACAAAACCAATCACAA
	ZMBMAM35370_Dakhla	ACCCCAACCCCCCGTAAATAGGTGAAGGCTTTGAAGAAAACCCTACAAAACCAATCACAA

	ZMBMAM2166_Sennar	AAATGATACTCAAAATAAACACAATATATACTATCATTATTCTCACGTGGAATCTAACCA
	ZMBMAM2167_Sennar	AAATGATACTCAAAATAAACACAATATATACTATCATTATTCTCACGTGGAATCTAACCA
	ZMBMAM2165_Sennar	AAATGATACTCAAAATAAACACAATATATACTATCATTATTCTCACGTGGAATCTAACCA
	ZMBMAM8836_Tunis	AAATGATACTCAAAATAAACACAATATATACTATCATTATTCTCACGTGGAATCTAACCA
	ZMBMAM8838_Tripoli	AAATGATACTCAAAATAAACACAATATATACTATCATTATTCTCACGTGGAATCTAACCA
	ZMBMAM8837_Tripoli	AAATGATACTCAAAATAAACACAATATATACTATCATTATTCTCACGTGGAATCTAACCA
	IZW607_10	AAATGATACTCAAAATAAACACAATATATACTATCATTATTCTCACGTGGAATCTAACCA
	Zoo_France_JN632591	AAATGATACTCAAAATAAACACAATATATACTATCATTATTCTCACGTGGAATCTAACCA
	ZMBMAM8839_Tripoli	AAATGATACTCAAAATAAACACAATATATACTATCATTATTCTCACGTGGAATCTAACCA
	ZMBMAM8840_Tripoli	AAATGATACTCAAAATAAACACAATATATACTATCATTATTCTCACGTGGAATCTAACCA
	ZMBMAM7424_Tunis_Gabes	AAATGATACTCAAAATAAACACAATATATACTATCATTATTCTCACGTGGAATCTAACCA
	ZMBMAM35370_Dakhla	AAATGATACTCAAAATAAACACAATATATACTATCATTATTCTCACGTGGAATCTAACCA

	ZMBMAM2166_Sennar	CGACTAATGATATGAAAAACCATCGTTGTCATTCAACTACAAGAACATTAATGACTAACA
	ZMBMAM2167_Sennar	CGACTAATGATATGAAAAACCATCGTTGTCATTCAACTACAAGAACATTAATGACTAACA
	ZMBMAM2165_Sennar	CGACTAATGATATGAAAAACCATCGTTGTCATTCAACTACAAGAACATTAATGACTAACA
	ZMBMAM8836_Tunis	CGACTAATGATATGAAAAACCATCGTTGTCATTCAACTACAAGAACATTAATGACTAACA
	ZMBMAM8838_Tripoli	CGACTAATGATATGAAAAACCATCGTTGTCATTCAACTACAAGAACATTAATGACTAACA
	ZMBMAM8837_Tripoli	CGACTAATGATATGAAAAACCATCGTTGTCATTCAACTACAAGAACATTAATGACTAACA
	IZW607_10	CGACTAATGATATGAAAAACCATCGTTGTCATTCAACTACAAGAACATTAATGACTAACA
	Zoo_France_JN632591	CGACTAATGATATGAAAAACCATCGTTGTCATTCAACTACAAGAACATTAATGACTAACA
	ZMBMAM8839_Tripoli	CGACTAATGATATGAAAAACCATCGTTGTCATTCAACTACAAGAACATTAATGACTAACA
	ZMBMAM8840_Tripoli	CGACTAATGATATGAAAAACCATCGTTGTCATTCAACTACAAGAACATTAATGACTAACA
	ZMBMAM7424_Tunis_Gabes	CGACTAATGATATGAAAAACCATCGTTGTCATTCAACTACAAGAACATTAATGACTAACA
	ZMBMAM35370_Dakhla	CGACTAATGATATGAAAAACCATCGTTGTCATTCAACTACAAGAACATTAATGACTAACA

	ZMBMAM2166_Sennar	TTCGAAAAACTCACCCACTGATAAAAATTGTAAACAACGCATTTATCGACCTCCCAGCCC
	ZMBMAM2167_Sennar	TTCGAAAAACTCACCCACTGATAAAAATTGTAAACAACGCATTTATCGACCTCCCAGCCC
	ZMBMAM2165_Sennar	TTCGAAAAACTCACCCACTGATAAAAATTGTAAACAACGCATTTATCGACCTCCCAGCCC
	ZMBMAM8836_Tunis	TTCGAAAAACTCACCCACTGATAAAAATTGTAAACAACGCATTTATCGACCTCCCAGCCC
	ZMBMAM8838_Tripoli	TTCGAAAAACTCACCCACTGATAAAAATTGTAAACAACGCATTTATCGACCTCCCAGCCC
	ZMBMAM8837_Tripoli	TTCGAAAAACTCACCCACTGATAAAAATTGTAAACAACGCATTTATCGACCTCCCAGCCC
	IZW607_10	TTCGAAAAACTCACCCACTGATAAAAATTGTAAACAACGCATTTATCGACCTCCCAGCCC
	Zoo_France_JN632591	TTCGAAAAACTCACCCACTGATAAAAATTGTAAACAACGCATTTATCGACCTCCCAGCCC
	ZMBMAM8839_Tripoli	TTCGAAAAACTCACCCACTGATAAAAATTGTAAACAACGCATTTATCGACCTCCCAGCCC
	ZMBMAM8840_Tripoli	TTCGAAAAACTCACCCACTGATAAAAATTGTAAACAACGCATTTATCGACCTCCCAGCCC
	ZMBMAM7424_Tunis_Gabes	TTCGAAAAACTCACCCACTGATAAAAATTGTAAACAACGCATTTATCGACCTCCCAGCCC
	ZMBMAM35370_Dakhla	TTCGAAAAACTCACCCACTGATAAAAATTGTAAACAACGCATTTATCGACCTCCCAGCCC

	ZMBMAM2166_Sennar	CATCAAACATTTCATCATGATGAAACTTTGGCTCCCTACTAGGCATCTGCCTAATCCTGC
	ZMBMAM2167_Sennar	CATCAAACATTTCATCATGATGAAACTTTGGCTCCCTACTAGGCATCTGCCTAATCCTGC
	ZMBMAM2165_Sennar	CATCAAACATTTCATCATGATGAAACTTTGGCTCCCTACTAGGCATCTGCCTAATCCTGC
	ZMBMAM8836_Tunis	CATCAAACATTTCATCATGATGAAACTTTGGCTCCCTACTAGGCATCTGCCTAATCCTGC
	ZMBMAM8838_Tripoli	CATCAAACATTTCATCATGATGAAACTTTGGCTCCCTACTAGGCATCTGCCTAATCCTGC
	ZMBMAM8837_Tripoli	CATCAAACATTTCATCATGATGAAACTTTGGCTCCCTACTAGGCATCTGCCTAATCCTGC
	IZW607_10	CATCAAACATTTCATCATGATGAAACTTTGGCTCCCTACTAGGCATCTGCCTAATCCTGC
	Zoo_France_JN632591	CATCAAACATTTCATCATGATGAAACTTTGGCTCCCTACTAGGCATCTGCCTAATCCTGC
	ZMBMAM8839_Tripoli	CATCAAACATTTCATCATGATGAAACTTTGGCTCCCTACTAGGCATCTGCCTAATCCTGC
	ZMBMAM8840_Tripoli	CATCAAACATTTCATCATGATGAAACTTTGGCTCCCTACTAGGCATCTGCCTAATCCTGC
	ZMBMAM7424_Tunis_Gabes	CATCAAACATTTCATCATGATGAAACTTTGGCTCCCTACTAGGCATCTGCCTAATCCTGC
	ZMBMAM35370_Dakhla	CATCAAACATTTCATCATGATGAAACTTTGGCTCCCTACTAGGCATCTGCCTAATCCTGC

	ZMBMAM2166_Sennar	AAATCTTAACAGGCCTATTCCTAGCGATACACTACACATCCGACACAACAACAGCATTCT
	ZMBMAM2167_Sennar	AAATCTTAACAGGCCTATTCCTAGCGATACACTACACATCCGACACAACAACAGCATTCT
	ZMBMAM2165_Sennar	AAATCTTAACAGGCCTATTCCTAGCGATACACTACACATCCGACACAACAACAGCATTCT
	ZMBMAM8836_Tunis	AAATCTTAACAGGCCTATTCCTAGCGATACACTACACATCCGACACAACAACAGCATTCT
	ZMBMAM8838_Tripoli	AAATCTTAACAGGCCTATTCCTAGCGATACACTACACATCCGACACAACAACAGCATTCT
	ZMBMAM8837_Tripoli	AAATCTTAACAGGCCTATTCCTAGCGATACACTACACATCCGACACAACAACAGCATTCT
	IZW607_10	AAATCTTAACAGGCCTATTCCTAGCGATACACTACACATCCGACACAACAACAGCATTCT
	Zoo_France_JN632591	AAATCTTAACAGGCCTATTCCTAGCGATACACTACACATCCGACACAACAACAGCATTCT
	ZMBMAM8839_Tripoli	AAATCTTAACAGGCCTATTCCTAGCGATACACTACACATCCGACACAACAACAGCATTCT
	ZMBMAM8840_Tripoli	AAATCTTAACAGGCCTATTCCTAGCGATACACTACACATCCGACACAACAACAGCATTCT
	ZMBMAM7424_Tunis_Gabes	AAATCTTAACAGGCCTATTCCTAGCGATACACTACACATCCGACACAACAACAGCATTCT
	ZMBMAM35370_Dakhla	AAATCTTAACAGGCCTATTCCTAGCGATACACTACACATCCGACACAACAACAGCATTCT

	ZMBMAM2166_Sennar	CCTCTGTCGCCCACATTTGCCGAGACGTCAATTATGGCTGAATCATCCGATACATACACG
	ZMBMAM2167_Sennar	CCTCTGTCGCCCACATTTGCCGAGACGTCAATTATGGCTGAATCATCCGATACATACACG
	ZMBMAM2165_Sennar	CCTCTGTCGCCCACATTTGCCGAGACGTCAATTATGGCTGAATCATCCGATACATACACG
	ZMBMAM8836_Tunis	CCTCTGTCGCCCACATTTGCCGAGACGTCAATTATGGCTGAATCATCCGATACATACACG
	ZMBMAM8838_Tripoli	CCTCTGTCGCCCACATTTGCCGAGACGTCAATTATGGCTGAATCATCCGATACATACACG
	ZMBMAM8837_Tripoli	CCTCTGTCGCCCACATTTGCCGAGACGTCAATTATGGCTGAATCATCCGATACATACACG
	IZW607_10	CCTCTGTCGCCCACATTTGCCGAGACGTCAATTATGGCTGAATCATCCGATACATACACG
	Zoo_France_JN632591	CCTCTGTCGCCCACATTTGCCGAGACGTCAATTATGGCTGAATCATCCGATACATACACG
	ZMBMAM8839_Tripoli	CCTCTGTCGCCCACATTTGCCGAGACGTCAATTATGGCTGAATCATCCGATACATACACG
	ZMBMAM8840_Tripoli	CCTCTGTCGCCCACATTTGCCGAGACGTCAATTATGGCTGAATCATCCGATACATACACG
	ZMBMAM7424_Tunis_Gabes	CCTCTGTCGCCCACATTTGCCGAGACGTCAATTATGGCTGAATCATCCGATACATACACG
	ZMBMAM35370_Dakhla	CCTCTGTCGCCCACATTTGCCGAGACGTCAATTATGGCTGAATCATCCGATACATACACG

	ZMBMAM2166_Sennar	CAAACGGAGCATCAATATTTTTTATCTGCCTATTCATACACGTAGGACGAGGCCTCTACT
	ZMBMAM2167_Sennar	CAAACGGAGCATCAATATTTTTTATCTGCCTATTCATACACGTAGGACGAGGCCTCTACT
	ZMBMAM2165_Sennar	CAAACGGAGCATCAATATTTTTTATCTGCCTATTCATACACGTAGGACGAGGCCTCTACT
	ZMBMAM8836_Tunis	CAAACGGAGCATCAATATTTTTTATCTGCCTATTCATACACGTAGGACGAGGCCTCTACT
	ZMBMAM8838_Tripoli	CAAACGGAGCATCAATATTTTTTATCTGCCTATTCATACACGTAGGACGAGGCCTCTACT
	ZMBMAM8837_Tripoli	CAAACGGAGCATCAATATTTTTTATCTGCCTATTCATACACGTAGGACGAGGCCTCTACT
	IZW607_10	CAAACGGAGCATCAATATTTTTTATCTGCCTATTCATACACGTAGGACGAGGCCTCTACT
	Zoo_France_JN632591	CAAACGGAGCATCAATATTTTTTATCTGCCTATTCATACACGTAGGACGAGGCCTCTACT
	ZMBMAM8839_Tripoli	CAAACGGAGCATCAATATTTTTTATCTGCCTATTCATACACGTAGGACGAGGCCTCTACT
	ZMBMAM8840_Tripoli	CAAACGGAGCATCAATATTTTTTATCTGCCTATTCATACACGTAGGACGAGGCCTCTACT
	ZMBMAM7424_Tunis_Gabes	CAAACGGAGCATCAATATTTTTTATCTGCCTATTCATACACGTAGGACGAGGCCTCTACT
	ZMBMAM35370_Dakhla	CAAACGGAGCATCAATATTTTTTATCTGCCTATTCATACACGTAGGACGAGGCCTCTACT

	ZMBMAM2166_Sennar	ATGGGTCATATACCTTCCTAGAAACATGAAACGTCGGAGTAATCCTCCTATTTACAACAA
	ZMBMAM2167_Sennar	ATGGGTCATATACCTTCCTAGAAACATGAAACGTCGGAGTAATCCTCCTATTTACAACAA
	ZMBMAM2165_Sennar	ATGGGTCATATACCTTCCTAGAAACATGAAACGTCGGAGTAATCCTCCTATTTACAACAA
	ZMBMAM8836_Tunis	ATGGGTCATATACCTTCCTAGAAACATGAAACGTCGGAGTAATCCTCCTATTTACAACAA
	ZMBMAM8838_Tripoli	ATGGGTCATATACCTTCCTAGAAACATGAAACGTCGGAGTAATCCTCCTATTTACAACAA
	ZMBMAM8837_Tripoli	ATGGGTCATATACCTTCCTAGAAACATGAAACGTCGGAGTAATCCTCCTATTTACAACAA
	IZW607_10	ATGGGTCATATACCTTCCTAGAAACATGAAACGTCGGAGTAATCCTCCTATTTACAACAA
	Zoo_France_JN632591	ATGGGTCATATACCTTCCTAGAAACATGAAACGTCGGAGTAATCCTCCTATTTACAACAA
	ZMBMAM8839_Tripoli	ATGGGTCATATACCTTCCTAGAAACATGAAACGTCGGAGTAATCCTCCTATTTACAACAA
	ZMBMAM8840_Tripoli	ATGGGTCATATACCTTCCTAGAAACATGAAACGTCGGAGTAATCCTCCTATTTACAACAA
	ZMBMAM7424_Tunis_Gabes	ATGGGTCATATACCTTCCTAGAAACATGAAACGTCGGAGTAATCCTCCTATTTACAACAA
	ZMBMAM35370_Dakhla	ATGGGTCATATACCTTCCTAGAAACATGAAACGTCGGAGTAATCCTCCTATTTACAACAA

	ZMBMAM2166_Sennar	TAGCCACAGCATTTATAGGCTATGTCCTGCCATGAGGACAAATATCATTCTGAGGAGCAA
	ZMBMAM2167_Sennar	TAGCCACAGCATTTATAGGCTATGTCCTGCCATGAGGACAAATATCATTCTGAGGAGCAA
	ZMBMAM2165_Sennar	TAGCCACAGCATTTATAGGCTATGTCCTGCCATGAGGACAAATATCATTCTGAGGAGCAA
	ZMBMAM8836_Tunis	TAGCCACAGCATTTATAGGCTATGTCCTGCCATGAGGACAAATATCATTCTGAGGAGCAA
	ZMBMAM8838_Tripoli	TAGCCACAGCATTTATAGGCTATGTCCTGCCATGAGGACAAATATCATTCTGAGGAGCAA
	ZMBMAM8837_Tripoli	TAGCCACAGCATTTATAGGCTATGTCCTGCCATGAGGACAAATATCATTCTGAGGAGCAA
	IZW607_10	TAGCCACAGCATTTATAGGCTATGTCCTGCCATGAGGACAAATATCATTCTGAGGAGCAA
	Zoo_France_JN632591	TAGCCACAGCATTTATAGGCTATGTCCTGCCATGAGGACAAATATCATTCTGAGGAGCAA
	ZMBMAM8839_Tripoli	TAGCCACAGCATTTATAGGCTATGTCCTGCCATGAGGACAAATATCATTCTGAGGAGCAA
	ZMBMAM8840_Tripoli	TAGCCACAGCATTTATAGGCTATGTCCTGCCATGAGGACAAATATCATTCTGAGGAGCAA
	ZMBMAM7424_Tunis_Gabes	TAGCCACAGCATTTATAGGCTATGTCCTGCCATGAGGACAAATATCATTCTGAGGGGCAA
	ZMBMAM35370_Dakhla	TAGCCACAGCATTTATAGGCTATGTCCTGCCATGAGGACAAATATCATTCTGAGGGGCAA

	ZMBMAM2166_Sennar	CAGTCATCACCAACCTTCTCTCAGCAATCCCATATATCGGCACGGACCTGGTCGAATGAA
	ZMBMAM2167_Sennar	CAGTCATCACCAACCTTCTCTCAGCAATCCCATATATCGGCACGGACCTGGTCGAATGAA
	ZMBMAM2165_Sennar	CAGTCATCACCAACCTTCTCTCAGCAATCCCATATATCGGCACGGACCTGGTCGAATGAA
	ZMBMAM8836_Tunis	CAGTCATCACCAACCTTCTCTCAGCAATCCCATATATCGGCACAGACCTGGTCGAATGAA
	ZMBMAM8838_Tripoli	CAGTCATCACCAACCTTCTCTCAGCAATCCCATATATCGGCACAGACCTGGTCGAATGAA
	ZMBMAM8837_Tripoli	CAGTCATCACCAACCTTCTCTCAGCAATCCCATATATCGGCACAGACCTGGTCGAATGAA
	IZW607_10	CAGTCATCACCAACCTTCTCTCAGCAATCCCATATATCGGCACAGACCTGGTCGAATGAA
	Zoo_France_JN632591	CAGTCATCACCAACCTTCTCTCAGCAATCCCATATATCGGCACAGACCTGGTCGAATGAA
	ZMBMAM8839_Tripoli	CAGTCATCACCAACCTTCTCTCAGCAATCCCATATATCGGCACAGACCTGGTCGAATGAA
	ZMBMAM8840_Tripoli	CAGTCATCACCAACCTTCTCTCAGCAATCCCATATATCGGCACAGACCTGGTCGAATGAA
	ZMBMAM7424_Tunis_Gabes	CAGTCATCACCAACCTTCTCTCAGCAATCCCATATATCGGCACAGACCTGGTCGAATGAA
	ZMBMAM35370_Dakhla	CAGTCATCACCAACCTTCTCTCAGCAATCCCATATATCGGCACAGACCTGGTCGAATGAA

	ZMBMAM2166_Sennar	TCTGAGGAGGATTCTCCGTAGACAAAGCAACCCTTACCCGATTTTTCGCCTTCCACTTTA
	ZMBMAM2167_Sennar	TCTGAGGAGGATTCTCCGTAGACAAAGCAACCCTTACCCGATTTTTCGCCTTCCACTTTA
	ZMBMAM2165_Sennar	TCTGAGGAGGATTCTCCGTAGACAAAGCAACCCTTACCCGATTTTTCGCCTTCCACTTTA
	ZMBMAM8836_Tunis	TCTGAGGAGGATTCTCCGTAGACAAAGCAACCCTTACCCGATTTTTCGCCTTCCACTTTA
	ZMBMAM8838_Tripoli	TCTGAGGAGGATTCTCCGTAGACAAAGCAACCCTTACCCGATTTTTCGCCTTCCACTTTA
	ZMBMAM8837_Tripoli	TCTGAGGAGGATTCTCCGTAGACAAAGCAACCCTTACCCGATTTTTCGCCTTCCACTTTA
	IZW607_10	TCTGAGGAGGATTCTCCGTAGACAAAGCAACCCTTACCCGATTTTTCGCCTTCCACTTTA
	Zoo_France_JN632591	TCTGAGGAGGATTCTCCGTAGACAAAGCAACCCTTACCCGATTTTTCGCCTTCCACTTTA
	ZMBMAM8839_Tripoli	TCTGAGGAGGATTCTCCGTAGACAAAGCAACCCTTACCCGATTTTTCGCCTTCCACTTTA
	ZMBMAM8840_Tripoli	TCTGAGGAGGATTCTCCGTAGACAAAGCAACCCTTACCCGATTTTTCGCCTTCCACTTTA
	ZMBMAM7424_Tunis_Gabes	TCTGAGGAGGATTCTCCGTAGACAAAGCAACCCTTACCCGATTTTTCGCCTTCCACTTTA
	ZMBMAM35370_Dakhla	TCTGAGGAGGATTCTCCGTAGACAAAGCAACCCTTACCCGATTTTTCGCCTTCCACTTTA

	ZMBMAM2166_Sennar	TTCTCCCCTTTATTATCGCTGCCCTTGCCATAGTCCATCTACTCTTTCTCCACGAAACAG
	ZMBMAM2167_Sennar	TTCTCCCCTTTATTATCGCTGCCCTTGCCATAGTCCATCTACTCTTTCTCCACGAAACAG
	ZMBMAM2165_Sennar	TTCTCCCCTTTATTATCGCTGCCCTTGCCATAGTCCATCTACTCTTTCTCCACGAAACAG
	ZMBMAM8836_Tunis	TTCTCCCCTTTATTATCGCTGCCCTTGCCATAGTCCATCTACTCTTTCTCCACGAAACAG
	ZMBMAM8838_Tripoli	TTCTCCCCTTTATTATCGCTGCCCTTGCCATAGTCCATCTACTCTTTCTCCACGAAACAG
	ZMBMAM8837_Tripoli	TTCTCCCCTTTATTATCGCTGCCCTTGCCATAGTCCATCTACTCTTTCTCCACGAAACAG
	IZW607_10	TTCTCCCCTTTATTATCGCTGCCCTTGCCATAGTCCATCTACTCTTTCTCCACGAAACAG
	Zoo_France_JN632591	TTCTCCCCTTTATTATCGCTGCCCTTGCCATAGTCCATCTACTCTTTCTCCACGAAACAG
	ZMBMAM8839_Tripoli	TTCTCCCCTTTATTATCGCTGCCCTTGCCATAGTCCATCTACTCTTTCTCCACGAAACAG
	ZMBMAM8840_Tripoli	TTCTCCCCTTTATTATCGCTGCCCTTGCCATAGTCCATCTACTCTTTCTCCACGAAACAG
	ZMBMAM7424_Tunis_Gabes	TTCTCCCCTTTATTATCGCTGCCCTTGCCATAGTCCATCTACTCTTTCTCCACGAAACAG
	ZMBMAM35370_Dakhla	TTCTCCCCTTTATTATCGCTGCCCTTGCCATAGTCCATCTACTCTTTCTCCACGAAACAG

	ZMBMAM2166_Sennar	GCTCCAACAACCCTACAGGAATCTCCTCAGACACAGACAAAATCCCATTCCACCCTTACT
	ZMBMAM2167_Sennar	GCTCCAACAACCCTACAGGAATCTCCTCAGACACAGACAAAATCCCATTCCACCCTTACT
	ZMBMAM2165_Sennar	GCTCCAACAACCCTACAGGAATCTCCTCAGACACAGACAAAATCCCATTCCACCCTTACT
	ZMBMAM8836_Tunis	GCTCCAACAACCCTACAGGAATCTCCTCAGACACAGACAAAATCCCATTCCACCCTTACT
	ZMBMAM8838_Tripoli	GCTCCAACAACCCTACAGGAATCTCCTCAGACACAGACAAAATCCCATTCCACCCTTACT
	ZMBMAM8837_Tripoli	GCTCCAACAACCCTACAGGAATCTCCTCAGACACAGACAAAATCCCATTCCACCCTTACT
	IZW607_10	GCTCCAACAACCCTACAGGAATCTCCTCAGACACAGACAAAATCCCATTCCACCCTTACT
	Zoo_France_JN632591	GCTCCAACAACCCTACAGGAATCTCCTCAGACACAGACAAAATCCCATTCCACCCTTACT
	ZMBMAM8839_Tripoli	GCTCCAACAACCCTACAGGAATCTCCTCAGACACAGACAAAATCCCATTCCACCCTTACT
	ZMBMAM8840_Tripoli	GCTCCAACAACCCTACAGGAATCTCCTCAGACACAGACAAAATCCCATTCCACCCTTACT
	ZMBMAM7424_Tunis_Gabes	GCTCCAACAACCCTACAGGAATCTCCTCAGACACAGACAAAATCCCATTCCACCCTTACT
	ZMBMAM35370_Dakhla	GCTCCAACAACCCTACAGGAATCTCCTCAGACACAGACAAAATCCCATTCCACCCTTACT

	ZMBMAM2166_Sennar	ATACCATTAAAGACATCTTAGGCGCCCTACTACTAATTCTAGTCCTCATACTACTAGTAT
	ZMBMAM2167_Sennar	ATACCATTAAAGACATCTTAGGCGCCCTACTACTAATTCTAGTCCTCATACTACTAGTAT
	ZMBMAM2165_Sennar	ATACCATTAAAGACATCTTAGGCGCCCTACTACTAATTCTAGTCCTCATACTACTAGTAT
	ZMBMAM8836_Tunis	ATACCATTAAAGACATCTTAGGCGCCCTACTACTAATTCTAGTCCTCATACTACTAGTAT
	ZMBMAM8838_Tripoli	ATACCATTAAAGACATCTTAGGCGCCCTACTACTAATTCTAGTCCTCATACTACTAGTAT
	ZMBMAM8837_Tripoli	ATACCATTAAAGACATCTTAGGCGCCCTACTACTAATTCTAGTCCTCATACTACTAGTAT
	IZW607_10	ATACCATTAAAGACATCTTAGGCGCCCTACTACTAATTCTAGTCCTCATACTACTAGTAT
	Zoo_France_JN632591	ATACCATTAAAGACATCTTAGGCGCCCTACTACTAATTCTAGTCCTCATACTACTAGTAT
	ZMBMAM8839_Tripoli	ATACCATTAAAGACATCTTAGGCGCCCTACTACTAATTCTAGTCCTCATACTACTAGTAT
	ZMBMAM8840_Tripoli	ATACCATTAAAGACATCTTAGGCGCCCTACTACTAATTCTAGTCCTCATACTACTAGTAT
	ZMBMAM7424_Tunis_Gabes	ATACCATTAAAGACATCTTAGGCGCCCTACTACTAATTCTAGTCCTCATACTACTAGTAT
	ZMBMAM35370_Dakhla	ATACCATTAAAGACATCTTAGGCGCCCTACTACTAATTCTAGTCCTCATACTACTAGTAT

	ZMBMAM2166_Sennar	TATTCACACCCGACCTACTTGGAGACCCAGACAATTATACCCCAGCAAATCCACTTAGCA
	ZMBMAM2167_Sennar	TATTCACACCCGACCTACTTGGAGACCCAGACAATTATACCCCAGCAAATCCACTTAGCA
	ZMBMAM2165_Sennar	TATTCACACCCGACCTACTTGGAGACCCAGACAATTATACCCCAGCAAATCCACTTAGCA
	ZMBMAM8836_Tunis	TATTCACACCCGACCTACTTGGAGACCCAGACAATTATACCCCAGCAAATCCACTTAGCA
	ZMBMAM8838_Tripoli	TATTCACACCCGACCTACTTGGAGACCCAGACAATTATACCCCAGCAAATCCACTTAGCA
	ZMBMAM8837_Tripoli	TATTCACACCCGACCTACTTGGAGACCCAGACAATTATACCCCAGCAAATCCACTTAGCA
	IZW607_10	TATTCACACCCGACCTACTTGGAGACCCAGACAATTATACCCCAGCAAATCCACTTAGCA
	Zoo_France_JN632591	TATTCACACCCGACCTACTTGGAGACCCAGACAATTATACCCCAGCAAATCCACTTAGCA
	ZMBMAM8839_Tripoli	TATTCACACCCGACCTACTTGGAGACCCAGACAATTATACCCCAGCAAATCCACTTAGCA
	ZMBMAM8840_Tripoli	TATTCACACCCGACCTACTTGGAGACCCAGACAATTATACCCCAGCAAATCCACTTAGCA
	ZMBMAM7424_Tunis_Gabes	TATTCACACCCGACCTACTTGGAGACCCAGACAATTATACCCCAGCAAATCCACTTAGCA
	ZMBMAM35370_Dakhla	TATTCACACCCGACCTACTTGGAGACCCAGACAATTATACCCCAGCAAATCCACTTAGCA

	ZMBMAM2166_Sennar	CGCCCCCTCACATCAAACCTGAATGATATTTCCTATTTGCATACGCAATTCTACGATCAA
	ZMBMAM2167_Sennar	CGCCCCCTCACATCAAACCTGAATGATATTTCCTATTTGCATACGCAATTCTACGATCAA
	ZMBMAM2165_Sennar	CGCCCCCTCACATCAAACCTGAATGATATTTCCTATTTGCATACGCAATTCTACGATCAA
	ZMBMAM8836_Tunis	CGCCCCCTCACATCAAACCTGAATGATATTTCCTATTTGCATACGCAATTCTACGATCAA
	ZMBMAM8838_Tripoli	CGCCCCCTCACATCAAACCTGAATGATATTTCCTATTTGCATACGCAATTCTACGATCAA
	ZMBMAM8837_Tripoli	CGCCCCCTCACATCAAACCTGAATGATATTTCCTATTTGCATACGCAATTCTACGATCAA
	IZW607_10	CGCCCCCTCACATCAAACCTGAATGATATTTCCTATTTGCATACGCAATTCTACGATCAA
	Zoo_France_JN632591	CGCCCCCTCACATCAAACCTGAATGATATTTCCTATTTGCATACGCAATTCTACGATCAA
	ZMBMAM8839_Tripoli	CGCCCCCTCACATCAAACCTGAATGATATTTCCTATTTGCATACGCAATTCTACGATCAA
	ZMBMAM8840_Tripoli	CGCCCCCTCACATCAAACCTGAATGATATTTCCTATTTGCATACGCAATTCTACGATCAA
	ZMBMAM7424_Tunis_Gabes	CGCCCCCTCACATCAAACCTGAATGATATTTCCTATTTGCATACGCAATTCTACGATCAA
	ZMBMAM35370_Dakhla	CGCCCCCTCACATCAAACCTGAATGATATTTCCTATTTGCATACGCAATTCTACGATCAA

	ZMBMAM2166_Sennar	TCCCCAACAAACTAGGAGGAGTTCTAGCCTTAGTCCTCTCAATCCTAATCCTGGTACTCG
	ZMBMAM2167_Sennar	TCCCCAACAAACTAGGAGGAGTTCTAGCCTTAGTCCTCTCAATCCTAATCCTGGTACTCG
	ZMBMAM2165_Sennar	TCCCCAACAAACTAGGAGGAGTTCTAGCCTTAGTCCTCTCAATCCTAATCCTGGTACTCG
	ZMBMAM8836_Tunis	TCCCCAACAAACTAGGAGGAGTTCTAGCCTTAGTCCTCTCAATCCTAATCCTGGTACTCG
	ZMBMAM8838_Tripoli	TCCCCAACAAACTAGGAGGAGTTCTAGCCTTAGTCCTCTCAATCCTAATCCTGGTACTCG
	ZMBMAM8837_Tripoli	TCCCCAACAAACTAGGAGGAGTTCTAGCCTTAGTCCTCTCAATCCTAATCCTGGTACTCG
	IZW607_10	TCCCCAACAAACTAGGAGGAGTTCTAGCCTTAGTCCTCTCAATCCTAATCCTGGTACTCG
	Zoo_France_JN632591	TCCCCAACAAACTAGGAGGAGTTCTAGCCTTAGTCCTCTCAATCCTAATCCTGGTACTCG
	ZMBMAM8839_Tripoli	TCCCCAACAAACTAGGAGGAGTTCTAGCCTTAGTCCTCTCAATCCTAATCCTGGTACTCG
	ZMBMAM8840_Tripoli	TCCCCAACAAACTAGGAGGAGTTCTAGCCTTAGTCCTCTCAATCCTAATCCTGGTACTCG
	ZMBMAM7424_Tunis_Gabes	TCCCCAACAAACTAGGAGGAGTTCTAGCCTTAGTCCTCTCAATCCTAATCCTGGTACTCG
	ZMBMAM35370_Dakhla	TCCCCAACAAACTAGGAGGAGTTCTAGCCTTAGTCCTCTCAATCCTAATCCTGGTACTCG

	ZMBMAM2166_Sennar	TACCCGCACTCCACACATCCAAGCAACGAAGCATAATATTTCGACCAATCAGCCAATGCA
	ZMBMAM2167_Sennar	TACCCGCACTCCACACATCCAAGCAACGAAGCATAATATTTCGACCAATCAGCCAATGCA
	ZMBMAM2165_Sennar	TACCCGCACTCCACACATCCAAGCAACGAAGCATAATATTTCGACCAATCAGCCAATGCA
	ZMBMAM8836_Tunis	TACCCGCACTCCACACATCCAAGCAACGAAGCATAATATTTCGACCAATCAGCCAATGCA
	ZMBMAM8838_Tripoli	TACCCGCACTCCACACATCCAAGCAACGAAGCATAATATTTCGACCAATCAGCCAATGCA
	ZMBMAM8837_Tripoli	TACCCGCACTCCACACATCCAAGCAACGAAGCATAATATTTCGACCAATCAGCCAATGCA
	IZW607_10	TACCCGCACTCCACACATCCAAGCAACGAAGCATAATATTTCGACCAATCAGCCAATGCA
	Zoo_France_JN632591	TACCCGCACTCCACACATCCAAGCAACGAAGCATAATATTTCGACCAATCAGCCAATGCA
	ZMBMAM8839_Tripoli	TACCCGCACTCCACACATCCAAGCAACGAAGCATAATATTTCGACCAATCAGCCAATGCA
	ZMBMAM8840_Tripoli	TACCCGCACTCCACACATCCAAGCAACGAAGCATAATATTTCGACCAATCAGCCAATGCA
	ZMBMAM7424_Tunis_Gabes	TACCCGCACTCCACACATCCAAGCAACGAAGCATAATATTTCGACCAATCAGCCAATGCA
	ZMBMAM35370_Dakhla	TACCCGCACTCCACACATCCAAGCAACGAAGCATAATATTTCGACCAATCAGCCAATGCA

	ZMBMAM2166_Sennar	TTTTCTGAATCTTAGTAGCAGACCTATTAACACTCACATGAATCGGAGGACAACCAGTTG
	ZMBMAM2167_Sennar	TTTTCTGAATCTTAGTAGCAGACCTATTAACACTCACATGAATCGGAGGACAACCAGTTG
	ZMBMAM2165_Sennar	TTTTCTGAATCTTAGTAGCAGACCTATTAACACTCACATGAATCGGAGGACAACCAGTTG
	ZMBMAM8836_Tunis	TTTTCTGAATCTTAGTAGCAGACCTATTAACACTCACATGAATCGGAGGACAACCAGTTG
	ZMBMAM8838_Tripoli	TTTTCTGAATCTTAGTAGCAGACCTATTAACACTCACATGAATCGGAGGACAACCAGTTG
	ZMBMAM8837_Tripoli	TTTTCTGAATCTTAGTAGCAGACCTATTAACACTCACATGAATCGGAGGACAACCAGTTG
	IZW607_10	TTTTCTGAATCTTAGTAGCAGACCTATTAACACTCACATGAATCGGAGGACAACCAGTTG
	Zoo_France_JN632591	TTTTCTGAATCTTAGTAGCAGACCTATTAACACTCACATGAATCGGAGGACAACCAGTTG
	ZMBMAM8839_Tripoli	TTTTCTGAATCTTAGTAGCAGACCTATTAACACTCACATGAATCGGAGGACAACCAGTTG
	ZMBMAM8840_Tripoli	TTTTCTGAATCTTAGTAGCAGACCTATTAACACTCACATGAATCGGAGGACAACCAGTTG
	ZMBMAM7424_Tunis_Gabes	TTTTCTGAATCTTAGTAGCAGACCTATTAACACTCACATGAATCGGAGGACAACCAGTTG
	ZMBMAM35370_Dakhla	TTTTCTGAATCTTAGTAGCAGACCTATTAACACTCACATGAATCGGAGGACAACCAGTTG

	ZMBMAM2166_Sennar	AACACCCATACATTATTATCGGACAATTAGCATCTATCACATACTTCCTACTTATCCTAG
	ZMBMAM2167_Sennar	AACACCCATACATTATTATCGGACAATTAGCATCTATCACATACTTCCTACTTATCCTAG
	ZMBMAM2165_Sennar	AACACCCATACATTATTATCGGACAATTAGCATCTATCACATACTTCCTACTTATCCTAG
	ZMBMAM8836_Tunis	AACACCCATACATTATTATCGGACAATTAGCATCTATCACATACTTCCTACTTATCCTAG
	ZMBMAM8838_Tripoli	AACACCCATACATTATTATCGGACAATTAGCATCTATCACATACTTCCTACTTATCCTAG
	ZMBMAM8837_Tripoli	AACACCCATACATTATTATCGGACAATTAGCATCTATCACATACTTCCTACTTATCCTAG
	IZW607_10	AACACCCATACATTATTATTGGACAATTAGCATCTATCACATACTTCCTACTTATCCTAG
	Zoo_France_JN632591	AACACCCATACATTATTATTGGACAATTAGCATCTATCACATACTTCCTACTTATCCTAG
	ZMBMAM8839_Tripoli	AACACCCATACATTATTATCGGACAATTAGCATCTATCACATACTTCCTACTTATCCTAG
	ZMBMAM8840_Tripoli	AACACCCATACATTATTATCGGACAATTAGCATCTATCACATACTTCCTACTTATCCTAG
	ZMBMAM7424_Tunis_Gabes	AACACCCATACATTATTATCGGACAATTAGCATCTATCACATACTTCCTACTTATCCTAG
	ZMBMAM35370_Dakhla	AACACCCATACATTATTATCGGACAATTAGCATCTATCACATACTTCCTACTTATCCTAG

	ZMBMAM2166_Sennar	TACTTATACCAGTAGCCAGTACTATTGAAAATAACCTTCTAAAATGAAGACAAGTCTTTG
	ZMBMAM2167_Sennar	TACTTATACCAGTAGCCAGTACTATTGAAAATAACCTTCTAAAATGAAGACAAGTCTTTG
	ZMBMAM2165_Sennar	TACTTATACCAGTAGCCAGTACTATTGAAAATAACCTTCTAAAATGAAGACAAGTCTTTG
	ZMBMAM8836_Tunis	TACTTATACCAGTAGCCAGTACTATTGAAAATAACCTTCTAAAATGAAGACAAGTCTTTG
	ZMBMAM8838_Tripoli	TACTTATACCAGTAGCCAGTACTATTGAAAATAACCTTCTAAAATGAAGACAAGTCTTTG
	ZMBMAM8837_Tripoli	TACTTATACCAGTAGCCAGTACTATTGAAAATAACCTTCTAAAATGAAGACAAGTCTTTG
	IZW607_10	TACTTATACCAGTAGCCAGTACTATTGAAAATAACCTTCTAAAATGAAGACAAGTCTTTG
	Zoo_France_JN632591	TACTTATACCAGTAGCCAGTACTATTGAAAATAACCTTCTAAAATGAAGACAAGTCTTTG
	ZMBMAM8839_Tripoli	TACTTATACCAGTAGCCAGTACTATTGAAAATAACCTTCTAAAATGAAGACAAGTCTTTG
	ZMBMAM8840_Tripoli	TACTTATACCAGTAGCCAGTACTATTGAAAATAACCTTCTAAAATGAAGACAAGTCTTTG
	ZMBMAM7424_Tunis_Gabes	TACTTATACCAGTAGCCAGTACTATTGAAAATAACCTTCTAAAATGAAGACAAGTCTTTG
	ZMBMAM35370_Dakhla	TACTTATACCAGTAGCCAGTACTATTGAAAATAACCTTCTAAAATGAAGACAAGTCTTTG

	ZMBMAM2166_Sennar	TAGTATATTAAATACATTGGTCTTGTAAACCAAAAAAGGAGAACAACCAACCTCCCCAAG
	ZMBMAM2167_Sennar	TAGTATATTAAATACATTGGTCTTGTAAACCAAAAAAGGAGAACAACCAACCTCCCCAAG
	ZMBMAM2165_Sennar	TAGTATATTAAATACATTGGTCTTGTAAACCAAAAAAGGAGAACAACCAACCTCCCCAAG
	ZMBMAM8836_Tunis	TAGTATATTAAATACATTGGTCTTGTAAACCAAAAAAGGAGAACAACCAACCTCCCCAAG
	ZMBMAM8838_Tripoli	TAGTATATTAAATACATTGGTCTTGTAAACCAAAAAAGGAGAACAACCAACCTCCCCAAG
	ZMBMAM8837_Tripoli	TAGTATATTAAATACATTGGTCTTGTAAACCAAAAAAGGAGAACAACCAACCTCCCCAAG
	IZW607_10	TAGTATATTAAATACATTGGTCTTGTAAACCAAAAAAGGAGAACAACCAACCTCCCCAAG
	Zoo_France_JN632591	TAGTATATTAAATACATTGGTCTTGTAAACCAAAAAAGGAGAACAACCAACCTCCCCAAG
	ZMBMAM8839_Tripoli	TAGTATATTAAATACATTGGTCTTGTAAACCAAAAAAGGAGAACAACCAACCTCCCCAAG
	ZMBMAM8840_Tripoli	TAGTATATTAAATACATTGGTCTTGTAAACCAAAAAAGGAGAACAACCAACCTCCCCAAG
	ZMBMAM7424_Tunis_Gabes	TAGTATATTAAATACATTGGTCTTGTAAACCAAAAAAGGAGAACAACCAACCTCCCCAAG
	ZMBMAM35370_Dakhla	TAGTATATTAAATACATTGGTCTTGTAAACCAAAAAAGGAGAACAACCAACCTCCCCAAG

	ZMBMAM2166_Sennar	ACTCAAGGAAGAAGCTATAGCCCCACTATCAACACCCAAAGCTGAAGTTCTATTTAAACT
	ZMBMAM2167_Sennar	ACTCAAGGAAGAAGCTATAGCCCCACTATCAACACCCAAAGCTGAAGTTCTATTTAAACT
	ZMBMAM2165_Sennar	ACTCAAGGAAGAAGCTATAGCCCCACTATCAACACCCAAAGCTGAAGTTCTATTTAAACT
	ZMBMAM8836_Tunis	ACTCAAGGAAGAAGCTATAGCCCCACTATCAACACCCAAAGCTGAAGTTCTATTTAAACT
	ZMBMAM8838_Tripoli	ACTCAAGGAAGAAGCTATAGCCCCACTATCAACACCCAAAGCTGAAGTTCTATTTAAACT
	ZMBMAM8837_Tripoli	ACTCAAGGAAGAAGCTATAGCCCCACTATCAACACCCAAAGCTGAAGTTCTATTTAAACT
	IZW607_10	ACTCAAGGAAGAAGCTATAGCCCCACTATCAACACCCAAAGCTGAAGTTCTATTTAAACT
	Zoo_France_JN632591	ACTCAAGGAAGAAGCTATAGCCCCACTATCAACACCCAAAGCTGAAGTTCTATTTAAACT
	ZMBMAM8839_Tripoli	ACTCAAGGAAGAAGCTATAGCCCCACTATCAACACCCAAAGCTGAAGTTCTATTTAAACT
	ZMBMAM8840_Tripoli	ACTCAAGGAAGAAGCTATAGCCCCACTATCAACACCCAAAGCTGAAGTTCTATTTAAACT
	ZMBMAM7424_Tunis_Gabes	ACTCAAGGAAGAAGCTATAGCCCCACTATCAACACCCAAAGCTGAAGTTCTATTTAAACT
	ZMBMAM35370_Dakhla	ACTCAAGGAAGAAGCTATAGCCCCACTATCAACACCCAAAGCTGAAGTTCTATTTAAACT

	ZMBMAM2166_Sennar	ATTCCCTGGAGCGCTATCAATATATCTTCATAAACACTAAGAGCCTCCCCAGTATTAAAT
	ZMBMAM2167_Sennar	ATTCCCTGGAGCGCTATCAATATATCTTCATAAACACTAAGAGCCTCCCCAGTATTAAAT
	ZMBMAM2165_Sennar	ATTCCCTGGAGCGCTATCAATATATCTTCATAAACACTAAGAGCCTCCCCAGTATTAAAT
	ZMBMAM8836_Tunis	ATTCCCTGGAGCGCTATCAATATATCTTCATAAACACTAAGAGCCTCCCCAGTATTAAAT
	ZMBMAM8838_Tripoli	ATTCCCTGGAGCGCTATCAATATATCTTCATAAACACTAAGAGCCTCCCCAGTATTAAAT
	ZMBMAM8837_Tripoli	ATTCCCTGGAGCGCTATCAATATATCTTCATAAACACTAAGAGCCTCCCCAGTATTAAAT
	IZW607_10	ATTCCCTGGAGCGCTATCAATATATCTTCATAAACACTAAGAGCCTCCCCAGTATTAAAT
	Zoo_France_JN632591	ATTCCCTGGAGCGCTATCAATATATCTTCATAAACACTAAGAGCCTCCCCAGTATTAAAT
	ZMBMAM8839_Tripoli	ATTCCCTGGAGCGCTATCAATATATCTTCATAAACACTAAGAGCCTCCCCAGTATTAAAT
	ZMBMAM8840_Tripoli	ATTCCCTGGAGCGCTATCAATATATCTTCATAAACACTAAGAGCCTCCCCAGTATTAAAT
	ZMBMAM7424_Tunis_Gabes	ATTCCCTGGAGCGCTATCAATATATCTTCATAAACACTAAGAGCCTCCCCAGTATTAAAT
	ZMBMAM35370_Dakhla	ATTCCCTGGAGCGCTATCAATATATCTTCATAAACACTAAGAGCCTCCCCAGTATTAAAT

	ZMBMAM2166_Sennar	TTCCTAAAACCCCCAAAAAATCAACACAAATTTCCCACCCCATAACCCACACCCCATAAC
	ZMBMAM2167_Sennar	TTCCTAAAACCCCCAAAAAATCAACACAAATTTCCCACCCCATAACCCACACCCCATAAC
	ZMBMAM2165_Sennar	TTCCTAAAACCCCCAAAAAATCAACACAAATTTCCCACCCCATAACCCACACCCCATAAC
	ZMBMAM8836_Tunis	TTCCTAAAACCCCCAAAAAATCAACACAAATTTCCCACCCCATAACCCACACCCCATAAC
	ZMBMAM8838_Tripoli	TTCCTAAAACCCCCAAAAAATCAACACAAATTTCCCACCCCATAACCCACACCCCATAAC
	ZMBMAM8837_Tripoli	TTCCTAAAACCCCCAAAAAATCAACACAAATTTCCCACCCCATAACCCACACCCCATAAC
	IZW607_10	TTCCTAAAACCCCCAAAAAATCAACACAAATTTCCCACCCCATAACCCACACCCCATAAC
	Zoo_France_JN632591	TTCCTAAAACCCCCAAAAAATCAACACAAATTTCCCACCCCATAACCCACACCCCATAAC
	ZMBMAM8839_Tripoli	TTCCTAAAACCCCCAAAAAATCAACACAAATTTCCCACCCCATAACCCACACCCCATAAC
	ZMBMAM8840_Tripoli	TTCCTAAAACCCCCAAAAAATCAACACAAATTTCCCACCCCATAACCCACTCCCCATAAC
	ZMBMAM7424_Tunis_Gabes	TTCCTAAAACCCCCAAAAAATCAACACAAATTTCCCACCCCATAACCCACACCCCATAAC
	ZMBMAM35370_Dakhla	TTCCTAAAACCCCCAAAAAATCAACACAAATTTCCCACCCCATAACCCACACCCCATAAC

	ZMBMAM2166_Sennar	CCACTCTACCGTACATGAACCAACACACGCAATCATTATAGACATGACATACAATATATC
	ZMBMAM2167_Sennar	CCACTCTACCGTACATGAACCAACACACGCAATCATTATAGACATGACATACAATATATC
	ZMBMAM2165_Sennar	CCACTCTACCGTACATGAACCAACACACGCAATCATTATAGACATGACATACAATATATC
	ZMBMAM8836_Tunis	CCACTCTACCGTACATGAACCAACACACGCAATCATTATAGACATGACATACAATATATC
	ZMBMAM8838_Tripoli	CCACTCTACCGTACATGAACCAACACACGCAATCATTATAGACATGACATACAATATATC
	ZMBMAM8837_Tripoli	CCACTCTACCGTACATGAACCAACACACGCAATCATTATAGACATGACATACAATATATC
	IZW607_10	CCACTCTACCGTACATGAACCAACACACGCAATCATTATAGACATGACATACAATATATC
	Zoo_France_JN632591	CCACTCTACCGTACATGAACCAACACACGCAATCATTATAGACATGACATACAATATATC
	ZMBMAM8839_Tripoli	CCACTCTACCGTACATGAACCAACACACGCAATCATTATAGACATGACATACAATATATC
	ZMBMAM8840_Tripoli	CCACTCTACCGTACATGAACCAACACACGCAATCATTATAGACATGACATACAATATATC
	ZMBMAM7424_Tunis_Gabes	CCACTCTACCGTACATGAACCAACACACGCAATCATTATAGACATGACATACAATATATC
	ZMBMAM35370_Dakhla	CCACTCTACCGTACATGAACCAACACACGCAATCATTATAGACATGACATACAATATATC

	ZMBMAM2166_Sennar	AAACGACCTACTCATATAAACCAATATAGACAGACCAACATACTACGGACACAACATGTG
	ZMBMAM2167_Sennar	AAACGACCTACTCATATAAACCAATATAGACAGACCAACATACTACGGACACAACATGTG
	ZMBMAM2165_Sennar	AAACGACCTACTCATATAAACCAATATAGACAGACCAACATACTACGGACACAACATGTG
	ZMBMAM8836_Tunis	AAACGACCTACTCATATAAACCAATATAGACAGACCAACATACTACGGACACAACATGTG
	ZMBMAM8838_Tripoli	AAACGACCTACTCATATAAACCAATATAGACAGACCAACATACTACGGACACAACATGTG
	ZMBMAM8837_Tripoli	AAACGACCTACTCATATAAACCAATATAGACAGACCAACATACTACGGACACAACATGTG
	IZW607_10	AAACGACCTACTCATATAAACCAATATAGACAGACCAACATACTACGGACACAACATGTG
	Zoo_France_JN632591	AAACGACCTACTCATATAAACCAATATAGACAGACCAACATACTACGGACACAACATGTG
	ZMBMAM8839_Tripoli	AAACGACCTACTCATATAAACCAATATAGACAGACCAACATACTACGGACACAACATGTG
	ZMBMAM8840_Tripoli	AAACGACCTACTCATATAAACCAATATAGACAGACCAACATACTACGGACACAACATGTG
	ZMBMAM7424_Tunis_Gabes	AAACGACCTACTCATATAAACCAATATAGACAGACCAACATACTACGGACACAACATGTG
	ZMBMAM35370_Dakhla	AAACGACCTACTCATATAAACCAATATAGACAGACCAACATACTACGGACACAACATGTG

	ZMBMAM2166_Sennar	CGTAACATATTAAACACCCACGTACAAAATGTACAGATACATTAGTGTACCACAAACATT
	ZMBMAM2167_Sennar	CGTAACATATTAAACACCCACGTACAAAATGTACAGATACATTAGTGTACCACAAACATT
	ZMBMAM2165_Sennar	CGTAACATATTAAACACCCACGTACAAAATGTACAGATACATTAGTGTACCACAAACATT
	ZMBMAM8836_Tunis	CGTAGCATATTAAACACCCACGTACAAAATGTACAGATACATTAGTGTACCACAAACATT
	ZMBMAM8838_Tripoli	CGTAGCATATTAAACACCCACGTACAAAATGTACAGATACATTAGTGTACCACAAACATT
	ZMBMAM8837_Tripoli	CGTAGCATATTAAACACCCACGTACAAAATGTACAGATACATTAGTGTACCACAAACATT
	IZW607_10	CGTAGCATATTAAACACCCACGTACAAAATGTACAGATACATTAGTGTACCACAAACATT
	Zoo_France_JN632591	CGTAGCATATTAAACACCCACGTACAAAATGTACAGATACATTAGTGTACCACAAACATT
	ZMBMAM8839_Tripoli	CGTAGCATATTAAACACCCACGTACAAAATGTACAGATACATTAGTGTACCACAAACATT
	ZMBMAM8840_Tripoli	CGTAGCATATTAAACACCCACGTACAAAATGTACAGATACATTAGTGTACCACAAACATT
	ZMBMAM7424_Tunis_Gabes	CGTAGCATATTAAACACCCACGTACAAAATGTACAGATACATTAGTGTACCACAAACATT
	ZMBMAM35370_Dakhla	CGTAGCATATTAAACACCCACGTACAAAATGTACAGATACATTAGTGTACCACAAACATT

	ZMBMAM2166_Sennar	GTATGTAACACATTAAATGGTCTATTTTATATATACAAGTCAACACACATGCTAATGTAC
	ZMBMAM2167_Sennar	GTATGTAACACATTAAATGGTCTATTTTATATATACAAGTCAACACACATGCTAATGTAC
	ZMBMAM2165_Sennar	GTATGTAACACATTAAATGGTCTATTTTATATATACAAGTCAACACACATGCTAATGTAC
	ZMBMAM8836_Tunis	GTATGTAACACATTAAATGGTCTATTTTATATATACAAGTCAACACACATGCTAATGTAC
	ZMBMAM8838_Tripoli	GTATGTAACACATTAAATGGTCTATTTTATATATACAAGTCAACACACATGCTAATGTAC
	ZMBMAM8837_Tripoli	GTATGTAACACATTAAATGGTCTATTTTATATATACAAGTCAACACACATGCTAATGTAC
	IZW607_10	GTATGTAACACATTAAATGGTCTATTTTATATATACAAGTCAACACACATGCTAATGTAC
	Zoo_France_JN632591	GTATGTAACACATTAAATGGTCTATTTTATATATACAAGTCAACACACATGCTAATGTAC
	ZMBMAM8839_Tripoli	GTATGTAACACATTAAATGGTCTATTTTATATATACAAGTCAACACACATGCTAATGTAC
	ZMBMAM8840_Tripoli	GTATGTAACACATTAAATGGCCTATTTTATATATACAAGTCAACACACATGCTAATGTAC
	ZMBMAM7424_Tunis_Gabes	GTATGTAACACATTAAATGGTCTACTTTATATATACAAGTCAACACACATGCTAATGTAC
	ZMBMAM35370_Dakhla	GTATGTAACACATTAAATGGTCTACTTTATATATACAAGTCAACACACATGCTAATGTAC

	ZMBMAM2166_Sennar	TACAGACATAACATGTATGTAGTACATTAAATGACTTCTTTATGCGTGCTGTACTAGTAC
	ZMBMAM2167_Sennar	TACAGACATAACATGTATGTAGTACATTAAATGACTTCTTTATGCGTGCTGTACTAGTAC
	ZMBMAM2165_Sennar	TACAGACATAACATGTATGTAGTACATTAAATGACTTCTTTATGCGTGCTGTACTAGTAC
	ZMBMAM8836_Tunis	TACAGACATAACATGTATGTAGTACATTAAATGACTTCTTTATGCGTGCTGTACTAGTAC
	ZMBMAM8838_Tripoli	TACAGACATAACATGTATGTAGTACATTAAATGACTTCTTTATGCGTGCTGTACTAGTAC
	ZMBMAM8837_Tripoli	TACAGACATAACATGTATGTAGTACATTAAATGACTTCTTTATGCGTGCTGTACTAGTAC
	IZW607_10	TACAGACATAACATGTATGTAGTACATTAAATGACTTCTTTATGCGTGCTGTACTAGTAC
	Zoo_France_JN632591	TACAGACATAACATGTATGTAGTACATTAAATGACTTCTTTATGCGTGCTGTACTAGTAC
	ZMBMAM8839_Tripoli	TACAGACATAACATGTATGTAGTACATTAAATGACTTCTTTATGCGTGCTGTACTAGTAC
	ZMBMAM8840_Tripoli	TACAGACATAACATGTATGTAGTACATTAAATGACTTCTTTATGCGTGCTGTACTAGTAC
	ZMBMAM7424_Tunis_Gabes	TACAGACATAACATGTATGTAGTACATTAAATGACTTCTTTATGCGTGCTGTACTAGTAC
	ZMBMAM35370_Dakhla	TACAGACATAACATGTATGTAGTACATTAAATGACTTCTTTATGCGTGCTGTACTAGTAC

	ZMBMAM2166_Sennar	ACACGGGCCGGTGTACTACGGACATAATATGTATATAGTACATTAAACTATTGTCCCCAT
	ZMBMAM2167_Sennar	ACACGGGCCGGTGTACTACGGACATAATATGTATATAGTACATTAAACTATTGTCCCCAT
	ZMBMAM2165_Sennar	ACACGGGCCGGTGTACTACGGACATAATATGTATATAGTACATTAAACTATTGTCCCCAT
	ZMBMAM8836_Tunis	ACACGGGCCGATGTACTACGGACATAATATGTATATAGTACATTAAATTATTGTCCCCAT
	ZMBMAM8838_Tripoli	ACACGGGCCGATGTACTACGGACATAATATGTATATAGTACATTAAATTATTGTCCCCAT
	ZMBMAM8837_Tripoli	ACACGGGCCGATGTACTACGGACATAATATGTATATAGTACATTAAATTATCGTCCCCAT
	IZW607_10	ACACGGGCCAGTGTACTACGGACATAATATGTATATAGTACATTAAACTATTGTCCCCAT
	Zoo_France_JN632591	ACACGGGCCAGTGTACTACGGACATAATATGTATATAGTACATTAAACTATTGTCCCCAT
	ZMBMAM8839_Tripoli	ACACGGGCCGGTGTACTACGGACATAATATGTATATAGTACATTGAACTATTGCCCCCAT
	ZMBMAM8840_Tripoli	ACACGGGCCGGTGTACTACGGACATAATATGTATATAGTACATTAAACTATTGTCCCCAT
	ZMBMAM7424_Tunis_Gabes	ACACGGGCCAATGTACTACGGACATAATATGTATATAGTACATTAAACTATTGTCCCCAT
	ZMBMAM35370_Dakhla	ACACGGGCCGGTGTACTACGGACATAATATGTATATAGTACATTAAACTATTGTCCCCAT

	ZMBMAM2166_Sennar	GCATATAAGCCAGTACATACAAATTAATGTATCATAAACATGATATGTATATAGTACATT
	ZMBMAM2167_Sennar	GCATATAAGCCAGTACATACAAATTAATGTATCATAAACATGATATGTATATAGTACATT
	ZMBMAM2165_Sennar	GCATATAAGCCAGTACATACAAATTAATGTATCATAAACATGATATGTATATAGTACATT
	ZMBMAM8836_Tunis	GCATATAAGCCAGTACATACAAATTAATGTATCATAAACATAATATGTATATAGTACATT
	ZMBMAM8838_Tripoli	GCATATAAGCCAGTACATACAAATTAATGTATCATAAACATAATATGTATATAGTACATT
	ZMBMAM8837_Tripoli	GCATATAAGCCAGTACATACAAATTAATGTATCATAAACATAATATGTATATAGTACATT
	IZW607_10	GCATATAAGCCAGTACATACAAATTAATGTATCATAAACATGATATGTATATAGTACATT
	Zoo_France_JN632591	GCATATAAGCCAGTACATACAAATTAATGTATCATAAACATGATATGTATATAGTACATT
	ZMBMAM8839_Tripoli	GCATATAAGCCAGTACATACAAATTAATGTATCATAAACATGATATGTATATAGTACATT
	ZMBMAM8840_Tripoli	GCATATAAGCCAGTACATACAAATTAATGTATCATAAACATGATATGTATATAGTACATT
	ZMBMAM7424_Tunis_Gabes	GCATATAAGCCAGTACATACAAATTAATGTACCACAAACATAATATGTATATAGTACATT
	ZMBMAM35370_Dakhla	GCATATAAGCCAGTACATACAGATTAATGTACCACAAACATAATATGTATATAGTACATT

	ZMBMAM2166_Sennar	AAATTACATCCCCATGCATATAAGCCAGTACAATTCACTTATTGACCGTACATAATACAT
	ZMBMAM2167_Sennar	AAATTACATCCCCATGCATATAAGCCAGTACAATTCACTTATTGACCGTACATAATACAT
	ZMBMAM2165_Sennar	AAATTACATCCCCATGCATATAAGCCAGTACAATTCACTTATTGACCGTACATAATACAT
	ZMBMAM8836_Tunis	AAATTACGTCCCCATGCATATAAGCCAGTACAATTCACTTATTGACCGTACATAATACAT
	ZMBMAM8838_Tripoli	AAATTACGTCCCCATGCATATAAGCCAGTACAATTCACTTATTGACCGTACATAATACAT
	ZMBMAM8837_Tripoli	AAATTACGTCCCCATGCATATAAGCCAGTACAATTCACTTATTGACCGTACATAATACAT
	IZW607_10	AAATTACATCCCCATGCATATAAGCCAGTACAATTCACTTATTGACCGTACATAGTACAT
	Zoo_France_JN632591	AAATTACATCCCCATGCATATAAGCCAGTACAATTCACTTATTGACCGTACATAGTACAT
	ZMBMAM8839_Tripoli	AAATTACATCCCCATGCATATAAGCCAGTACAATTCACTTATTGACCGTACATAATACAT
	ZMBMAM8840_Tripoli	AAATTACATCCCCATGCATATAAGCCAGTACAATTCACTTATTGACCGTACATAATACAT
	ZMBMAM7424_Tunis_Gabes	AAATTACATCCCCATGCATATAAGCTAGTACAATTCACCTATTGACCGTACATAATACAT
	ZMBMAM35370_Dakhla	AAATTACATCCCCATGCATATAAGCTAGTACAATTCACCTATTGACCGTACATAATACAT

	ZMBMAM2166_Sennar	AGCATGTTTAATCGTACATGGCACATTCAAGTCAAATCTATCCTCGTCAACATGCGTATC
	ZMBMAM2167_Sennar	AGCATGTTTAATCGTACATGGCACATTCAAGTCAAATCTATCCTCGTCAACATGCGTATC
	ZMBMAM2165_Sennar	AGCATGTTTAATCGTACATGGCACATTCAAGTCAAATCTATCCTCGTCAACATGCGTATC
	ZMBMAM8836_Tunis	AGCATGTTTAATCGTACATGGCACATTCAAGTCAAATCTATCCTTGTCAACATGCGTATC
	ZMBMAM8838_Tripoli	AGCATGTTTAATCGTACATGGCACATTCAAGTCAAATCTATCCTTGTCAACATGCGTATC
	ZMBMAM8837_Tripoli	AGCATGTTTAATCGTACATGGCACATTCAAGTCAAATCTATCCTCGTCAACATGCGTATC
	IZW607_10	AGCATGTTTAATCGTACATGGCACATTCAAGTCAAATCTATCCTCGTCAACATGCGTATC
	Zoo_France_JN632591	AGCATGTTTAATCGTACATGGCACATTCAAGTCAAATCTATCCTCGTCAACATGCGTATC
	ZMBMAM8839_Tripoli	AGCATGTTTAATCGTACATGGCACATTCAAGTCAAATCTATCCTCGTCAACATGCGTATC
	ZMBMAM8840_Tripoli	AGCATGTTTAATCGTACATGGCACATTCAAGTCAAATCTATCCTCGTCAACATGCGTATC
	ZMBMAM7424_Tunis_Gabes	AGCATGTTTAATCGTACATGGCACATCCAAGTCAAATCTATCCTCGTCAACATGCGTATC
	ZMBMAM35370_Dakhla	AGCATGTTTAATCGTACATGGCACATTCAAGTCAAATCTATCCTCGTCAACATGCGTATC

	ZMBMAM2166_Sennar	CCCTCCACTAGATCACGAGCTTAACTACCATGCCGCGTGAAACCAGCAACCCGCTTGGCA
	ZMBMAM2167_Sennar	CCCTCCACTAGATCACGAGCTTAACTACCATGCCGCGTGAAACCAGCAACCCGCTTGGCA
	ZMBMAM2165_Sennar	CCCTCCACTAGATCACGAGCTTAACTACCATGCCGCGTGAAACCAGCAACCCGCTTGGCA
	ZMBMAM8836_Tunis	CCCTCCACTAGATCACGAGCTTAACTACCATGCCGCGTGAAACCAGCAACCCGCTTGGCA
	ZMBMAM8838_Tripoli	CCCTCCACTAGATCACGAGCTTAACTACCATGCCGCGTGAAACCAGCAACCCGCTTGGCA
	ZMBMAM8837_Tripoli	CCCTCCACTAGATCACGAGCTTAACTACCATGCCGCGTGAAACCAGCAACCCGCTTGGCA
	IZW607_10	CCCTCCACTAGATCACGAGCTTAACTACCATGCCGCGTGAAACCAGCAACCCGCTTGGCA
	Zoo_France_JN632591	CCCTCCACTAGATCACGAGCTTAACTACCATGCCGCGTGAAACCAGCAACCCGCTTGGCA
	ZMBMAM8839_Tripoli	CCCTCCACTAGATCACGAGCTTAACTACCATGCCGCGTGAAACCAGCAACCCGCTTGGCA
	ZMBMAM8840_Tripoli	CCCTCCACTAGATCACGAGCTTAACTACCATGCCGCGTGAAACCAGCAACCCGCTTGGCA
	ZMBMAM7424_Tunis_Gabes	CCTTCCACTAGATCACGAGCTTAATTACCATGCCGCGTGAAACCAGCAACCCGCTTGGCA
	ZMBMAM35370_Dakhla	CCTTCCACTAGATCACGAGCTTAATTACCATGCCGCGTGAAACCAGCAACCCGCTTGGCA

	ZMBMAM2166_Sennar	GGGATCCCTCTTCTCGCTCCGGGCCCATTACTTGTGGGGGTAGCTAACAAATGAACTTTA
	ZMBMAM2167_Sennar	GGGATCCCTCTTCTCGCTCCGGGCCCATTACTTGTGGGGGTAGCTAACAAATGAACTTTA
	ZMBMAM2165_Sennar	GGGATCCCTCTTCTCGCTCCGGGCCCATTACTTGTGGGGGTAGCTAACAAATGAACTTTA
	ZMBMAM8836_Tunis	GGGATCCCTCTTCTCGCTCCGGGCCCATTACTCGTGGGGGTAGCTAACAAATGAACTTTA
	ZMBMAM8838_Tripoli	GGGATCCCTCTTCTCGCTCCGGGCCCATTACTCGTGGGGGTAGCTAACAAATGAACTTTA
	ZMBMAM8837_Tripoli	GGGATCCCTCTTCTCGCTCCGGGCCCATTACTCGTGGGGGTAGCTAACAAATGAACTTTA
	IZW607_10	GGGATCCCTCTTCTCGCTCCGGGCCCATTACTCGTGGGGGTAGCTAACAAATGAACTTTA
	Zoo_France_JN632591	GGGATCCCTCTTCTCGCTCCGGGCCCATTACTCGTGGGGGTAGCTAACAAATGAACTTTA
	ZMBMAM8839_Tripoli	GGGATCCCTCTTCTCGCTCCGGGCCCATTACTTGTGGGGGTAGCTAATAAATGAACTTTA
	ZMBMAM8840_Tripoli	GGGATCCCTCTTCTCGCTCCGGGCCCATTACTTGTGGGGGTAGCTAACAAATGAACTTTA
	ZMBMAM7424_Tunis_Gabes	GGGATCCCTCTTCTCGCTCCGGGCCCATTACTTGTGGGGGTAGCTAATAAATGAACTTTA
	ZMBMAM35370_Dakhla	GGGATCCCTCTTCTCGCTCCGGGCCCATTACTTGTGGGGGTAGCTAATAAATGAACTTTA

	ZMBMAM2166_Sennar	TCAGACATCTGGTTCTTTCTTCAGGGCCATCTCACCTAAAATCGCCCACTCTTTCCCCTT
	ZMBMAM2167_Sennar	TCAGACATCTGGTTCTTTCTTCAGGGCCATCTCACCTAAAACCGCCCACTCTTTCCCCTT
	ZMBMAM2165_Sennar	TCAGACATCTGGTTCTTTCTTCAGGGCCATCTCACCTAAAACCGCCCACTCTTTCCCCTT
	ZMBMAM8836_Tunis	TCAGACATCTGGTTCTTTCTTCAGGGCCATCTCACCTAAAATCGCCCACTCTTTCCCCTT
	ZMBMAM8838_Tripoli	TCAGACATCTGGTTCTTTCTTCAGGGCCATCTCACCTAAAATCGCCCACTCTTTCCCCTT
	ZMBMAM8837_Tripoli	TCAGACATCTGGTTCTTTCTTCAGGGCCATCTCACCTAAAATCGCCCACTCTTTCCCCTT
	IZW607_10	TCAGACATCTGGTTCTTTCTTCAGGGCCATCTCACCTAAAATCGCCCACTCTTTCCCCTT
	Zoo_France_JN632591	TCAGACATCTGGTTCTTTCTTCAGGGCCATCTCACCTAAAATCGCCCACTCTTTCCCCTT
	ZMBMAM8839_Tripoli	TCAGACATCTGGTTCTTTCTTCAGGGCCATCTCACCTAAAATCGCCCACTCTTTCCCCTT
	ZMBMAM8840_Tripoli	TCAGACATCTGGTTCTTTCTTCAGGGCCATCTCACCTAAAATCGCCCACTCTTTCCCCTT
	ZMBMAM7424_Tunis_Gabes	TCAGACATCTGGTTCTTTCTTCAGGGCCATCTCACCTAAAATCGCCCACTCTTTCCCCTT
	ZMBMAM35370_Dakhla	TCAGACATCTGGTTCTTTCTTCAGGGCCATCTCACCTAAAATCGCCCACTCTTTCCCCTT

	ZMBMAM2166_Sennar	AAATAAGACATCTCGATGGACTAATGACTAATCAGCCCATGCTCACACATAACTGTGCTG
	ZMBMAM2167_Sennar	AAATAAGACATCTCGATGGACTAATGACTAATCAGCCCATGCTCACACATAACTGTGCTG
	ZMBMAM2165_Sennar	AAATAAGACATCTCGATGGACTAATGACTAATCAGCCCATGCTCACACATAACTGTGCTG
	ZMBMAM8836_Tunis	AAATAAGACATCTCGATGGACTAATGACTAATCAGCCCATGCTCACACATAACTGTGCTG
	ZMBMAM8838_Tripoli	AAATAAGACATCTCGATGGACTAATGACTAATCAGCCCATGCTCACACATAACTGTGCTG
	ZMBMAM8837_Tripoli	AAATAAGACATCTCGATGGACTAATGACTAATCAGCCCATGCTCACACATAACTGTGCTG
	IZW607_10	AAATAAGACATCTCGATGGACTAATGACTAATCAGCCCATGCTCACACATAACTGTGCTG
	Zoo_France_JN632591	AAATAAGACATCTCGATGGACTAATGACTAATCAGCCCATGCTCACACATAACTGTGCTG
	ZMBMAM8839_Tripoli	AAATAAGACATCTCGATGGACTAATGACTAATCAGCCCATGCTCACACATAACTGTGCTG
	ZMBMAM8840_Tripoli	AAATAAGACATCTCGATGGACTAATGACTAATCAGCCCATGCTCACACATAACTGTGCTG
	ZMBMAM7424_Tunis_Gabes	AAATAAGACATCTCGATGGACTAATGACTAATCAGCCCATGCCCACACATAACTGTGCTG
	ZMBMAM35370_Dakhla	AAATAAGACATCTCGATGGACTAATGACTAATCAGCCCATGCCCACACATAACTGTGCTG

	ZMBMAM2166_Sennar	TCATACATTTGGTATTTTTTAATTTTCGGGGATGCTTGGACTCAGCTATGGCCGTCTGAG
	ZMBMAM2167_Sennar	TCATACATTTGGTATTTTTTAATTTTCGGGGATGCTTGGACTCAGCTATGGCCGTCTGAG
	ZMBMAM2165_Sennar	TCATACATTTGGTATTTTTTAATTTTCGGGGATGCTTGGACTCAGCTATGGCCGTCTGAG
	ZMBMAM8836_Tunis	TCATACATTTGGTATTTTTTAATTTTCGGGGATGCTTGGACTCAGCTATGGCCGTCTGAG
	ZMBMAM8838_Tripoli	TCATACATTTGGTATTTTTTAATTTTCGGGGATGCTTGGACTCAGCTATGGCCGTCTGAG
	ZMBMAM8837_Tripoli	TCATACATTTGGTATTTTTTAATTTTCGGGGATGCTTGGACTCAGCTATGGCCGTCTGAG
	IZW607_10	TCATACATTTGGTATTTTTTAATTTTCGGGGATGCTTGGACTCAGCTATGGCCGTCTGAG
	Zoo_France_JN632591	TCATACATTTGGTATTTTTTAATTTTCGGGGATGCTTGGACTCAGCTATGGCCGTCTGAG
	ZMBMAM8839_Tripoli	TCATGCATTTGGTATTTTTTAATTTTCGGGGATGCTTGGACTCAGCTATGGCCGTCTGAG
	ZMBMAM8840_Tripoli	TCATACATTTGGTATTTTTTAATTTTCGGGGATGCTTGGACTCAGCTATGGCCGTCTGAG
	ZMBMAM7424_Tunis_Gabes	TCATACATTTGGTATTTTTTAATTTTCGGGGATGCTTGGACTCAGCTATGGCCGTCTGAG
	ZMBMAM35370_Dakhla	TCATACATTTGGTATTTTTTAATTTTCGGGGATGCTTGGACTCAGCTATGGCCGTCTGAG

	ZMBMAM2166_Sennar	GCCCCGACCCGGAGCATATATTGTAGCTGGACTTAACTGCATCTTGAGCATCACCATAAT
	ZMBMAM2167_Sennar	GCCCCGACCCGGAGCATATATTGTAGCTGGACTTAACTGCATCTTGAGCATCACCATAAT
	ZMBMAM2165_Sennar	GCCCCGACCCGGAGCATATATTGTAGCTGGACTTAACTGCATCTTGAGCATCACCATAAT
	ZMBMAM8836_Tunis	GCCCCGACCCGGAGCATATATTGTAGCTGGACTTAACTGCATCTTGAGCATCACCATAAT
	ZMBMAM8838_Tripoli	GCCCCGACCCGGAGCATATATTGTAGCTGGACTTAACTGCATCTTGAGCATCACCATAAT
	ZMBMAM8837_Tripoli	GCCCCGACCCGGAGCATATATTGTAGCTGGACTTAACTGCATCTTGAGCATCACCATAAT
	IZW607_10	GCCCCGACCCGGAGCATATATTGTAGCTGGACTTAACTGCATCTTGAGCATCACCATAAT
	Zoo_France_JN632591	GCCCCGACCCGGAGCATATATTGTAGCTGGACTTAACTGCATCTTGAGCATCACCATAAT
	ZMBMAM8839_Tripoli	GCCCCGACCCGGAGCATATATTGTAGCTGGACTTAACTGCATCTTGAGCATCACCATAAT
	ZMBMAM8840_Tripoli	GCCCCGACCCGGAGCATATATTGTAGCTGGACTTAACTGCATCTTGAGCATCACCATAAT
	ZMBMAM7424_Tunis_Gabes	GCCCCGACCCGGAGCATATATTGTAGCTGGACTTAACTGCATCTTGAGCATCACCATAAT
	ZMBMAM35370_Dakhla	GCCCCGACCCGGAGCATATATTGTAGCTGGACTTAACTGCATCTTGAGCATCACCATAAT

	ZMBMAM2166_Sennar	GGTAGGCACGAGCATCACAGTCAATGGTAATAAGACATGACCTGTCATCAAGCATGGATA
	ZMBMAM2167_Sennar	GGTAGGCACGAGCATCACAGTCAATGGTAATAAGACATGACCTGTCATCAAGCATGGATA
	ZMBMAM2165_Sennar	GGTAGGCACGAGCATCACAGTCAATGGTAATAAGACATGACCTGTCATCAAGCATGGATA
	ZMBMAM8836_Tunis	GGTAGGCACGAGTATCACAGTCAATGGTAATAAGACATGGCCTGTCATCAAGCATGGATA
	ZMBMAM8838_Tripoli	GGTAGGCACGAGTATCACAGTCAATGGTAATAAGACATGGCCTGTCATCAAGCATGGATA
	ZMBMAM8837_Tripoli	GGTAGGCACGAGCATCACAGTCAATGATAATAAGACATGGCCTGTCATCAAGCATGGATA
	IZW607_10	GGTAGGCACGAGCATCACAGTCAATGATAATAAGACATGGCCTGTCATCAAGCATGGATA
	Zoo_France_JN632591	GGTAGGCACGAGCATCACAGTCAATGATAATAAGACATGGCCTGTCATCAAGCATGGATA
	ZMBMAM8839_Tripoli	GGTAGGCACGAGCATCATGGTCAATGGTAATAAGACATGGCCTGTCGTCAAGCATGGATA
	ZMBMAM8840_Tripoli	GGTAGGCACGAGCATCATGGTCAATGGTAATAAGACATGGCCTGTCATCAAGCATGGATA
	ZMBMAM7424_Tunis_Gabes	GGTAGGCACGAGCATCACAGTCAATGGTAACAAGACATGGCCTGTCATCAAGCATGGATA
	ZMBMAM35370_Dakhla	GGTAGGCACGAGCATCACAGTCAATGGTAACAAGACATGGCTTGTCATCAAGCATGGATA

	ZMBMAM2166_Sennar	TTACAGTCAATGGTTACAGGACATAAGCATTAATATATTCCCCCTGAGCCTTCCCCTATA
	ZMBMAM2167_Sennar	TTACAGTCAATGGTTACAGGACATAAGCATTAATATATTCCCCCTGAGCCTTCCCCTATA
	ZMBMAM2165_Sennar	TTACAGTCAATGGTTACAGGACATAAGCATTAATATATTCCCCCTGAGCCTTCCCCTATA
	ZMBMAM8836_Tunis	TTACAGTCAATGGTTACAGGACATAAGCATTAATATATTCCCCCTGAACCTTCCCCTATA
	ZMBMAM8838_Tripoli	TTACAGTCAATGGTTACAGGACATAAGCATTAATATATTCCCCCTGAACCTTCCCCTATA
	ZMBMAM8837_Tripoli	TTACAGTCAATGGTTACAGGACATAAGCATTAATATATTCCCCCTGAACCTTCCCCTATA
	IZW607_10	TTACAGTCAATGGTTACAGGACATAAGCATTAATATATTCCCCCTGAACCTTCCCCTATA
	Zoo_France_JN632591	TTACAGTCAATGGTTACAGGACATAAGCATTAATATATTCCCCCTGAACCTTCCCCTATA
	ZMBMAM8839_Tripoli	TTACAGTCAATGGTTACAGGACATAAGCATTAATATATTCCCCCTGAACCTTCCCCTATA
	ZMBMAM8840_Tripoli	TTACAGTCAATGGTTACAGGACATAAGCATTAATATATTCCCCCTGAACCTTCCCCTATA
	ZMBMAM7424_Tunis_Gabes	TTACAGTCAATGGTTACAGGACATAAGCATTAATATATTCCCCCTGAACCTTCCCCTATA
	ZMBMAM35370_Dakhla	TTACAGTCAATGGTTACAGGACATAAGCATTAATATATTCCCCCTGAACCTTCCCCTATA

	ZMBMAM2166_Sennar	TATCTACCCCATTTTCAACACACTCCCCCCAAGATACTAATTTAAATTTATCCTATTCCT
	ZMBMAM2167_Sennar	TATCTACCCCATTTTCAACACACTCCCCCCAAGATACTAATTTAAATTTATCCTATTCCT
	ZMBMAM2165_Sennar	TATCTACCCCATTTTCAACACACTCCCCCCAAGATACTAATTTAAATTTATCCTATTCCT
	ZMBMAM8836_Tunis	TATCTACCCCATTTTCAACACACTCCCCCCAAGATACTAATTTAAATTTATCCTATTCCT
	ZMBMAM8838_Tripoli	TATCTACCCCATTTTCAACACACTCCCCCCAAGATACTAATTTAAATTTATCCTATTCCT
	ZMBMAM8837_Tripoli	TATCTACCCCATTTTCAACACACTCCCCCCAAGATACTAATTTAAATTTATCCTATTCCT
	IZW607_10	TATCTACCCCATTTTCAACACACTCCCCCCAAGATACTAATTTAAATTTATCCTATTCCT
	Zoo_France_JN632591	TATCTACCCCATTTTCAACACACTCCCCCCAAGATACTAATTTAAATTTATCCTATTCCT
	ZMBMAM8839_Tripoli	TATCTACCCCATTTTCAACACACTCCCCCCAAGATACTAATTTAAATTTATCCTATTCCT
	ZMBMAM8840_Tripoli	TATCTACCCCATTTTCAACACACTCCCCCCAAGATACTAATTTAAATTTATCCTATTCCT
	ZMBMAM7424_Tunis_Gabes	TATCTACCCCATTTTCAACACACTCCCCCCAAGATACTAATTTAAATTTATCCTATTCCT
	ZMBMAM35370_Dakhla	TATCTACCCCATTTTCAACACACTCCCCCCAAGATACTAATTTAAATTTATCCTATTCCT

	ZMBMAM2166_Sennar	AATACTTAAATTAGCACTCCAAACAAAGTAAGTATATAAGCACCTGGGCCATCCTATAAC
	ZMBMAM2167_Sennar	AATACTTAAATTAGCACTCCAAACAAAGTAAGTATATAAGCACCTGGGCCATCCTATAAC
	ZMBMAM2165_Sennar	AATACTTAAATTAGCACTCCAAACAAAGTAAGTATATAAGCACCTGGGCCATCCTATAAC
	ZMBMAM8836_Tunis	AATACTTAAATTAGCACTCCAAACAAAGTAAGTATATAAGCACCTGGGCCATCCTATAAC
	ZMBMAM8838_Tripoli	AATACTTAAATTAGCACTCCAAACAAAGTAAGTATATAAGCACCTGGGCCATCCTATAAC
	ZMBMAM8837_Tripoli	AATACTTAAATTAGCACTCCAAACAAAGTAAGTATATAAGCACCTGGGCCATCCTATAAC
	IZW607_10	AATACTTAAATTAGCACTCCAAACAAAGTAAGTATATAAGCACCTGGGCCATCCTATAAC
	Zoo_France_JN632591	AATACTTAAATTAGCACTCCAAACAAAGTAAGTATATAAGCACCTGGGCCATCCTATAAC
	ZMBMAM8839_Tripoli	AATACTTAAATTAGCACTCCAAACAAAGTAAGTATATAAGCACCTGGGCCATCCTATAAC
	ZMBMAM8840_Tripoli	AATACTTAAATTAGCACTCCAAACAAAGTAAGTATATAAGCACCTGGGCCATCCTATAAC
	ZMBMAM7424_Tunis_Gabes	AATACTTAAATTAGCACTCCAAACAAAGTAAGTATATAAGCACCTGGGCCATCCTATAAC
	ZMBMAM35370_Dakhla	AATACTTAAATTAGCACTCCAAACAAAGTAAGTATATAAGCACCTGGGCCATCCTATAAC

	ZMBMAM2166_Sennar	ACACA
	ZMBMAM2167_Sennar	ACACA
	ZMBMAM2165_Sennar	ACACA
	ZMBMAM8836_Tunis	ACACA
	ZMBMAM8838_Tripoli	ACACA
	ZMBMAM8837_Tripoli	ACACA
	IZW607_10	ACACA
	Zoo_France_JN632591	ACACA
	ZMBMAM8839_Tripoli	ACACA
	ZMBMAM8840_Tripoli	ACACA
	ZMBMAM7424_Tunis_Gabes	ACACA
	ZMBMAM35370_Dakhla	ACACA

;
end;
