# Supplementary material for: Diversity and Paleodemography of the Addax (Addax nasomaculatus), a Saharan Antelope on the Verge of Extinction
Source: Genes (Basel). 2021 Aug 11;12(8):1236. doi: 10.3390/genes12081236 (PMC8394336; doi:10.3390/genes12081236)
Supplement: Supplementary file 1 [file genes-12-01236-s001.zip › Supplementary_File_S2_Supplementary_Table_S6.xlsx]

## Sheet: A. nasomaculatus
Table S6. Scaffold IDs that aligned to the X chromosome of the domestic goat (CM001739.2, Dong et al. 2013), the Y chromosome of the wild goat (CM003213.1, Dong et al. 2015), and the mitochondrial genome of the respective species using SatsumaSynteny v2.0 (Grabherr et al. 2010).
Scaffolds of the addax (Addax nasomaculatus) genome (this study) aligning to CM003213.1 (Dong et al. 2015), CM001739.2 (Dong et al. 2013), and JN632591.1 (Hassanin et al. 2012).
C20326258
C20420088
C20425944
C20543014
C20550508
C20561556
C20615416
C20617794
C20635348
C20680024
C20684050
C20693792
C20778684
SCAFFOLD102594
SCAFFOLD103002
SCAFFOLD104
SCAFFOLD1074
SCAFFOLD111730
SCAFFOLD122634
SCAFFOLD123099
SCAFFOLD12357
SCAFFOLD124175
SCAFFOLD12432
SCAFFOLD1266
SCAFFOLD135023
SCAFFOLD1366
SCAFFOLD145151
SCAFFOLD147554
SCAFFOLD147698
SCAFFOLD1496
SCAFFOLD1504
SCAFFOLD152214
SCAFFOLD1570
SCAFFOLD1579
SCAFFOLD1612
SCAFFOLD173746
SCAFFOLD1751
SCAFFOLD17530
SCAFFOLD177670
SCAFFOLD1799
SCAFFOLD184
SCAFFOLD193026
SCAFFOLD193173
SCAFFOLD202425
SCAFFOLD205653
SCAFFOLD205757
SCAFFOLD205864
SCAFFOLD210257
SCAFFOLD210896
SCAFFOLD211183
SCAFFOLD212078
SCAFFOLD212210
SCAFFOLD214571
SCAFFOLD215185
SCAFFOLD215196
SCAFFOLD2191
SCAFFOLD2251
SCAFFOLD2351
SCAFFOLD2424
SCAFFOLD24565
SCAFFOLD2518
SCAFFOLD25205
SCAFFOLD261
SCAFFOLD265
SCAFFOLD269
SCAFFOLD2762
SCAFFOLD289
SCAFFOLD31933
SCAFFOLD337
SCAFFOLD343
SCAFFOLD34548
SCAFFOLD348
SCAFFOLD3482
SCAFFOLD36004
SCAFFOLD38
SCAFFOLD391
SCAFFOLD3917
SCAFFOLD4009
SCAFFOLD4055
SCAFFOLD42798
SCAFFOLD44186
SCAFFOLD445
SCAFFOLD45
SCAFFOLD451
SCAFFOLD45129
SCAFFOLD454
SCAFFOLD467
SCAFFOLD4672
SCAFFOLD47
SCAFFOLD4710
SCAFFOLD4733
SCAFFOLD48105
SCAFFOLD4829
SCAFFOLD486
SCAFFOLD49474
SCAFFOLD5129
SCAFFOLD51445
SCAFFOLD5311
SCAFFOLD53512
SCAFFOLD53984
SCAFFOLD56
SCAFFOLD6063
SCAFFOLD6328
SCAFFOLD69145
SCAFFOLD699
SCAFFOLD71352
SCAFFOLD72
SCAFFOLD729
SCAFFOLD73614
SCAFFOLD749
SCAFFOLD75544
SCAFFOLD78764
SCAFFOLD8008
SCAFFOLD81884
SCAFFOLD87
SCAFFOLD8895
SCAFFOLD89212
SCAFFOLD9
SCAFFOLD93480
SCAFFOLD9385
SCAFFOLD984
SCAFFOLD98683
SCAFFOLD989
SCAFFOLD99063

## Sheet: A. marsupialis
Scaffolds of the springbok (Antidorcas marsupialis) genome (GCA_006408585.1, Chen et al. 2019) aligning to CM003213.1 (Dong et al. 2015), CM001739.2 (Dong et al. 2013), and NC_020678.1 (Hassanin et al. 2012).
SJYB01000018.1 Antidorcas marsupialis isolate SGB-9149 tarseq_257, whole genome shotgun sequence
SJYB01000039.1 Antidorcas marsupialis isolate SGB-9149 tarseq_41469, whole genome shotgun sequence
SJYB01000049.1 Antidorcas marsupialis isolate SGB-9149 tarseq_81604, whole genome shotgun sequence
SJYB01000056.1 Antidorcas marsupialis isolate SGB-9149 tarseq_5470, whole genome shotgun sequence
SJYB01000060.1 Antidorcas marsupialis isolate SGB-9149 tarseq_1208, whole genome shotgun sequence
SJYB01000069.1 Antidorcas marsupialis isolate SGB-9149 tarseq_17542, whole genome shotgun sequence
SJYB01000081.1 Antidorcas marsupialis isolate SGB-9149 tarseq_11021, whole genome shotgun sequence
SJYB01000101.1 Antidorcas marsupialis isolate SGB-9149 tarseq_48077, whole genome shotgun sequence
SJYB01000124.1 Antidorcas marsupialis isolate SGB-9149 tarseq_2647, whole genome shotgun sequence
SJYB01000129.1 Antidorcas marsupialis isolate SGB-9149 tarseq_4201, whole genome shotgun sequence
SJYB01000131.1 Antidorcas marsupialis isolate SGB-9149 tarseq_50530, whole genome shotgun sequence
SJYB01000142.1 Antidorcas marsupialis isolate SGB-9149 tarseq_14389, whole genome shotgun sequence
SJYB01000157.1 Antidorcas marsupialis isolate SGB-9149 tarseq_46050, whole genome shotgun sequence
SJYB01000159.1 Antidorcas marsupialis isolate SGB-9149 tarseq_26386, whole genome shotgun sequence
SJYB01000183.1 Antidorcas marsupialis isolate SGB-9149 tarseq_66124, whole genome shotgun sequence
SJYB01000191.1 Antidorcas marsupialis isolate SGB-9149 tarseq_53001, whole genome shotgun sequence
SJYB01000193.1 Antidorcas marsupialis isolate SGB-9149 tarseq_29032, whole genome shotgun sequence
SJYB01000199.1 Antidorcas marsupialis isolate SGB-9149 tarseq_27009, whole genome shotgun sequence
SJYB01000211.1 Antidorcas marsupialis isolate SGB-9149 tarseq_34998, whole genome shotgun sequence
SJYB01000221.1 Antidorcas marsupialis isolate SGB-9149 tarseq_27861, whole genome shotgun sequence
SJYB01000228.1 Antidorcas marsupialis isolate SGB-9149 tarseq_23230, whole genome shotgun sequence
SJYB01000234.1 Antidorcas marsupialis isolate SGB-9149 tarseq_64486, whole genome shotgun sequence
SJYB01000240.1 Antidorcas marsupialis isolate SGB-9149 tarseq_35575, whole genome shotgun sequence
SJYB01000245.1 Antidorcas marsupialis isolate SGB-9149 tarseq_47152, whole genome shotgun sequence
SJYB01000305.1 Antidorcas marsupialis isolate SGB-9149 tarseq_74223, whole genome shotgun sequence
SJYB01000311.1 Antidorcas marsupialis isolate SGB-9149 tarseq_45561, whole genome shotgun sequence
SJYB01000326.1 Antidorcas marsupialis isolate SGB-9149 tarseq_3102, whole genome shotgun sequence
SJYB01000346.1 Antidorcas marsupialis isolate SGB-9149 tarseq_37188, whole genome shotgun sequence
SJYB01000349.1 Antidorcas marsupialis isolate SGB-9149 tarseq_60931, whole genome shotgun sequence
SJYB01000352.1 Antidorcas marsupialis isolate SGB-9149 tarseq_22660, whole genome shotgun sequence
SJYB01000361.1 Antidorcas marsupialis isolate SGB-9149 tarseq_762, whole genome shotgun sequence
SJYB01000369.1 Antidorcas marsupialis isolate SGB-9149 tarseq_15148, whole genome shotgun sequence
SJYB01000372.1 Antidorcas marsupialis isolate SGB-9149 tarseq_12317, whole genome shotgun sequence
SJYB01000376.1 Antidorcas marsupialis isolate SGB-9149 tarseq_39902, whole genome shotgun sequence
SJYB01000402.1 Antidorcas marsupialis isolate SGB-9149 tarseq_1295, whole genome shotgun sequence
SJYB01000411.1 Antidorcas marsupialis isolate SGB-9149 tarseq_58252, whole genome shotgun sequence
SJYB01000414.1 Antidorcas marsupialis isolate SGB-9149 tarseq_58516, whole genome shotgun sequence
SJYB01000476.1 Antidorcas marsupialis isolate SGB-9149 tarseq_20262, whole genome shotgun sequence
SJYB01000482.1 Antidorcas marsupialis isolate SGB-9149 tarseq_13929, whole genome shotgun sequence
SJYB01000502.1 Antidorcas marsupialis isolate SGB-9149 tarseq_244, whole genome shotgun sequence
SJYB01000535.1 Antidorcas marsupialis isolate SGB-9149 tarseq_402, whole genome shotgun sequence
SJYB01000550.1 Antidorcas marsupialis isolate SGB-9149 tarseq_3608, whole genome shotgun sequence
SJYB01000579.1 Antidorcas marsupialis isolate SGB-9149 tarseq_20436, whole genome shotgun sequence
SJYB01000584.1 Antidorcas marsupialis isolate SGB-9149 tarseq_74408, whole genome shotgun sequence
SJYB01000601.1 Antidorcas marsupialis isolate SGB-9149 tarseq_67515, whole genome shotgun sequence
SJYB01000605.1 Antidorcas marsupialis isolate SGB-9149 tarseq_46524, whole genome shotgun sequence
SJYB01000617.1 Antidorcas marsupialis isolate SGB-9149 tarseq_4837, whole genome shotgun sequence
SJYB01000629.1 Antidorcas marsupialis isolate SGB-9149 tarseq_5654, whole genome shotgun sequence
SJYB01000631.1 Antidorcas marsupialis isolate SGB-9149 tarseq_81270, whole genome shotgun sequence
SJYB01000758.1 Antidorcas marsupialis isolate SGB-9149 tarseq_71337, whole genome shotgun sequence
SJYB01000781.1 Antidorcas marsupialis isolate SGB-9149 tarseq_17960, whole genome shotgun sequence
SJYB01000790.1 Antidorcas marsupialis isolate SGB-9149 tarseq_128, whole genome shotgun sequence
SJYB01000822.1 Antidorcas marsupialis isolate SGB-9149 tarseq_18329, whole genome shotgun sequence
SJYB01000831.1 Antidorcas marsupialis isolate SGB-9149 tarseq_8572, whole genome shotgun sequence
SJYB01000840.1 Antidorcas marsupialis isolate SGB-9149 tarseq_27184, whole genome shotgun sequence
SJYB01000843.1 Antidorcas marsupialis isolate SGB-9149 tarseq_11381, whole genome shotgun sequence
SJYB01000862.1 Antidorcas marsupialis isolate SGB-9149 tarseq_24467, whole genome shotgun sequence
SJYB01000951.1 Antidorcas marsupialis isolate SGB-9149 tarseq_13071, whole genome shotgun sequence
SJYB01000961.1 Antidorcas marsupialis isolate SGB-9149 tarseq_66891, whole genome shotgun sequence
SJYB01000981.1 Antidorcas marsupialis isolate SGB-9149 tarseq_74684, whole genome shotgun sequence
SJYB01001013.1 Antidorcas marsupialis isolate SGB-9149 tarseq_5779, whole genome shotgun sequence
SJYB01001044.1 Antidorcas marsupialis isolate SGB-9149 tarseq_71961, whole genome shotgun sequence
SJYB01001062.1 Antidorcas marsupialis isolate SGB-9149 tarseq_33837, whole genome shotgun sequence
SJYB01001092.1 Antidorcas marsupialis isolate SGB-9149 tarseq_19130, whole genome shotgun sequence
SJYB01001133.1 Antidorcas marsupialis isolate SGB-9149 tarseq_40379, whole genome shotgun sequence
SJYB01001165.1 Antidorcas marsupialis isolate SGB-9149 tarseq_29268, whole genome shotgun sequence
SJYB01001225.1 Antidorcas marsupialis isolate SGB-9149 tarseq_75614, whole genome shotgun sequence
SJYB01001229.1 Antidorcas marsupialis isolate SGB-9149 tarseq_3994, whole genome shotgun sequence
SJYB01001233.1 Antidorcas marsupialis isolate SGB-9149 tarseq_2202, whole genome shotgun sequence
SJYB01001237.1 Antidorcas marsupialis isolate SGB-9149 tarseq_10277, whole genome shotgun sequence
SJYB01001244.1 Antidorcas marsupialis isolate SGB-9149 tarseq_8420, whole genome shotgun sequence
SJYB01001246.1 Antidorcas marsupialis isolate SGB-9149 tarseq_3415, whole genome shotgun sequence
SJYB01001248.1 Antidorcas marsupialis isolate SGB-9149 tarseq_13641, whole genome shotgun sequence
SJYB01001249.1 Antidorcas marsupialis isolate SGB-9149 tarseq_51923, whole genome shotgun sequence
SJYB01001276.1 Antidorcas marsupialis isolate SGB-9149 tarseq_83676, whole genome shotgun sequence
SJYB01001288.1 Antidorcas marsupialis isolate SGB-9149 tarseq_25014, whole genome shotgun sequence
SJYB01001290.1 Antidorcas marsupialis isolate SGB-9149 tarseq_42595, whole genome shotgun sequence
SJYB01001298.1 Antidorcas marsupialis isolate SGB-9149 tarseq_61648, whole genome shotgun sequence
SJYB01001313.1 Antidorcas marsupialis isolate SGB-9149 tarseq_43373, whole genome shotgun sequence
SJYB01001332.1 Antidorcas marsupialis isolate SGB-9149 tarseq_3060, whole genome shotgun sequence
SJYB01001334.1 Antidorcas marsupialis isolate SGB-9149 tarseq_18266, whole genome shotgun sequence
SJYB01001348.1 Antidorcas marsupialis isolate SGB-9149 tarseq_772, whole genome shotgun sequence
SJYB01001354.1 Antidorcas marsupialis isolate SGB-9149 tarseq_28751, whole genome shotgun sequence
SJYB01001374.1 Antidorcas marsupialis isolate SGB-9149 tarseq_34636, whole genome shotgun sequence
SJYB01001416.1 Antidorcas marsupialis isolate SGB-9149 tarseq_28968, whole genome shotgun sequence
SJYB01001417.1 Antidorcas marsupialis isolate SGB-9149 tarseq_4582, whole genome shotgun sequence
SJYB01001429.1 Antidorcas marsupialis isolate SGB-9149 tarseq_9625, whole genome shotgun sequence
SJYB01001436.1 Antidorcas marsupialis isolate SGB-9149 tarseq_76772, whole genome shotgun sequence
SJYB01001467.1 Antidorcas marsupialis isolate SGB-9149 tarseq_28368, whole genome shotgun sequence
SJYB01001469.1 Antidorcas marsupialis isolate SGB-9149 tarseq_46336, whole genome shotgun sequence
SJYB01001471.1 Antidorcas marsupialis isolate SGB-9149 tarseq_84778, whole genome shotgun sequence
SJYB01001482.1 Antidorcas marsupialis isolate SGB-9149 tarseq_60585, whole genome shotgun sequence
SJYB01001496.1 Antidorcas marsupialis isolate SGB-9149 tarseq_52452, whole genome shotgun sequence
SJYB01001521.1 Antidorcas marsupialis isolate SGB-9149 tarseq_50563, whole genome shotgun sequence
SJYB01001537.1 Antidorcas marsupialis isolate SGB-9149 tarseq_17089, whole genome shotgun sequence
SJYB01001586.1 Antidorcas marsupialis isolate SGB-9149 tarseq_65425, whole genome shotgun sequence
SJYB01001630.1 Antidorcas marsupialis isolate SGB-9149 tarseq_19787, whole genome shotgun sequence
SJYB01001631.1 Antidorcas marsupialis isolate SGB-9149 tarseq_50665, whole genome shotgun sequence
SJYB01001676.1 Antidorcas marsupialis isolate SGB-9149 tarseq_4721, whole genome shotgun sequence
SJYB01001680.1 Antidorcas marsupialis isolate SGB-9149 tarseq_60014, whole genome shotgun sequence
SJYB01001686.1 Antidorcas marsupialis isolate SGB-9149 tarseq_170, whole genome shotgun sequence
SJYB01001698.1 Antidorcas marsupialis isolate SGB-9149 tarseq_16793, whole genome shotgun sequence
SJYB01001712.1 Antidorcas marsupialis isolate SGB-9149 tarseq_10098, whole genome shotgun sequence
SJYB01001722.1 Antidorcas marsupialis isolate SGB-9149 tarseq_10615, whole genome shotgun sequence
SJYB01001733.1 Antidorcas marsupialis isolate SGB-9149 tarseq_63579, whole genome shotgun sequence
SJYB01001740.1 Antidorcas marsupialis isolate SGB-9149 tarseq_2937, whole genome shotgun sequence
SJYB01001772.1 Antidorcas marsupialis isolate SGB-9149 tarseq_92584, whole genome shotgun sequence
SJYB01001773.1 Antidorcas marsupialis isolate SGB-9149 tarseq_59116, whole genome shotgun sequence
SJYB01001784.1 Antidorcas marsupialis isolate SGB-9149 tarseq_41713, whole genome shotgun sequence
SJYB01001848.1 Antidorcas marsupialis isolate SGB-9149 tarseq_12502, whole genome shotgun sequence
SJYB01001849.1 Antidorcas marsupialis isolate SGB-9149 tarseq_8613, whole genome shotgun sequence
SJYB01001879.1 Antidorcas marsupialis isolate SGB-9149 tarseq_3759, whole genome shotgun sequence
SJYB01001891.1 Antidorcas marsupialis isolate SGB-9149 tarseq_259, whole genome shotgun sequence
SJYB01001915.1 Antidorcas marsupialis isolate SGB-9149 tarseq_26683, whole genome shotgun sequence
SJYB01001939.1 Antidorcas marsupialis isolate SGB-9149 tarseq_8097, whole genome shotgun sequence
SJYB01001943.1 Antidorcas marsupialis isolate SGB-9149 tarseq_21853, whole genome shotgun sequence
SJYB01001949.1 Antidorcas marsupialis isolate SGB-9149 tarseq_5271, whole genome shotgun sequence
SJYB01001975.1 Antidorcas marsupialis isolate SGB-9149 tarseq_82456, whole genome shotgun sequence
SJYB01001976.1 Antidorcas marsupialis isolate SGB-9149 tarseq_68036, whole genome shotgun sequence
SJYB01001977.1 Antidorcas marsupialis isolate SGB-9149 tarseq_12569, whole genome shotgun sequence
SJYB01002022.1 Antidorcas marsupialis isolate SGB-9149 tarseq_5740, whole genome shotgun sequence
SJYB01002046.1 Antidorcas marsupialis isolate SGB-9149 tarseq_6435, whole genome shotgun sequence
SJYB01002049.1 Antidorcas marsupialis isolate SGB-9149 tarseq_46914, whole genome shotgun sequence
SJYB01002060.1 Antidorcas marsupialis isolate SGB-9149 tarseq_25265, whole genome shotgun sequence
SJYB01002070.1 Antidorcas marsupialis isolate SGB-9149 tarseq_56871, whole genome shotgun sequence
SJYB01002088.1 Antidorcas marsupialis isolate SGB-9149 tarseq_30405, whole genome shotgun sequence
SJYB01002102.1 Antidorcas marsupialis isolate SGB-9149 tarseq_15643, whole genome shotgun sequence
SJYB01002119.1 Antidorcas marsupialis isolate SGB-9149 tarseq_62605, whole genome shotgun sequence
SJYB01002135.1 Antidorcas marsupialis isolate SGB-9149 tarseq_340, whole genome shotgun sequence
SJYB01002141.1 Antidorcas marsupialis isolate SGB-9149 tarseq_4178, whole genome shotgun sequence
SJYB01002171.1 Antidorcas marsupialis isolate SGB-9149 tarseq_13335, whole genome shotgun sequence
SJYB01002188.1 Antidorcas marsupialis isolate SGB-9149 tarseq_7093, whole genome shotgun sequence
SJYB01002195.1 Antidorcas marsupialis isolate SGB-9149 tarseq_13580, whole genome shotgun sequence
SJYB01002212.1 Antidorcas marsupialis isolate SGB-9149 tarseq_44585, whole genome shotgun sequence
SJYB01002249.1 Antidorcas marsupialis isolate SGB-9149 tarseq_76393, whole genome shotgun sequence
SJYB01002290.1 Antidorcas marsupialis isolate SGB-9149 tarseq_82760, whole genome shotgun sequence
SJYB01002297.1 Antidorcas marsupialis isolate SGB-9149 tarseq_15427, whole genome shotgun sequence
SJYB01002303.1 Antidorcas marsupialis isolate SGB-9149 tarseq_34203, whole genome shotgun sequence
SJYB01002312.1 Antidorcas marsupialis isolate SGB-9149 tarseq_25090, whole genome shotgun sequence
SJYB01002318.1 Antidorcas marsupialis isolate SGB-9149 tarseq_9537, whole genome shotgun sequence
SJYB01002334.1 Antidorcas marsupialis isolate SGB-9149 tarseq_3346, whole genome shotgun sequence
SJYB01002357.1 Antidorcas marsupialis isolate SGB-9149 tarseq_64562, whole genome shotgun sequence
SJYB01002376.1 Antidorcas marsupialis isolate SGB-9149 tarseq_38997, whole genome shotgun sequence
SJYB01002382.1 Antidorcas marsupialis isolate SGB-9149 tarseq_10297, whole genome shotgun sequence
SJYB01002398.1 Antidorcas marsupialis isolate SGB-9149 tarseq_43823, whole genome shotgun sequence
SJYB01002417.1 Antidorcas marsupialis isolate SGB-9149 tarseq_73104, whole genome shotgun sequence
SJYB01002519.1 Antidorcas marsupialis isolate SGB-9149 tarseq_59636, whole genome shotgun sequence
SJYB01002592.1 Antidorcas marsupialis isolate SGB-9149 tarseq_41617, whole genome shotgun sequence
SJYB01002604.1 Antidorcas marsupialis isolate SGB-9149 tarseq_1789, whole genome shotgun sequence
SJYB01002605.1 Antidorcas marsupialis isolate SGB-9149 tarseq_20620, whole genome shotgun sequence
SJYB01002704.1 Antidorcas marsupialis isolate SGB-9149 tarseq_4814, whole genome shotgun sequence
SJYB01002707.1 Antidorcas marsupialis isolate SGB-9149 tarseq_9087, whole genome shotgun sequence
SJYB01002708.1 Antidorcas marsupialis isolate SGB-9149 tarseq_26316, whole genome shotgun sequence
SJYB01002711.1 Antidorcas marsupialis isolate SGB-9149 tarseq_5550, whole genome shotgun sequence
SJYB01002714.1 Antidorcas marsupialis isolate SGB-9149 tarseq_75641, whole genome shotgun sequence
SJYB01002731.1 Antidorcas marsupialis isolate SGB-9149 tarseq_16091, whole genome shotgun sequence
SJYB01002738.1 Antidorcas marsupialis isolate SGB-9149 tarseq_55540, whole genome shotgun sequence
SJYB01002740.1 Antidorcas marsupialis isolate SGB-9149 tarseq_20006, whole genome shotgun sequence
SJYB01002742.1 Antidorcas marsupialis isolate SGB-9149 tarseq_35045, whole genome shotgun sequence
SJYB01002753.1 Antidorcas marsupialis isolate SGB-9149 tarseq_12873, whole genome shotgun sequence
SJYB01002773.1 Antidorcas marsupialis isolate SGB-9149 tarseq_215, whole genome shotgun sequence
SJYB01002805.1 Antidorcas marsupialis isolate SGB-9149 tarseq_15187, whole genome shotgun sequence
SJYB01002811.1 Antidorcas marsupialis isolate SGB-9149 tarseq_20321, whole genome shotgun sequence
SJYB01002816.1 Antidorcas marsupialis isolate SGB-9149 tarseq_67029, whole genome shotgun sequence
SJYB01002821.1 Antidorcas marsupialis isolate SGB-9149 tarseq_68444, whole genome shotgun sequence
SJYB01002844.1 Antidorcas marsupialis isolate SGB-9149 tarseq_11034, whole genome shotgun sequence
SJYB01002846.1 Antidorcas marsupialis isolate SGB-9149 tarseq_23142, whole genome shotgun sequence
SJYB01002863.1 Antidorcas marsupialis isolate SGB-9149 tarseq_426, whole genome shotgun sequence
SJYB01002878.1 Antidorcas marsupialis isolate SGB-9149 tarseq_906, whole genome shotgun sequence
SJYB01002884.1 Antidorcas marsupialis isolate SGB-9149 tarseq_33764, whole genome shotgun sequence
SJYB01002918.1 Antidorcas marsupialis isolate SGB-9149 tarseq_78198, whole genome shotgun sequence
SJYB01002935.1 Antidorcas marsupialis isolate SGB-9149 tarseq_21869, whole genome shotgun sequence
SJYB01002959.1 Antidorcas marsupialis isolate SGB-9149 tarseq_64410, whole genome shotgun sequence
SJYB01002988.1 Antidorcas marsupialis isolate SGB-9149 tarseq_6694, whole genome shotgun sequence
SJYB01002994.1 Antidorcas marsupialis isolate SGB-9149 tarseq_19517, whole genome shotgun sequence
SJYB01003008.1 Antidorcas marsupialis isolate SGB-9149 tarseq_52115, whole genome shotgun sequence
SJYB01003009.1 Antidorcas marsupialis isolate SGB-9149 tarseq_27589, whole genome shotgun sequence
SJYB01003035.1 Antidorcas marsupialis isolate SGB-9149 tarseq_54566, whole genome shotgun sequence
SJYB01003036.1 Antidorcas marsupialis isolate SGB-9149 tarseq_23137, whole genome shotgun sequence
SJYB01003065.1 Antidorcas marsupialis isolate SGB-9149 tarseq_7945, whole genome shotgun sequence
SJYB01003099.1 Antidorcas marsupialis isolate SGB-9149 tarseq_21136, whole genome shotgun sequence
SJYB01003105.1 Antidorcas marsupialis isolate SGB-9149 tarseq_30697, whole genome shotgun sequence
SJYB01003127.1 Antidorcas marsupialis isolate SGB-9149 tarseq_86533, whole genome shotgun sequence
SJYB01003231.1 Antidorcas marsupialis isolate SGB-9149 tarseq_80563, whole genome shotgun sequence
SJYB01003233.1 Antidorcas marsupialis isolate SGB-9149 tarseq_9851, whole genome shotgun sequence
SJYB01003252.1 Antidorcas marsupialis isolate SGB-9149 tarseq_53222, whole genome shotgun sequence
SJYB01003318.1 Antidorcas marsupialis isolate SGB-9149 tarseq_10160, whole genome shotgun sequence
SJYB01003320.1 Antidorcas marsupialis isolate SGB-9149 tarseq_14944, whole genome shotgun sequence
SJYB01003349.1 Antidorcas marsupialis isolate SGB-9149 tarseq_13646, whole genome shotgun sequence
SJYB01003354.1 Antidorcas marsupialis isolate SGB-9149 tarseq_4717, whole genome shotgun sequence
SJYB01003358.1 Antidorcas marsupialis isolate SGB-9149 tarseq_52148, whole genome shotgun sequence
SJYB01003361.1 Antidorcas marsupialis isolate SGB-9149 tarseq_54442, whole genome shotgun sequence
SJYB01003364.1 Antidorcas marsupialis isolate SGB-9149 tarseq_45232, whole genome shotgun sequence
SJYB01003401.1 Antidorcas marsupialis isolate SGB-9149 tarseq_35053, whole genome shotgun sequence
SJYB01003404.1 Antidorcas marsupialis isolate SGB-9149 tarseq_4100, whole genome shotgun sequence
SJYB01003419.1 Antidorcas marsupialis isolate SGB-9149 tarseq_79, whole genome shotgun sequence
SJYB01003439.1 Antidorcas marsupialis isolate SGB-9149 tarseq_8777, whole genome shotgun sequence
SJYB01003459.1 Antidorcas marsupialis isolate SGB-9149 tarseq_11866, whole genome shotgun sequence
SJYB01003464.1 Antidorcas marsupialis isolate SGB-9149 tarseq_12526, whole genome shotgun sequence
SJYB01003479.1 Antidorcas marsupialis isolate SGB-9149 tarseq_9685, whole genome shotgun sequence
SJYB01003506.1 Antidorcas marsupialis isolate SGB-9149 tarseq_111, whole genome shotgun sequence
SJYB01003515.1 Antidorcas marsupialis isolate SGB-9149 tarseq_28382, whole genome shotgun sequence
SJYB01003529.1 Antidorcas marsupialis isolate SGB-9149 tarseq_39410, whole genome shotgun sequence
SJYB01003551.1 Antidorcas marsupialis isolate SGB-9149 tarseq_16209, whole genome shotgun sequence
SJYB01003558.1 Antidorcas marsupialis isolate SGB-9149 tarseq_51472, whole genome shotgun sequence
SJYB01003567.1 Antidorcas marsupialis isolate SGB-9149 tarseq_618, whole genome shotgun sequence
SJYB01003602.1 Antidorcas marsupialis isolate SGB-9149 tarseq_2084, whole genome shotgun sequence
SJYB01003644.1 Antidorcas marsupialis isolate SGB-9149 tarseq_49054, whole genome shotgun sequence
SJYB01003661.1 Antidorcas marsupialis isolate SGB-9149 tarseq_310, whole genome shotgun sequence
SJYB01003686.1 Antidorcas marsupialis isolate SGB-9149 tarseq_42, whole genome shotgun sequence
SJYB01003692.1 Antidorcas marsupialis isolate SGB-9149 tarseq_7967, whole genome shotgun sequence
SJYB01003706.1 Antidorcas marsupialis isolate SGB-9149 tarseq_18863, whole genome shotgun sequence
SJYB01003708.1 Antidorcas marsupialis isolate SGB-9149 tarseq_9996, whole genome shotgun sequence
SJYB01003714.1 Antidorcas marsupialis isolate SGB-9149 tarseq_5443, whole genome shotgun sequence
SJYB01003715.1 Antidorcas marsupialis isolate SGB-9149 tarseq_41950, whole genome shotgun sequence
SJYB01003719.1 Antidorcas marsupialis isolate SGB-9149 tarseq_9920, whole genome shotgun sequence
SJYB01003720.1 Antidorcas marsupialis isolate SGB-9149 tarseq_19183, whole genome shotgun sequence
SJYB01003727.1 Antidorcas marsupialis isolate SGB-9149 tarseq_43494, whole genome shotgun sequence
SJYB01003735.1 Antidorcas marsupialis isolate SGB-9149 tarseq_40829, whole genome shotgun sequence
SJYB01003744.1 Antidorcas marsupialis isolate SGB-9149 tarseq_28584, whole genome shotgun sequence
SJYB01003745.1 Antidorcas marsupialis isolate SGB-9149 tarseq_12643, whole genome shotgun sequence
SJYB01003773.1 Antidorcas marsupialis isolate SGB-9149 tarseq_22923, whole genome shotgun sequence
SJYB01003786.1 Antidorcas marsupialis isolate SGB-9149 tarseq_22705, whole genome shotgun sequence
SJYB01003806.1 Antidorcas marsupialis isolate SGB-9149 tarseq_8714, whole genome shotgun sequence
SJYB01003814.1 Antidorcas marsupialis isolate SGB-9149 tarseq_11455, whole genome shotgun sequence
SJYB01003842.1 Antidorcas marsupialis isolate SGB-9149 tarseq_63874, whole genome shotgun sequence
SJYB01003857.1 Antidorcas marsupialis isolate SGB-9149 tarseq_21033, whole genome shotgun sequence
SJYB01003862.1 Antidorcas marsupialis isolate SGB-9149 tarseq_39316, whole genome shotgun sequence
SJYB01003865.1 Antidorcas marsupialis isolate SGB-9149 tarseq_4894, whole genome shotgun sequence
SJYB01003875.1 Antidorcas marsupialis isolate SGB-9149 tarseq_29088, whole genome shotgun sequence
SJYB01003883.1 Antidorcas marsupialis isolate SGB-9149 tarseq_82548, whole genome shotgun sequence
SJYB01003887.1 Antidorcas marsupialis isolate SGB-9149 tarseq_75923, whole genome shotgun sequence
SJYB01003888.1 Antidorcas marsupialis isolate SGB-9149 tarseq_80030, whole genome shotgun sequence
SJYB01003895.1 Antidorcas marsupialis isolate SGB-9149 tarseq_1408, whole genome shotgun sequence
SJYB01003896.1 Antidorcas marsupialis isolate SGB-9149 tarseq_23047, whole genome shotgun sequence
SJYB01003900.1 Antidorcas marsupialis isolate SGB-9149 tarseq_8004, whole genome shotgun sequence
SJYB01003901.1 Antidorcas marsupialis isolate SGB-9149 tarseq_22939, whole genome shotgun sequence
SJYB01003902.1 Antidorcas marsupialis isolate SGB-9149 tarseq_29238, whole genome shotgun sequence
SJYB01003903.1 Antidorcas marsupialis isolate SGB-9149 tarseq_25219, whole genome shotgun sequence
SJYB01003913.1 Antidorcas marsupialis isolate SGB-9149 tarseq_28836, whole genome shotgun sequence
SJYB01003915.1 Antidorcas marsupialis isolate SGB-9149 tarseq_30730, whole genome shotgun sequence
SJYB01003919.1 Antidorcas marsupialis isolate SGB-9149 tarseq_43576, whole genome shotgun sequence
SJYB01003958.1 Antidorcas marsupialis isolate SGB-9149 tarseq_67699, whole genome shotgun sequence
SJYB01003964.1 Antidorcas marsupialis isolate SGB-9149 tarseq_36235, whole genome shotgun sequence
SJYB01003985.1 Antidorcas marsupialis isolate SGB-9149 tarseq_17060, whole genome shotgun sequence
SJYB01004007.1 Antidorcas marsupialis isolate SGB-9149 tarseq_32748, whole genome shotgun sequence
SJYB01004014.1 Antidorcas marsupialis isolate SGB-9149 tarseq_1296, whole genome shotgun sequence
SJYB01004035.1 Antidorcas marsupialis isolate SGB-9149 tarseq_73829, whole genome shotgun sequence
SJYB01004047.1 Antidorcas marsupialis isolate SGB-9149 tarseq_16049, whole genome shotgun sequence
SJYB01004056.1 Antidorcas marsupialis isolate SGB-9149 tarseq_6960, whole genome shotgun sequence
SJYB01004104.1 Antidorcas marsupialis isolate SGB-9149 tarseq_15951, whole genome shotgun sequence
SJYB01004140.1 Antidorcas marsupialis isolate SGB-9149 tarseq_6624, whole genome shotgun sequence
SJYB01004150.1 Antidorcas marsupialis isolate SGB-9149 tarseq_64370, whole genome shotgun sequence
SJYB01004188.1 Antidorcas marsupialis isolate SGB-9149 tarseq_11133, whole genome shotgun sequence
SJYB01004221.1 Antidorcas marsupialis isolate SGB-9149 tarseq_818, whole genome shotgun sequence
SJYB01004240.1 Antidorcas marsupialis isolate SGB-9149 tarseq_60780, whole genome shotgun sequence
SJYB01004274.1 Antidorcas marsupialis isolate SGB-9149 tarseq_4439, whole genome shotgun sequence
SJYB01004309.1 Antidorcas marsupialis isolate SGB-9149 tarseq_20580, whole genome shotgun sequence
SJYB01004350.1 Antidorcas marsupialis isolate SGB-9149 tarseq_1559, whole genome shotgun sequence
SJYB01004374.1 Antidorcas marsupialis isolate SGB-9149 tarseq_13549, whole genome shotgun sequence
SJYB01004393.1 Antidorcas marsupialis isolate SGB-9149 tarseq_9120, whole genome shotgun sequence
SJYB01004426.1 Antidorcas marsupialis isolate SGB-9149 tarseq_1841, whole genome shotgun sequence
SJYB01004431.1 Antidorcas marsupialis isolate SGB-9149 tarseq_34290, whole genome shotgun sequence
SJYB01004440.1 Antidorcas marsupialis isolate SGB-9149 tarseq_30266, whole genome shotgun sequence
SJYB01004469.1 Antidorcas marsupialis isolate SGB-9149 tarseq_68926, whole genome shotgun sequence
SJYB01004478.1 Antidorcas marsupialis isolate SGB-9149 tarseq_13119, whole genome shotgun sequence
SJYB01004505.1 Antidorcas marsupialis isolate SGB-9149 tarseq_18593, whole genome shotgun sequence
SJYB01004519.1 Antidorcas marsupialis isolate SGB-9149 tarseq_67245, whole genome shotgun sequence
SJYB01004520.1 Antidorcas marsupialis isolate SGB-9149 tarseq_20936, whole genome shotgun sequence
SJYB01004528.1 Antidorcas marsupialis isolate SGB-9149 tarseq_1649, whole genome shotgun sequence
SJYB01004529.1 Antidorcas marsupialis isolate SGB-9149 tarseq_7910, whole genome shotgun sequence
SJYB01004552.1 Antidorcas marsupialis isolate SGB-9149 tarseq_16990, whole genome shotgun sequence
SJYB01004557.1 Antidorcas marsupialis isolate SGB-9149 tarseq_2426, whole genome shotgun sequence
SJYB01004558.1 Antidorcas marsupialis isolate SGB-9149 tarseq_17647, whole genome shotgun sequence
SJYB01004560.1 Antidorcas marsupialis isolate SGB-9149 tarseq_8962, whole genome shotgun sequence
SJYB01004563.1 Antidorcas marsupialis isolate SGB-9149 tarseq_5160, whole genome shotgun sequence
SJYB01004569.1 Antidorcas marsupialis isolate SGB-9149 tarseq_60252, whole genome shotgun sequence
SJYB01004599.1 Antidorcas marsupialis isolate SGB-9149 tarseq_50069, whole genome shotgun sequence
SJYB01004632.1 Antidorcas marsupialis isolate SGB-9149 tarseq_3480, whole genome shotgun sequence
SJYB01004638.1 Antidorcas marsupialis isolate SGB-9149 tarseq_10874, whole genome shotgun sequence
SJYB01004640.1 Antidorcas marsupialis isolate SGB-9149 tarseq_75304, whole genome shotgun sequence
SJYB01004651.1 Antidorcas marsupialis isolate SGB-9149 tarseq_17578, whole genome shotgun sequence
SJYB01004655.1 Antidorcas marsupialis isolate SGB-9149 tarseq_12871, whole genome shotgun sequence
SJYB01004657.1 Antidorcas marsupialis isolate SGB-9149 tarseq_35337, whole genome shotgun sequence
SJYB01004658.1 Antidorcas marsupialis isolate SGB-9149 tarseq_3651, whole genome shotgun sequence
SJYB01004688.1 Antidorcas marsupialis isolate SGB-9149 tarseq_50261, whole genome shotgun sequence
SJYB01004701.1 Antidorcas marsupialis isolate SGB-9149 tarseq_389, whole genome shotgun sequence
SJYB01004753.1 Antidorcas marsupialis isolate SGB-9149 tarseq_8391, whole genome shotgun sequence
SJYB01004786.1 Antidorcas marsupialis isolate SGB-9149 tarseq_53578, whole genome shotgun sequence
SJYB01004791.1 Antidorcas marsupialis isolate SGB-9149 tarseq_22004, whole genome shotgun sequence
SJYB01004822.1 Antidorcas marsupialis isolate SGB-9149 tarseq_52821, whole genome shotgun sequence
SJYB01004832.1 Antidorcas marsupialis isolate SGB-9149 tarseq_29249, whole genome shotgun sequence
SJYB01004835.1 Antidorcas marsupialis isolate SGB-9149 tarseq_8681, whole genome shotgun sequence
SJYB01004843.1 Antidorcas marsupialis isolate SGB-9149 tarseq_1480, whole genome shotgun sequence
SJYB01004857.1 Antidorcas marsupialis isolate SGB-9149 tarseq_4099, whole genome shotgun sequence
SJYB01004890.1 Antidorcas marsupialis isolate SGB-9149 tarseq_18654, whole genome shotgun sequence
SJYB01004893.1 Antidorcas marsupialis isolate SGB-9149 tarseq_28355, whole genome shotgun sequence
SJYB01004909.1 Antidorcas marsupialis isolate SGB-9149 tarseq_6093, whole genome shotgun sequence
SJYB01004920.1 Antidorcas marsupialis isolate SGB-9149 tarseq_10714, whole genome shotgun sequence
SJYB01004937.1 Antidorcas marsupialis isolate SGB-9149 tarseq_63838, whole genome shotgun sequence
SJYB01005001.1 Antidorcas marsupialis isolate SGB-9149 tarseq_7586, whole genome shotgun sequence
SJYB01005012.1 Antidorcas marsupialis isolate SGB-9149 tarseq_29726, whole genome shotgun sequence
SJYB01005017.1 Antidorcas marsupialis isolate SGB-9149 tarseq_31727, whole genome shotgun sequence
SJYB01005023.1 Antidorcas marsupialis isolate SGB-9149 tarseq_1427, whole genome shotgun sequence
SJYB01005040.1 Antidorcas marsupialis isolate SGB-9149 tarseq_4331, whole genome shotgun sequence
SJYB01005067.1 Antidorcas marsupialis isolate SGB-9149 tarseq_60473, whole genome shotgun sequence
SJYB01005068.1 Antidorcas marsupialis isolate SGB-9149 tarseq_39499, whole genome shotgun sequence
SJYB01005104.1 Antidorcas marsupialis isolate SGB-9149 tarseq_168, whole genome shotgun sequence
SJYB01005110.1 Antidorcas marsupialis isolate SGB-9149 tarseq_56059, whole genome shotgun sequence
SJYB01005130.1 Antidorcas marsupialis isolate SGB-9149 tarseq_27624, whole genome shotgun sequence
SJYB01005140.1 Antidorcas marsupialis isolate SGB-9149 tarseq_1174, whole genome shotgun sequence
SJYB01005172.1 Antidorcas marsupialis isolate SGB-9149 tarseq_2259, whole genome shotgun sequence
SJYB01005185.1 Antidorcas marsupialis isolate SGB-9149 tarseq_13496, whole genome shotgun sequence
SJYB01005193.1 Antidorcas marsupialis isolate SGB-9149 tarseq_30199, whole genome shotgun sequence
SJYB01005196.1 Antidorcas marsupialis isolate SGB-9149 tarseq_19532, whole genome shotgun sequence
SJYB01005251.1 Antidorcas marsupialis isolate SGB-9149 tarseq_63570, whole genome shotgun sequence
SJYB01005260.1 Antidorcas marsupialis isolate SGB-9149 tarseq_6743, whole genome shotgun sequence
SJYB01005261.1 Antidorcas marsupialis isolate SGB-9149 tarseq_22040, whole genome shotgun sequence
SJYB01005274.1 Antidorcas marsupialis isolate SGB-9149 tarseq_9178, whole genome shotgun sequence
SJYB01005300.1 Antidorcas marsupialis isolate SGB-9149 tarseq_5308, whole genome shotgun sequence
SJYB01005313.1 Antidorcas marsupialis isolate SGB-9149 tarseq_8807, whole genome shotgun sequence
SJYB01005330.1 Antidorcas marsupialis isolate SGB-9149 tarseq_34119, whole genome shotgun sequence
SJYB01005341.1 Antidorcas marsupialis isolate SGB-9149 tarseq_5720, whole genome shotgun sequence
SJYB01005364.1 Antidorcas marsupialis isolate SGB-9149 tarseq_24514, whole genome shotgun sequence
SJYB01005365.1 Antidorcas marsupialis isolate SGB-9149 tarseq_69999, whole genome shotgun sequence
SJYB01005369.1 Antidorcas marsupialis isolate SGB-9149 tarseq_3650, whole genome shotgun sequence
SJYB01005373.1 Antidorcas marsupialis isolate SGB-9149 tarseq_61143, whole genome shotgun sequence
SJYB01005378.1 Antidorcas marsupialis isolate SGB-9149 tarseq_1671, whole genome shotgun sequence
SJYB01005379.1 Antidorcas marsupialis isolate SGB-9149 tarseq_77075, whole genome shotgun sequence
SJYB01005380.1 Antidorcas marsupialis isolate SGB-9149 tarseq_50682, whole genome shotgun sequence
SJYB01005381.1 Antidorcas marsupialis isolate SGB-9149 tarseq_100, whole genome shotgun sequence
SJYB01005382.1 Antidorcas marsupialis isolate SGB-9149 tarseq_80158, whole genome shotgun sequence
SJYB01005385.1 Antidorcas marsupialis isolate SGB-9149 tarseq_1134, whole genome shotgun sequence
SJYB01005387.1 Antidorcas marsupialis isolate SGB-9149 tarseq_7778, whole genome shotgun sequence
SJYB01005388.1 Antidorcas marsupialis isolate SGB-9149 tarseq_29348, whole genome shotgun sequence
SJYB01005390.1 Antidorcas marsupialis isolate SGB-9149 tarseq_2796, whole genome shotgun sequence
SJYB01005391.1 Antidorcas marsupialis isolate SGB-9149 tarseq_2143, whole genome shotgun sequence
SJYB01005393.1 Antidorcas marsupialis isolate SGB-9149 tarseq_24554, whole genome shotgun sequence
SJYB01005395.1 Antidorcas marsupialis isolate SGB-9149 tarseq_46577, whole genome shotgun sequence
SJYB01005396.1 Antidorcas marsupialis isolate SGB-9149 tarseq_37698, whole genome shotgun sequence
SJYB01005397.1 Antidorcas marsupialis isolate SGB-9149 tarseq_18390, whole genome shotgun sequence
SJYB01005398.1 Antidorcas marsupialis isolate SGB-9149 tarseq_1792, whole genome shotgun sequence
SJYB01005399.1 Antidorcas marsupialis isolate SGB-9149 tarseq_45995, whole genome shotgun sequence
SJYB01005400.1 Antidorcas marsupialis isolate SGB-9149 tarseq_27014, whole genome shotgun sequence
SJYB01005401.1 Antidorcas marsupialis isolate SGB-9149 tarseq_41704, whole genome shotgun sequence
SJYB01005402.1 Antidorcas marsupialis isolate SGB-9149 tarseq_6855, whole genome shotgun sequence
SJYB01005404.1 Antidorcas marsupialis isolate SGB-9149 tarseq_74351, whole genome shotgun sequence
SJYB01005405.1 Antidorcas marsupialis isolate SGB-9149 tarseq_14973, whole genome shotgun sequence
SJYB01005406.1 Antidorcas marsupialis isolate SGB-9149 tarseq_20104, whole genome shotgun sequence
SJYB01005407.1 Antidorcas marsupialis isolate SGB-9149 tarseq_17189, whole genome shotgun sequence
SJYB01005408.1 Antidorcas marsupialis isolate SGB-9149 tarseq_70312, whole genome shotgun sequence
SJYB01005409.1 Antidorcas marsupialis isolate SGB-9149 tarseq_47038, whole genome shotgun sequence
SJYB01005410.1 Antidorcas marsupialis isolate SGB-9149 tarseq_51030, whole genome shotgun sequence
SJYB01005412.1 Antidorcas marsupialis isolate SGB-9149 tarseq_3405, whole genome shotgun sequence
SJYB01005414.1 Antidorcas marsupialis isolate SGB-9149 tarseq_43091, whole genome shotgun sequence
SJYB01005415.1 Antidorcas marsupialis isolate SGB-9149 tarseq_17752, whole genome shotgun sequence
SJYB01005418.1 Antidorcas marsupialis isolate SGB-9149 tarseq_54737, whole genome shotgun sequence
SJYB01005419.1 Antidorcas marsupialis isolate SGB-9149 tarseq_43426, whole genome shotgun sequence
SJYB01005420.1 Antidorcas marsupialis isolate SGB-9149 tarseq_10672, whole genome shotgun sequence
SJYB01005421.1 Antidorcas marsupialis isolate SGB-9149 tarseq_19131, whole genome shotgun sequence
SJYB01005422.1 Antidorcas marsupialis isolate SGB-9149 tarseq_76265, whole genome shotgun sequence
SJYB01005423.1 Antidorcas marsupialis isolate SGB-9149 tarseq_19152, whole genome shotgun sequence
SJYB01005424.1 Antidorcas marsupialis isolate SGB-9149 tarseq_19451, whole genome shotgun sequence
SJYB01005425.1 Antidorcas marsupialis isolate SGB-9149 tarseq_539, whole genome shotgun sequence
SJYB01005426.1 Antidorcas marsupialis isolate SGB-9149 tarseq_58376, whole genome shotgun sequence
SJYB01005427.1 Antidorcas marsupialis isolate SGB-9149 tarseq_4431, whole genome shotgun sequence
SJYB01005429.1 Antidorcas marsupialis isolate SGB-9149 tarseq_31135, whole genome shotgun sequence
SJYB01005430.1 Antidorcas marsupialis isolate SGB-9149 tarseq_44664, whole genome shotgun sequence
SJYB01005434.1 Antidorcas marsupialis isolate SGB-9149 tarseq_9912, whole genome shotgun sequence
SJYB01005435.1 Antidorcas marsupialis isolate SGB-9149 tarseq_15962, whole genome shotgun sequence
SJYB01005436.1 Antidorcas marsupialis isolate SGB-9149 tarseq_19916, whole genome shotgun sequence
SJYB01005437.1 Antidorcas marsupialis isolate SGB-9149 tarseq_8221, whole genome shotgun sequence
SJYB01005438.1 Antidorcas marsupialis isolate SGB-9149 tarseq_79348, whole genome shotgun sequence
SJYB01005439.1 Antidorcas marsupialis isolate SGB-9149 tarseq_18452, whole genome shotgun sequence
SJYB01005440.1 Antidorcas marsupialis isolate SGB-9149 tarseq_26449, whole genome shotgun sequence
SJYB01005441.1 Antidorcas marsupialis isolate SGB-9149 tarseq_8672, whole genome shotgun sequence
SJYB01005442.1 Antidorcas marsupialis isolate SGB-9149 tarseq_23653, whole genome shotgun sequence
SJYB01005443.1 Antidorcas marsupialis isolate SGB-9149 tarseq_23141, whole genome shotgun sequence
SJYB01005444.1 Antidorcas marsupialis isolate SGB-9149 tarseq_5852, whole genome shotgun sequence
SJYB01005445.1 Antidorcas marsupialis isolate SGB-9149 tarseq_36633, whole genome shotgun sequence
SJYB01005446.1 Antidorcas marsupialis isolate SGB-9149 tarseq_45472, whole genome shotgun sequence
SJYB01005448.1 Antidorcas marsupialis isolate SGB-9149 tarseq_56, whole genome shotgun sequence
SJYB01005449.1 Antidorcas marsupialis isolate SGB-9149 tarseq_58057, whole genome shotgun sequence
SJYB01005450.1 Antidorcas marsupialis isolate SGB-9149 tarseq_8, whole genome shotgun sequence
SJYB01005451.1 Antidorcas marsupialis isolate SGB-9149 tarseq_15490, whole genome shotgun sequence
SJYB01005452.1 Antidorcas marsupialis isolate SGB-9149 tarseq_14161, whole genome shotgun sequence
SJYB01005453.1 Antidorcas marsupialis isolate SGB-9149 tarseq_44578, whole genome shotgun sequence
SJYB01005454.1 Antidorcas marsupialis isolate SGB-9149 tarseq_21486, whole genome shotgun sequence
SJYB01005455.1 Antidorcas marsupialis isolate SGB-9149 tarseq_2602, whole genome shotgun sequence
SJYB01005456.1 Antidorcas marsupialis isolate SGB-9149 tarseq_52448, whole genome shotgun sequence
SJYB01005457.1 Antidorcas marsupialis isolate SGB-9149 tarseq_37719, whole genome shotgun sequence
SJYB01005458.1 Antidorcas marsupialis isolate SGB-9149 tarseq_54244, whole genome shotgun sequence
SJYB01005459.1 Antidorcas marsupialis isolate SGB-9149 tarseq_872, whole genome shotgun sequence
SJYB01005460.1 Antidorcas marsupialis isolate SGB-9149 tarseq_83610, whole genome shotgun sequence
SJYB01005462.1 Antidorcas marsupialis isolate SGB-9149 tarseq_9000, whole genome shotgun sequence
SJYB01005463.1 Antidorcas marsupialis isolate SGB-9149 tarseq_70401, whole genome shotgun sequence
SJYB01005464.1 Antidorcas marsupialis isolate SGB-9149 tarseq_811, whole genome shotgun sequence
SJYB01005465.1 Antidorcas marsupialis isolate SGB-9149 tarseq_89542, whole genome shotgun sequence
SJYB01005466.1 Antidorcas marsupialis isolate SGB-9149 tarseq_1032, whole genome shotgun sequence
SJYB01005467.1 Antidorcas marsupialis isolate SGB-9149 tarseq_10291, whole genome shotgun sequence
SJYB01005468.1 Antidorcas marsupialis isolate SGB-9149 tarseq_59206, whole genome shotgun sequence
SJYB01005469.1 Antidorcas marsupialis isolate SGB-9149 tarseq_12897, whole genome shotgun sequence
SJYB01005470.1 Antidorcas marsupialis isolate SGB-9149 tarseq_174, whole genome shotgun sequence
SJYB01005471.1 Antidorcas marsupialis isolate SGB-9149 tarseq_51988, whole genome shotgun sequence
SJYB01005472.1 Antidorcas marsupialis isolate SGB-9149 tarseq_474, whole genome shotgun sequence
SJYB01005473.1 Antidorcas marsupialis isolate SGB-9149 tarseq_33057, whole genome shotgun sequence
SJYB01005474.1 Antidorcas marsupialis isolate SGB-9149 tarseq_57762, whole genome shotgun sequence
SJYB01005475.1 Antidorcas marsupialis isolate SGB-9149 tarseq_38005, whole genome shotgun sequence
SJYB01005476.1 Antidorcas marsupialis isolate SGB-9149 tarseq_77215, whole genome shotgun sequence
SJYB01005477.1 Antidorcas marsupialis isolate SGB-9149 tarseq_37384, whole genome shotgun sequence
SJYB01005478.1 Antidorcas marsupialis isolate SGB-9149 tarseq_23615, whole genome shotgun sequence
SJYB01005479.1 Antidorcas marsupialis isolate SGB-9149 tarseq_18924, whole genome shotgun sequence
SJYB01005480.1 Antidorcas marsupialis isolate SGB-9149 tarseq_1471, whole genome shotgun sequence
SJYB01005481.1 Antidorcas marsupialis isolate SGB-9149 tarseq_76070, whole genome shotgun sequence
SJYB01005482.1 Antidorcas marsupialis isolate SGB-9149 tarseq_1989, whole genome shotgun sequence
SJYB01005483.1 Antidorcas marsupialis isolate SGB-9149 tarseq_3723, whole genome shotgun sequence
SJYB01005484.1 Antidorcas marsupialis isolate SGB-9149 tarseq_62734, whole genome shotgun sequence
SJYB01005485.1 Antidorcas marsupialis isolate SGB-9149 tarseq_780, whole genome shotgun sequence
SJYB01005486.1 Antidorcas marsupialis isolate SGB-9149 tarseq_881, whole genome shotgun sequence
SJYB01005487.1 Antidorcas marsupialis isolate SGB-9149 tarseq_56651, whole genome shotgun sequence
SJYB01005488.1 Antidorcas marsupialis isolate SGB-9149 tarseq_62841, whole genome shotgun sequence
SJYB01005489.1 Antidorcas marsupialis isolate SGB-9149 tarseq_62041, whole genome shotgun sequence
SJYB01005490.1 Antidorcas marsupialis isolate SGB-9149 tarseq_34002, whole genome shotgun sequence
SJYB01005491.1 Antidorcas marsupialis isolate SGB-9149 tarseq_73287, whole genome shotgun sequence
SJYB01005492.1 Antidorcas marsupialis isolate SGB-9149 tarseq_25619, whole genome shotgun sequence
SJYB01005493.1 Antidorcas marsupialis isolate SGB-9149 tarseq_51193, whole genome shotgun sequence
SJYB01005494.1 Antidorcas marsupialis isolate SGB-9149 tarseq_10462, whole genome shotgun sequence
SJYB01005495.1 Antidorcas marsupialis isolate SGB-9149 tarseq_20348, whole genome shotgun sequence
SJYB01005496.1 Antidorcas marsupialis isolate SGB-9149 tarseq_5830, whole genome shotgun sequence
SJYB01005497.1 Antidorcas marsupialis isolate SGB-9149 tarseq_550, whole genome shotgun sequence
SJYB01005498.1 Antidorcas marsupialis isolate SGB-9149 tarseq_30887, whole genome shotgun sequence
SJYB01005499.1 Antidorcas marsupialis isolate SGB-9149 tarseq_26169, whole genome shotgun sequence
SJYB01005500.1 Antidorcas marsupialis isolate SGB-9149 tarseq_42001, whole genome shotgun sequence
SJYB01005501.1 Antidorcas marsupialis isolate SGB-9149 tarseq_43969, whole genome shotgun sequence
SJYB01005502.1 Antidorcas marsupialis isolate SGB-9149 tarseq_776, whole genome shotgun sequence
SJYB01005504.1 Antidorcas marsupialis isolate SGB-9149 tarseq_57859, whole genome shotgun sequence
SJYB01005505.1 Antidorcas marsupialis isolate SGB-9149 tarseq_7205, whole genome shotgun sequence
SJYB01005506.1 Antidorcas marsupialis isolate SGB-9149 tarseq_17888, whole genome shotgun sequence
SJYB01005507.1 Antidorcas marsupialis isolate SGB-9149 tarseq_9246, whole genome shotgun sequence
SJYB01005508.1 Antidorcas marsupialis isolate SGB-9149 tarseq_9660, whole genome shotgun sequence
SJYB01005509.1 Antidorcas marsupialis isolate SGB-9149 tarseq_2458, whole genome shotgun sequence
SJYB01005510.1 Antidorcas marsupialis isolate SGB-9149 tarseq_43196, whole genome shotgun sequence
SJYB01005511.1 Antidorcas marsupialis isolate SGB-9149 tarseq_15672, whole genome shotgun sequence
SJYB01005512.1 Antidorcas marsupialis isolate SGB-9149 tarseq_22385, whole genome shotgun sequence
SJYB01005513.1 Antidorcas marsupialis isolate SGB-9149 tarseq_10466, whole genome shotgun sequence
SJYB01005514.1 Antidorcas marsupialis isolate SGB-9149 tarseq_68077, whole genome shotgun sequence
SJYB01005515.1 Antidorcas marsupialis isolate SGB-9149 tarseq_19395, whole genome shotgun sequence
SJYB01005516.1 Antidorcas marsupialis isolate SGB-9149 tarseq_28727, whole genome shotgun sequence
SJYB01005517.1 Antidorcas marsupialis isolate SGB-9149 tarseq_33979, whole genome shotgun sequence
SJYB01005518.1 Antidorcas marsupialis isolate SGB-9149 tarseq_56505, whole genome shotgun sequence
SJYB01005519.1 Antidorcas marsupialis isolate SGB-9149 tarseq_27220, whole genome shotgun sequence
SJYB01005520.1 Antidorcas marsupialis isolate SGB-9149 tarseq_5090, whole genome shotgun sequence
SJYB01005521.1 Antidorcas marsupialis isolate SGB-9149 tarseq_39986, whole genome shotgun sequence
SJYB01005522.1 Antidorcas marsupialis isolate SGB-9149 tarseq_10703, whole genome shotgun sequence
SJYB01005523.1 Antidorcas marsupialis isolate SGB-9149 tarseq_17631, whole genome shotgun sequence
SJYB01005524.1 Antidorcas marsupialis isolate SGB-9149 tarseq_454, whole genome shotgun sequence
SJYB01005525.1 Antidorcas marsupialis isolate SGB-9149 tarseq_18567, whole genome shotgun sequence
SJYB01005526.1 Antidorcas marsupialis isolate SGB-9149 tarseq_2233, whole genome shotgun sequence
SJYB01005527.1 Antidorcas marsupialis isolate SGB-9149 tarseq_13144, whole genome shotgun sequence
SJYB01005528.1 Antidorcas marsupialis isolate SGB-9149 tarseq_67255, whole genome shotgun sequence
SJYB01005529.1 Antidorcas marsupialis isolate SGB-9149 tarseq_13864, whole genome shotgun sequence
SJYB01005530.1 Antidorcas marsupialis isolate SGB-9149 tarseq_11701, whole genome shotgun sequence
SJYB01005531.1 Antidorcas marsupialis isolate SGB-9149 tarseq_59197, whole genome shotgun sequence
SJYB01005533.1 Antidorcas marsupialis isolate SGB-9149 tarseq_94938, whole genome shotgun sequence
SJYB01005534.1 Antidorcas marsupialis isolate SGB-9149 tarseq_50610, whole genome shotgun sequence
SJYB01005535.1 Antidorcas marsupialis isolate SGB-9149 tarseq_71445, whole genome shotgun sequence
SJYB01005536.1 Antidorcas marsupialis isolate SGB-9149 tarseq_940, whole genome shotgun sequence
SJYB01005537.1 Antidorcas marsupialis isolate SGB-9149 tarseq_23158, whole genome shotgun sequence
SJYB01005538.1 Antidorcas marsupialis isolate SGB-9149 tarseq_23738, whole genome shotgun sequence
SJYB01005539.1 Antidorcas marsupialis isolate SGB-9149 tarseq_43080, whole genome shotgun sequence
SJYB01005540.1 Antidorcas marsupialis isolate SGB-9149 tarseq_73675, whole genome shotgun sequence
SJYB01005542.1 Antidorcas marsupialis isolate SGB-9149 tarseq_17080, whole genome shotgun sequence
SJYB01005543.1 Antidorcas marsupialis isolate SGB-9149 tarseq_33356, whole genome shotgun sequence
SJYB01005544.1 Antidorcas marsupialis isolate SGB-9149 tarseq_21472, whole genome shotgun sequence
SJYB01005545.1 Antidorcas marsupialis isolate SGB-9149 tarseq_46536, whole genome shotgun sequence
SJYB01005548.1 Antidorcas marsupialis isolate SGB-9149 tarseq_28358, whole genome shotgun sequence
SJYB01005558.1 Antidorcas marsupialis isolate SGB-9149 tarseq_8224, whole genome shotgun sequence
SJYB01005559.1 Antidorcas marsupialis isolate SGB-9149 tarseq_29994, whole genome shotgun sequence
SJYB01005560.1 Antidorcas marsupialis isolate SGB-9149 tarseq_22230, whole genome shotgun sequence
SJYB01005561.1 Antidorcas marsupialis isolate SGB-9149 tarseq_38061, whole genome shotgun sequence
SJYB01005562.1 Antidorcas marsupialis isolate SGB-9149 tarseq_29901, whole genome shotgun sequence
SJYB01005563.1 Antidorcas marsupialis isolate SGB-9149 tarseq_45943, whole genome shotgun sequence
SJYB01005564.1 Antidorcas marsupialis isolate SGB-9149 tarseq_33305, whole genome shotgun sequence
SJYB01005565.1 Antidorcas marsupialis isolate SGB-9149 tarseq_34314, whole genome shotgun sequence
SJYB01005566.1 Antidorcas marsupialis isolate SGB-9149 tarseq_59686, whole genome shotgun sequence
SJYB01005568.1 Antidorcas marsupialis isolate SGB-9149 tarseq_16034, whole genome shotgun sequence
SJYB01005569.1 Antidorcas marsupialis isolate SGB-9149 tarseq_6054, whole genome shotgun sequence
SJYB01005570.1 Antidorcas marsupialis isolate SGB-9149 tarseq_34854, whole genome shotgun sequence
SJYB01005571.1 Antidorcas marsupialis isolate SGB-9149 tarseq_7832, whole genome shotgun sequence
SJYB01005572.1 Antidorcas marsupialis isolate SGB-9149 tarseq_11501, whole genome shotgun sequence
SJYB01005573.1 Antidorcas marsupialis isolate SGB-9149 tarseq_5870, whole genome shotgun sequence
SJYB01005574.1 Antidorcas marsupialis isolate SGB-9149 tarseq_44900, whole genome shotgun sequence
SJYB01005576.1 Antidorcas marsupialis isolate SGB-9149 tarseq_78299, whole genome shotgun sequence
SJYB01005577.1 Antidorcas marsupialis isolate SGB-9149 tarseq_19957, whole genome shotgun sequence
SJYB01005578.1 Antidorcas marsupialis isolate SGB-9149 tarseq_4064, whole genome shotgun sequence
SJYB01005579.1 Antidorcas marsupialis isolate SGB-9149 tarseq_54517, whole genome shotgun sequence
SJYB01005580.1 Antidorcas marsupialis isolate SGB-9149 tarseq_19959, whole genome shotgun sequence
SJYB01005581.1 Antidorcas marsupialis isolate SGB-9149 tarseq_59032, whole genome shotgun sequence
SJYB01005582.1 Antidorcas marsupialis isolate SGB-9149 tarseq_9659, whole genome shotgun sequence
SJYB01005583.1 Antidorcas marsupialis isolate SGB-9149 tarseq_71594, whole genome shotgun sequence
SJYB01005584.1 Antidorcas marsupialis isolate SGB-9149 tarseq_10055, whole genome shotgun sequence
SJYB01005585.1 Antidorcas marsupialis isolate SGB-9149 tarseq_15306, whole genome shotgun sequence
SJYB01005586.1 Antidorcas marsupialis isolate SGB-9149 tarseq_10638, whole genome shotgun sequence
SJYB01005587.1 Antidorcas marsupialis isolate SGB-9149 tarseq_62235, whole genome shotgun sequence
SJYB01005589.1 Antidorcas marsupialis isolate SGB-9149 tarseq_1355, whole genome shotgun sequence
SJYB01005590.1 Antidorcas marsupialis isolate SGB-9149 tarseq_40759, whole genome shotgun sequence
SJYB01005591.1 Antidorcas marsupialis isolate SGB-9149 tarseq_12064, whole genome shotgun sequence
SJYB01005592.1 Antidorcas marsupialis isolate SGB-9149 tarseq_74839, whole genome shotgun sequence
SJYB01005593.1 Antidorcas marsupialis isolate SGB-9149 tarseq_52544, whole genome shotgun sequence
SJYB01005594.1 Antidorcas marsupialis isolate SGB-9149 tarseq_61014, whole genome shotgun sequence
SJYB01005596.1 Antidorcas marsupialis isolate SGB-9149 tarseq_23600, whole genome shotgun sequence
SJYB01005597.1 Antidorcas marsupialis isolate SGB-9149 tarseq_36860, whole genome shotgun sequence
SJYB01005598.1 Antidorcas marsupialis isolate SGB-9149 tarseq_9187, whole genome shotgun sequence
SJYB01005599.1 Antidorcas marsupialis isolate SGB-9149 tarseq_4351, whole genome shotgun sequence
SJYB01005600.1 Antidorcas marsupialis isolate SGB-9149 tarseq_18418, whole genome shotgun sequence
SJYB01005601.1 Antidorcas marsupialis isolate SGB-9149 tarseq_2075, whole genome shotgun sequence
SJYB01005602.1 Antidorcas marsupialis isolate SGB-9149 tarseq_3089, whole genome shotgun sequence
SJYB01005603.1 Antidorcas marsupialis isolate SGB-9149 tarseq_42402, whole genome shotgun sequence
SJYB01005604.1 Antidorcas marsupialis isolate SGB-9149 tarseq_27156, whole genome shotgun sequence
SJYB01005605.1 Antidorcas marsupialis isolate SGB-9149 tarseq_4435, whole genome shotgun sequence
SJYB01005606.1 Antidorcas marsupialis isolate SGB-9149 tarseq_54696, whole genome shotgun sequence
SJYB01005607.1 Antidorcas marsupialis isolate SGB-9149 tarseq_29527, whole genome shotgun sequence
SJYB01005608.1 Antidorcas marsupialis isolate SGB-9149 tarseq_42395, whole genome shotgun sequence
SJYB01005609.1 Antidorcas marsupialis isolate SGB-9149 tarseq_2398, whole genome shotgun sequence
SJYB01005610.1 Antidorcas marsupialis isolate SGB-9149 tarseq_13968, whole genome shotgun sequence
SJYB01005611.1 Antidorcas marsupialis isolate SGB-9149 tarseq_24991, whole genome shotgun sequence
SJYB01005612.1 Antidorcas marsupialis isolate SGB-9149 tarseq_32716, whole genome shotgun sequence
SJYB01005613.1 Antidorcas marsupialis isolate SGB-9149 tarseq_4334, whole genome shotgun sequence
SJYB01005614.1 Antidorcas marsupialis isolate SGB-9149 tarseq_61736, whole genome shotgun sequence
SJYB01005615.1 Antidorcas marsupialis isolate SGB-9149 tarseq_885, whole genome shotgun sequence
SJYB01005616.1 Antidorcas marsupialis isolate SGB-9149 tarseq_57369, whole genome shotgun sequence
SJYB01005617.1 Antidorcas marsupialis isolate SGB-9149 tarseq_86, whole genome shotgun sequence
SJYB01005618.1 Antidorcas marsupialis isolate SGB-9149 tarseq_35183, whole genome shotgun sequence
SJYB01005619.1 Antidorcas marsupialis isolate SGB-9149 tarseq_32717, whole genome shotgun sequence
SJYB01005620.1 Antidorcas marsupialis isolate SGB-9149 tarseq_3296, whole genome shotgun sequence
SJYB01005621.1 Antidorcas marsupialis isolate SGB-9149 tarseq_23326, whole genome shotgun sequence
SJYB01005622.1 Antidorcas marsupialis isolate SGB-9149 tarseq_2198, whole genome shotgun sequence
SJYB01005623.1 Antidorcas marsupialis isolate SGB-9149 tarseq_56340, whole genome shotgun sequence
SJYB01005625.1 Antidorcas marsupialis isolate SGB-9149 tarseq_7464, whole genome shotgun sequence
SJYB01005626.1 Antidorcas marsupialis isolate SGB-9149 tarseq_17956, whole genome shotgun sequence
SJYB01005627.1 Antidorcas marsupialis isolate SGB-9149 tarseq_3032, whole genome shotgun sequence
SJYB01005628.1 Antidorcas marsupialis isolate SGB-9149 tarseq_3770, whole genome shotgun sequence
SJYB01005629.1 Antidorcas marsupialis isolate SGB-9149 tarseq_47590, whole genome shotgun sequence
SJYB01005630.1 Antidorcas marsupialis isolate SGB-9149 tarseq_21397, whole genome shotgun sequence
SJYB01005631.1 Antidorcas marsupialis isolate SGB-9149 tarseq_50387, whole genome shotgun sequence
SJYB01005632.1 Antidorcas marsupialis isolate SGB-9149 tarseq_42068, whole genome shotgun sequence
SJYB01005633.1 Antidorcas marsupialis isolate SGB-9149 tarseq_60824, whole genome shotgun sequence
SJYB01005634.1 Antidorcas marsupialis isolate SGB-9149 tarseq_58116, whole genome shotgun sequence
SJYB01005635.1 Antidorcas marsupialis isolate SGB-9149 tarseq_25670, whole genome shotgun sequence
SJYB01005636.1 Antidorcas marsupialis isolate SGB-9149 tarseq_1533, whole genome shotgun sequence
SJYB01005637.1 Antidorcas marsupialis isolate SGB-9149 tarseq_18496, whole genome shotgun sequence
SJYB01005638.1 Antidorcas marsupialis isolate SGB-9149 tarseq_61667, whole genome shotgun sequence
SJYB01005639.1 Antidorcas marsupialis isolate SGB-9149 tarseq_9872, whole genome shotgun sequence
SJYB01005640.1 Antidorcas marsupialis isolate SGB-9149 tarseq_56820, whole genome shotgun sequence
SJYB01005641.1 Antidorcas marsupialis isolate SGB-9149 tarseq_58928, whole genome shotgun sequence
SJYB01005642.1 Antidorcas marsupialis isolate SGB-9149 tarseq_58579, whole genome shotgun sequence
SJYB01005643.1 Antidorcas marsupialis isolate SGB-9149 tarseq_15621, whole genome shotgun sequence
SJYB01005644.1 Antidorcas marsupialis isolate SGB-9149 tarseq_1904, whole genome shotgun sequence
SJYB01005645.1 Antidorcas marsupialis isolate SGB-9149 tarseq_52068, whole genome shotgun sequence
SJYB01005647.1 Antidorcas marsupialis isolate SGB-9149 tarseq_1368, whole genome shotgun sequence
SJYB01005648.1 Antidorcas marsupialis isolate SGB-9149 tarseq_7709, whole genome shotgun sequence
SJYB01005649.1 Antidorcas marsupialis isolate SGB-9149 tarseq_3486, whole genome shotgun sequence
SJYB01005652.1 Antidorcas marsupialis isolate SGB-9149 tarseq_12758, whole genome shotgun sequence
SJYB01005653.1 Antidorcas marsupialis isolate SGB-9149 tarseq_54357, whole genome shotgun sequence
SJYB01005655.1 Antidorcas marsupialis isolate SGB-9149 tarseq_41067, whole genome shotgun sequence
SJYB01005656.1 Antidorcas marsupialis isolate SGB-9149 tarseq_2559, whole genome shotgun sequence
SJYB01005657.1 Antidorcas marsupialis isolate SGB-9149 tarseq_10042, whole genome shotgun sequence
SJYB01005658.1 Antidorcas marsupialis isolate SGB-9149 tarseq_22199, whole genome shotgun sequence
SJYB01005659.1 Antidorcas marsupialis isolate SGB-9149 tarseq_49444, whole genome shotgun sequence
SJYB01005661.1 Antidorcas marsupialis isolate SGB-9149 tarseq_4396, whole genome shotgun sequence
SJYB01005662.1 Antidorcas marsupialis isolate SGB-9149 tarseq_35324, whole genome shotgun sequence
SJYB01005663.1 Antidorcas marsupialis isolate SGB-9149 tarseq_31315, whole genome shotgun sequence
SJYB01005664.1 Antidorcas marsupialis isolate SGB-9149 tarseq_17460, whole genome shotgun sequence
SJYB01005665.1 Antidorcas marsupialis isolate SGB-9149 tarseq_18490, whole genome shotgun sequence
SJYB01005666.1 Antidorcas marsupialis isolate SGB-9149 tarseq_34536, whole genome shotgun sequence
SJYB01005668.1 Antidorcas marsupialis isolate SGB-9149 tarseq_13544, whole genome shotgun sequence
SJYB01005669.1 Antidorcas marsupialis isolate SGB-9149 tarseq_7764, whole genome shotgun sequence
SJYB01005670.1 Antidorcas marsupialis isolate SGB-9149 tarseq_4430, whole genome shotgun sequence
SJYB01005671.1 Antidorcas marsupialis isolate SGB-9149 tarseq_4281, whole genome shotgun sequence
SJYB01005672.1 Antidorcas marsupialis isolate SGB-9149 tarseq_85928, whole genome shotgun sequence
SJYB01005673.1 Antidorcas marsupialis isolate SGB-9149 tarseq_15182, whole genome shotgun sequence
SJYB01005674.1 Antidorcas marsupialis isolate SGB-9149 tarseq_54032, whole genome shotgun sequence
SJYB01005675.1 Antidorcas marsupialis isolate SGB-9149 tarseq_6443, whole genome shotgun sequence
SJYB01005676.1 Antidorcas marsupialis isolate SGB-9149 tarseq_4509, whole genome shotgun sequence
SJYB01005677.1 Antidorcas marsupialis isolate SGB-9149 tarseq_47808, whole genome shotgun sequence
SJYB01005678.1 Antidorcas marsupialis isolate SGB-9149 tarseq_15471, whole genome shotgun sequence
SJYB01005679.1 Antidorcas marsupialis isolate SGB-9149 tarseq_30493, whole genome shotgun sequence
SJYB01005680.1 Antidorcas marsupialis isolate SGB-9149 tarseq_67756, whole genome shotgun sequence
SJYB01005681.1 Antidorcas marsupialis isolate SGB-9149 tarseq_18724, whole genome shotgun sequence
SJYB01005682.1 Antidorcas marsupialis isolate SGB-9149 tarseq_8450, whole genome shotgun sequence
SJYB01005683.1 Antidorcas marsupialis isolate SGB-9149 tarseq_28554, whole genome shotgun sequence
SJYB01005684.1 Antidorcas marsupialis isolate SGB-9149 tarseq_13369, whole genome shotgun sequence
SJYB01005685.1 Antidorcas marsupialis isolate SGB-9149 tarseq_46399, whole genome shotgun sequence
SJYB01005686.1 Antidorcas marsupialis isolate SGB-9149 tarseq_16974, whole genome shotgun sequence
SJYB01005687.1 Antidorcas marsupialis isolate SGB-9149 tarseq_10496, whole genome shotgun sequence
SJYB01005688.1 Antidorcas marsupialis isolate SGB-9149 tarseq_71430, whole genome shotgun sequence
SJYB01005689.1 Antidorcas marsupialis isolate SGB-9149 tarseq_814, whole genome shotgun sequence
SJYB01005690.1 Antidorcas marsupialis isolate SGB-9149 tarseq_48078, whole genome shotgun sequence
SJYB01005692.1 Antidorcas marsupialis isolate SGB-9149 tarseq_30469, whole genome shotgun sequence
SJYB01005693.1 Antidorcas marsupialis isolate SGB-9149 tarseq_12696, whole genome shotgun sequence
SJYB01005694.1 Antidorcas marsupialis isolate SGB-9149 tarseq_29892, whole genome shotgun sequence
SJYB01005695.1 Antidorcas marsupialis isolate SGB-9149 tarseq_27789, whole genome shotgun sequence
SJYB01005696.1 Antidorcas marsupialis isolate SGB-9149 tarseq_9965, whole genome shotgun sequence
SJYB01005698.1 Antidorcas marsupialis isolate SGB-9149 tarseq_2191, whole genome shotgun sequence
SJYB01005699.1 Antidorcas marsupialis isolate SGB-9149 tarseq_61731, whole genome shotgun sequence
SJYB01005700.1 Antidorcas marsupialis isolate SGB-9149 tarseq_54351, whole genome shotgun sequence
SJYB01005701.1 Antidorcas marsupialis isolate SGB-9149 tarseq_11170, whole genome shotgun sequence
SJYB01005702.1 Antidorcas marsupialis isolate SGB-9149 tarseq_2160, whole genome shotgun sequence
SJYB01005703.1 Antidorcas marsupialis isolate SGB-9149 tarseq_11567, whole genome shotgun sequence
SJYB01005704.1 Antidorcas marsupialis isolate SGB-9149 tarseq_2367, whole genome shotgun sequence
SJYB01005705.1 Antidorcas marsupialis isolate SGB-9149 tarseq_33914, whole genome shotgun sequence
SJYB01005706.1 Antidorcas marsupialis isolate SGB-9149 tarseq_56794, whole genome shotgun sequence
SJYB01005707.1 Antidorcas marsupialis isolate SGB-9149 tarseq_28902, whole genome shotgun sequence
SJYB01005708.1 Antidorcas marsupialis isolate SGB-9149 tarseq_51531, whole genome shotgun sequence
SJYB01005710.1 Antidorcas marsupialis isolate SGB-9149 tarseq_24842, whole genome shotgun sequence
SJYB01005711.1 Antidorcas marsupialis isolate SGB-9149 tarseq_58623, whole genome shotgun sequence
SJYB01005712.1 Antidorcas marsupialis isolate SGB-9149 tarseq_49191, whole genome shotgun sequence
SJYB01005714.1 Antidorcas marsupialis isolate SGB-9149 tarseq_15544, whole genome shotgun sequence
SJYB01005715.1 Antidorcas marsupialis isolate SGB-9149 tarseq_71425, whole genome shotgun sequence
SJYB01005717.1 Antidorcas marsupialis isolate SGB-9149 tarseq_3675, whole genome shotgun sequence
SJYB01005720.1 Antidorcas marsupialis isolate SGB-9149 tarseq_76277, whole genome shotgun sequence
SJYB01005724.1 Antidorcas marsupialis isolate SGB-9149 tarseq_11207, whole genome shotgun sequence
SJYB01005725.1 Antidorcas marsupialis isolate SGB-9149 tarseq_63886, whole genome shotgun sequence
SJYB01005726.1 Antidorcas marsupialis isolate SGB-9149 tarseq_82731, whole genome shotgun sequence
SJYB01005728.1 Antidorcas marsupialis isolate SGB-9149 tarseq_61165, whole genome shotgun sequence
SJYB01005730.1 Antidorcas marsupialis isolate SGB-9149 tarseq_67688, whole genome shotgun sequence
SJYB01005732.1 Antidorcas marsupialis isolate SGB-9149 tarseq_18953, whole genome shotgun sequence
SJYB01005733.1 Antidorcas marsupialis isolate SGB-9149 tarseq_34988, whole genome shotgun sequence
SJYB01005736.1 Antidorcas marsupialis isolate SGB-9149 tarseq_40962, whole genome shotgun sequence
SJYB01005737.1 Antidorcas marsupialis isolate SGB-9149 tarseq_1410, whole genome shotgun sequence
SJYB01005739.1 Antidorcas marsupialis isolate SGB-9149 tarseq_19963, whole genome shotgun sequence
SJYB01005740.1 Antidorcas marsupialis isolate SGB-9149 tarseq_74394, whole genome shotgun sequence
SJYB01005741.1 Antidorcas marsupialis isolate SGB-9149 tarseq_81431, whole genome shotgun sequence
SJYB01005742.1 Antidorcas marsupialis isolate SGB-9149 tarseq_40589, whole genome shotgun sequence
SJYB01005744.1 Antidorcas marsupialis isolate SGB-9149 tarseq_39525, whole genome shotgun sequence
SJYB01005745.1 Antidorcas marsupialis isolate SGB-9149 tarseq_37250, whole genome shotgun sequence
SJYB01005747.1 Antidorcas marsupialis isolate SGB-9149 tarseq_71138, whole genome shotgun sequence
SJYB01005749.1 Antidorcas marsupialis isolate SGB-9149 tarseq_70767, whole genome shotgun sequence
SJYB01005751.1 Antidorcas marsupialis isolate SGB-9149 tarseq_56438, whole genome shotgun sequence
SJYB01005753.1 Antidorcas marsupialis isolate SGB-9149 tarseq_33852, whole genome shotgun sequence
SJYB01005755.1 Antidorcas marsupialis isolate SGB-9149 tarseq_63430, whole genome shotgun sequence
SJYB01005756.1 Antidorcas marsupialis isolate SGB-9149 tarseq_20092, whole genome shotgun sequence
SJYB01005757.1 Antidorcas marsupialis isolate SGB-9149 tarseq_75074, whole genome shotgun sequence
SJYB01005758.1 Antidorcas marsupialis isolate SGB-9149 tarseq_44086, whole genome shotgun sequence
SJYB01005759.1 Antidorcas marsupialis isolate SGB-9149 tarseq_49464, whole genome shotgun sequence
SJYB01005760.1 Antidorcas marsupialis isolate SGB-9149 tarseq_80241, whole genome shotgun sequence
SJYB01005761.1 Antidorcas marsupialis isolate SGB-9149 tarseq_34413, whole genome shotgun sequence
SJYB01005766.1 Antidorcas marsupialis isolate SGB-9149 tarseq_48802, whole genome shotgun sequence
SJYB01005767.1 Antidorcas marsupialis isolate SGB-9149 tarseq_61889, whole genome shotgun sequence
SJYB01005769.1 Antidorcas marsupialis isolate SGB-9149 tarseq_24329, whole genome shotgun sequence
SJYB01005770.1 Antidorcas marsupialis isolate SGB-9149 tarseq_50300, whole genome shotgun sequence
SJYB01005771.1 Antidorcas marsupialis isolate SGB-9149 tarseq_1343, whole genome shotgun sequence
SJYB01005773.1 Antidorcas marsupialis isolate SGB-9149 tarseq_12379, whole genome shotgun sequence
SJYB01005774.1 Antidorcas marsupialis isolate SGB-9149 tarseq_71693, whole genome shotgun sequence
SJYB01005775.1 Antidorcas marsupialis isolate SGB-9149 tarseq_49337, whole genome shotgun sequence
SJYB01005776.1 Antidorcas marsupialis isolate SGB-9149 tarseq_74295, whole genome shotgun sequence
SJYB01005777.1 Antidorcas marsupialis isolate SGB-9149 tarseq_73476, whole genome shotgun sequence
SJYB01005779.1 Antidorcas marsupialis isolate SGB-9149 tarseq_24696, whole genome shotgun sequence
SJYB01005780.1 Antidorcas marsupialis isolate SGB-9149 tarseq_1604, whole genome shotgun sequence
SJYB01005781.1 Antidorcas marsupialis isolate SGB-9149 tarseq_39965, whole genome shotgun sequence
SJYB01005783.1 Antidorcas marsupialis isolate SGB-9149 tarseq_796, whole genome shotgun sequence
SJYB01005785.1 Antidorcas marsupialis isolate SGB-9149 tarseq_11677, whole genome shotgun sequence
SJYB01005787.1 Antidorcas marsupialis isolate SGB-9149 tarseq_5532, whole genome shotgun sequence
SJYB01005789.1 Antidorcas marsupialis isolate SGB-9149 tarseq_57140, whole genome shotgun sequence
SJYB01005790.1 Antidorcas marsupialis isolate SGB-9149 tarseq_17067, whole genome shotgun sequence
SJYB01005791.1 Antidorcas marsupialis isolate SGB-9149 tarseq_133, whole genome shotgun sequence
SJYB01005792.1 Antidorcas marsupialis isolate SGB-9149 tarseq_30587, whole genome shotgun sequence
SJYB01005793.1 Antidorcas marsupialis isolate SGB-9149 tarseq_10018, whole genome shotgun sequence
SJYB01005795.1 Antidorcas marsupialis isolate SGB-9149 tarseq_8161, whole genome shotgun sequence
SJYB01005797.1 Antidorcas marsupialis isolate SGB-9149 tarseq_32100, whole genome shotgun sequence
SJYB01005798.1 Antidorcas marsupialis isolate SGB-9149 tarseq_60347, whole genome shotgun sequence
SJYB01005799.1 Antidorcas marsupialis isolate SGB-9149 tarseq_7637, whole genome shotgun sequence
SJYB01005802.1 Antidorcas marsupialis isolate SGB-9149 tarseq_78600, whole genome shotgun sequence
SJYB01005803.1 Antidorcas marsupialis isolate SGB-9149 tarseq_24765, whole genome shotgun sequence
SJYB01005804.1 Antidorcas marsupialis isolate SGB-9149 tarseq_768, whole genome shotgun sequence
SJYB01005805.1 Antidorcas marsupialis isolate SGB-9149 tarseq_54045, whole genome shotgun sequence
SJYB01005806.1 Antidorcas marsupialis isolate SGB-9149 tarseq_45419, whole genome shotgun sequence
SJYB01005807.1 Antidorcas marsupialis isolate SGB-9149 tarseq_15510, whole genome shotgun sequence
SJYB01005808.1 Antidorcas marsupialis isolate SGB-9149 tarseq_25915, whole genome shotgun sequence
SJYB01005809.1 Antidorcas marsupialis isolate SGB-9149 tarseq_39519, whole genome shotgun sequence
SJYB01005810.1 Antidorcas marsupialis isolate SGB-9149 tarseq_39492, whole genome shotgun sequence
SJYB01005812.1 Antidorcas marsupialis isolate SGB-9149 tarseq_2388, whole genome shotgun sequence
SJYB01005813.1 Antidorcas marsupialis isolate SGB-9149 tarseq_13310, whole genome shotgun sequence
SJYB01005814.1 Antidorcas marsupialis isolate SGB-9149 tarseq_46877, whole genome shotgun sequence
SJYB01005816.1 Antidorcas marsupialis isolate SGB-9149 tarseq_20176, whole genome shotgun sequence
SJYB01005817.1 Antidorcas marsupialis isolate SGB-9149 tarseq_22425, whole genome shotgun sequence
SJYB01005818.1 Antidorcas marsupialis isolate SGB-9149 tarseq_6429, whole genome shotgun sequence
SJYB01005819.1 Antidorcas marsupialis isolate SGB-9149 tarseq_11705, whole genome shotgun sequence
SJYB01005820.1 Antidorcas marsupialis isolate SGB-9149 tarseq_4504, whole genome shotgun sequence
SJYB01005822.1 Antidorcas marsupialis isolate SGB-9149 tarseq_49039, whole genome shotgun sequence
SJYB01005823.1 Antidorcas marsupialis isolate SGB-9149 tarseq_1198, whole genome shotgun sequence
SJYB01005824.1 Antidorcas marsupialis isolate SGB-9149 tarseq_8824, whole genome shotgun sequence
SJYB01005825.1 Antidorcas marsupialis isolate SGB-9149 tarseq_41893, whole genome shotgun sequence
SJYB01005826.1 Antidorcas marsupialis isolate SGB-9149 tarseq_9944, whole genome shotgun sequence
SJYB01005827.1 Antidorcas marsupialis isolate SGB-9149 tarseq_83114, whole genome shotgun sequence
SJYB01005828.1 Antidorcas marsupialis isolate SGB-9149 tarseq_8601, whole genome shotgun sequence
SJYB01005829.1 Antidorcas marsupialis isolate SGB-9149 tarseq_26250, whole genome shotgun sequence
SJYB01005830.1 Antidorcas marsupialis isolate SGB-9149 tarseq_12390, whole genome shotgun sequence
SJYB01005831.1 Antidorcas marsupialis isolate SGB-9149 tarseq_2496, whole genome shotgun sequence
SJYB01005833.1 Antidorcas marsupialis isolate SGB-9149 tarseq_56630, whole genome shotgun sequence
SJYB01005834.1 Antidorcas marsupialis isolate SGB-9149 tarseq_6874, whole genome shotgun sequence
SJYB01005835.1 Antidorcas marsupialis isolate SGB-9149 tarseq_74861, whole genome shotgun sequence
SJYB01005836.1 Antidorcas marsupialis isolate SGB-9149 tarseq_9648, whole genome shotgun sequence
SJYB01005837.1 Antidorcas marsupialis isolate SGB-9149 tarseq_17393, whole genome shotgun sequence
SJYB01005839.1 Antidorcas marsupialis isolate SGB-9149 tarseq_41357, whole genome shotgun sequence
SJYB01005840.1 Antidorcas marsupialis isolate SGB-9149 tarseq_64646, whole genome shotgun sequence
SJYB01005841.1 Antidorcas marsupialis isolate SGB-9149 tarseq_48946, whole genome shotgun sequence
SJYB01005842.1 Antidorcas marsupialis isolate SGB-9149 tarseq_11955, whole genome shotgun sequence
SJYB01005845.1 Antidorcas marsupialis isolate SGB-9149 tarseq_59050, whole genome shotgun sequence
SJYB01005848.1 Antidorcas marsupialis isolate SGB-9149 tarseq_59104, whole genome shotgun sequence
SJYB01005849.1 Antidorcas marsupialis isolate SGB-9149 tarseq_85455, whole genome shotgun sequence
SJYB01005850.1 Antidorcas marsupialis isolate SGB-9149 tarseq_24512, whole genome shotgun sequence
SJYB01005851.1 Antidorcas marsupialis isolate SGB-9149 tarseq_61004, whole genome shotgun sequence
SJYB01005853.1 Antidorcas marsupialis isolate SGB-9149 tarseq_10994, whole genome shotgun sequence
SJYB01005854.1 Antidorcas marsupialis isolate SGB-9149 tarseq_31827, whole genome shotgun sequence
SJYB01005857.1 Antidorcas marsupialis isolate SGB-9149 tarseq_53676, whole genome shotgun sequence
SJYB01005858.1 Antidorcas marsupialis isolate SGB-9149 tarseq_65340, whole genome shotgun sequence
SJYB01005859.1 Antidorcas marsupialis isolate SGB-9149 tarseq_593, whole genome shotgun sequence
SJYB01005861.1 Antidorcas marsupialis isolate SGB-9149 tarseq_877, whole genome shotgun sequence
SJYB01005862.1 Antidorcas marsupialis isolate SGB-9149 tarseq_40228, whole genome shotgun sequence
SJYB01005864.1 Antidorcas marsupialis isolate SGB-9149 tarseq_14679, whole genome shotgun sequence
SJYB01005865.1 Antidorcas marsupialis isolate SGB-9149 tarseq_5627, whole genome shotgun sequence
SJYB01005871.1 Antidorcas marsupialis isolate SGB-9149 tarseq_14037, whole genome shotgun sequence
SJYB01005872.1 Antidorcas marsupialis isolate SGB-9149 tarseq_43535, whole genome shotgun sequence
SJYB01005873.1 Antidorcas marsupialis isolate SGB-9149 tarseq_53390, whole genome shotgun sequence
SJYB01005874.1 Antidorcas marsupialis isolate SGB-9149 tarseq_1543, whole genome shotgun sequence
SJYB01005875.1 Antidorcas marsupialis isolate SGB-9149 tarseq_46197, whole genome shotgun sequence
SJYB01005882.1 Antidorcas marsupialis isolate SGB-9149 tarseq_26583, whole genome shotgun sequence
SJYB01005885.1 Antidorcas marsupialis isolate SGB-9149 tarseq_2011, whole genome shotgun sequence
SJYB01005887.1 Antidorcas marsupialis isolate SGB-9149 tarseq_40249, whole genome shotgun sequence
SJYB01005888.1 Antidorcas marsupialis isolate SGB-9149 tarseq_7833, whole genome shotgun sequence
SJYB01005891.1 Antidorcas marsupialis isolate SGB-9149 tarseq_2415, whole genome shotgun sequence
SJYB01005893.1 Antidorcas marsupialis isolate SGB-9149 tarseq_5618, whole genome shotgun sequence
SJYB01005899.1 Antidorcas marsupialis isolate SGB-9149 tarseq_3163, whole genome shotgun sequence
SJYB01005917.1 Antidorcas marsupialis isolate SGB-9149 tarseq_4161, whole genome shotgun sequence
SJYB01005919.1 Antidorcas marsupialis isolate SGB-9149 tarseq_4903, whole genome shotgun sequence
SJYB01005922.1 Antidorcas marsupialis isolate SGB-9149 tarseq_77765, whole genome shotgun sequence
SJYB01005930.1 Antidorcas marsupialis isolate SGB-9149 tarseq_5598, whole genome shotgun sequence
SJYB01005952.1 Antidorcas marsupialis isolate SGB-9149 tarseq_6712, whole genome shotgun sequence
SJYB01005964.1 Antidorcas marsupialis isolate SGB-9149 tarseq_5437, whole genome shotgun sequence
SJYB01005972.1 Antidorcas marsupialis isolate SGB-9149 tarseq_7208, whole genome shotgun sequence
SJYB01005974.1 Antidorcas marsupialis isolate SGB-9149 tarseq_29548, whole genome shotgun sequence
SJYB01005990.1 Antidorcas marsupialis isolate SGB-9149 tarseq_8456, whole genome shotgun sequence
SJYB01005999.1 Antidorcas marsupialis isolate SGB-9149 tarseq_8965, whole genome shotgun sequence
SJYB01006004.1 Antidorcas marsupialis isolate SGB-9149 tarseq_7660, whole genome shotgun sequence
SJYB01006031.1 Antidorcas marsupialis isolate SGB-9149 tarseq_10109, whole genome shotgun sequence
SJYB01006035.1 Antidorcas marsupialis isolate SGB-9149 tarseq_8793, whole genome shotgun sequence
SJYB01006042.1 Antidorcas marsupialis isolate SGB-9149 tarseq_10656, whole genome shotgun sequence
SJYB01006046.1 Antidorcas marsupialis isolate SGB-9149 tarseq_9845, whole genome shotgun sequence
SJYB01006048.1 Antidorcas marsupialis isolate SGB-9149 tarseq_11083, whole genome shotgun sequence
SJYB01006056.1 Antidorcas marsupialis isolate SGB-9149 tarseq_18219, whole genome shotgun sequence
SJYB01006059.1 Antidorcas marsupialis isolate SGB-9149 tarseq_11611, whole genome shotgun sequence
SJYB01006065.1 Antidorcas marsupialis isolate SGB-9149 tarseq_10281, whole genome shotgun sequence
SJYB01006071.1 Antidorcas marsupialis isolate SGB-9149 tarseq_12203, whole genome shotgun sequence
SJYB01006081.1 Antidorcas marsupialis isolate SGB-9149 tarseq_49503, whole genome shotgun sequence
SJYB01006083.1 Antidorcas marsupialis isolate SGB-9149 tarseq_12761, whole genome shotgun sequence
SJYB01006098.1 Antidorcas marsupialis isolate SGB-9149 tarseq_13375, whole genome shotgun sequence
SJYB01006124.1 Antidorcas marsupialis isolate SGB-9149 tarseq_14405, whole genome shotgun sequence
SJYB01006148.1 Antidorcas marsupialis isolate SGB-9149 tarseq_12272, whole genome shotgun sequence
SJYB01006159.1 Antidorcas marsupialis isolate SGB-9149 tarseq_9531, whole genome shotgun sequence
SJYB01006168.1 Antidorcas marsupialis isolate SGB-9149 tarseq_15786, whole genome shotgun sequence
SJYB01006173.1 Antidorcas marsupialis isolate SGB-9149 tarseq_15386, whole genome shotgun sequence
SJYB01006177.1 Antidorcas marsupialis isolate SGB-9149 tarseq_16835, whole genome shotgun sequence
SJYB01006189.1 Antidorcas marsupialis isolate SGB-9149 tarseq_16316, whole genome shotgun sequence
SJYB01006197.1 Antidorcas marsupialis isolate SGB-9149 tarseq_17530, whole genome shotgun sequence
SJYB01006218.1 Antidorcas marsupialis isolate SGB-9149 tarseq_18195, whole genome shotgun sequence
SJYB01006222.1 Antidorcas marsupialis isolate SGB-9149 tarseq_30069, whole genome shotgun sequence
SJYB01006225.1 Antidorcas marsupialis isolate SGB-9149 tarseq_18513, whole genome shotgun sequence
SJYB01006243.1 Antidorcas marsupialis isolate SGB-9149 tarseq_19676, whole genome shotgun sequence
SJYB01006249.1 Antidorcas marsupialis isolate SGB-9149 tarseq_14984, whole genome shotgun sequence
SJYB01006252.1 Antidorcas marsupialis isolate SGB-9149 tarseq_17088, whole genome shotgun sequence
SJYB01006254.1 Antidorcas marsupialis isolate SGB-9149 tarseq_19129, whole genome shotgun sequence
SJYB01006269.1 Antidorcas marsupialis isolate SGB-9149 tarseq_20508, whole genome shotgun sequence
SJYB01006288.1 Antidorcas marsupialis isolate SGB-9149 tarseq_20783, whole genome shotgun sequence
SJYB01006291.1 Antidorcas marsupialis isolate SGB-9149 tarseq_21090, whole genome shotgun sequence
SJYB01006302.1 Antidorcas marsupialis isolate SGB-9149 tarseq_21827, whole genome shotgun sequence
SJYB01006320.1 Antidorcas marsupialis isolate SGB-9149 tarseq_21161, whole genome shotgun sequence
SJYB01006354.1 Antidorcas marsupialis isolate SGB-9149 tarseq_21919, whole genome shotgun sequence
SJYB01006373.1 Antidorcas marsupialis isolate SGB-9149 tarseq_22592, whole genome shotgun sequence
SJYB01006381.1 Antidorcas marsupialis isolate SGB-9149 tarseq_24072, whole genome shotgun sequence
SJYB01006388.1 Antidorcas marsupialis isolate SGB-9149 tarseq_21895, whole genome shotgun sequence
SJYB01006391.1 Antidorcas marsupialis isolate SGB-9149 tarseq_24593, whole genome shotgun sequence
SJYB01006402.1 Antidorcas marsupialis isolate SGB-9149 tarseq_24819, whole genome shotgun sequence
SJYB01006403.1 Antidorcas marsupialis isolate SGB-9149 tarseq_24481, whole genome shotgun sequence
SJYB01006411.1 Antidorcas marsupialis isolate SGB-9149 tarseq_24813, whole genome shotgun sequence
SJYB01006461.1 Antidorcas marsupialis isolate SGB-9149 tarseq_26064, whole genome shotgun sequence
SJYB01006492.1 Antidorcas marsupialis isolate SGB-9149 tarseq_25167, whole genome shotgun sequence
SJYB01006497.1 Antidorcas marsupialis isolate SGB-9149 tarseq_27288, whole genome shotgun sequence
SJYB01006518.1 Antidorcas marsupialis isolate SGB-9149 tarseq_27095, whole genome shotgun sequence
SJYB01006528.1 Antidorcas marsupialis isolate SGB-9149 tarseq_26177, whole genome shotgun sequence
SJYB01006586.1 Antidorcas marsupialis isolate SGB-9149 tarseq_27998, whole genome shotgun sequence
SJYB01006594.1 Antidorcas marsupialis isolate SGB-9149 tarseq_30254, whole genome shotgun sequence
SJYB01006636.1 Antidorcas marsupialis isolate SGB-9149 tarseq_31397, whole genome shotgun sequence
SJYB01006652.1 Antidorcas marsupialis isolate SGB-9149 tarseq_31818, whole genome shotgun sequence
SJYB01006676.1 Antidorcas marsupialis isolate SGB-9149 tarseq_32454, whole genome shotgun sequence
SJYB01006680.1 Antidorcas marsupialis isolate SGB-9149 tarseq_32619, whole genome shotgun sequence
SJYB01006683.1 Antidorcas marsupialis isolate SGB-9149 tarseq_32649, whole genome shotgun sequence
SJYB01006698.1 Antidorcas marsupialis isolate SGB-9149 tarseq_28271, whole genome shotgun sequence
SJYB01006702.1 Antidorcas marsupialis isolate SGB-9149 tarseq_33120, whole genome shotgun sequence
SJYB01006722.1 Antidorcas marsupialis isolate SGB-9149 tarseq_33546, whole genome shotgun sequence
SJYB01006739.1 Antidorcas marsupialis isolate SGB-9149 tarseq_34137, whole genome shotgun sequence
SJYB01006805.1 Antidorcas marsupialis isolate SGB-9149 tarseq_34855, whole genome shotgun sequence
SJYB01006828.1 Antidorcas marsupialis isolate SGB-9149 tarseq_35923, whole genome shotgun sequence
SJYB01006840.1 Antidorcas marsupialis isolate SGB-9149 tarseq_35385, whole genome shotgun sequence
SJYB01006855.1 Antidorcas marsupialis isolate SGB-9149 tarseq_36401, whole genome shotgun sequence
SJYB01006894.1 Antidorcas marsupialis isolate SGB-9149 tarseq_37407, whole genome shotgun sequence
SJYB01006921.1 Antidorcas marsupialis isolate SGB-9149 tarseq_72756, whole genome shotgun sequence
SJYB01006934.1 Antidorcas marsupialis isolate SGB-9149 tarseq_38380, whole genome shotgun sequence
SJYB01006953.1 Antidorcas marsupialis isolate SGB-9149 tarseq_38429, whole genome shotgun sequence
SJYB01006979.1 Antidorcas marsupialis isolate SGB-9149 tarseq_38904, whole genome shotgun sequence
SJYB01006996.1 Antidorcas marsupialis isolate SGB-9149 tarseq_32093, whole genome shotgun sequence
SJYB01007008.1 Antidorcas marsupialis isolate SGB-9149 tarseq_39640, whole genome shotgun sequence
SJYB01007020.1 Antidorcas marsupialis isolate SGB-9149 tarseq_39890, whole genome shotgun sequence
SJYB01007047.1 Antidorcas marsupialis isolate SGB-9149 tarseq_40539, whole genome shotgun sequence
SJYB01007048.1 Antidorcas marsupialis isolate SGB-9149 tarseq_40548, whole genome shotgun sequence
SJYB01007090.1 Antidorcas marsupialis isolate SGB-9149 tarseq_41180, whole genome shotgun sequence
SJYB01007096.1 Antidorcas marsupialis isolate SGB-9149 tarseq_41182, whole genome shotgun sequence
SJYB01007107.1 Antidorcas marsupialis isolate SGB-9149 tarseq_41533, whole genome shotgun sequence
SJYB01007145.1 Antidorcas marsupialis isolate SGB-9149 tarseq_42371, whole genome shotgun sequence
SJYB01007154.1 Antidorcas marsupialis isolate SGB-9149 tarseq_42612, whole genome shotgun sequence
SJYB01007182.1 Antidorcas marsupialis isolate SGB-9149 tarseq_39245, whole genome shotgun sequence
SJYB01007206.1 Antidorcas marsupialis isolate SGB-9149 tarseq_40794, whole genome shotgun sequence
SJYB01007238.1 Antidorcas marsupialis isolate SGB-9149 tarseq_43857, whole genome shotgun sequence
SJYB01007246.1 Antidorcas marsupialis isolate SGB-9149 tarseq_43982, whole genome shotgun sequence
SJYB01007356.1 Antidorcas marsupialis isolate SGB-9149 tarseq_45370, whole genome shotgun sequence
SJYB01007366.1 Antidorcas marsupialis isolate SGB-9149 tarseq_45731, whole genome shotgun sequence
SJYB01007375.1 Antidorcas marsupialis isolate SGB-9149 tarseq_45842, whole genome shotgun sequence
SJYB01007380.1 Antidorcas marsupialis isolate SGB-9149 tarseq_45994, whole genome shotgun sequence
SJYB01007441.1 Antidorcas marsupialis isolate SGB-9149 tarseq_46822, whole genome shotgun sequence
SJYB01007450.1 Antidorcas marsupialis isolate SGB-9149 tarseq_46905, whole genome shotgun sequence
SJYB01007452.1 Antidorcas marsupialis isolate SGB-9149 tarseq_46988, whole genome shotgun sequence
SJYB01007462.1 Antidorcas marsupialis isolate SGB-9149 tarseq_46395, whole genome shotgun sequence
SJYB01007479.1 Antidorcas marsupialis isolate SGB-9149 tarseq_47259, whole genome shotgun sequence
SJYB01007497.1 Antidorcas marsupialis isolate SGB-9149 tarseq_47640, whole genome shotgun sequence
SJYB01007547.1 Antidorcas marsupialis isolate SGB-9149 tarseq_48308, whole genome shotgun sequence
SJYB01007566.1 Antidorcas marsupialis isolate SGB-9149 tarseq_48013, whole genome shotgun sequence
SJYB01007602.1 Antidorcas marsupialis isolate SGB-9149 tarseq_48907, whole genome shotgun sequence
SJYB01007640.1 Antidorcas marsupialis isolate SGB-9149 tarseq_49010, whole genome shotgun sequence
SJYB01007652.1 Antidorcas marsupialis isolate SGB-9149 tarseq_49558, whole genome shotgun sequence
SJYB01007672.1 Antidorcas marsupialis isolate SGB-9149 tarseq_49805, whole genome shotgun sequence
SJYB01007702.1 Antidorcas marsupialis isolate SGB-9149 tarseq_50086, whole genome shotgun sequence
SJYB01007708.1 Antidorcas marsupialis isolate SGB-9149 tarseq_49324, whole genome shotgun sequence
SJYB01007712.1 Antidorcas marsupialis isolate SGB-9149 tarseq_49776, whole genome shotgun sequence
SJYB01007761.1 Antidorcas marsupialis isolate SGB-9149 tarseq_50745, whole genome shotgun sequence
SJYB01007824.1 Antidorcas marsupialis isolate SGB-9149 tarseq_51261, whole genome shotgun sequence
SJYB01007867.1 Antidorcas marsupialis isolate SGB-9149 tarseq_51623, whole genome shotgun sequence
SJYB01007884.1 Antidorcas marsupialis isolate SGB-9149 tarseq_52138, whole genome shotgun sequence
SJYB01007934.1 Antidorcas marsupialis isolate SGB-9149 tarseq_52568, whole genome shotgun sequence
SJYB01007942.1 Antidorcas marsupialis isolate SGB-9149 tarseq_52624, whole genome shotgun sequence
SJYB01007947.1 Antidorcas marsupialis isolate SGB-9149 tarseq_52634, whole genome shotgun sequence
SJYB01007954.1 Antidorcas marsupialis isolate SGB-9149 tarseq_52705, whole genome shotgun sequence
SJYB01007976.1 Antidorcas marsupialis isolate SGB-9149 tarseq_52964, whole genome shotgun sequence
SJYB01008051.1 Antidorcas marsupialis isolate SGB-9149 tarseq_53734, whole genome shotgun sequence
SJYB01008081.1 Antidorcas marsupialis isolate SGB-9149 tarseq_53962, whole genome shotgun sequence
SJYB01008085.1 Antidorcas marsupialis isolate SGB-9149 tarseq_54004, whole genome shotgun sequence
SJYB01008194.1 Antidorcas marsupialis isolate SGB-9149 tarseq_54234, whole genome shotgun sequence
SJYB01008253.1 Antidorcas marsupialis isolate SGB-9149 tarseq_55461, whole genome shotgun sequence
SJYB01008349.1 Antidorcas marsupialis isolate SGB-9149 tarseq_56265, whole genome shotgun sequence
SJYB01008465.1 Antidorcas marsupialis isolate SGB-9149 tarseq_57315, whole genome shotgun sequence
SJYB01008485.1 Antidorcas marsupialis isolate SGB-9149 tarseq_57481, whole genome shotgun sequence
SJYB01008534.1 Antidorcas marsupialis isolate SGB-9149 tarseq_57807, whole genome shotgun sequence
SJYB01008566.1 Antidorcas marsupialis isolate SGB-9149 tarseq_58068, whole genome shotgun sequence
SJYB01008568.1 Antidorcas marsupialis isolate SGB-9149 tarseq_58055, whole genome shotgun sequence
SJYB01008572.1 Antidorcas marsupialis isolate SGB-9149 tarseq_58097, whole genome shotgun sequence
SJYB01008684.1 Antidorcas marsupialis isolate SGB-9149 tarseq_58854, whole genome shotgun sequence
SJYB01008748.1 Antidorcas marsupialis isolate SGB-9149 tarseq_59309, whole genome shotgun sequence
SJYB01008808.1 Antidorcas marsupialis isolate SGB-9149 tarseq_59588, whole genome shotgun sequence
SJYB01008819.1 Antidorcas marsupialis isolate SGB-9149 tarseq_59642, whole genome shotgun sequence
SJYB01008832.1 Antidorcas marsupialis isolate SGB-9149 tarseq_59723, whole genome shotgun sequence
SJYB01008880.1 Antidorcas marsupialis isolate SGB-9149 tarseq_58549, whole genome shotgun sequence
SJYB01008882.1 Antidorcas marsupialis isolate SGB-9149 tarseq_60110, whole genome shotgun sequence
SJYB01008904.1 Antidorcas marsupialis isolate SGB-9149 tarseq_60286, whole genome shotgun sequence
SJYB01008928.1 Antidorcas marsupialis isolate SGB-9149 tarseq_60421, whole genome shotgun sequence
SJYB01008942.1 Antidorcas marsupialis isolate SGB-9149 tarseq_60485, whole genome shotgun sequence
SJYB01008968.1 Antidorcas marsupialis isolate SGB-9149 tarseq_60680, whole genome shotgun sequence
SJYB01009026.1 Antidorcas marsupialis isolate SGB-9149 tarseq_60960, whole genome shotgun sequence
SJYB01009063.1 Antidorcas marsupialis isolate SGB-9149 tarseq_60706, whole genome shotgun sequence
SJYB01009090.1 Antidorcas marsupialis isolate SGB-9149 tarseq_61324, whole genome shotgun sequence
SJYB01009245.1 Antidorcas marsupialis isolate SGB-9149 tarseq_62266, whole genome shotgun sequence
SJYB01009317.1 Antidorcas marsupialis isolate SGB-9149 tarseq_62729, whole genome shotgun sequence
SJYB01009440.1 Antidorcas marsupialis isolate SGB-9149 tarseq_63385, whole genome shotgun sequence
SJYB01009457.1 Antidorcas marsupialis isolate SGB-9149 tarseq_63507, whole genome shotgun sequence
SJYB01009478.1 Antidorcas marsupialis isolate SGB-9149 tarseq_63164, whole genome shotgun sequence
SJYB01009953.1 Antidorcas marsupialis isolate SGB-9149 tarseq_65533, whole genome shotgun sequence
SJYB01009971.1 Antidorcas marsupialis isolate SGB-9149 tarseq_65811, whole genome shotgun sequence
SJYB01010163.1 Antidorcas marsupialis isolate SGB-9149 tarseq_66692, whole genome shotgun sequence
SJYB01010176.1 Antidorcas marsupialis isolate SGB-9149 tarseq_66767, whole genome shotgun sequence
SJYB01010370.1 Antidorcas marsupialis isolate SGB-9149 tarseq_67616, whole genome shotgun sequence
SJYB01010497.1 Antidorcas marsupialis isolate SGB-9149 tarseq_67682, whole genome shotgun sequence
SJYB01010519.1 Antidorcas marsupialis isolate SGB-9149 tarseq_68131, whole genome shotgun sequence
SJYB01010548.1 Antidorcas marsupialis isolate SGB-9149 tarseq_68259, whole genome shotgun sequence
SJYB01010557.1 Antidorcas marsupialis isolate SGB-9149 tarseq_68281, whole genome shotgun sequence
SJYB01010656.1 Antidorcas marsupialis isolate SGB-9149 tarseq_67318, whole genome shotgun sequence
SJYB01010741.1 Antidorcas marsupialis isolate SGB-9149 tarseq_68962, whole genome shotgun sequence
SJYB01010979.1 Antidorcas marsupialis isolate SGB-9149 tarseq_69835, whole genome shotgun sequence
SJYB01011091.1 Antidorcas marsupialis isolate SGB-9149 tarseq_70229, whole genome shotgun sequence
SJYB01011312.1 Antidorcas marsupialis isolate SGB-9149 tarseq_70974, whole genome shotgun sequence
SJYB01011502.1 Antidorcas marsupialis isolate SGB-9149 tarseq_71540, whole genome shotgun sequence
SJYB01012154.1 Antidorcas marsupialis isolate SGB-9149 tarseq_73462, whole genome shotgun sequence
SJYB01012335.1 Antidorcas marsupialis isolate SGB-9149 tarseq_73950, whole genome shotgun sequence
SJYB01012535.1 Antidorcas marsupialis isolate SGB-9149 tarseq_74513, whole genome shotgun sequence
SJYB01012627.1 Antidorcas marsupialis isolate SGB-9149 tarseq_74582, whole genome shotgun sequence
SJYB01012731.1 Antidorcas marsupialis isolate SGB-9149 tarseq_74975, whole genome shotgun sequence
SJYB01012793.1 Antidorcas marsupialis isolate SGB-9149 tarseq_75140, whole genome shotgun sequence
SJYB01012809.1 Antidorcas marsupialis isolate SGB-9149 tarseq_75183, whole genome shotgun sequence
SJYB01013052.1 Antidorcas marsupialis isolate SGB-9149 tarseq_75771, whole genome shotgun sequence
SJYB01013191.1 Antidorcas marsupialis isolate SGB-9149 tarseq_76118, whole genome shotgun sequence
SJYB01014692.1 Antidorcas marsupialis isolate SGB-9149 tarseq_79473, whole genome shotgun sequence
SJYB01014850.1 Antidorcas marsupialis isolate SGB-9149 tarseq_79763, whole genome shotgun sequence
SJYB01014889.1 Antidorcas marsupialis isolate SGB-9149 tarseq_79841, whole genome shotgun sequence
SJYB01014964.1 Antidorcas marsupialis isolate SGB-9149 tarseq_79983, whole genome shotgun sequence
SJYB01015051.1 Antidorcas marsupialis isolate SGB-9149 tarseq_80140, whole genome shotgun sequence
SJYB01015180.1 Antidorcas marsupialis isolate SGB-9149 tarseq_80373, whole genome shotgun sequence
SJYB01015772.1 Antidorcas marsupialis isolate SGB-9149 tarseq_81388, whole genome shotgun sequence
SJYB01016378.1 Antidorcas marsupialis isolate SGB-9149 tarseq_82427, whole genome shotgun sequence
SJYB01016859.1 Antidorcas marsupialis isolate SGB-9149 tarseq_83253, whole genome shotgun sequence
SJYB01018178.1 Antidorcas marsupialis isolate SGB-9149 tarseq_85179, whole genome shotgun sequence
SJYB01019744.1 Antidorcas marsupialis isolate SGB-9149 tarseq_91668, whole genome shotgun sequence
SJYB01021290.1 Antidorcas marsupialis isolate SGB-9149 tarseq_88209, whole genome shotgun sequence
SJYB01024513.1 Antidorcas marsupialis isolate SGB-9149 tarseq_91995, whole genome shotgun sequence
SJYB01024930.1 Antidorcas marsupialis isolate SGB-9149 tarseq_92439, whole genome shotgun sequence
SJYB01025694.1 Antidorcas marsupialis isolate SGB-9149 tarseq_93266, whole genome shotgun sequence
SJYB01025713.1 Antidorcas marsupialis isolate SGB-9149 tarseq_93286, whole genome shotgun sequence
SJYB01026501.1 Antidorcas marsupialis isolate SGB-9149 tarseq_94122, whole genome shotgun sequence
SJYB01027604.1 Antidorcas marsupialis isolate SGB-9149 tarseq_95300, whole genome shotgun sequence
SJYB01031138.1 Antidorcas marsupialis isolate SGB-9149 tarseq_98999, whole genome shotgun sequence
SJYB01031618.1 Antidorcas marsupialis isolate SGB-9149 tarseq_99507, whole genome shotgun sequence
SJYB01031925.1 Antidorcas marsupialis isolate SGB-9149 tarseq_99826, whole genome shotgun sequence
SJYB01032568.1 Antidorcas marsupialis isolate SGB-9149 tarseq_100493, whole genome shotgun sequence
SJYB01033196.1 Antidorcas marsupialis isolate SGB-9149 tarseq_101145, whole genome shotgun sequence
SJYB01039348.1 Antidorcas marsupialis isolate SGB-9149 tarseq_107474, whole genome shotgun sequence
SJYB01044670.1 Antidorcas marsupialis isolate SGB-9149 tarseq_112894, whole genome shotgun sequence
SJYB01051830.1 Antidorcas marsupialis isolate SGB-9149 tarseq_120155, whole genome shotgun sequence

## Sheet: H. niger
Scaffolds of the sable antelope (Hippotragus niger) genome (GCA_006942125.1, Koepfli et al. 2019) aligning to CM003213.1 (Dong et al. 2015), CM001739.2 (Dong et al. 2013), and NC_020713.1 (Hassanin et al. 2012).
VHQK01000014.1 Hippotragus niger niger isolate SB2152 Hip_nig_2_phX_scaffold13, whole genome shotgun sequence
VHQK01000073.1 Hippotragus niger niger isolate SB2152 Hip_nig_2_phX_scaffold72, whole genome shotgun sequence
VHQK01000112.1 Hippotragus niger niger isolate SB2152 Hip_nig_2_phX_scaffold111, whole genome shotgun sequence
VHQK01001032.1 Hippotragus niger niger isolate SB2152 Hip_nig_2_phX_scaffold1031, whole genome shotgun sequence
VHQK01002097.1 Hippotragus niger niger isolate SB2152 Hip_nig_2_phX_scaffold2098, whole genome shotgun sequence
VHQK01002645.1 Hippotragus niger niger isolate SB2152 Hip_nig_2_phX_scaffold2646, whole genome shotgun sequence
VHQK01003941.1 Hippotragus niger niger isolate SB2152 Hip_nig_2_phX_scaffold3949, whole genome shotgun sequence
VHQK01005324.1 Hippotragus niger niger isolate SB2152 Hip_nig_2_phX_scaffold5334, whole genome shotgun sequence
VHQK01010191.1 Hippotragus niger niger isolate SB2152 Hip_nig_2_phX_scaffold10384, whole genome shotgun sequence
VHQK01010255.1 Hippotragus niger niger isolate SB2152 Hip_nig_2_phX_scaffold10448, whole genome shotgun sequence
VHQK01010380.1 Hippotragus niger niger isolate SB2152 Hip_nig_2_phX_scaffold10573, whole genome shotgun sequence
VHQK01010391.1 Hippotragus niger niger isolate SB2152 Hip_nig_2_phX_scaffold10584, whole genome shotgun sequence
VHQK01012707.1 Hippotragus niger niger isolate SB2152 Hip_nig_2_phX_scaffold12914, whole genome shotgun sequence
VHQK01012712.1 Hippotragus niger niger isolate SB2152 Hip_nig_2_phX_scaffold12919, whole genome shotgun sequence
VHQK01012715.1 Hippotragus niger niger isolate SB2152 Hip_nig_2_phX_scaffold12922, whole genome shotgun sequence
VHQK01012732.1 Hippotragus niger niger isolate SB2152 Hip_nig_2_phX_scaffold12939, whole genome shotgun sequence
VHQK01012735.1 Hippotragus niger niger isolate SB2152 Hip_nig_2_phX_scaffold12942, whole genome shotgun sequence
VHQK01012760.1 Hippotragus niger niger isolate SB2152 Hip_nig_2_phX_scaffold12967, whole genome shotgun sequence
VHQK01012767.1 Hippotragus niger niger isolate SB2152 Hip_nig_2_phX_scaffold12974, whole genome shotgun sequence
VHQK01012785.1 Hippotragus niger niger isolate SB2152 Hip_nig_2_phX_scaffold12992, whole genome shotgun sequence
VHQK01012794.1 Hippotragus niger niger isolate SB2152 Hip_nig_2_phX_scaffold13001, whole genome shotgun sequence
VHQK01012848.1 Hippotragus niger niger isolate SB2152 Hip_nig_2_phX_scaffold13055, whole genome shotgun sequence
VHQK01012858.1 Hippotragus niger niger isolate SB2152 Hip_nig_2_phX_scaffold13065, whole genome shotgun sequence
VHQK01012865.1 Hippotragus niger niger isolate SB2152 Hip_nig_2_phX_scaffold13072, whole genome shotgun sequence
VHQK01012866.1 Hippotragus niger niger isolate SB2152 Hip_nig_2_phX_scaffold13073, whole genome shotgun sequence
VHQK01012893.1 Hippotragus niger niger isolate SB2152 Hip_nig_2_phX_scaffold13100, whole genome shotgun sequence
VHQK01012917.1 Hippotragus niger niger isolate SB2152 Hip_nig_2_phX_scaffold13124, whole genome shotgun sequence
VHQK01012936.1 Hippotragus niger niger isolate SB2152 Hip_nig_2_phX_scaffold13143, whole genome shotgun sequence
VHQK01012974.1 Hippotragus niger niger isolate SB2152 Hip_nig_2_phX_scaffold13181, whole genome shotgun sequence
VHQK01012982.1 Hippotragus niger niger isolate SB2152 Hip_nig_2_phX_scaffold13189, whole genome shotgun sequence
VHQK01012995.1 Hippotragus niger niger isolate SB2152 Hip_nig_2_phX_scaffold13202, whole genome shotgun sequence
VHQK01013002.1 Hippotragus niger niger isolate SB2152 Hip_nig_2_phX_scaffold13209, whole genome shotgun sequence
VHQK01013005.1 Hippotragus niger niger isolate SB2152 Hip_nig_2_phX_scaffold13212, whole genome shotgun sequence
VHQK01013020.1 Hippotragus niger niger isolate SB2152 Hip_nig_2_phX_scaffold13227, whole genome shotgun sequence
VHQK01013053.1 Hippotragus niger niger isolate SB2152 Hip_nig_2_phX_scaffold13260, whole genome shotgun sequence
VHQK01013069.1 Hippotragus niger niger isolate SB2152 Hip_nig_2_phX_scaffold13276, whole genome shotgun sequence
VHQK01013078.1 Hippotragus niger niger isolate SB2152 Hip_nig_2_phX_scaffold13285, whole genome shotgun sequence
VHQK01013104.1 Hippotragus niger niger isolate SB2152 Hip_nig_2_phX_scaffold13311, whole genome shotgun sequence
VHQK01013110.1 Hippotragus niger niger isolate SB2152 Hip_nig_2_phX_scaffold13317, whole genome shotgun sequence
VHQK01013115.1 Hippotragus niger niger isolate SB2152 Hip_nig_2_phX_scaffold13322, whole genome shotgun sequence
VHQK01013128.1 Hippotragus niger niger isolate SB2152 Hip_nig_2_phX_scaffold13335, whole genome shotgun sequence
VHQK01013137.1 Hippotragus niger niger isolate SB2152 Hip_nig_2_phX_scaffold13344, whole genome shotgun sequence
VHQK01013148.1 Hippotragus niger niger isolate SB2152 Hip_nig_2_phX_scaffold13355, whole genome shotgun sequence
VHQK01013151.1 Hippotragus niger niger isolate SB2152 Hip_nig_2_phX_scaffold13358, whole genome shotgun sequence
VHQK01013161.1 Hippotragus niger niger isolate SB2152 Hip_nig_2_phX_scaffold13368, whole genome shotgun sequence
VHQK01013186.1 Hippotragus niger niger isolate SB2152 Hip_nig_2_phX_scaffold13393, whole genome shotgun sequence
VHQK01013187.1 Hippotragus niger niger isolate SB2152 Hip_nig_2_phX_scaffold13394, whole genome shotgun sequence
VHQK01013208.1 Hippotragus niger niger isolate SB2152 Hip_nig_2_phX_scaffold13415, whole genome shotgun sequence
VHQK01013255.1 Hippotragus niger niger isolate SB2152 Hip_nig_2_phX_scaffold13462, whole genome shotgun sequence
VHQK01013271.1 Hippotragus niger niger isolate SB2152 Hip_nig_2_phX_scaffold13478, whole genome shotgun sequence
VHQK01013300.1 Hippotragus niger niger isolate SB2152 Hip_nig_2_phX_scaffold13507, whole genome shotgun sequence
VHQK01013310.1 Hippotragus niger niger isolate SB2152 Hip_nig_2_phX_scaffold13517, whole genome shotgun sequence
VHQK01013311.1 Hippotragus niger niger isolate SB2152 Hip_nig_2_phX_scaffold13518, whole genome shotgun sequence
VHQK01013346.1 Hippotragus niger niger isolate SB2152 Hip_nig_2_phX_scaffold13553, whole genome shotgun sequence
VHQK01013352.1 Hippotragus niger niger isolate SB2152 Hip_nig_2_phX_scaffold13559, whole genome shotgun sequence
VHQK01013368.1 Hippotragus niger niger isolate SB2152 Hip_nig_2_phX_scaffold13575, whole genome shotgun sequence
VHQK01013370.1 Hippotragus niger niger isolate SB2152 Hip_nig_2_phX_scaffold13577, whole genome shotgun sequence
VHQK01013378.1 Hippotragus niger niger isolate SB2152 Hip_nig_2_phX_scaffold13585, whole genome shotgun sequence
VHQK01013382.1 Hippotragus niger niger isolate SB2152 Hip_nig_2_phX_scaffold13589, whole genome shotgun sequence
VHQK01013386.1 Hippotragus niger niger isolate SB2152 Hip_nig_2_phX_scaffold13593, whole genome shotgun sequence
VHQK01013391.1 Hippotragus niger niger isolate SB2152 Hip_nig_2_phX_scaffold13598, whole genome shotgun sequence
VHQK01013441.1 Hippotragus niger niger isolate SB2152 Hip_nig_2_phX_scaffold13648, whole genome shotgun sequence
VHQK01013453.1 Hippotragus niger niger isolate SB2152 Hip_nig_2_phX_scaffold13660, whole genome shotgun sequence
VHQK01013459.1 Hippotragus niger niger isolate SB2152 Hip_nig_2_phX_scaffold13666, whole genome shotgun sequence
VHQK01013482.1 Hippotragus niger niger isolate SB2152 Hip_nig_2_phX_scaffold13689, whole genome shotgun sequence
VHQK01013495.1 Hippotragus niger niger isolate SB2152 Hip_nig_2_phX_scaffold13702, whole genome shotgun sequence
VHQK01013510.1 Hippotragus niger niger isolate SB2152 Hip_nig_2_phX_scaffold13717, whole genome shotgun sequence
VHQK01013526.1 Hippotragus niger niger isolate SB2152 Hip_nig_2_phX_scaffold13733, whole genome shotgun sequence
VHQK01013527.1 Hippotragus niger niger isolate SB2152 Hip_nig_2_phX_scaffold13734, whole genome shotgun sequence
VHQK01013530.1 Hippotragus niger niger isolate SB2152 Hip_nig_2_phX_scaffold13737, whole genome shotgun sequence
VHQK01013532.1 Hippotragus niger niger isolate SB2152 Hip_nig_2_phX_scaffold13739, whole genome shotgun sequence
VHQK01013543.1 Hippotragus niger niger isolate SB2152 Hip_nig_2_phX_scaffold13750, whole genome shotgun sequence
VHQK01013545.1 Hippotragus niger niger isolate SB2152 Hip_nig_2_phX_scaffold13752, whole genome shotgun sequence
VHQK01013552.1 Hippotragus niger niger isolate SB2152 Hip_nig_2_phX_scaffold13759, whole genome shotgun sequence
VHQK01013554.1 Hippotragus niger niger isolate SB2152 Hip_nig_2_phX_scaffold13761, whole genome shotgun sequence
VHQK01013563.1 Hippotragus niger niger isolate SB2152 Hip_nig_2_phX_scaffold13770, whole genome shotgun sequence
VHQK01013567.1 Hippotragus niger niger isolate SB2152 Hip_nig_2_phX_scaffold13774, whole genome shotgun sequence
VHQK01013572.1 Hippotragus niger niger isolate SB2152 Hip_nig_2_phX_scaffold13779, whole genome shotgun sequence
VHQK01013575.1 Hippotragus niger niger isolate SB2152 Hip_nig_2_phX_scaffold13782, whole genome shotgun sequence
VHQK01013593.1 Hippotragus niger niger isolate SB2152 Hip_nig_2_phX_scaffold13800, whole genome shotgun sequence
VHQK01013600.1 Hippotragus niger niger isolate SB2152 Hip_nig_2_phX_scaffold13807, whole genome shotgun sequence
VHQK01013610.1 Hippotragus niger niger isolate SB2152 Hip_nig_2_phX_scaffold13817, whole genome shotgun sequence
VHQK01013628.1 Hippotragus niger niger isolate SB2152 Hip_nig_2_phX_scaffold13835, whole genome shotgun sequence
VHQK01013630.1 Hippotragus niger niger isolate SB2152 Hip_nig_2_phX_scaffold13837, whole genome shotgun sequence
VHQK01013631.1 Hippotragus niger niger isolate SB2152 Hip_nig_2_phX_scaffold13838, whole genome shotgun sequence
VHQK01013639.1 Hippotragus niger niger isolate SB2152 Hip_nig_2_phX_scaffold13846, whole genome shotgun sequence
VHQK01013640.1 Hippotragus niger niger isolate SB2152 Hip_nig_2_phX_scaffold13847, whole genome shotgun sequence
VHQK01013644.1 Hippotragus niger niger isolate SB2152 Hip_nig_2_phX_scaffold13851, whole genome shotgun sequence
VHQK01013653.1 Hippotragus niger niger isolate SB2152 Hip_nig_2_phX_scaffold13860, whole genome shotgun sequence
VHQK01013666.1 Hippotragus niger niger isolate SB2152 Hip_nig_2_phX_scaffold13873, whole genome shotgun sequence
VHQK01013675.1 Hippotragus niger niger isolate SB2152 Hip_nig_2_phX_scaffold13882, whole genome shotgun sequence
VHQK01013678.1 Hippotragus niger niger isolate SB2152 Hip_nig_2_phX_scaffold13885, whole genome shotgun sequence
VHQK01013679.1 Hippotragus niger niger isolate SB2152 Hip_nig_2_phX_scaffold13886, whole genome shotgun sequence
VHQK01013682.1 Hippotragus niger niger isolate SB2152 Hip_nig_2_phX_scaffold13889, whole genome shotgun sequence
VHQK01013689.1 Hippotragus niger niger isolate SB2152 Hip_nig_2_phX_scaffold13896, whole genome shotgun sequence
VHQK01013691.1 Hippotragus niger niger isolate SB2152 Hip_nig_2_phX_scaffold13898, whole genome shotgun sequence
VHQK01013706.1 Hippotragus niger niger isolate SB2152 Hip_nig_2_phX_scaffold13913, whole genome shotgun sequence
VHQK01013708.1 Hippotragus niger niger isolate SB2152 Hip_nig_2_phX_scaffold13915, whole genome shotgun sequence
VHQK01013723.1 Hippotragus niger niger isolate SB2152 Hip_nig_2_phX_scaffold13930, whole genome shotgun sequence
VHQK01013728.1 Hippotragus niger niger isolate SB2152 Hip_nig_2_phX_scaffold13935, whole genome shotgun sequence
VHQK01013754.1 Hippotragus niger niger isolate SB2152 Hip_nig_2_phX_scaffold13961, whole genome shotgun sequence
VHQK01013761.1 Hippotragus niger niger isolate SB2152 Hip_nig_2_phX_scaffold13968, whole genome shotgun sequence
VHQK01013765.1 Hippotragus niger niger isolate SB2152 Hip_nig_2_phX_scaffold13972, whole genome shotgun sequence
VHQK01013768.1 Hippotragus niger niger isolate SB2152 Hip_nig_2_phX_scaffold13975, whole genome shotgun sequence
VHQK01013769.1 Hippotragus niger niger isolate SB2152 Hip_nig_2_phX_scaffold13976, whole genome shotgun sequence
VHQK01013776.1 Hippotragus niger niger isolate SB2152 Hip_nig_2_phX_scaffold13983, whole genome shotgun sequence
VHQK01013778.1 Hippotragus niger niger isolate SB2152 Hip_nig_2_phX_scaffold13985, whole genome shotgun sequence
VHQK01013784.1 Hippotragus niger niger isolate SB2152 Hip_nig_2_phX_scaffold13991, whole genome shotgun sequence
VHQK01013787.1 Hippotragus niger niger isolate SB2152 Hip_nig_2_phX_scaffold13994, whole genome shotgun sequence
VHQK01013801.1 Hippotragus niger niger isolate SB2152 Hip_nig_2_phX_scaffold14008, whole genome shotgun sequence
VHQK01013806.1 Hippotragus niger niger isolate SB2152 Hip_nig_2_phX_scaffold14013, whole genome shotgun sequence
VHQK01013815.1 Hippotragus niger niger isolate SB2152 Hip_nig_2_phX_scaffold14022, whole genome shotgun sequence
VHQK01013831.1 Hippotragus niger niger isolate SB2152 Hip_nig_2_phX_scaffold14038, whole genome shotgun sequence
VHQK01013835.1 Hippotragus niger niger isolate SB2152 Hip_nig_2_phX_scaffold14042, whole genome shotgun sequence
VHQK01013845.1 Hippotragus niger niger isolate SB2152 Hip_nig_2_phX_scaffold14052, whole genome shotgun sequence
VHQK01013850.1 Hippotragus niger niger isolate SB2152 Hip_nig_2_phX_scaffold14057, whole genome shotgun sequence
VHQK01013852.1 Hippotragus niger niger isolate SB2152 Hip_nig_2_phX_scaffold14059, whole genome shotgun sequence
VHQK01013855.1 Hippotragus niger niger isolate SB2152 Hip_nig_2_phX_scaffold14062, whole genome shotgun sequence
VHQK01013856.1 Hippotragus niger niger isolate SB2152 Hip_nig_2_phX_scaffold14063, whole genome shotgun sequence
VHQK01013857.1 Hippotragus niger niger isolate SB2152 Hip_nig_2_phX_scaffold14064, whole genome shotgun sequence
VHQK01013868.1 Hippotragus niger niger isolate SB2152 Hip_nig_2_phX_scaffold14075, whole genome shotgun sequence
VHQK01013880.1 Hippotragus niger niger isolate SB2152 Hip_nig_2_phX_scaffold14087, whole genome shotgun sequence
VHQK01013881.1 Hippotragus niger niger isolate SB2152 Hip_nig_2_phX_scaffold14088, whole genome shotgun sequence
VHQK01013882.1 Hippotragus niger niger isolate SB2152 Hip_nig_2_phX_scaffold14089, whole genome shotgun sequence
VHQK01013884.1 Hippotragus niger niger isolate SB2152 Hip_nig_2_phX_scaffold14091, whole genome shotgun sequence
VHQK01013885.1 Hippotragus niger niger isolate SB2152 Hip_nig_2_phX_scaffold14092, whole genome shotgun sequence
VHQK01013889.1 Hippotragus niger niger isolate SB2152 Hip_nig_2_phX_scaffold14096, whole genome shotgun sequence
VHQK01013894.1 Hippotragus niger niger isolate SB2152 Hip_nig_2_phX_scaffold14101, whole genome shotgun sequence
VHQK01013895.1 Hippotragus niger niger isolate SB2152 Hip_nig_2_phX_scaffold14102, whole genome shotgun sequence
VHQK01013901.1 Hippotragus niger niger isolate SB2152 Hip_nig_2_phX_scaffold14108, whole genome shotgun sequence
VHQK01013902.1 Hippotragus niger niger isolate SB2152 Hip_nig_2_phX_scaffold14109, whole genome shotgun sequence
VHQK01013924.1 Hippotragus niger niger isolate SB2152 Hip_nig_2_phX_scaffold14131, whole genome shotgun sequence
VHQK01013931.1 Hippotragus niger niger isolate SB2152 Hip_nig_2_phX_scaffold14138, whole genome shotgun sequence
VHQK01013945.1 Hippotragus niger niger isolate SB2152 Hip_nig_2_phX_scaffold14152, whole genome shotgun sequence
VHQK01013946.1 Hippotragus niger niger isolate SB2152 Hip_nig_2_phX_scaffold14153, whole genome shotgun sequence
VHQK01013948.1 Hippotragus niger niger isolate SB2152 Hip_nig_2_phX_scaffold14155, whole genome shotgun sequence
VHQK01013951.1 Hippotragus niger niger isolate SB2152 Hip_nig_2_phX_scaffold14158, whole genome shotgun sequence
VHQK01013952.1 Hippotragus niger niger isolate SB2152 Hip_nig_2_phX_scaffold14159, whole genome shotgun sequence
VHQK01013953.1 Hippotragus niger niger isolate SB2152 Hip_nig_2_phX_scaffold14160, whole genome shotgun sequence
VHQK01013956.1 Hippotragus niger niger isolate SB2152 Hip_nig_2_phX_scaffold14163, whole genome shotgun sequence
VHQK01013957.1 Hippotragus niger niger isolate SB2152 Hip_nig_2_phX_scaffold14164, whole genome shotgun sequence
VHQK01013958.1 Hippotragus niger niger isolate SB2152 Hip_nig_2_phX_scaffold14165, whole genome shotgun sequence
VHQK01013964.1 Hippotragus niger niger isolate SB2152 Hip_nig_2_phX_scaffold14171, whole genome shotgun sequence
VHQK01013965.1 Hippotragus niger niger isolate SB2152 Hip_nig_2_phX_scaffold14172, whole genome shotgun sequence
VHQK01013967.1 Hippotragus niger niger isolate SB2152 Hip_nig_2_phX_scaffold14174, whole genome shotgun sequence
VHQK01013968.1 Hippotragus niger niger isolate SB2152 Hip_nig_2_phX_scaffold14175, whole genome shotgun sequence
VHQK01013974.1 Hippotragus niger niger isolate SB2152 Hip_nig_2_phX_scaffold14181, whole genome shotgun sequence
VHQK01013978.1 Hippotragus niger niger isolate SB2152 Hip_nig_2_phX_scaffold14185, whole genome shotgun sequence
VHQK01013993.1 Hippotragus niger niger isolate SB2152 Hip_nig_2_phX_scaffold14200, whole genome shotgun sequence
VHQK01014000.1 Hippotragus niger niger isolate SB2152 Hip_nig_2_phX_scaffold14207, whole genome shotgun sequence
VHQK01014003.1 Hippotragus niger niger isolate SB2152 Hip_nig_2_phX_scaffold14210, whole genome shotgun sequence
VHQK01014006.1 Hippotragus niger niger isolate SB2152 Hip_nig_2_phX_scaffold14213, whole genome shotgun sequence
VHQK01014007.1 Hippotragus niger niger isolate SB2152 Hip_nig_2_phX_scaffold14214, whole genome shotgun sequence
VHQK01014008.1 Hippotragus niger niger isolate SB2152 Hip_nig_2_phX_scaffold14215, whole genome shotgun sequence
VHQK01014012.1 Hippotragus niger niger isolate SB2152 Hip_nig_2_phX_scaffold14219, whole genome shotgun sequence
VHQK01014020.1 Hippotragus niger niger isolate SB2152 Hip_nig_2_phX_scaffold14227, whole genome shotgun sequence
VHQK01014024.1 Hippotragus niger niger isolate SB2152 Hip_nig_2_phX_scaffold14231, whole genome shotgun sequence
VHQK01014026.1 Hippotragus niger niger isolate SB2152 Hip_nig_2_phX_scaffold14233, whole genome shotgun sequence
VHQK01014028.1 Hippotragus niger niger isolate SB2152 Hip_nig_2_phX_scaffold14235, whole genome shotgun sequence
VHQK01014029.1 Hippotragus niger niger isolate SB2152 Hip_nig_2_phX_scaffold14236, whole genome shotgun sequence
VHQK01014068.1 Hippotragus niger niger isolate SB2152 Hip_nig_2_phX_scaffold14275, whole genome shotgun sequence
VHQK01014074.1 Hippotragus niger niger isolate SB2152 Hip_nig_2_phX_scaffold14281, whole genome shotgun sequence
VHQK01014075.1 Hippotragus niger niger isolate SB2152 Hip_nig_2_phX_scaffold14282, whole genome shotgun sequence
VHQK01014078.1 Hippotragus niger niger isolate SB2152 Hip_nig_2_phX_scaffold14285, whole genome shotgun sequence
VHQK01014090.1 Hippotragus niger niger isolate SB2152 Hip_nig_2_phX_scaffold14297, whole genome shotgun sequence
VHQK01014092.1 Hippotragus niger niger isolate SB2152 Hip_nig_2_phX_scaffold14299, whole genome shotgun sequence
VHQK01014096.1 Hippotragus niger niger isolate SB2152 Hip_nig_2_phX_scaffold14303, whole genome shotgun sequence
VHQK01014097.1 Hippotragus niger niger isolate SB2152 Hip_nig_2_phX_scaffold14304, whole genome shotgun sequence
VHQK01014114.1 Hippotragus niger niger isolate SB2152 Hip_nig_2_phX_scaffold14321, whole genome shotgun sequence
VHQK01014128.1 Hippotragus niger niger isolate SB2152 Hip_nig_2_phX_scaffold14335, whole genome shotgun sequence
VHQK01014132.1 Hippotragus niger niger isolate SB2152 Hip_nig_2_phX_scaffold14339, whole genome shotgun sequence
VHQK01014133.1 Hippotragus niger niger isolate SB2152 Hip_nig_2_phX_scaffold14340, whole genome shotgun sequence
VHQK01014139.1 Hippotragus niger niger isolate SB2152 Hip_nig_2_phX_scaffold14346, whole genome shotgun sequence
VHQK01014145.1 Hippotragus niger niger isolate SB2152 Hip_nig_2_phX_scaffold14352, whole genome shotgun sequence
VHQK01014148.1 Hippotragus niger niger isolate SB2152 Hip_nig_2_phX_scaffold14355, whole genome shotgun sequence
VHQK01014159.1 Hippotragus niger niger isolate SB2152 Hip_nig_2_phX_scaffold14366, whole genome shotgun sequence
VHQK01014160.1 Hippotragus niger niger isolate SB2152 Hip_nig_2_phX_scaffold14367, whole genome shotgun sequence
VHQK01014170.1 Hippotragus niger niger isolate SB2152 Hip_nig_2_phX_scaffold14377, whole genome shotgun sequence
VHQK01014172.1 Hippotragus niger niger isolate SB2152 Hip_nig_2_phX_scaffold14379, whole genome shotgun sequence
VHQK01014179.1 Hippotragus niger niger isolate SB2152 Hip_nig_2_phX_scaffold14386, whole genome shotgun sequence
VHQK01014191.1 Hippotragus niger niger isolate SB2152 Hip_nig_2_phX_scaffold14398, whole genome shotgun sequence
VHQK01014217.1 Hippotragus niger niger isolate SB2152 Hip_nig_2_phX_scaffold14424, whole genome shotgun sequence
VHQK01014236.1 Hippotragus niger niger isolate SB2152 Hip_nig_2_phX_scaffold14443, whole genome shotgun sequence
VHQK01014239.1 Hippotragus niger niger isolate SB2152 Hip_nig_2_phX_scaffold14446, whole genome shotgun sequence
VHQK01014250.1 Hippotragus niger niger isolate SB2152 Hip_nig_2_phX_scaffold14457, whole genome shotgun sequence
VHQK01014255.1 Hippotragus niger niger isolate SB2152 Hip_nig_2_phX_scaffold14462, whole genome shotgun sequence
VHQK01014260.1 Hippotragus niger niger isolate SB2152 Hip_nig_2_phX_scaffold14467, whole genome shotgun sequence
VHQK01014261.1 Hippotragus niger niger isolate SB2152 Hip_nig_2_phX_scaffold14468, whole genome shotgun sequence
VHQK01014266.1 Hippotragus niger niger isolate SB2152 Hip_nig_2_phX_scaffold14473, whole genome shotgun sequence
VHQK01014273.1 Hippotragus niger niger isolate SB2152 Hip_nig_2_phX_scaffold14480, whole genome shotgun sequence
VHQK01014285.1 Hippotragus niger niger isolate SB2152 Hip_nig_2_phX_scaffold14492, whole genome shotgun sequence
VHQK01014289.1 Hippotragus niger niger isolate SB2152 Hip_nig_2_phX_scaffold14496, whole genome shotgun sequence
VHQK01014296.1 Hippotragus niger niger isolate SB2152 Hip_nig_2_phX_scaffold14503, whole genome shotgun sequence
VHQK01014304.1 Hippotragus niger niger isolate SB2152 Hip_nig_2_phX_scaffold14511, whole genome shotgun sequence
VHQK01014306.1 Hippotragus niger niger isolate SB2152 Hip_nig_2_phX_scaffold14513, whole genome shotgun sequence
VHQK01014311.1 Hippotragus niger niger isolate SB2152 Hip_nig_2_phX_scaffold14518, whole genome shotgun sequence
VHQK01014316.1 Hippotragus niger niger isolate SB2152 Hip_nig_2_phX_scaffold14523, whole genome shotgun sequence
VHQK01014323.1 Hippotragus niger niger isolate SB2152 Hip_nig_2_phX_scaffold14530, whole genome shotgun sequence
VHQK01014325.1 Hippotragus niger niger isolate SB2152 Hip_nig_2_phX_scaffold14532, whole genome shotgun sequence
VHQK01014331.1 Hippotragus niger niger isolate SB2152 Hip_nig_2_phX_scaffold14538, whole genome shotgun sequence
VHQK01014335.1 Hippotragus niger niger isolate SB2152 Hip_nig_2_phX_scaffold14542, whole genome shotgun sequence
VHQK01014342.1 Hippotragus niger niger isolate SB2152 Hip_nig_2_phX_scaffold14549, whole genome shotgun sequence
VHQK01014345.1 Hippotragus niger niger isolate SB2152 Hip_nig_2_phX_scaffold14552, whole genome shotgun sequence
VHQK01014346.1 Hippotragus niger niger isolate SB2152 Hip_nig_2_phX_scaffold14553, whole genome shotgun sequence
VHQK01014352.1 Hippotragus niger niger isolate SB2152 Hip_nig_2_phX_scaffold14559, whole genome shotgun sequence
VHQK01014357.1 Hippotragus niger niger isolate SB2152 Hip_nig_2_phX_scaffold14564, whole genome shotgun sequence
VHQK01014377.1 Hippotragus niger niger isolate SB2152 Hip_nig_2_phX_scaffold14584, whole genome shotgun sequence
VHQK01014379.1 Hippotragus niger niger isolate SB2152 Hip_nig_2_phX_scaffold14586, whole genome shotgun sequence
VHQK01014384.1 Hippotragus niger niger isolate SB2152 Hip_nig_2_phX_scaffold14591, whole genome shotgun sequence
VHQK01014392.1 Hippotragus niger niger isolate SB2152 Hip_nig_2_phX_scaffold14599, whole genome shotgun sequence
VHQK01014394.1 Hippotragus niger niger isolate SB2152 Hip_nig_2_phX_scaffold14601, whole genome shotgun sequence
VHQK01014395.1 Hippotragus niger niger isolate SB2152 Hip_nig_2_phX_scaffold14602, whole genome shotgun sequence
VHQK01014396.1 Hippotragus niger niger isolate SB2152 Hip_nig_2_phX_scaffold14603, whole genome shotgun sequence
VHQK01014398.1 Hippotragus niger niger isolate SB2152 Hip_nig_2_phX_scaffold14605, whole genome shotgun sequence
VHQK01014400.1 Hippotragus niger niger isolate SB2152 Hip_nig_2_phX_scaffold14607, whole genome shotgun sequence
VHQK01014412.1 Hippotragus niger niger isolate SB2152 Hip_nig_2_phX_scaffold14619, whole genome shotgun sequence
VHQK01014417.1 Hippotragus niger niger isolate SB2152 Hip_nig_2_phX_scaffold14624, whole genome shotgun sequence
VHQK01014420.1 Hippotragus niger niger isolate SB2152 Hip_nig_2_phX_scaffold14627, whole genome shotgun sequence
VHQK01014429.1 Hippotragus niger niger isolate SB2152 Hip_nig_2_phX_scaffold14636, whole genome shotgun sequence
VHQK01014434.1 Hippotragus niger niger isolate SB2152 Hip_nig_2_phX_scaffold14641, whole genome shotgun sequence
VHQK01014435.1 Hippotragus niger niger isolate SB2152 Hip_nig_2_phX_scaffold14642, whole genome shotgun sequence
VHQK01014438.1 Hippotragus niger niger isolate SB2152 Hip_nig_2_phX_scaffold14645, whole genome shotgun sequence
VHQK01014442.1 Hippotragus niger niger isolate SB2152 Hip_nig_2_phX_scaffold14649, whole genome shotgun sequence
VHQK01014462.1 Hippotragus niger niger isolate SB2152 Hip_nig_2_phX_scaffold14669, whole genome shotgun sequence
VHQK01014470.1 Hippotragus niger niger isolate SB2152 Hip_nig_2_phX_scaffold14677, whole genome shotgun sequence
VHQK01014481.1 Hippotragus niger niger isolate SB2152 Hip_nig_2_phX_scaffold14688, whole genome shotgun sequence
VHQK01014509.1 Hippotragus niger niger isolate SB2152 Hip_nig_2_phX_scaffold14716, whole genome shotgun sequence
VHQK01014518.1 Hippotragus niger niger isolate SB2152 Hip_nig_2_phX_scaffold14725, whole genome shotgun sequence
VHQK01014523.1 Hippotragus niger niger isolate SB2152 Hip_nig_2_phX_scaffold14730, whole genome shotgun sequence
VHQK01014524.1 Hippotragus niger niger isolate SB2152 Hip_nig_2_phX_scaffold14731, whole genome shotgun sequence
VHQK01014531.1 Hippotragus niger niger isolate SB2152 Hip_nig_2_phX_scaffold14738, whole genome shotgun sequence
VHQK01014534.1 Hippotragus niger niger isolate SB2152 Hip_nig_2_phX_scaffold14741, whole genome shotgun sequence
VHQK01014538.1 Hippotragus niger niger isolate SB2152 Hip_nig_2_phX_scaffold14745, whole genome shotgun sequence
VHQK01014544.1 Hippotragus niger niger isolate SB2152 Hip_nig_2_phX_scaffold14751, whole genome shotgun sequence
VHQK01014548.1 Hippotragus niger niger isolate SB2152 Hip_nig_2_phX_scaffold14755, whole genome shotgun sequence
VHQK01014564.1 Hippotragus niger niger isolate SB2152 Hip_nig_2_phX_scaffold14771, whole genome shotgun sequence
VHQK01014584.1 Hippotragus niger niger isolate SB2152 Hip_nig_2_phX_scaffold14791, whole genome shotgun sequence
VHQK01014589.1 Hippotragus niger niger isolate SB2152 Hip_nig_2_phX_scaffold14796, whole genome shotgun sequence
VHQK01014604.1 Hippotragus niger niger isolate SB2152 Hip_nig_2_phX_scaffold14811, whole genome shotgun sequence
VHQK01014632.1 Hippotragus niger niger isolate SB2152 Hip_nig_2_phX_scaffold14839, whole genome shotgun sequence
VHQK01014639.1 Hippotragus niger niger isolate SB2152 Hip_nig_2_phX_scaffold14846, whole genome shotgun sequence
VHQK01014641.1 Hippotragus niger niger isolate SB2152 Hip_nig_2_phX_scaffold14848, whole genome shotgun sequence
VHQK01014651.1 Hippotragus niger niger isolate SB2152 Hip_nig_2_phX_scaffold14858, whole genome shotgun sequence
VHQK01014678.1 Hippotragus niger niger isolate SB2152 Hip_nig_2_phX_scaffold14885, whole genome shotgun sequence
VHQK01014687.1 Hippotragus niger niger isolate SB2152 Hip_nig_2_phX_scaffold14894, whole genome shotgun sequence
VHQK01014688.1 Hippotragus niger niger isolate SB2152 Hip_nig_2_phX_scaffold14895, whole genome shotgun sequence
VHQK01014705.1 Hippotragus niger niger isolate SB2152 Hip_nig_2_phX_scaffold14912, whole genome shotgun sequence
VHQK01014720.1 Hippotragus niger niger isolate SB2152 Hip_nig_2_phX_scaffold14927, whole genome shotgun sequence
VHQK01014723.1 Hippotragus niger niger isolate SB2152 Hip_nig_2_phX_scaffold14930, whole genome shotgun sequence
VHQK01014727.1 Hippotragus niger niger isolate SB2152 Hip_nig_2_phX_scaffold14934, whole genome shotgun sequence
VHQK01014779.1 Hippotragus niger niger isolate SB2152 Hip_nig_2_phX_scaffold14986, whole genome shotgun sequence
VHQK01014782.1 Hippotragus niger niger isolate SB2152 Hip_nig_2_phX_scaffold14989, whole genome shotgun sequence
VHQK01014789.1 Hippotragus niger niger isolate SB2152 Hip_nig_2_phX_scaffold14996, whole genome shotgun sequence
VHQK01014800.1 Hippotragus niger niger isolate SB2152 Hip_nig_2_phX_scaffold15007, whole genome shotgun sequence
VHQK01014818.1 Hippotragus niger niger isolate SB2152 Hip_nig_2_phX_scaffold15025, whole genome shotgun sequence
VHQK01014823.1 Hippotragus niger niger isolate SB2152 Hip_nig_2_phX_scaffold15030, whole genome shotgun sequence
VHQK01014844.1 Hippotragus niger niger isolate SB2152 Hip_nig_2_phX_scaffold15051, whole genome shotgun sequence
VHQK01014849.1 Hippotragus niger niger isolate SB2152 Hip_nig_2_phX_scaffold15056, whole genome shotgun sequence
VHQK01014856.1 Hippotragus niger niger isolate SB2152 Hip_nig_2_phX_scaffold15063, whole genome shotgun sequence
VHQK01014913.1 Hippotragus niger niger isolate SB2152 Hip_nig_2_phX_scaffold15120, whole genome shotgun sequence
VHQK01014916.1 Hippotragus niger niger isolate SB2152 Hip_nig_2_phX_scaffold15123, whole genome shotgun sequence
VHQK01014919.1 Hippotragus niger niger isolate SB2152 Hip_nig_2_phX_scaffold15126, whole genome shotgun sequence
VHQK01014948.1 Hippotragus niger niger isolate SB2152 Hip_nig_2_phX_scaffold15155, whole genome shotgun sequence
VHQK01014967.1 Hippotragus niger niger isolate SB2152 Hip_nig_2_phX_scaffold15174, whole genome shotgun sequence
VHQK01014979.1 Hippotragus niger niger isolate SB2152 Hip_nig_2_phX_scaffold15191, whole genome shotgun sequence
VHQK01014988.1 Hippotragus niger niger isolate SB2152 Hip_nig_2_phX_scaffold15208, whole genome shotgun sequence

## Sheet: K. ellipsiprymnus
Scaffolds of the Defassa waterbuck (Kobus ellipsiprymnus) genome (GCA_006410655.1, Chen et al. 2019) aligning to CM003213.1 (Dong et al. 2015), CM001739.2 (Dong et al. 2013), and NC_020715.1 (Hassanin et al. 2012).
SJYR01000007.1 Kobus ellipsiprymnus isolate DFW-375 scaffold16_size2337713, whole genome shotgun sequence
SJYR01000035.1 Kobus ellipsiprymnus isolate DFW-375 scaffold19_size2317840, whole genome shotgun sequence
SJYR01000043.1 Kobus ellipsiprymnus isolate DFW-375 scaffold29_size3319664, whole genome shotgun sequence
SJYR01000052.1 Kobus ellipsiprymnus isolate DFW-375 scaffold38_size3206864, whole genome shotgun sequence
SJYR01000055.1 Kobus ellipsiprymnus isolate DFW-375 scaffold58_size1645873, whole genome shotgun sequence
SJYR01000065.1 Kobus ellipsiprymnus isolate DFW-375 scaffold51_size3993628, whole genome shotgun sequence
SJYR01000087.1 Kobus ellipsiprymnus isolate DFW-375 scaffold94_size1410064, whole genome shotgun sequence
SJYR01000091.1 Kobus ellipsiprymnus isolate DFW-375 scaffold88_size1754944, whole genome shotgun sequence
SJYR01000094.1 Kobus ellipsiprymnus isolate DFW-375 scaffold97_size1873192, whole genome shotgun sequence
SJYR01000098.1 Kobus ellipsiprymnus isolate DFW-375 scaffold108_size2308276, whole genome shotgun sequence
SJYR01000099.1 Kobus ellipsiprymnus isolate DFW-375 scaffold101_size2069041, whole genome shotgun sequence
SJYR01000112.1 Kobus ellipsiprymnus isolate DFW-375 scaffold107_size1806601, whole genome shotgun sequence
SJYR01000123.1 Kobus ellipsiprymnus isolate DFW-375 scaffold128_size1498296, whole genome shotgun sequence
SJYR01000129.1 Kobus ellipsiprymnus isolate DFW-375 scaffold123_size1534467, whole genome shotgun sequence
SJYR01000135.1 Kobus ellipsiprymnus isolate DFW-375 scaffold137_size1377109, whole genome shotgun sequence
SJYR01000143.1 Kobus ellipsiprymnus isolate DFW-375 scaffold146_size1244957, whole genome shotgun sequence
SJYR01000144.1 Kobus ellipsiprymnus isolate DFW-375 scaffold147_size2083891, whole genome shotgun sequence
SJYR01000148.1 Kobus ellipsiprymnus isolate DFW-375 scaffold139_size2632639, whole genome shotgun sequence
SJYR01000149.1 Kobus ellipsiprymnus isolate DFW-375 scaffold140_size2383543, whole genome shotgun sequence
SJYR01000153.1 Kobus ellipsiprymnus isolate DFW-375 scaffold161_size1214593, whole genome shotgun sequence
SJYR01000169.1 Kobus ellipsiprymnus isolate DFW-375 scaffold168_size1365123, whole genome shotgun sequence
SJYR01000180.1 Kobus ellipsiprymnus isolate DFW-375 scaffold183_size1170823, whole genome shotgun sequence
SJYR01000184.1 Kobus ellipsiprymnus isolate DFW-375 scaffold180_size1917447, whole genome shotgun sequence
SJYR01000185.1 Kobus ellipsiprymnus isolate DFW-375 scaffold173_size2419040, whole genome shotgun sequence
SJYR01000187.1 Kobus ellipsiprymnus isolate DFW-375 scaffold187_size2603364, whole genome shotgun sequence
SJYR01000196.1 Kobus ellipsiprymnus isolate DFW-375 scaffold188_size2707151, whole genome shotgun sequence
SJYR01000199.1 Kobus ellipsiprymnus isolate DFW-375 scaffold203_size1861903, whole genome shotgun sequence
SJYR01000200.1 Kobus ellipsiprymnus isolate DFW-375 scaffold206_size1863989, whole genome shotgun sequence
SJYR01000201.1 Kobus ellipsiprymnus isolate DFW-375 scaffold207_size1156587, whole genome shotgun sequence
SJYR01000239.1 Kobus ellipsiprymnus isolate DFW-375 scaffold241_size1119091, whole genome shotgun sequence
SJYR01000241.1 Kobus ellipsiprymnus isolate DFW-375 scaffold230_size1507714, whole genome shotgun sequence
SJYR01000244.1 Kobus ellipsiprymnus isolate DFW-375 scaffold242_size1078616, whole genome shotgun sequence
SJYR01000255.1 Kobus ellipsiprymnus isolate DFW-375 scaffold252_size1067408, whole genome shotgun sequence
SJYR01000265.1 Kobus ellipsiprymnus isolate DFW-375 scaffold269_size1037330, whole genome shotgun sequence
SJYR01000281.1 Kobus ellipsiprymnus isolate DFW-375 scaffold287_size1170488, whole genome shotgun sequence
SJYR01000286.1 Kobus ellipsiprymnus isolate DFW-375 scaffold290_size1044857, whole genome shotgun sequence
SJYR01000302.1 Kobus ellipsiprymnus isolate DFW-375 scaffold299_size1696791, whole genome shotgun sequence
SJYR01000308.1 Kobus ellipsiprymnus isolate DFW-375 scaffold302_size1000455, whole genome shotgun sequence
SJYR01000325.1 Kobus ellipsiprymnus isolate DFW-375 scaffold330_size976700, whole genome shotgun sequence
SJYR01000334.1 Kobus ellipsiprymnus isolate DFW-375 scaffold331_size1995504, whole genome shotgun sequence
SJYR01000342.1 Kobus ellipsiprymnus isolate DFW-375 scaffold340_size1258510, whole genome shotgun sequence
SJYR01000358.1 Kobus ellipsiprymnus isolate DFW-375 scaffold357_size1162919, whole genome shotgun sequence
SJYR01000361.1 Kobus ellipsiprymnus isolate DFW-375 scaffold348_size2703562, whole genome shotgun sequence
SJYR01000367.1 Kobus ellipsiprymnus isolate DFW-375 scaffold367_size1406981, whole genome shotgun sequence
SJYR01000377.1 Kobus ellipsiprymnus isolate DFW-375 scaffold387_size930168, whole genome shotgun sequence
SJYR01000389.1 Kobus ellipsiprymnus isolate DFW-375 scaffold395_size1308120, whole genome shotgun sequence
SJYR01000398.1 Kobus ellipsiprymnus isolate DFW-375 scaffold404_size1277604, whole genome shotgun sequence
SJYR01000414.1 Kobus ellipsiprymnus isolate DFW-375 scaffold419_size1690743, whole genome shotgun sequence
SJYR01000418.1 Kobus ellipsiprymnus isolate DFW-375 scaffold412_size1043801, whole genome shotgun sequence
SJYR01000424.1 Kobus ellipsiprymnus isolate DFW-375 scaffold423_size910882, whole genome shotgun sequence
SJYR01000425.1 Kobus ellipsiprymnus isolate DFW-375 scaffold380_size2304967, whole genome shotgun sequence
SJYR01000428.1 Kobus ellipsiprymnus isolate DFW-375 scaffold430_size907203, whole genome shotgun sequence
SJYR01000465.1 Kobus ellipsiprymnus isolate DFW-375 scaffold471_size871148, whole genome shotgun sequence
SJYR01000472.1 Kobus ellipsiprymnus isolate DFW-375 scaffold462_size1523910, whole genome shotgun sequence
SJYR01000478.1 Kobus ellipsiprymnus isolate DFW-375 scaffold477_size1044460, whole genome shotgun sequence
SJYR01000481.1 Kobus ellipsiprymnus isolate DFW-375 scaffold479_size2083805, whole genome shotgun sequence
SJYR01000489.1 Kobus ellipsiprymnus isolate DFW-375 scaffold492_size1049784, whole genome shotgun sequence
SJYR01000491.1 Kobus ellipsiprymnus isolate DFW-375 scaffold497_size1608354, whole genome shotgun sequence
SJYR01000497.1 Kobus ellipsiprymnus isolate DFW-375 scaffold503_size956681, whole genome shotgun sequence
SJYR01000511.1 Kobus ellipsiprymnus isolate DFW-375 scaffold510_size837706, whole genome shotgun sequence
SJYR01000518.1 Kobus ellipsiprymnus isolate DFW-375 scaffold519_size1191659, whole genome shotgun sequence
SJYR01000529.1 Kobus ellipsiprymnus isolate DFW-375 scaffold527_size1264940, whole genome shotgun sequence
SJYR01000533.1 Kobus ellipsiprymnus isolate DFW-375 scaffold531_size1057680, whole genome shotgun sequence
SJYR01000548.1 Kobus ellipsiprymnus isolate DFW-375 scaffold543_size1420818, whole genome shotgun sequence
SJYR01000575.1 Kobus ellipsiprymnus isolate DFW-375 scaffold560_size2559417, whole genome shotgun sequence
SJYR01000578.1 Kobus ellipsiprymnus isolate DFW-375 scaffold590_size788133, whole genome shotgun sequence
SJYR01000584.1 Kobus ellipsiprymnus isolate DFW-375 scaffold585_size983954, whole genome shotgun sequence
SJYR01000588.1 Kobus ellipsiprymnus isolate DFW-375 scaffold586_size790978, whole genome shotgun sequence
SJYR01000600.1 Kobus ellipsiprymnus isolate DFW-375 scaffold602_size1023827, whole genome shotgun sequence
SJYR01000607.1 Kobus ellipsiprymnus isolate DFW-375 scaffold603_size1575810, whole genome shotgun sequence
SJYR01000614.1 Kobus ellipsiprymnus isolate DFW-375 scaffold622_size775365, whole genome shotgun sequence
SJYR01000618.1 Kobus ellipsiprymnus isolate DFW-375 scaffold623_size775045, whole genome shotgun sequence
SJYR01000630.1 Kobus ellipsiprymnus isolate DFW-375 scaffold634_size770711, whole genome shotgun sequence
SJYR01000644.1 Kobus ellipsiprymnus isolate DFW-375 scaffold654_size758748, whole genome shotgun sequence
SJYR01000656.1 Kobus ellipsiprymnus isolate DFW-375 scaffold641_size1711874, whole genome shotgun sequence
SJYR01000670.1 Kobus ellipsiprymnus isolate DFW-375 scaffold676_size741977, whole genome shotgun sequence
SJYR01000679.1 Kobus ellipsiprymnus isolate DFW-375 scaffold666_size1178494, whole genome shotgun sequence
SJYR01000683.1 Kobus ellipsiprymnus isolate DFW-375 scaffold672_size1607898, whole genome shotgun sequence
SJYR01000735.1 Kobus ellipsiprymnus isolate DFW-375 scaffold740_size720035, whole genome shotgun sequence
SJYR01000743.1 Kobus ellipsiprymnus isolate DFW-375 scaffold744_size837137, whole genome shotgun sequence
SJYR01000746.1 Kobus ellipsiprymnus isolate DFW-375 scaffold746_size1164495, whole genome shotgun sequence
SJYR01000752.1 Kobus ellipsiprymnus isolate DFW-375 scaffold759_size699076, whole genome shotgun sequence
SJYR01000755.1 Kobus ellipsiprymnus isolate DFW-375 scaffold737_size841396, whole genome shotgun sequence
SJYR01000762.1 Kobus ellipsiprymnus isolate DFW-375 scaffold767_size973851, whole genome shotgun sequence
SJYR01000763.1 Kobus ellipsiprymnus isolate DFW-375 scaffold730_size2409432, whole genome shotgun sequence
SJYR01000765.1 Kobus ellipsiprymnus isolate DFW-375 scaffold769_size695354, whole genome shotgun sequence
SJYR01000795.1 Kobus ellipsiprymnus isolate DFW-375 scaffold803_size831490, whole genome shotgun sequence
SJYR01000799.1 Kobus ellipsiprymnus isolate DFW-375 scaffold789_size1839240, whole genome shotgun sequence
SJYR01000802.1 Kobus ellipsiprymnus isolate DFW-375 scaffold774_size1307730, whole genome shotgun sequence
SJYR01000822.1 Kobus ellipsiprymnus isolate DFW-375 scaffold834_size759710, whole genome shotgun sequence
SJYR01000826.1 Kobus ellipsiprymnus isolate DFW-375 scaffold835_size668859, whole genome shotgun sequence
SJYR01000833.1 Kobus ellipsiprymnus isolate DFW-375 scaffold841_size797371, whole genome shotgun sequence
SJYR01000835.1 Kobus ellipsiprymnus isolate DFW-375 scaffold831_size947749, whole genome shotgun sequence
SJYR01000844.1 Kobus ellipsiprymnus isolate DFW-375 scaffold852_size662344, whole genome shotgun sequence
SJYR01000849.1 Kobus ellipsiprymnus isolate DFW-375 scaffold848_size1295383, whole genome shotgun sequence
SJYR01000860.1 Kobus ellipsiprymnus isolate DFW-375 scaffold859_size750286, whole genome shotgun sequence
SJYR01000865.1 Kobus ellipsiprymnus isolate DFW-375 scaffold854_size1223966, whole genome shotgun sequence
SJYR01000873.1 Kobus ellipsiprymnus isolate DFW-375 scaffold862_size1874369, whole genome shotgun sequence
SJYR01000874.1 Kobus ellipsiprymnus isolate DFW-375 scaffold881_size704138, whole genome shotgun sequence
SJYR01000875.1 Kobus ellipsiprymnus isolate DFW-375 scaffold875_size803210, whole genome shotgun sequence
SJYR01000894.1 Kobus ellipsiprymnus isolate DFW-375 scaffold890_size647479, whole genome shotgun sequence
SJYR01000902.1 Kobus ellipsiprymnus isolate DFW-375 scaffold902_size719513, whole genome shotgun sequence
SJYR01000903.1 Kobus ellipsiprymnus isolate DFW-375 scaffold903_size712210, whole genome shotgun sequence
SJYR01000922.1 Kobus ellipsiprymnus isolate DFW-375 scaffold924_size704897, whole genome shotgun sequence
SJYR01000924.1 Kobus ellipsiprymnus isolate DFW-375 scaffold932_size631399, whole genome shotgun sequence
SJYR01000935.1 Kobus ellipsiprymnus isolate DFW-375 scaffold934_size629372, whole genome shotgun sequence
SJYR01000948.1 Kobus ellipsiprymnus isolate DFW-375 scaffold951_size899909, whole genome shotgun sequence
SJYR01000955.1 Kobus ellipsiprymnus isolate DFW-375 scaffold962_size751219, whole genome shotgun sequence
SJYR01000999.1 Kobus ellipsiprymnus isolate DFW-375 scaffold1008_size696267, whole genome shotgun sequence
SJYR01001007.1 Kobus ellipsiprymnus isolate DFW-375 scaffold1000_size1415745, whole genome shotgun sequence
SJYR01001011.1 Kobus ellipsiprymnus isolate DFW-375 scaffold999_size1523301, whole genome shotgun sequence
SJYR01001029.1 Kobus ellipsiprymnus isolate DFW-375 scaffold1035_size1057426, whole genome shotgun sequence
SJYR01001038.1 Kobus ellipsiprymnus isolate DFW-375 scaffold1045_size596463, whole genome shotgun sequence
SJYR01001063.1 Kobus ellipsiprymnus isolate DFW-375 scaffold1061_size830721, whole genome shotgun sequence
SJYR01001067.1 Kobus ellipsiprymnus isolate DFW-375 scaffold1072_size770144, whole genome shotgun sequence
SJYR01001104.1 Kobus ellipsiprymnus isolate DFW-375 scaffold1099_size970573, whole genome shotgun sequence
SJYR01001110.1 Kobus ellipsiprymnus isolate DFW-375 scaffold1107_size571711, whole genome shotgun sequence
SJYR01001112.1 Kobus ellipsiprymnus isolate DFW-375 scaffold1104_size1090541, whole genome shotgun sequence
SJYR01001113.1 Kobus ellipsiprymnus isolate DFW-375 scaffold1102_size918809, whole genome shotgun sequence
SJYR01001137.1 Kobus ellipsiprymnus isolate DFW-375 scaffold1134_size561582, whole genome shotgun sequence
SJYR01001138.1 Kobus ellipsiprymnus isolate DFW-375 scaffold1144_size660240, whole genome shotgun sequence
SJYR01001143.1 Kobus ellipsiprymnus isolate DFW-375 scaffold1126_size700889, whole genome shotgun sequence
SJYR01001162.1 Kobus ellipsiprymnus isolate DFW-375 scaffold1163_size598489, whole genome shotgun sequence
SJYR01001170.1 Kobus ellipsiprymnus isolate DFW-375 scaffold1154_size1045361, whole genome shotgun sequence
SJYR01001173.1 Kobus ellipsiprymnus isolate DFW-375 scaffold1169_size783390, whole genome shotgun sequence
SJYR01001175.1 Kobus ellipsiprymnus isolate DFW-375 scaffold1174_size639632, whole genome shotgun sequence
SJYR01001176.1 Kobus ellipsiprymnus isolate DFW-375 scaffold1179_size682095, whole genome shotgun sequence
SJYR01001189.1 Kobus ellipsiprymnus isolate DFW-375 scaffold1191_size546100, whole genome shotgun sequence
SJYR01001195.1 Kobus ellipsiprymnus isolate DFW-375 scaffold1207_size541458, whole genome shotgun sequence
SJYR01001197.1 Kobus ellipsiprymnus isolate DFW-375 scaffold1187_size1341142, whole genome shotgun sequence
SJYR01001199.1 Kobus ellipsiprymnus isolate DFW-375 scaffold1201_size667414, whole genome shotgun sequence
SJYR01001201.1 Kobus ellipsiprymnus isolate DFW-375 scaffold1184_size830367, whole genome shotgun sequence
SJYR01001206.1 Kobus ellipsiprymnus isolate DFW-375 scaffold1210_size540145, whole genome shotgun sequence
SJYR01001207.1 Kobus ellipsiprymnus isolate DFW-375 scaffold1204_size542945, whole genome shotgun sequence
SJYR01001252.1 Kobus ellipsiprymnus isolate DFW-375 scaffold1258_size1042967, whole genome shotgun sequence
SJYR01001256.1 Kobus ellipsiprymnus isolate DFW-375 scaffold1252_size1031703, whole genome shotgun sequence
SJYR01001269.1 Kobus ellipsiprymnus isolate DFW-375 scaffold1254_size1154190, whole genome shotgun sequence
SJYR01001278.1 Kobus ellipsiprymnus isolate DFW-375 scaffold1275_size592886, whole genome shotgun sequence
SJYR01001293.1 Kobus ellipsiprymnus isolate DFW-375 scaffold1287_size519326, whole genome shotgun sequence
SJYR01001314.1 Kobus ellipsiprymnus isolate DFW-375 scaffold1316_size510773, whole genome shotgun sequence
SJYR01001318.1 Kobus ellipsiprymnus isolate DFW-375 scaffold1297_size804782, whole genome shotgun sequence
SJYR01001333.1 Kobus ellipsiprymnus isolate DFW-375 scaffold1329_size619055, whole genome shotgun sequence
SJYR01001336.1 Kobus ellipsiprymnus isolate DFW-375 scaffold1342_size511141, whole genome shotgun sequence
SJYR01001345.1 Kobus ellipsiprymnus isolate DFW-375 scaffold1352_size501848, whole genome shotgun sequence
SJYR01001376.1 Kobus ellipsiprymnus isolate DFW-375 scaffold1377_size495571, whole genome shotgun sequence
SJYR01001401.1 Kobus ellipsiprymnus isolate DFW-375 scaffold1411_size558269, whole genome shotgun sequence
SJYR01001402.1 Kobus ellipsiprymnus isolate DFW-375 scaffold1408_size638095, whole genome shotgun sequence
SJYR01001410.1 Kobus ellipsiprymnus isolate DFW-375 scaffold1416_size827066, whole genome shotgun sequence
SJYR01001413.1 Kobus ellipsiprymnus isolate DFW-375 scaffold1402_size1340888, whole genome shotgun sequence
SJYR01001417.1 Kobus ellipsiprymnus isolate DFW-375 scaffold1423_size486091, whole genome shotgun sequence
SJYR01001432.1 Kobus ellipsiprymnus isolate DFW-375 scaffold1442_size481867, whole genome shotgun sequence
SJYR01001434.1 Kobus ellipsiprymnus isolate DFW-375 scaffold1439_size483863, whole genome shotgun sequence
SJYR01001466.1 Kobus ellipsiprymnus isolate DFW-375 scaffold1453_size638067, whole genome shotgun sequence
SJYR01001471.1 Kobus ellipsiprymnus isolate DFW-375 scaffold1476_size623051, whole genome shotgun sequence
SJYR01001472.1 Kobus ellipsiprymnus isolate DFW-375 scaffold1474_size474581, whole genome shotgun sequence
SJYR01001510.1 Kobus ellipsiprymnus isolate DFW-375 scaffold1489_size1329254, whole genome shotgun sequence
SJYR01001517.1 Kobus ellipsiprymnus isolate DFW-375 scaffold1520_size595987, whole genome shotgun sequence
SJYR01001518.1 Kobus ellipsiprymnus isolate DFW-375 scaffold1521_size503146, whole genome shotgun sequence
SJYR01001524.1 Kobus ellipsiprymnus isolate DFW-375 scaffold1523_size584252, whole genome shotgun sequence
SJYR01001526.1 Kobus ellipsiprymnus isolate DFW-375 scaffold1526_size506476, whole genome shotgun sequence
SJYR01001529.1 Kobus ellipsiprymnus isolate DFW-375 scaffold1536_size457990, whole genome shotgun sequence
SJYR01001532.1 Kobus ellipsiprymnus isolate DFW-375 scaffold1539_size633618, whole genome shotgun sequence
SJYR01001533.1 Kobus ellipsiprymnus isolate DFW-375 scaffold1496_size1237180, whole genome shotgun sequence
SJYR01001534.1 Kobus ellipsiprymnus isolate DFW-375 scaffold1537_size457617, whole genome shotgun sequence
SJYR01001539.1 Kobus ellipsiprymnus isolate DFW-375 scaffold1543_size900135, whole genome shotgun sequence
SJYR01001562.1 Kobus ellipsiprymnus isolate DFW-375 scaffold1569_size550993, whole genome shotgun sequence
SJYR01001593.1 Kobus ellipsiprymnus isolate DFW-375 scaffold1594_size447870, whole genome shotgun sequence
SJYR01001595.1 Kobus ellipsiprymnus isolate DFW-375 scaffold1541_size1183730, whole genome shotgun sequence
SJYR01001596.1 Kobus ellipsiprymnus isolate DFW-375 scaffold1604_size443089, whole genome shotgun sequence
SJYR01001602.1 Kobus ellipsiprymnus isolate DFW-375 scaffold1597_size711398, whole genome shotgun sequence
SJYR01001610.1 Kobus ellipsiprymnus isolate DFW-375 scaffold1617_size441100, whole genome shotgun sequence
SJYR01001615.1 Kobus ellipsiprymnus isolate DFW-375 scaffold1620_size511661, whole genome shotgun sequence
SJYR01001626.1 Kobus ellipsiprymnus isolate DFW-375 scaffold1633_size437859, whole genome shotgun sequence
SJYR01001638.1 Kobus ellipsiprymnus isolate DFW-375 scaffold1649_size494257, whole genome shotgun sequence
SJYR01001647.1 Kobus ellipsiprymnus isolate DFW-375 scaffold1642_size743079, whole genome shotgun sequence
SJYR01001660.1 Kobus ellipsiprymnus isolate DFW-375 scaffold1648_size1501893, whole genome shotgun sequence
SJYR01001675.1 Kobus ellipsiprymnus isolate DFW-375 scaffold1670_size1035622, whole genome shotgun sequence
SJYR01001684.1 Kobus ellipsiprymnus isolate DFW-375 scaffold1681_size693945, whole genome shotgun sequence
SJYR01001701.1 Kobus ellipsiprymnus isolate DFW-375 scaffold1704_size694401, whole genome shotgun sequence
SJYR01001704.1 Kobus ellipsiprymnus isolate DFW-375 scaffold1697_size801705, whole genome shotgun sequence
SJYR01001713.1 Kobus ellipsiprymnus isolate DFW-375 scaffold1708_size793911, whole genome shotgun sequence
SJYR01001722.1 Kobus ellipsiprymnus isolate DFW-375 scaffold1731_size633988, whole genome shotgun sequence
SJYR01001730.1 Kobus ellipsiprymnus isolate DFW-375 scaffold1730_size538858, whole genome shotgun sequence
SJYR01001739.1 Kobus ellipsiprymnus isolate DFW-375 scaffold1743_size411861, whole genome shotgun sequence
SJYR01001746.1 Kobus ellipsiprymnus isolate DFW-375 scaffold1747_size712427, whole genome shotgun sequence
SJYR01001755.1 Kobus ellipsiprymnus isolate DFW-375 scaffold1735_size412390, whole genome shotgun sequence
SJYR01001760.1 Kobus ellipsiprymnus isolate DFW-375 scaffold1752_size760892, whole genome shotgun sequence
SJYR01001761.1 Kobus ellipsiprymnus isolate DFW-375 scaffold1770_size576374, whole genome shotgun sequence
SJYR01001779.1 Kobus ellipsiprymnus isolate DFW-375 scaffold1783_size408690, whole genome shotgun sequence
SJYR01001782.1 Kobus ellipsiprymnus isolate DFW-375 scaffold1769_size467170, whole genome shotgun sequence
SJYR01001789.1 Kobus ellipsiprymnus isolate DFW-375 scaffold1785_size605800, whole genome shotgun sequence
SJYR01001805.1 Kobus ellipsiprymnus isolate DFW-375 scaffold1796_size1085283, whole genome shotgun sequence
SJYR01001807.1 Kobus ellipsiprymnus isolate DFW-375 scaffold1795_size839430, whole genome shotgun sequence
SJYR01001813.1 Kobus ellipsiprymnus isolate DFW-375 scaffold1821_size398992, whole genome shotgun sequence
SJYR01001833.1 Kobus ellipsiprymnus isolate DFW-375 scaffold1817_size1028221, whole genome shotgun sequence
SJYR01001856.1 Kobus ellipsiprymnus isolate DFW-375 scaffold1840_size865053, whole genome shotgun sequence
SJYR01001867.1 Kobus ellipsiprymnus isolate DFW-375 scaffold1872_size389026, whole genome shotgun sequence
SJYR01001877.1 Kobus ellipsiprymnus isolate DFW-375 scaffold1879_size631702, whole genome shotgun sequence
SJYR01001881.1 Kobus ellipsiprymnus isolate DFW-375 scaffold1873_size782102, whole genome shotgun sequence
SJYR01001890.1 Kobus ellipsiprymnus isolate DFW-375 scaffold1897_size393543, whole genome shotgun sequence
SJYR01001892.1 Kobus ellipsiprymnus isolate DFW-375 scaffold1890_size469381, whole genome shotgun sequence
SJYR01001894.1 Kobus ellipsiprymnus isolate DFW-375 scaffold1892_size384522, whole genome shotgun sequence
SJYR01001897.1 Kobus ellipsiprymnus isolate DFW-375 scaffold1904_size510910, whole genome shotgun sequence
SJYR01001909.1 Kobus ellipsiprymnus isolate DFW-375 scaffold1919_size811588, whole genome shotgun sequence
SJYR01001931.1 Kobus ellipsiprymnus isolate DFW-375 scaffold1893_size1198059, whole genome shotgun sequence
SJYR01001945.1 Kobus ellipsiprymnus isolate DFW-375 scaffold1941_size632925, whole genome shotgun sequence
SJYR01001964.1 Kobus ellipsiprymnus isolate DFW-375 scaffold1963_size372376, whole genome shotgun sequence
SJYR01001977.1 Kobus ellipsiprymnus isolate DFW-375 scaffold1971_size728308, whole genome shotgun sequence
SJYR01001978.1 Kobus ellipsiprymnus isolate DFW-375 scaffold1983_size541316, whole genome shotgun sequence
SJYR01001984.1 Kobus ellipsiprymnus isolate DFW-375 scaffold1994_size365853, whole genome shotgun sequence
SJYR01001987.1 Kobus ellipsiprymnus isolate DFW-375 scaffold1989_size470003, whole genome shotgun sequence
SJYR01001992.1 Kobus ellipsiprymnus isolate DFW-375 scaffold1987_size366969, whole genome shotgun sequence
SJYR01002001.1 Kobus ellipsiprymnus isolate DFW-375 scaffold1991_size752282, whole genome shotgun sequence
SJYR01002003.1 Kobus ellipsiprymnus isolate DFW-375 scaffold2009_size363037, whole genome shotgun sequence
SJYR01002014.1 Kobus ellipsiprymnus isolate DFW-375 scaffold2024_size360899, whole genome shotgun sequence
SJYR01002017.1 Kobus ellipsiprymnus isolate DFW-375 scaffold1995_size708277, whole genome shotgun sequence
SJYR01002020.1 Kobus ellipsiprymnus isolate DFW-375 scaffold2031_size457442, whole genome shotgun sequence
SJYR01002030.1 Kobus ellipsiprymnus isolate DFW-375 scaffold2034_size359190, whole genome shotgun sequence
SJYR01002041.1 Kobus ellipsiprymnus isolate DFW-375 scaffold2051_size355984, whole genome shotgun sequence
SJYR01002042.1 Kobus ellipsiprymnus isolate DFW-375 scaffold2053_size674885, whole genome shotgun sequence
SJYR01002049.1 Kobus ellipsiprymnus isolate DFW-375 scaffold2049_size627620, whole genome shotgun sequence
SJYR01002052.1 Kobus ellipsiprymnus isolate DFW-375 scaffold2063_size354071, whole genome shotgun sequence
SJYR01002082.1 Kobus ellipsiprymnus isolate DFW-375 scaffold2050_size918645, whole genome shotgun sequence
SJYR01002086.1 Kobus ellipsiprymnus isolate DFW-375 scaffold2076_size697723, whole genome shotgun sequence
SJYR01002091.1 Kobus ellipsiprymnus isolate DFW-375 scaffold2094_size463655, whole genome shotgun sequence
SJYR01002103.1 Kobus ellipsiprymnus isolate DFW-375 scaffold2097_size837987, whole genome shotgun sequence
SJYR01002124.1 Kobus ellipsiprymnus isolate DFW-375 scaffold2124_size457540, whole genome shotgun sequence
SJYR01002147.1 Kobus ellipsiprymnus isolate DFW-375 scaffold2137_size426641, whole genome shotgun sequence
SJYR01002148.1 Kobus ellipsiprymnus isolate DFW-375 scaffold2157_size339308, whole genome shotgun sequence
SJYR01002155.1 Kobus ellipsiprymnus isolate DFW-375 scaffold2158_size477706, whole genome shotgun sequence
SJYR01002174.1 Kobus ellipsiprymnus isolate DFW-375 scaffold2168_size482765, whole genome shotgun sequence
SJYR01002175.1 Kobus ellipsiprymnus isolate DFW-375 scaffold2165_size860097, whole genome shotgun sequence
SJYR01002191.1 Kobus ellipsiprymnus isolate DFW-375 scaffold2195_size408370, whole genome shotgun sequence
SJYR01002197.1 Kobus ellipsiprymnus isolate DFW-375 scaffold2194_size377854, whole genome shotgun sequence
SJYR01002198.1 Kobus ellipsiprymnus isolate DFW-375 scaffold2200_size342222, whole genome shotgun sequence
SJYR01002202.1 Kobus ellipsiprymnus isolate DFW-375 scaffold2206_size463245, whole genome shotgun sequence
SJYR01002204.1 Kobus ellipsiprymnus isolate DFW-375 scaffold2201_size469794, whole genome shotgun sequence
SJYR01002224.1 Kobus ellipsiprymnus isolate DFW-375 scaffold2233_size327572, whole genome shotgun sequence
SJYR01002227.1 Kobus ellipsiprymnus isolate DFW-375 scaffold2207_size518771, whole genome shotgun sequence
SJYR01002230.1 Kobus ellipsiprymnus isolate DFW-375 scaffold2226_size328306, whole genome shotgun sequence
SJYR01002237.1 Kobus ellipsiprymnus isolate DFW-375 scaffold2238_size327147, whole genome shotgun sequence
SJYR01002240.1 Kobus ellipsiprymnus isolate DFW-375 scaffold2236_size929338, whole genome shotgun sequence
SJYR01002242.1 Kobus ellipsiprymnus isolate DFW-375 scaffold2247_size395499, whole genome shotgun sequence
SJYR01002262.1 Kobus ellipsiprymnus isolate DFW-375 scaffold2255_size378330, whole genome shotgun sequence
SJYR01002300.1 Kobus ellipsiprymnus isolate DFW-375 scaffold2313_size315996, whole genome shotgun sequence
SJYR01002304.1 Kobus ellipsiprymnus isolate DFW-375 scaffold2306_size326293, whole genome shotgun sequence
SJYR01002326.1 Kobus ellipsiprymnus isolate DFW-375 scaffold2320_size314368, whole genome shotgun sequence
SJYR01002331.1 Kobus ellipsiprymnus isolate DFW-375 scaffold2322_size603444, whole genome shotgun sequence
SJYR01002332.1 Kobus ellipsiprymnus isolate DFW-375 scaffold2326_size578098, whole genome shotgun sequence
SJYR01002342.1 Kobus ellipsiprymnus isolate DFW-375 scaffold2350_size352703, whole genome shotgun sequence
SJYR01002353.1 Kobus ellipsiprymnus isolate DFW-375 scaffold2354_size567143, whole genome shotgun sequence
SJYR01002354.1 Kobus ellipsiprymnus isolate DFW-375 scaffold2359_size393014, whole genome shotgun sequence
SJYR01002357.1 Kobus ellipsiprymnus isolate DFW-375 scaffold2351_size431622, whole genome shotgun sequence
SJYR01002358.1 Kobus ellipsiprymnus isolate DFW-375 scaffold2360_size329208, whole genome shotgun sequence
SJYR01002363.1 Kobus ellipsiprymnus isolate DFW-375 scaffold2362_size307047, whole genome shotgun sequence
SJYR01002379.1 Kobus ellipsiprymnus isolate DFW-375 scaffold2389_size341742, whole genome shotgun sequence
SJYR01002383.1 Kobus ellipsiprymnus isolate DFW-375 scaffold2380_size484431, whole genome shotgun sequence
SJYR01002384.1 Kobus ellipsiprymnus isolate DFW-375 scaffold2371_size418798, whole genome shotgun sequence
SJYR01002393.1 Kobus ellipsiprymnus isolate DFW-375 scaffold2403_size509780, whole genome shotgun sequence
SJYR01002408.1 Kobus ellipsiprymnus isolate DFW-375 scaffold2402_size555972, whole genome shotgun sequence
SJYR01002419.1 Kobus ellipsiprymnus isolate DFW-375 scaffold2431_size298603, whole genome shotgun sequence
SJYR01002427.1 Kobus ellipsiprymnus isolate DFW-375 scaffold2426_size304081, whole genome shotgun sequence
SJYR01002443.1 Kobus ellipsiprymnus isolate DFW-375 scaffold2449_size296577, whole genome shotgun sequence
SJYR01002457.1 Kobus ellipsiprymnus isolate DFW-375 scaffold2461_size294449, whole genome shotgun sequence
SJYR01002458.1 Kobus ellipsiprymnus isolate DFW-375 scaffold2457_size349311, whole genome shotgun sequence
SJYR01002467.1 Kobus ellipsiprymnus isolate DFW-375 scaffold2469_size293901, whole genome shotgun sequence
SJYR01002469.1 Kobus ellipsiprymnus isolate DFW-375 scaffold2475_size292832, whole genome shotgun sequence
SJYR01002472.1 Kobus ellipsiprymnus isolate DFW-375 scaffold2481_size292221, whole genome shotgun sequence
SJYR01002477.1 Kobus ellipsiprymnus isolate DFW-375 scaffold2466_size343499, whole genome shotgun sequence
SJYR01002488.1 Kobus ellipsiprymnus isolate DFW-375 scaffold2463_size497378, whole genome shotgun sequence
SJYR01002489.1 Kobus ellipsiprymnus isolate DFW-375 scaffold2488_size487484, whole genome shotgun sequence
SJYR01002492.1 Kobus ellipsiprymnus isolate DFW-375 scaffold2473_size497097, whole genome shotgun sequence
SJYR01002494.1 Kobus ellipsiprymnus isolate DFW-375 scaffold2499_size336708, whole genome shotgun sequence
SJYR01002503.1 Kobus ellipsiprymnus isolate DFW-375 scaffold2511_size288573, whole genome shotgun sequence
SJYR01002506.1 Kobus ellipsiprymnus isolate DFW-375 scaffold2512_size288546, whole genome shotgun sequence
SJYR01002510.1 Kobus ellipsiprymnus isolate DFW-375 scaffold2519_size288044, whole genome shotgun sequence
SJYR01002512.1 Kobus ellipsiprymnus isolate DFW-375 scaffold2514_size288388, whole genome shotgun sequence
SJYR01002527.1 Kobus ellipsiprymnus isolate DFW-375 scaffold2536_size824472, whole genome shotgun sequence
SJYR01002538.1 Kobus ellipsiprymnus isolate DFW-375 scaffold2545_size285153, whole genome shotgun sequence
SJYR01002544.1 Kobus ellipsiprymnus isolate DFW-375 scaffold2552_size284020, whole genome shotgun sequence
SJYR01002573.1 Kobus ellipsiprymnus isolate DFW-375 scaffold2578_size386039, whole genome shotgun sequence
SJYR01002576.1 Kobus ellipsiprymnus isolate DFW-375 scaffold2585_size279966, whole genome shotgun sequence
SJYR01002578.1 Kobus ellipsiprymnus isolate DFW-375 scaffold2582_size289483, whole genome shotgun sequence
SJYR01002587.1 Kobus ellipsiprymnus isolate DFW-375 scaffold2596_size277513, whole genome shotgun sequence
SJYR01002588.1 Kobus ellipsiprymnus isolate DFW-375 scaffold2593_size278796, whole genome shotgun sequence
SJYR01002590.1 Kobus ellipsiprymnus isolate DFW-375 scaffold2597_size277389, whole genome shotgun sequence
SJYR01002592.1 Kobus ellipsiprymnus isolate DFW-375 scaffold2598_size343303, whole genome shotgun sequence
SJYR01002603.1 Kobus ellipsiprymnus isolate DFW-375 scaffold2604_size553671, whole genome shotgun sequence
SJYR01002629.1 Kobus ellipsiprymnus isolate DFW-375 scaffold2601_size748464, whole genome shotgun sequence
SJYR01002631.1 Kobus ellipsiprymnus isolate DFW-375 scaffold2642_size271255, whole genome shotgun sequence
SJYR01002649.1 Kobus ellipsiprymnus isolate DFW-375 scaffold2640_size733297, whole genome shotgun sequence
SJYR01002656.1 Kobus ellipsiprymnus isolate DFW-375 scaffold2664_size268304, whole genome shotgun sequence
SJYR01002659.1 Kobus ellipsiprymnus isolate DFW-375 scaffold2662_size276353, whole genome shotgun sequence
SJYR01002660.1 Kobus ellipsiprymnus isolate DFW-375 scaffold2658_size396897, whole genome shotgun sequence
SJYR01002663.1 Kobus ellipsiprymnus isolate DFW-375 scaffold2672_size266591, whole genome shotgun sequence
SJYR01002666.1 Kobus ellipsiprymnus isolate DFW-375 scaffold2648_size768590, whole genome shotgun sequence
SJYR01002686.1 Kobus ellipsiprymnus isolate DFW-375 scaffold2686_size265446, whole genome shotgun sequence
SJYR01002707.1 Kobus ellipsiprymnus isolate DFW-375 scaffold2714_size262595, whole genome shotgun sequence
SJYR01002712.1 Kobus ellipsiprymnus isolate DFW-375 scaffold2722_size280392, whole genome shotgun sequence
SJYR01002719.1 Kobus ellipsiprymnus isolate DFW-375 scaffold2711_size262779, whole genome shotgun sequence
SJYR01002725.1 Kobus ellipsiprymnus isolate DFW-375 scaffold2719_size366951, whole genome shotgun sequence
SJYR01002728.1 Kobus ellipsiprymnus isolate DFW-375 scaffold2726_size260944, whole genome shotgun sequence
SJYR01002741.1 Kobus ellipsiprymnus isolate DFW-375 scaffold2737_size550582, whole genome shotgun sequence
SJYR01002742.1 Kobus ellipsiprymnus isolate DFW-375 scaffold2748_size258249, whole genome shotgun sequence
SJYR01002752.1 Kobus ellipsiprymnus isolate DFW-375 scaffold2735_size634914, whole genome shotgun sequence
SJYR01002766.1 Kobus ellipsiprymnus isolate DFW-375 scaffold2767_size255290, whole genome shotgun sequence
SJYR01002773.1 Kobus ellipsiprymnus isolate DFW-375 scaffold2770_size255097, whole genome shotgun sequence
SJYR01002789.1 Kobus ellipsiprymnus isolate DFW-375 scaffold2773_size367715, whole genome shotgun sequence
SJYR01002792.1 Kobus ellipsiprymnus isolate DFW-375 scaffold2791_size461788, whole genome shotgun sequence
SJYR01002796.1 Kobus ellipsiprymnus isolate DFW-375 scaffold2792_size251703, whole genome shotgun sequence
SJYR01002803.1 Kobus ellipsiprymnus isolate DFW-375 scaffold2810_size262629, whole genome shotgun sequence
SJYR01002808.1 Kobus ellipsiprymnus isolate DFW-375 scaffold2818_size247746, whole genome shotgun sequence
SJYR01002809.1 Kobus ellipsiprymnus isolate DFW-375 scaffold2804_size565527, whole genome shotgun sequence
SJYR01002814.1 Kobus ellipsiprymnus isolate DFW-375 scaffold2799_size304667, whole genome shotgun sequence
SJYR01002824.1 Kobus ellipsiprymnus isolate DFW-375 scaffold2835_size245532, whole genome shotgun sequence
SJYR01002832.1 Kobus ellipsiprymnus isolate DFW-375 scaffold2841_size244717, whole genome shotgun sequence
SJYR01002841.1 Kobus ellipsiprymnus isolate DFW-375 scaffold2826_size447313, whole genome shotgun sequence
SJYR01002866.1 Kobus ellipsiprymnus isolate DFW-375 scaffold2875_size241652, whole genome shotgun sequence
SJYR01002872.1 Kobus ellipsiprymnus isolate DFW-375 scaffold2874_size443341, whole genome shotgun sequence
SJYR01002890.1 Kobus ellipsiprymnus isolate DFW-375 scaffold2896_size276032, whole genome shotgun sequence
SJYR01002897.1 Kobus ellipsiprymnus isolate DFW-375 scaffold2861_size627978, whole genome shotgun sequence
SJYR01002906.1 Kobus ellipsiprymnus isolate DFW-375 scaffold2900_size348459, whole genome shotgun sequence
SJYR01002907.1 Kobus ellipsiprymnus isolate DFW-375 scaffold2917_size236801, whole genome shotgun sequence
SJYR01002926.1 Kobus ellipsiprymnus isolate DFW-375 scaffold2933_size234975, whole genome shotgun sequence
SJYR01002937.1 Kobus ellipsiprymnus isolate DFW-375 scaffold2940_size234319, whole genome shotgun sequence
SJYR01002939.1 Kobus ellipsiprymnus isolate DFW-375 scaffold2943_size390392, whole genome shotgun sequence
SJYR01002940.1 Kobus ellipsiprymnus isolate DFW-375 scaffold2942_size280467, whole genome shotgun sequence
SJYR01002963.1 Kobus ellipsiprymnus isolate DFW-375 scaffold2971_size452162, whole genome shotgun sequence
SJYR01002977.1 Kobus ellipsiprymnus isolate DFW-375 scaffold2978_size466347, whole genome shotgun sequence
SJYR01002995.1 Kobus ellipsiprymnus isolate DFW-375 scaffold2948_size398386, whole genome shotgun sequence
SJYR01003027.1 Kobus ellipsiprymnus isolate DFW-375 scaffold3035_size222638, whole genome shotgun sequence
SJYR01003028.1 Kobus ellipsiprymnus isolate DFW-375 scaffold3038_size375145, whole genome shotgun sequence
SJYR01003032.1 Kobus ellipsiprymnus isolate DFW-375 scaffold3025_size223437, whole genome shotgun sequence
SJYR01003033.1 Kobus ellipsiprymnus isolate DFW-375 scaffold3040_size222385, whole genome shotgun sequence
SJYR01003038.1 Kobus ellipsiprymnus isolate DFW-375 scaffold3029_size520101, whole genome shotgun sequence
SJYR01003043.1 Kobus ellipsiprymnus isolate DFW-375 scaffold3049_size320121, whole genome shotgun sequence
SJYR01003055.1 Kobus ellipsiprymnus isolate DFW-375 scaffold3065_size284180, whole genome shotgun sequence
SJYR01003060.1 Kobus ellipsiprymnus isolate DFW-375 scaffold3056_size287626, whole genome shotgun sequence
SJYR01003061.1 Kobus ellipsiprymnus isolate DFW-375 scaffold3063_size285429, whole genome shotgun sequence
SJYR01003066.1 Kobus ellipsiprymnus isolate DFW-375 scaffold3067_size398514, whole genome shotgun sequence
SJYR01003069.1 Kobus ellipsiprymnus isolate DFW-375 scaffold3077_size313924, whole genome shotgun sequence
SJYR01003073.1 Kobus ellipsiprymnus isolate DFW-375 scaffold3062_size622996, whole genome shotgun sequence
SJYR01003085.1 Kobus ellipsiprymnus isolate DFW-375 scaffold3086_size302537, whole genome shotgun sequence
SJYR01003094.1 Kobus ellipsiprymnus isolate DFW-375 scaffold3105_size228091, whole genome shotgun sequence
SJYR01003115.1 Kobus ellipsiprymnus isolate DFW-375 scaffold3125_size212821, whole genome shotgun sequence
SJYR01003120.1 Kobus ellipsiprymnus isolate DFW-375 scaffold3109_size480216, whole genome shotgun sequence
SJYR01003138.1 Kobus ellipsiprymnus isolate DFW-375 scaffold3107_size496750, whole genome shotgun sequence
SJYR01003146.1 Kobus ellipsiprymnus isolate DFW-375 scaffold3110_size633500, whole genome shotgun sequence
SJYR01003160.1 Kobus ellipsiprymnus isolate DFW-375 scaffold3163_size209093, whole genome shotgun sequence
SJYR01003173.1 Kobus ellipsiprymnus isolate DFW-375 scaffold3153_size394274, whole genome shotgun sequence
SJYR01003188.1 Kobus ellipsiprymnus isolate DFW-375 scaffold3170_size255730, whole genome shotgun sequence
SJYR01003190.1 Kobus ellipsiprymnus isolate DFW-375 scaffold3202_size206151, whole genome shotgun sequence
SJYR01003195.1 Kobus ellipsiprymnus isolate DFW-375 scaffold3169_size556760, whole genome shotgun sequence
SJYR01003206.1 Kobus ellipsiprymnus isolate DFW-375 scaffold3201_size343732, whole genome shotgun sequence
SJYR01003214.1 Kobus ellipsiprymnus isolate DFW-375 scaffold3217_size346926, whole genome shotgun sequence
SJYR01003218.1 Kobus ellipsiprymnus isolate DFW-375 scaffold3225_size203718, whole genome shotgun sequence
SJYR01003220.1 Kobus ellipsiprymnus isolate DFW-375 scaffold3232_size203063, whole genome shotgun sequence
SJYR01003237.1 Kobus ellipsiprymnus isolate DFW-375 scaffold3246_size201621, whole genome shotgun sequence
SJYR01003244.1 Kobus ellipsiprymnus isolate DFW-375 scaffold3249_size200827, whole genome shotgun sequence
SJYR01003246.1 Kobus ellipsiprymnus isolate DFW-375 scaffold3239_size202308, whole genome shotgun sequence
SJYR01003274.1 Kobus ellipsiprymnus isolate DFW-375 scaffold3279_size213524, whole genome shotgun sequence
SJYR01003277.1 Kobus ellipsiprymnus isolate DFW-375 scaffold3278_size217498, whole genome shotgun sequence
SJYR01003279.1 Kobus ellipsiprymnus isolate DFW-375 scaffold3281_size273824, whole genome shotgun sequence
SJYR01003286.1 Kobus ellipsiprymnus isolate DFW-375 scaffold3297_size443663, whole genome shotgun sequence
SJYR01003310.1 Kobus ellipsiprymnus isolate DFW-375 scaffold3313_size193719, whole genome shotgun sequence
SJYR01003323.1 Kobus ellipsiprymnus isolate DFW-375 scaffold3309_size238844, whole genome shotgun sequence
SJYR01003328.1 Kobus ellipsiprymnus isolate DFW-375 scaffold3327_size197359, whole genome shotgun sequence
SJYR01003341.1 Kobus ellipsiprymnus isolate DFW-375 scaffold3341_size354584, whole genome shotgun sequence
SJYR01003353.1 Kobus ellipsiprymnus isolate DFW-375 scaffold3356_size190174, whole genome shotgun sequence
SJYR01003366.1 Kobus ellipsiprymnus isolate DFW-375 scaffold3369_size214613, whole genome shotgun sequence
SJYR01003374.1 Kobus ellipsiprymnus isolate DFW-375 scaffold3359_size416871, whole genome shotgun sequence
SJYR01003383.1 Kobus ellipsiprymnus isolate DFW-375 scaffold3376_size194046, whole genome shotgun sequence
SJYR01003385.1 Kobus ellipsiprymnus isolate DFW-375 scaffold3390_size186119, whole genome shotgun sequence
SJYR01003395.1 Kobus ellipsiprymnus isolate DFW-375 scaffold3392_size335356, whole genome shotgun sequence
SJYR01003399.1 Kobus ellipsiprymnus isolate DFW-375 scaffold3382_size357085, whole genome shotgun sequence
SJYR01003428.1 Kobus ellipsiprymnus isolate DFW-375 scaffold3426_size306006, whole genome shotgun sequence
SJYR01003454.1 Kobus ellipsiprymnus isolate DFW-375 scaffold3459_size271499, whole genome shotgun sequence
SJYR01003464.1 Kobus ellipsiprymnus isolate DFW-375 scaffold3460_size464617, whole genome shotgun sequence
SJYR01003472.1 Kobus ellipsiprymnus isolate DFW-375 scaffold3480_size177764, whole genome shotgun sequence
SJYR01003482.1 Kobus ellipsiprymnus isolate DFW-375 scaffold3454_size621495, whole genome shotgun sequence
SJYR01003485.1 Kobus ellipsiprymnus isolate DFW-375 scaffold3495_size176079, whole genome shotgun sequence
SJYR01003486.1 Kobus ellipsiprymnus isolate DFW-375 scaffold3496_size177081, whole genome shotgun sequence
SJYR01003498.1 Kobus ellipsiprymnus isolate DFW-375 scaffold3489_size251210, whole genome shotgun sequence
SJYR01003509.1 Kobus ellipsiprymnus isolate DFW-375 scaffold3506_size315942, whole genome shotgun sequence
SJYR01003519.1 Kobus ellipsiprymnus isolate DFW-375 scaffold3507_size174886, whole genome shotgun sequence
SJYR01003521.1 Kobus ellipsiprymnus isolate DFW-375 scaffold3523_size173520, whole genome shotgun sequence
SJYR01003528.1 Kobus ellipsiprymnus isolate DFW-375 scaffold3530_size172457, whole genome shotgun sequence
SJYR01003535.1 Kobus ellipsiprymnus isolate DFW-375 scaffold3524_size757937, whole genome shotgun sequence
SJYR01003536.1 Kobus ellipsiprymnus isolate DFW-375 scaffold3532_size347949, whole genome shotgun sequence
SJYR01003537.1 Kobus ellipsiprymnus isolate DFW-375 scaffold3546_size183935, whole genome shotgun sequence
SJYR01003538.1 Kobus ellipsiprymnus isolate DFW-375 scaffold3538_size171309, whole genome shotgun sequence
SJYR01003554.1 Kobus ellipsiprymnus isolate DFW-375 scaffold3556_size169625, whole genome shotgun sequence
SJYR01003555.1 Kobus ellipsiprymnus isolate DFW-375 scaffold3560_size170806, whole genome shotgun sequence
SJYR01003564.1 Kobus ellipsiprymnus isolate DFW-375 scaffold3573_size168273, whole genome shotgun sequence
SJYR01003568.1 Kobus ellipsiprymnus isolate DFW-375 scaffold3575_size168134, whole genome shotgun sequence
SJYR01003584.1 Kobus ellipsiprymnus isolate DFW-375 scaffold3589_size166402, whole genome shotgun sequence
SJYR01003586.1 Kobus ellipsiprymnus isolate DFW-375 scaffold3588_size211821, whole genome shotgun sequence
SJYR01003594.1 Kobus ellipsiprymnus isolate DFW-375 scaffold3603_size214652, whole genome shotgun sequence
SJYR01003599.1 Kobus ellipsiprymnus isolate DFW-375 scaffold3584_size564620, whole genome shotgun sequence
SJYR01003639.1 Kobus ellipsiprymnus isolate DFW-375 scaffold3646_size160806, whole genome shotgun sequence
SJYR01003671.1 Kobus ellipsiprymnus isolate DFW-375 scaffold3670_size267323, whole genome shotgun sequence
SJYR01003683.1 Kobus ellipsiprymnus isolate DFW-375 scaffold3684_size164642, whole genome shotgun sequence
SJYR01003688.1 Kobus ellipsiprymnus isolate DFW-375 scaffold3695_size219700, whole genome shotgun sequence
SJYR01003706.1 Kobus ellipsiprymnus isolate DFW-375 scaffold3709_size155557, whole genome shotgun sequence
SJYR01003715.1 Kobus ellipsiprymnus isolate DFW-375 scaffold3712_size155362, whole genome shotgun sequence
SJYR01003716.1 Kobus ellipsiprymnus isolate DFW-375 scaffold3728_size156456, whole genome shotgun sequence
SJYR01003720.1 Kobus ellipsiprymnus isolate DFW-375 scaffold3719_size154825, whole genome shotgun sequence
SJYR01003730.1 Kobus ellipsiprymnus isolate DFW-375 scaffold3742_size153608, whole genome shotgun sequence
SJYR01003733.1 Kobus ellipsiprymnus isolate DFW-375 scaffold3736_size155599, whole genome shotgun sequence
SJYR01003734.1 Kobus ellipsiprymnus isolate DFW-375 scaffold3744_size163687, whole genome shotgun sequence
SJYR01003738.1 Kobus ellipsiprymnus isolate DFW-375 scaffold3739_size155936, whole genome shotgun sequence
SJYR01003747.1 Kobus ellipsiprymnus isolate DFW-375 scaffold3758_size152129, whole genome shotgun sequence
SJYR01003749.1 Kobus ellipsiprymnus isolate DFW-375 scaffold3737_size163130, whole genome shotgun sequence
SJYR01003762.1 Kobus ellipsiprymnus isolate DFW-375 scaffold3761_size260436, whole genome shotgun sequence
SJYR01003763.1 Kobus ellipsiprymnus isolate DFW-375 scaffold3774_size151174, whole genome shotgun sequence
SJYR01003775.1 Kobus ellipsiprymnus isolate DFW-375 scaffold3765_size230199, whole genome shotgun sequence
SJYR01003776.1 Kobus ellipsiprymnus isolate DFW-375 scaffold3775_size209359, whole genome shotgun sequence
SJYR01003781.1 Kobus ellipsiprymnus isolate DFW-375 scaffold3789_size150062, whole genome shotgun sequence
SJYR01003786.1 Kobus ellipsiprymnus isolate DFW-375 scaffold3794_size149644, whole genome shotgun sequence
SJYR01003791.1 Kobus ellipsiprymnus isolate DFW-375 scaffold3784_size157882, whole genome shotgun sequence
SJYR01003794.1 Kobus ellipsiprymnus isolate DFW-375 scaffold3795_size149574, whole genome shotgun sequence
SJYR01003816.1 Kobus ellipsiprymnus isolate DFW-375 scaffold3801_size277622, whole genome shotgun sequence
SJYR01003817.1 Kobus ellipsiprymnus isolate DFW-375 scaffold3826_size234307, whole genome shotgun sequence
SJYR01003822.1 Kobus ellipsiprymnus isolate DFW-375 scaffold3828_size146325, whole genome shotgun sequence
SJYR01003828.1 Kobus ellipsiprymnus isolate DFW-375 scaffold3819_size206967, whole genome shotgun sequence
SJYR01003829.1 Kobus ellipsiprymnus isolate DFW-375 scaffold3839_size177017, whole genome shotgun sequence
SJYR01003835.1 Kobus ellipsiprymnus isolate DFW-375 scaffold3833_size145774, whole genome shotgun sequence
SJYR01003847.1 Kobus ellipsiprymnus isolate DFW-375 scaffold3845_size292368, whole genome shotgun sequence
SJYR01003861.1 Kobus ellipsiprymnus isolate DFW-375 scaffold3849_size204164, whole genome shotgun sequence
SJYR01003866.1 Kobus ellipsiprymnus isolate DFW-375 scaffold3851_size220692, whole genome shotgun sequence
SJYR01003867.1 Kobus ellipsiprymnus isolate DFW-375 scaffold3874_size170272, whole genome shotgun sequence
SJYR01003871.1 Kobus ellipsiprymnus isolate DFW-375 scaffold3877_size142051, whole genome shotgun sequence
SJYR01003876.1 Kobus ellipsiprymnus isolate DFW-375 scaffold3879_size174891, whole genome shotgun sequence
SJYR01003907.1 Kobus ellipsiprymnus isolate DFW-375 scaffold3894_size140889, whole genome shotgun sequence
SJYR01003909.1 Kobus ellipsiprymnus isolate DFW-375 scaffold3920_size138811, whole genome shotgun sequence
SJYR01003912.1 Kobus ellipsiprymnus isolate DFW-375 scaffold3902_size197168, whole genome shotgun sequence
SJYR01003925.1 Kobus ellipsiprymnus isolate DFW-375 scaffold3927_size138400, whole genome shotgun sequence
SJYR01003947.1 Kobus ellipsiprymnus isolate DFW-375 scaffold3926_size302126, whole genome shotgun sequence
SJYR01003995.1 Kobus ellipsiprymnus isolate DFW-375 scaffold3987_size391533, whole genome shotgun sequence
SJYR01003998.1 Kobus ellipsiprymnus isolate DFW-375 scaffold3997_size322946, whole genome shotgun sequence
SJYR01004006.1 Kobus ellipsiprymnus isolate DFW-375 scaffold4011_size131810, whole genome shotgun sequence
SJYR01004012.1 Kobus ellipsiprymnus isolate DFW-375 scaffold4013_size131766, whole genome shotgun sequence
SJYR01004017.1 Kobus ellipsiprymnus isolate DFW-375 scaffold4029_size130637, whole genome shotgun sequence
SJYR01004028.1 Kobus ellipsiprymnus isolate DFW-375 scaffold4034_size130185, whole genome shotgun sequence
SJYR01004038.1 Kobus ellipsiprymnus isolate DFW-375 scaffold4042_size129383, whole genome shotgun sequence
SJYR01004058.1 Kobus ellipsiprymnus isolate DFW-375 scaffold4057_size183371, whole genome shotgun sequence
SJYR01004101.1 Kobus ellipsiprymnus isolate DFW-375 scaffold4105_size125716, whole genome shotgun sequence
SJYR01004103.1 Kobus ellipsiprymnus isolate DFW-375 scaffold4108_size148702, whole genome shotgun sequence
SJYR01004113.1 Kobus ellipsiprymnus isolate DFW-375 scaffold4111_size207989, whole genome shotgun sequence
SJYR01004121.1 Kobus ellipsiprymnus isolate DFW-375 scaffold4128_size122887, whole genome shotgun sequence
SJYR01004132.1 Kobus ellipsiprymnus isolate DFW-375 scaffold4143_size121453, whole genome shotgun sequence
SJYR01004134.1 Kobus ellipsiprymnus isolate DFW-375 scaffold4124_size134393, whole genome shotgun sequence
SJYR01004140.1 Kobus ellipsiprymnus isolate DFW-375 scaffold4119_size312453, whole genome shotgun sequence
SJYR01004149.1 Kobus ellipsiprymnus isolate DFW-375 scaffold4148_size209612, whole genome shotgun sequence
SJYR01004164.1 Kobus ellipsiprymnus isolate DFW-375 scaffold4167_size119235, whole genome shotgun sequence
SJYR01004173.1 Kobus ellipsiprymnus isolate DFW-375 scaffold4155_size186882, whole genome shotgun sequence
SJYR01004176.1 Kobus ellipsiprymnus isolate DFW-375 scaffold4172_size131747, whole genome shotgun sequence
SJYR01004177.1 Kobus ellipsiprymnus isolate DFW-375 scaffold4165_size340932, whole genome shotgun sequence
SJYR01004180.1 Kobus ellipsiprymnus isolate DFW-375 scaffold4184_size118652, whole genome shotgun sequence
SJYR01004185.1 Kobus ellipsiprymnus isolate DFW-375 scaffold4193_size117850, whole genome shotgun sequence
SJYR01004211.1 Kobus ellipsiprymnus isolate DFW-375 scaffold4219_size146701, whole genome shotgun sequence
SJYR01004220.1 Kobus ellipsiprymnus isolate DFW-375 scaffold4231_size115392, whole genome shotgun sequence
SJYR01004225.1 Kobus ellipsiprymnus isolate DFW-375 scaffold4222_size190729, whole genome shotgun sequence
SJYR01004228.1 Kobus ellipsiprymnus isolate DFW-375 scaffold4232_size115390, whole genome shotgun sequence
SJYR01004241.1 Kobus ellipsiprymnus isolate DFW-375 scaffold4234_size115851, whole genome shotgun sequence
SJYR01004244.1 Kobus ellipsiprymnus isolate DFW-375 scaffold4249_size170453, whole genome shotgun sequence
SJYR01004251.1 Kobus ellipsiprymnus isolate DFW-375 scaffold4230_size255133, whole genome shotgun sequence
SJYR01004253.1 Kobus ellipsiprymnus isolate DFW-375 scaffold4239_size114962, whole genome shotgun sequence
SJYR01004254.1 Kobus ellipsiprymnus isolate DFW-375 scaffold4253_size160165, whole genome shotgun sequence
SJYR01004274.1 Kobus ellipsiprymnus isolate DFW-375 scaffold4282_size122940, whole genome shotgun sequence
SJYR01004300.1 Kobus ellipsiprymnus isolate DFW-375 scaffold4300_size160919, whole genome shotgun sequence
SJYR01004316.1 Kobus ellipsiprymnus isolate DFW-375 scaffold4319_size148590, whole genome shotgun sequence
SJYR01004330.1 Kobus ellipsiprymnus isolate DFW-375 scaffold4332_size109355, whole genome shotgun sequence
SJYR01004336.1 Kobus ellipsiprymnus isolate DFW-375 scaffold4344_size108491, whole genome shotgun sequence
SJYR01004350.1 Kobus ellipsiprymnus isolate DFW-375 scaffold4362_size107204, whole genome shotgun sequence
SJYR01004354.1 Kobus ellipsiprymnus isolate DFW-375 scaffold4357_size147068, whole genome shotgun sequence
SJYR01004357.1 Kobus ellipsiprymnus isolate DFW-375 scaffold4361_size252911, whole genome shotgun sequence
SJYR01004365.1 Kobus ellipsiprymnus isolate DFW-375 scaffold4295_size571312, whole genome shotgun sequence
SJYR01004373.1 Kobus ellipsiprymnus isolate DFW-375 scaffold4380_size115541, whole genome shotgun sequence
SJYR01004406.1 Kobus ellipsiprymnus isolate DFW-375 scaffold4409_size185291, whole genome shotgun sequence
SJYR01004412.1 Kobus ellipsiprymnus isolate DFW-375 scaffold4422_size163093, whole genome shotgun sequence
SJYR01004417.1 Kobus ellipsiprymnus isolate DFW-375 scaffold4412_size116609, whole genome shotgun sequence
SJYR01004424.1 Kobus ellipsiprymnus isolate DFW-375 scaffold4434_size115129, whole genome shotgun sequence
SJYR01004428.1 Kobus ellipsiprymnus isolate DFW-375 scaffold4425_size102893, whole genome shotgun sequence
SJYR01004436.1 Kobus ellipsiprymnus isolate DFW-375 scaffold4438_size120636, whole genome shotgun sequence
SJYR01004442.1 Kobus ellipsiprymnus isolate DFW-375 scaffold4437_size101766, whole genome shotgun sequence
SJYR01004448.1 Kobus ellipsiprymnus isolate DFW-375 scaffold4430_size141145, whole genome shotgun sequence
SJYR01004460.1 Kobus ellipsiprymnus isolate DFW-375 scaffold4463_size103994, whole genome shotgun sequence
SJYR01004461.1 Kobus ellipsiprymnus isolate DFW-375 scaffold4454_size123356, whole genome shotgun sequence
SJYR01004468.1 Kobus ellipsiprymnus isolate DFW-375 scaffold4455_size100768, whole genome shotgun sequence
SJYR01004471.1 Kobus ellipsiprymnus isolate DFW-375 scaffold4474_size138276, whole genome shotgun sequence
SJYR01004472.1 Kobus ellipsiprymnus isolate DFW-375 scaffold4471_size137781, whole genome shotgun sequence
SJYR01004485.1 Kobus ellipsiprymnus isolate DFW-375 scaffold4482_size198753, whole genome shotgun sequence
SJYR01004491.1 Kobus ellipsiprymnus isolate DFW-375 scaffold4466_size198532, whole genome shotgun sequence
SJYR01004497.1 Kobus ellipsiprymnus isolate DFW-375 scaffold4507_size157355, whole genome shotgun sequence
SJYR01004500.1 Kobus ellipsiprymnus isolate DFW-375 scaffold4487_size98624, whole genome shotgun sequence
SJYR01004507.1 Kobus ellipsiprymnus isolate DFW-375 scaffold4519_size96411, whole genome shotgun sequence
SJYR01004542.1 Kobus ellipsiprymnus isolate DFW-375 scaffold4541_size146195, whole genome shotgun sequence
SJYR01004544.1 Kobus ellipsiprymnus isolate DFW-375 scaffold4552_size181707, whole genome shotgun sequence
SJYR01004549.1 Kobus ellipsiprymnus isolate DFW-375 scaffold4554_size94153, whole genome shotgun sequence
SJYR01004560.1 Kobus ellipsiprymnus isolate DFW-375 scaffold4563_size133285, whole genome shotgun sequence
SJYR01004565.1 Kobus ellipsiprymnus isolate DFW-375 scaffold4556_size179856, whole genome shotgun sequence
SJYR01004566.1 Kobus ellipsiprymnus isolate DFW-375 scaffold4569_size93367, whole genome shotgun sequence
SJYR01004568.1 Kobus ellipsiprymnus isolate DFW-375 scaffold4574_size92891, whole genome shotgun sequence
SJYR01004574.1 Kobus ellipsiprymnus isolate DFW-375 scaffold4564_size182806, whole genome shotgun sequence
SJYR01004592.1 Kobus ellipsiprymnus isolate DFW-375 scaffold4591_size91809, whole genome shotgun sequence
SJYR01004606.1 Kobus ellipsiprymnus isolate DFW-375 scaffold4609_size90516, whole genome shotgun sequence
SJYR01004607.1 Kobus ellipsiprymnus isolate DFW-375 scaffold4619_size94129, whole genome shotgun sequence
SJYR01004634.1 Kobus ellipsiprymnus isolate DFW-375 scaffold4645_size88142, whole genome shotgun sequence
SJYR01004636.1 Kobus ellipsiprymnus isolate DFW-375 scaffold4621_size97191, whole genome shotgun sequence
SJYR01004638.1 Kobus ellipsiprymnus isolate DFW-375 scaffold4649_size134883, whole genome shotgun sequence
SJYR01004640.1 Kobus ellipsiprymnus isolate DFW-375 scaffold4641_size88577, whole genome shotgun sequence
SJYR01004655.1 Kobus ellipsiprymnus isolate DFW-375 scaffold4650_size167989, whole genome shotgun sequence
SJYR01004656.1 Kobus ellipsiprymnus isolate DFW-375 scaffold4626_size229977, whole genome shotgun sequence
SJYR01004665.1 Kobus ellipsiprymnus isolate DFW-375 scaffold4665_size87104, whole genome shotgun sequence
SJYR01004700.1 Kobus ellipsiprymnus isolate DFW-375 scaffold4709_size84263, whole genome shotgun sequence
SJYR01004701.1 Kobus ellipsiprymnus isolate DFW-375 scaffold4666_size289003, whole genome shotgun sequence
SJYR01004715.1 Kobus ellipsiprymnus isolate DFW-375 scaffold4696_size345870, whole genome shotgun sequence
SJYR01004716.1 Kobus ellipsiprymnus isolate DFW-375 scaffold4726_size83241, whole genome shotgun sequence
SJYR01004717.1 Kobus ellipsiprymnus isolate DFW-375 scaffold4727_size150216, whole genome shotgun sequence
SJYR01004752.1 Kobus ellipsiprymnus isolate DFW-375 scaffold4738_size144901, whole genome shotgun sequence
SJYR01004754.1 Kobus ellipsiprymnus isolate DFW-375 scaffold4760_size81573, whole genome shotgun sequence
SJYR01004758.1 Kobus ellipsiprymnus isolate DFW-375 scaffold4764_size217017, whole genome shotgun sequence
SJYR01004764.1 Kobus ellipsiprymnus isolate DFW-375 scaffold4772_size109784, whole genome shotgun sequence
SJYR01004766.1 Kobus ellipsiprymnus isolate DFW-375 scaffold4779_size80556, whole genome shotgun sequence
SJYR01004785.1 Kobus ellipsiprymnus isolate DFW-375 scaffold4797_size79441, whole genome shotgun sequence
SJYR01004790.1 Kobus ellipsiprymnus isolate DFW-375 scaffold4803_size78741, whole genome shotgun sequence
SJYR01004806.1 Kobus ellipsiprymnus isolate DFW-375 scaffold4816_size77674, whole genome shotgun sequence
SJYR01004815.1 Kobus ellipsiprymnus isolate DFW-375 scaffold4785_size194680, whole genome shotgun sequence
SJYR01004824.1 Kobus ellipsiprymnus isolate DFW-375 scaffold4828_size111200, whole genome shotgun sequence
SJYR01004828.1 Kobus ellipsiprymnus isolate DFW-375 scaffold4835_size89741, whole genome shotgun sequence
SJYR01004836.1 Kobus ellipsiprymnus isolate DFW-375 scaffold4848_size158582, whole genome shotgun sequence
SJYR01004842.1 Kobus ellipsiprymnus isolate DFW-375 scaffold4849_size75626, whole genome shotgun sequence
SJYR01004844.1 Kobus ellipsiprymnus isolate DFW-375 scaffold4826_size170432, whole genome shotgun sequence
SJYR01004846.1 Kobus ellipsiprymnus isolate DFW-375 scaffold4840_size112883, whole genome shotgun sequence
SJYR01004861.1 Kobus ellipsiprymnus isolate DFW-375 scaffold4825_size112441, whole genome shotgun sequence
SJYR01004867.1 Kobus ellipsiprymnus isolate DFW-375 scaffold4856_size78716, whole genome shotgun sequence
SJYR01004897.1 Kobus ellipsiprymnus isolate DFW-375 scaffold4906_size72276, whole genome shotgun sequence
SJYR01004905.1 Kobus ellipsiprymnus isolate DFW-375 scaffold4917_size85897, whole genome shotgun sequence
SJYR01004909.1 Kobus ellipsiprymnus isolate DFW-375 scaffold4914_size87796, whole genome shotgun sequence
SJYR01004924.1 Kobus ellipsiprymnus isolate DFW-375 scaffold4916_size78674, whole genome shotgun sequence
SJYR01004926.1 Kobus ellipsiprymnus isolate DFW-375 scaffold4926_size71132, whole genome shotgun sequence
SJYR01004931.1 Kobus ellipsiprymnus isolate DFW-375 scaffold4944_size70235, whole genome shotgun sequence
SJYR01004942.1 Kobus ellipsiprymnus isolate DFW-375 scaffold4915_size75138, whole genome shotgun sequence
SJYR01004949.1 Kobus ellipsiprymnus isolate DFW-375 scaffold4954_size70930, whole genome shotgun sequence
SJYR01004950.1 Kobus ellipsiprymnus isolate DFW-375 scaffold4948_size99745, whole genome shotgun sequence
SJYR01004969.1 Kobus ellipsiprymnus isolate DFW-375 scaffold4969_size69701, whole genome shotgun sequence
SJYR01004978.1 Kobus ellipsiprymnus isolate DFW-375 scaffold4946_size74531, whole genome shotgun sequence
SJYR01004980.1 Kobus ellipsiprymnus isolate DFW-375 scaffold4978_size126238, whole genome shotgun sequence
SJYR01004989.1 Kobus ellipsiprymnus isolate DFW-375 scaffold4994_size66809, whole genome shotgun sequence
SJYR01005007.1 Kobus ellipsiprymnus isolate DFW-375 scaffold5017_size65256, whole genome shotgun sequence
SJYR01005012.1 Kobus ellipsiprymnus isolate DFW-375 scaffold5008_size116389, whole genome shotgun sequence
SJYR01005017.1 Kobus ellipsiprymnus isolate DFW-375 scaffold5028_size64702, whole genome shotgun sequence
SJYR01005025.1 Kobus ellipsiprymnus isolate DFW-375 scaffold5034_size81273, whole genome shotgun sequence
SJYR01005028.1 Kobus ellipsiprymnus isolate DFW-375 scaffold5038_size64123, whole genome shotgun sequence
SJYR01005042.1 Kobus ellipsiprymnus isolate DFW-375 scaffold5016_size114754, whole genome shotgun sequence
SJYR01005043.1 Kobus ellipsiprymnus isolate DFW-375 scaffold5050_size91377, whole genome shotgun sequence
SJYR01005044.1 Kobus ellipsiprymnus isolate DFW-375 scaffold5046_size71959, whole genome shotgun sequence
SJYR01005052.1 Kobus ellipsiprymnus isolate DFW-375 scaffold5054_size63258, whole genome shotgun sequence
SJYR01005060.1 Kobus ellipsiprymnus isolate DFW-375 scaffold5066_size62566, whole genome shotgun sequence
SJYR01005071.1 Kobus ellipsiprymnus isolate DFW-375 scaffold5080_size74189, whole genome shotgun sequence
SJYR01005072.1 Kobus ellipsiprymnus isolate DFW-375 scaffold5071_size62203, whole genome shotgun sequence
SJYR01005074.1 Kobus ellipsiprymnus isolate DFW-375 scaffold5078_size103855, whole genome shotgun sequence
SJYR01005085.1 Kobus ellipsiprymnus isolate DFW-375 scaffold5094_size84406, whole genome shotgun sequence
SJYR01005091.1 Kobus ellipsiprymnus isolate DFW-375 scaffold5099_size144123, whole genome shotgun sequence
SJYR01005092.1 Kobus ellipsiprymnus isolate DFW-375 scaffold5104_size60654, whole genome shotgun sequence
SJYR01005096.1 Kobus ellipsiprymnus isolate DFW-375 scaffold5084_size61619, whole genome shotgun sequence
SJYR01005097.1 Kobus ellipsiprymnus isolate DFW-375 scaffold5110_size62076, whole genome shotgun sequence
SJYR01005116.1 Kobus ellipsiprymnus isolate DFW-375 scaffold5120_size64425, whole genome shotgun sequence
SJYR01005119.1 Kobus ellipsiprymnus isolate DFW-375 scaffold5060_size105059, whole genome shotgun sequence
SJYR01005139.1 Kobus ellipsiprymnus isolate DFW-375 scaffold5142_size59313, whole genome shotgun sequence
SJYR01005140.1 Kobus ellipsiprymnus isolate DFW-375 scaffold5140_size110116, whole genome shotgun sequence
SJYR01005155.1 Kobus ellipsiprymnus isolate DFW-375 scaffold5154_size112779, whole genome shotgun sequence
SJYR01005163.1 Kobus ellipsiprymnus isolate DFW-375 scaffold5144_size58265, whole genome shotgun sequence
SJYR01005179.1 Kobus ellipsiprymnus isolate DFW-375 scaffold5185_size55597, whole genome shotgun sequence
SJYR01005185.1 Kobus ellipsiprymnus isolate DFW-375 scaffold5178_size94785, whole genome shotgun sequence
SJYR01005187.1 Kobus ellipsiprymnus isolate DFW-375 scaffold5188_size55383, whole genome shotgun sequence
SJYR01005195.1 Kobus ellipsiprymnus isolate DFW-375 scaffold5189_size55314, whole genome shotgun sequence
SJYR01005197.1 Kobus ellipsiprymnus isolate DFW-375 scaffold5195_size55122, whole genome shotgun sequence
SJYR01005198.1 Kobus ellipsiprymnus isolate DFW-375 scaffold5205_size54661, whole genome shotgun sequence
SJYR01005207.1 Kobus ellipsiprymnus isolate DFW-375 scaffold5197_size108102, whole genome shotgun sequence
SJYR01005210.1 Kobus ellipsiprymnus isolate DFW-375 scaffold5222_size62532, whole genome shotgun sequence
SJYR01005214.1 Kobus ellipsiprymnus isolate DFW-375 scaffold5207_size84100, whole genome shotgun sequence
SJYR01005223.1 Kobus ellipsiprymnus isolate DFW-375 scaffold5233_size52859, whole genome shotgun sequence
SJYR01005228.1 Kobus ellipsiprymnus isolate DFW-375 scaffold5215_size60268, whole genome shotgun sequence
SJYR01005232.1 Kobus ellipsiprymnus isolate DFW-375 scaffold5194_size110216, whole genome shotgun sequence
SJYR01005245.1 Kobus ellipsiprymnus isolate DFW-375 scaffold5244_size52335, whole genome shotgun sequence
SJYR01005246.1 Kobus ellipsiprymnus isolate DFW-375 scaffold5236_size130129, whole genome shotgun sequence
SJYR01005248.1 Kobus ellipsiprymnus isolate DFW-375 scaffold5257_size51591, whole genome shotgun sequence
SJYR01005252.1 Kobus ellipsiprymnus isolate DFW-375 scaffold5242_size84426, whole genome shotgun sequence
SJYR01005260.1 Kobus ellipsiprymnus isolate DFW-375 scaffold5259_size53452, whole genome shotgun sequence
SJYR01005261.1 Kobus ellipsiprymnus isolate DFW-375 scaffold5266_size50985, whole genome shotgun sequence
SJYR01005271.1 Kobus ellipsiprymnus isolate DFW-375 scaffold5278_size50106, whole genome shotgun sequence
SJYR01005273.1 Kobus ellipsiprymnus isolate DFW-375 scaffold5272_size63001, whole genome shotgun sequence
SJYR01005274.1 Kobus ellipsiprymnus isolate DFW-375 scaffold5238_size86013, whole genome shotgun sequence
SJYR01005276.1 Kobus ellipsiprymnus isolate DFW-375 scaffold5270_size52197, whole genome shotgun sequence
SJYR01005290.1 Kobus ellipsiprymnus isolate DFW-375 scaffold5295_size49297, whole genome shotgun sequence
SJYR01005301.1 Kobus ellipsiprymnus isolate DFW-375 scaffold5306_size77577, whole genome shotgun sequence
SJYR01005327.1 Kobus ellipsiprymnus isolate DFW-375 scaffold5335_size47055, whole genome shotgun sequence
SJYR01005329.1 Kobus ellipsiprymnus isolate DFW-375 scaffold5312_size48313, whole genome shotgun sequence
SJYR01005330.1 Kobus ellipsiprymnus isolate DFW-375 scaffold5340_size46569, whole genome shotgun sequence
SJYR01005331.1 Kobus ellipsiprymnus isolate DFW-375 scaffold5342_size46496, whole genome shotgun sequence
SJYR01005332.1 Kobus ellipsiprymnus isolate DFW-375 scaffold5341_size46533, whole genome shotgun sequence
SJYR01005341.1 Kobus ellipsiprymnus isolate DFW-375 scaffold5339_size67614, whole genome shotgun sequence
SJYR01005345.1 Kobus ellipsiprymnus isolate DFW-375 scaffold5350_size46026, whole genome shotgun sequence
SJYR01005355.1 Kobus ellipsiprymnus isolate DFW-375 scaffold5365_size130919, whole genome shotgun sequence
SJYR01005365.1 Kobus ellipsiprymnus isolate DFW-375 scaffold5371_size72391, whole genome shotgun sequence
SJYR01005374.1 Kobus ellipsiprymnus isolate DFW-375 scaffold5383_size60506, whole genome shotgun sequence
SJYR01005376.1 Kobus ellipsiprymnus isolate DFW-375 scaffold5374_size45407, whole genome shotgun sequence
SJYR01005380.1 Kobus ellipsiprymnus isolate DFW-375 scaffold5385_size80579, whole genome shotgun sequence
SJYR01005387.1 Kobus ellipsiprymnus isolate DFW-375 scaffold5395_size61246, whole genome shotgun sequence
SJYR01005400.1 Kobus ellipsiprymnus isolate DFW-375 scaffold5412_size43289, whole genome shotgun sequence
SJYR01005401.1 Kobus ellipsiprymnus isolate DFW-375 scaffold5414_size43265, whole genome shotgun sequence
SJYR01005414.1 Kobus ellipsiprymnus isolate DFW-375 scaffold5419_size72364, whole genome shotgun sequence
SJYR01005418.1 Kobus ellipsiprymnus isolate DFW-375 scaffold5422_size43032, whole genome shotgun sequence
SJYR01005437.1 Kobus ellipsiprymnus isolate DFW-375 scaffold5437_size42332, whole genome shotgun sequence
SJYR01005439.1 Kobus ellipsiprymnus isolate DFW-375 scaffold5413_size106124, whole genome shotgun sequence
SJYR01005458.1 Kobus ellipsiprymnus isolate DFW-375 scaffold5465_size75272, whole genome shotgun sequence
SJYR01005469.1 Kobus ellipsiprymnus isolate DFW-375 scaffold5480_size39068, whole genome shotgun sequence
SJYR01005481.1 Kobus ellipsiprymnus isolate DFW-375 scaffold5464_size40376, whole genome shotgun sequence
SJYR01005482.1 Kobus ellipsiprymnus isolate DFW-375 scaffold5448_size41659, whole genome shotgun sequence
SJYR01005489.1 Kobus ellipsiprymnus isolate DFW-375 scaffold5492_size38271, whole genome shotgun sequence
SJYR01005504.1 Kobus ellipsiprymnus isolate DFW-375 scaffold5510_size37596, whole genome shotgun sequence
SJYR01005516.1 Kobus ellipsiprymnus isolate DFW-375 scaffold5511_size37571, whole genome shotgun sequence
SJYR01005530.1 Kobus ellipsiprymnus isolate DFW-375 scaffold5536_size43679, whole genome shotgun sequence
SJYR01005532.1 Kobus ellipsiprymnus isolate DFW-375 scaffold5540_size36359, whole genome shotgun sequence
SJYR01005540.1 Kobus ellipsiprymnus isolate DFW-375 scaffold5515_size37424, whole genome shotgun sequence
SJYR01005546.1 Kobus ellipsiprymnus isolate DFW-375 scaffold5552_size49934, whole genome shotgun sequence
SJYR01005551.1 Kobus ellipsiprymnus isolate DFW-375 scaffold5554_size35874, whole genome shotgun sequence
SJYR01005564.1 Kobus ellipsiprymnus isolate DFW-375 scaffold5572_size43193, whole genome shotgun sequence
SJYR01005571.1 Kobus ellipsiprymnus isolate DFW-375 scaffold5563_size35156, whole genome shotgun sequence
SJYR01005573.1 Kobus ellipsiprymnus isolate DFW-375 scaffold5566_size35050, whole genome shotgun sequence
SJYR01005580.1 Kobus ellipsiprymnus isolate DFW-375 scaffold5590_size34034, whole genome shotgun sequence
SJYR01005592.1 Kobus ellipsiprymnus isolate DFW-375 scaffold5605_size35348, whole genome shotgun sequence
SJYR01005596.1 Kobus ellipsiprymnus isolate DFW-375 scaffold5574_size35847, whole genome shotgun sequence
SJYR01005605.1 Kobus ellipsiprymnus isolate DFW-375 scaffold5586_size34131, whole genome shotgun sequence
SJYR01005626.1 Kobus ellipsiprymnus isolate DFW-375 scaffold5636_size51840, whole genome shotgun sequence
SJYR01005628.1 Kobus ellipsiprymnus isolate DFW-375 scaffold5613_size80765, whole genome shotgun sequence
SJYR01005630.1 Kobus ellipsiprymnus isolate DFW-375 scaffold5633_size32064, whole genome shotgun sequence
SJYR01005636.1 Kobus ellipsiprymnus isolate DFW-375 scaffold5642_size40900, whole genome shotgun sequence
SJYR01005638.1 Kobus ellipsiprymnus isolate DFW-375 scaffold5637_size31716, whole genome shotgun sequence
SJYR01005644.1 Kobus ellipsiprymnus isolate DFW-375 scaffold5646_size66457, whole genome shotgun sequence
SJYR01005649.1 Kobus ellipsiprymnus isolate DFW-375 scaffold5658_size49329, whole genome shotgun sequence
SJYR01005663.1 Kobus ellipsiprymnus isolate DFW-375 scaffold5660_size30753, whole genome shotgun sequence
SJYR01005678.1 Kobus ellipsiprymnus isolate DFW-375 scaffold5689_size29586, whole genome shotgun sequence
SJYR01005679.1 Kobus ellipsiprymnus isolate DFW-375 scaffold5677_size51368, whole genome shotgun sequence
SJYR01005691.1 Kobus ellipsiprymnus isolate DFW-375 scaffold5704_size29009, whole genome shotgun sequence
SJYR01005697.1 Kobus ellipsiprymnus isolate DFW-375 scaffold5707_size28893, whole genome shotgun sequence
SJYR01005702.1 Kobus ellipsiprymnus isolate DFW-375 scaffold5692_size29438, whole genome shotgun sequence
SJYR01005706.1 Kobus ellipsiprymnus isolate DFW-375 scaffold5680_size65386, whole genome shotgun sequence
SJYR01005707.1 Kobus ellipsiprymnus isolate DFW-375 scaffold5708_size38710, whole genome shotgun sequence
SJYR01005721.1 Kobus ellipsiprymnus isolate DFW-375 scaffold5723_size28309, whole genome shotgun sequence
SJYR01005740.1 Kobus ellipsiprymnus isolate DFW-375 scaffold5734_size58784, whole genome shotgun sequence
SJYR01005789.1 Kobus ellipsiprymnus isolate DFW-375 scaffold5795_size25441, whole genome shotgun sequence
SJYR01005798.1 Kobus ellipsiprymnus isolate DFW-375 scaffold5802_size25297, whole genome shotgun sequence
SJYR01005807.1 Kobus ellipsiprymnus isolate DFW-375 scaffold5808_size29685, whole genome shotgun sequence
SJYR01005817.1 Kobus ellipsiprymnus isolate DFW-375 scaffold5820_size28504, whole genome shotgun sequence
SJYR01005829.1 Kobus ellipsiprymnus isolate DFW-375 scaffold5828_size32021, whole genome shotgun sequence
SJYR01005832.1 Kobus ellipsiprymnus isolate DFW-375 scaffold5821_size29549, whole genome shotgun sequence
SJYR01005849.1 Kobus ellipsiprymnus isolate DFW-375 scaffold5838_size24133, whole genome shotgun sequence
SJYR01005852.1 Kobus ellipsiprymnus isolate DFW-375 scaffold5865_size23336, whole genome shotgun sequence
SJYR01005858.1 Kobus ellipsiprymnus isolate DFW-375 scaffold5853_size23837, whole genome shotgun sequence
SJYR01005894.1 Kobus ellipsiprymnus isolate DFW-375 scaffold5905_size22197, whole genome shotgun sequence
SJYR01005898.1 Kobus ellipsiprymnus isolate DFW-375 scaffold5901_size47161, whole genome shotgun sequence
SJYR01005906.1 Kobus ellipsiprymnus isolate DFW-375 scaffold5914_size22008, whole genome shotgun sequence
SJYR01005934.1 Kobus ellipsiprymnus isolate DFW-375 scaffold5944_size21547, whole genome shotgun sequence
SJYR01005978.1 Kobus ellipsiprymnus isolate DFW-375 scaffold5977_size20683, whole genome shotgun sequence
SJYR01005996.1 Kobus ellipsiprymnus isolate DFW-375 scaffold6004_size51960, whole genome shotgun sequence
SJYR01006004.1 Kobus ellipsiprymnus isolate DFW-375 scaffold6014_size19541, whole genome shotgun sequence
SJYR01006189.1 Kobus ellipsiprymnus isolate DFW-375 scaffold6197_size32464, whole genome shotgun sequence
SJYR01006204.1 Kobus ellipsiprymnus isolate DFW-375 scaffold6169_size16805, whole genome shotgun sequence
SJYR01006277.1 Kobus ellipsiprymnus isolate DFW-375 scaffold6291_size15351, whole genome shotgun sequence
SJYR01006321.1 Kobus ellipsiprymnus isolate DFW-375 scaffold6296_size31246, whole genome shotgun sequence
SJYR01006494.1 Kobus ellipsiprymnus isolate DFW-375 scaffold6499_size14003, whole genome shotgun sequence
SJYR01006538.1 Kobus ellipsiprymnus isolate DFW-375 scaffold6550_size13729, whole genome shotgun sequence
SJYR01006939.1 Kobus ellipsiprymnus isolate DFW-375 scaffold6950_size22498, whole genome shotgun sequence
SJYR01061417.1 Kobus ellipsiprymnus isolate DFW-375 scaffold61498_size758, whole genome shotgun sequence

## Sheet: O. dammah
Scaffolds of the scimitar-horned oryx (Oryx dammah) genome (https://www.dropbox.com/s/ake2hy73998pji8/oryx.1_HiC.fasta.gz?dl=0, Humble et al. 2020) aligning to CM003213.1 (Dong et al. 2015), CM001739.2 (Dong et al. 2013), and JN632677.1 (Hassanin et al. 2012).
HiC_scaffold_1025
HiC_scaffold_11032
HiC_scaffold_11035
HiC_scaffold_11054
HiC_scaffold_11107
HiC_scaffold_11128
HiC_scaffold_11150
HiC_scaffold_11175
HiC_scaffold_11176
HiC_scaffold_11181
HiC_scaffold_11185
HiC_scaffold_11188
HiC_scaffold_11191
HiC_scaffold_11193
HiC_scaffold_11194
HiC_scaffold_1164
HiC_scaffold_12
HiC_scaffold_1247
HiC_scaffold_129
HiC_scaffold_1326
HiC_scaffold_144
HiC_scaffold_15
HiC_scaffold_17
HiC_scaffold_1732
HiC_scaffold_18
HiC_scaffold_1876
HiC_scaffold_19
HiC_scaffold_2
HiC_scaffold_204
HiC_scaffold_21
HiC_scaffold_218
HiC_scaffold_22
HiC_scaffold_23
HiC_scaffold_2312
HiC_scaffold_24
HiC_scaffold_251
HiC_scaffold_256
HiC_scaffold_27
HiC_scaffold_29
HiC_scaffold_3
HiC_scaffold_300
HiC_scaffold_306
HiC_scaffold_34
HiC_scaffold_35
HiC_scaffold_36
HiC_scaffold_40
HiC_scaffold_6
HiC_scaffold_638
HiC_scaffold_641
HiC_scaffold_7
HiC_scaffold_723
HiC_scaffold_893
HiC_scaffold_951

## Sheet: O. gazella
Scaffolds of the gemsbok (Oryx gazella) genome (GCA_003945745.1, Farré et al. 2019) aligning to CM003213.1 (Dong et al. 2015), CM001739.2 (Dong et al. 2013), and JN632678.1 (Hassanin et al. 2012).
RAWW01000046.1 Oryx gazella isolate OR4864 scaffold2010, whole genome shotgun sequence
RAWW01000073.1 Oryx gazella isolate OR4864 scaffold570, whole genome shotgun sequence
RAWW01000101.1 Oryx gazella isolate OR4864 scaffold3630, whole genome shotgun sequence
RAWW01000104.1 Oryx gazella isolate OR4864 scaffold2970, whole genome shotgun sequence
RAWW01000148.1 Oryx gazella isolate OR4864 scaffold810, whole genome shotgun sequence
RAWW01000290.1 Oryx gazella isolate OR4864 scaffold3070, whole genome shotgun sequence
RAWW01000439.1 Oryx gazella isolate OR4864 scaffold330, whole genome shotgun sequence
RAWW01000451.1 Oryx gazella isolate OR4864 scaffold5270, whole genome shotgun sequence
RAWW01000460.1 Oryx gazella isolate OR4864 scaffold6010, whole genome shotgun sequence
RAWW01000502.1 Oryx gazella isolate OR4864 scaffold10, whole genome shotgun sequence
RAWW01000503.1 Oryx gazella isolate OR4864 scaffold1890, whole genome shotgun sequence
RAWW01000518.1 Oryx gazella isolate OR4864 scaffold2610, whole genome shotgun sequence
RAWW01000582.1 Oryx gazella isolate OR4864 scaffold2230, whole genome shotgun sequence
RAWW01000588.1 Oryx gazella isolate OR4864 scaffold371, whole genome shotgun sequence
RAWW01000605.1 Oryx gazella isolate OR4864 scaffold1651, whole genome shotgun sequence
RAWW01000616.1 Oryx gazella isolate OR4864 scaffold1730, whole genome shotgun sequence
RAWW01000627.1 Oryx gazella isolate OR4864 scaffold2031, whole genome shotgun sequence
RAWW01000650.1 Oryx gazella isolate OR4864 scaffold350, whole genome shotgun sequence
RAWW01000652.1 Oryx gazella isolate OR4864 scaffold3971, whole genome shotgun sequence
RAWW01000808.1 Oryx gazella isolate OR4864 scaffold911, whole genome shotgun sequence
RAWW01000812.1 Oryx gazella isolate OR4864 scaffold2211, whole genome shotgun sequence
RAWW01000852.1 Oryx gazella isolate OR4864 scaffold591, whole genome shotgun sequence
RAWW01000890.1 Oryx gazella isolate OR4864 scaffold3211, whole genome shotgun sequence
RAWW01000892.1 Oryx gazella isolate OR4864 scaffold4091, whole genome shotgun sequence
RAWW01000902.1 Oryx gazella isolate OR4864 scaffold971, whole genome shotgun sequence
RAWW01000968.1 Oryx gazella isolate OR4864 scaffold5771, whole genome shotgun sequence
RAWW01000972.1 Oryx gazella isolate OR4864 scaffold471, whole genome shotgun sequence
RAWW01001052.1 Oryx gazella isolate OR4864 scaffold6431, whole genome shotgun sequence
RAWW01001112.1 Oryx gazella isolate OR4864 scaffold1431, whole genome shotgun sequence
RAWW01001119.1 Oryx gazella isolate OR4864 scaffold1531, whole genome shotgun sequence
RAWW01001156.1 Oryx gazella isolate OR4864 scaffold5931, whole genome shotgun sequence
RAWW01001158.1 Oryx gazella isolate OR4864 scaffold1071, whole genome shotgun sequence
RAWW01001270.1 Oryx gazella isolate OR4864 scaffold1872, whole genome shotgun sequence
RAWW01001314.1 Oryx gazella isolate OR4864 scaffold2032, whole genome shotgun sequence
RAWW01001324.1 Oryx gazella isolate OR4864 scaffold152, whole genome shotgun sequence
RAWW01001339.1 Oryx gazella isolate OR4864 scaffold4092, whole genome shotgun sequence
RAWW01001444.1 Oryx gazella isolate OR4864 scaffold3712, whole genome shotgun sequence
RAWW01001447.1 Oryx gazella isolate OR4864 scaffold2172, whole genome shotgun sequence
RAWW01001555.1 Oryx gazella isolate OR4864 scaffold3412, whole genome shotgun sequence
RAWW01001558.1 Oryx gazella isolate OR4864 scaffold1112, whole genome shotgun sequence
RAWW01001664.1 Oryx gazella isolate OR4864 scaffold3052, whole genome shotgun sequence
RAWW01001677.1 Oryx gazella isolate OR4864 scaffold1472, whole genome shotgun sequence
RAWW01001690.1 Oryx gazella isolate OR4864 scaffold4032, whole genome shotgun sequence
RAWW01001704.1 Oryx gazella isolate OR4864 scaffold1832, whole genome shotgun sequence
RAWW01001743.1 Oryx gazella isolate OR4864 scaffold1252, whole genome shotgun sequence
RAWW01001745.1 Oryx gazella isolate OR4864 scaffold292, whole genome shotgun sequence
RAWW01001785.1 Oryx gazella isolate OR4864 scaffold3332, whole genome shotgun sequence
RAWW01001853.1 Oryx gazella isolate OR4864 scaffold652, whole genome shotgun sequence
RAWW01001889.1 Oryx gazella isolate OR4864 scaffold592, whole genome shotgun sequence
RAWW01001892.1 Oryx gazella isolate OR4864 scaffold1492, whole genome shotgun sequence
RAWW01001906.1 Oryx gazella isolate OR4864 scaffold492, whole genome shotgun sequence
RAWW01001932.1 Oryx gazella isolate OR4864 scaffold1393, whole genome shotgun sequence
RAWW01001981.1 Oryx gazella isolate OR4864 scaffold813, whole genome shotgun sequence
RAWW01001986.1 Oryx gazella isolate OR4864 scaffold2713, whole genome shotgun sequence
RAWW01001987.1 Oryx gazella isolate OR4864 scaffold3133, whole genome shotgun sequence
RAWW01001993.1 Oryx gazella isolate OR4864 scaffold893, whole genome shotgun sequence
RAWW01002002.1 Oryx gazella isolate OR4864 scaffold4513, whole genome shotgun sequence
RAWW01002021.1 Oryx gazella isolate OR4864 scaffold733, whole genome shotgun sequence
RAWW01002048.1 Oryx gazella isolate OR4864 scaffold5233, whole genome shotgun sequence
RAWW01002132.1 Oryx gazella isolate OR4864 scaffold393, whole genome shotgun sequence
RAWW01002136.1 Oryx gazella isolate OR4864 scaffold2033, whole genome shotgun sequence
RAWW01002203.1 Oryx gazella isolate OR4864 scaffold3653, whole genome shotgun sequence
RAWW01002211.1 Oryx gazella isolate OR4864 Scaffold7193, whole genome shotgun sequence
RAWW01002258.1 Oryx gazella isolate OR4864 scaffold1033, whole genome shotgun sequence
RAWW01002309.1 Oryx gazella isolate OR4864 scaffold1833, whole genome shotgun sequence
RAWW01002327.1 Oryx gazella isolate OR4864 scaffold1293, whole genome shotgun sequence
RAWW01002421.1 Oryx gazella isolate OR4864 scaffold354, whole genome shotgun sequence
RAWW01002424.1 Oryx gazella isolate OR4864 scaffold2174, whole genome shotgun sequence
RAWW01002483.1 Oryx gazella isolate OR4864 scaffold5694, whole genome shotgun sequence
RAWW01002485.1 Oryx gazella isolate OR4864 scaffold1994, whole genome shotgun sequence
RAWW01002517.1 Oryx gazella isolate OR4864 scaffold1893, whole genome shotgun sequence
RAWW01002535.1 Oryx gazella isolate OR4864 scaffold2414, whole genome shotgun sequence
RAWW01002565.1 Oryx gazella isolate OR4864 scaffold1794, whole genome shotgun sequence
RAWW01002606.1 Oryx gazella isolate OR4864 scaffold3474, whole genome shotgun sequence
RAWW01002637.1 Oryx gazella isolate OR4864 scaffold994, whole genome shotgun sequence
RAWW01002679.1 Oryx gazella isolate OR4864 scaffold5354, whole genome shotgun sequence
RAWW01002715.1 Oryx gazella isolate OR4864 scaffold2774, whole genome shotgun sequence
RAWW01002717.1 Oryx gazella isolate OR4864 scaffold1914, whole genome shotgun sequence
RAWW01002811.1 Oryx gazella isolate OR4864 scaffold3614, whole genome shotgun sequence
RAWW01002843.1 Oryx gazella isolate OR4864 scaffold3274, whole genome shotgun sequence
RAWW01002869.1 Oryx gazella isolate OR4864 scaffold6474, whole genome shotgun sequence
RAWW01002870.1 Oryx gazella isolate OR4864 scaffold794, whole genome shotgun sequence
RAWW01002885.1 Oryx gazella isolate OR4864 scaffold1754, whole genome shotgun sequence
RAWW01002962.1 Oryx gazella isolate OR4864 scaffold854, whole genome shotgun sequence
RAWW01003048.1 Oryx gazella isolate OR4864 scaffold3855, whole genome shotgun sequence
RAWW01003226.1 Oryx gazella isolate OR4864 scaffold2675, whole genome shotgun sequence
RAWW01003246.1 Oryx gazella isolate OR4864 scaffold2835, whole genome shotgun sequence
RAWW01003293.1 Oryx gazella isolate OR4864 scaffold1955, whole genome shotgun sequence
RAWW01003294.1 Oryx gazella isolate OR4864 scaffold595, whole genome shotgun sequence
RAWW01003297.1 Oryx gazella isolate OR4864 scaffold3275, whole genome shotgun sequence
RAWW01003299.1 Oryx gazella isolate OR4864 scaffold1015, whole genome shotgun sequence
RAWW01003311.1 Oryx gazella isolate OR4864 scaffold295, whole genome shotgun sequence
RAWW01003313.1 Oryx gazella isolate OR4864 scaffold3675, whole genome shotgun sequence
RAWW01003316.1 Oryx gazella isolate OR4864 scaffold1515, whole genome shotgun sequence
RAWW01003386.1 Oryx gazella isolate OR4864 scaffold1535, whole genome shotgun sequence
RAWW01003509.1 Oryx gazella isolate OR4864 scaffold2575, whole genome shotgun sequence
RAWW01003556.1 Oryx gazella isolate OR4864 scaffold775, whole genome shotgun sequence
RAWW01003561.1 Oryx gazella isolate OR4864 scaffold95, whole genome shotgun sequence
RAWW01003763.1 Oryx gazella isolate OR4864 scaffold176, whole genome shotgun sequence
RAWW01003801.1 Oryx gazella isolate OR4864 scaffold2916, whole genome shotgun sequence
RAWW01003821.1 Oryx gazella isolate OR4864 scaffold696, whole genome shotgun sequence
RAWW01003833.1 Oryx gazella isolate OR4864 scaffold1096, whole genome shotgun sequence
RAWW01003835.1 Oryx gazella isolate OR4864 scaffold2136, whole genome shotgun sequence
RAWW01003948.1 Oryx gazella isolate OR4864 scaffold1736, whole genome shotgun sequence
RAWW01004012.1 Oryx gazella isolate OR4864 scaffold2456, whole genome shotgun sequence
RAWW01004081.1 Oryx gazella isolate OR4864 scaffold996, whole genome shotgun sequence
RAWW01004170.1 Oryx gazella isolate OR4864 scaffold5976, whole genome shotgun sequence
RAWW01004203.1 Oryx gazella isolate OR4864 scaffold2557, whole genome shotgun sequence
RAWW01004257.1 Oryx gazella isolate OR4864 scaffold596, whole genome shotgun sequence
RAWW01004262.1 Oryx gazella isolate OR4864 scaffold1517, whole genome shotgun sequence
RAWW01004304.1 Oryx gazella isolate OR4864 scaffold4217, whole genome shotgun sequence
RAWW01004305.1 Oryx gazella isolate OR4864 scaffold3237, whole genome shotgun sequence
RAWW01004307.1 Oryx gazella isolate OR4864 scaffold1137, whole genome shotgun sequence
RAWW01004363.1 Oryx gazella isolate OR4864 scaffold3277, whole genome shotgun sequence
RAWW01004364.1 Oryx gazella isolate OR4864 scaffold1977, whole genome shotgun sequence
RAWW01004366.1 Oryx gazella isolate OR4864 scaffold957, whole genome shotgun sequence
RAWW01004425.1 Oryx gazella isolate OR4864 scaffold4117, whole genome shotgun sequence
RAWW01004450.1 Oryx gazella isolate OR4864 scaffold777, whole genome shotgun sequence
RAWW01004491.1 Oryx gazella isolate OR4864 scaffold177, whole genome shotgun sequence
RAWW01004558.1 Oryx gazella isolate OR4864 scaffold2357, whole genome shotgun sequence
RAWW01004578.1 Oryx gazella isolate OR4864 scaffold1817, whole genome shotgun sequence
RAWW01004584.1 Oryx gazella isolate OR4864 scaffold457, whole genome shotgun sequence
RAWW01004672.1 Oryx gazella isolate OR4864 scaffold2797, whole genome shotgun sequence
RAWW01004677.1 Oryx gazella isolate OR4864 scaffold3457, whole genome shotgun sequence
RAWW01004716.1 Oryx gazella isolate OR4864 scaffold877, whole genome shotgun sequence
RAWW01004719.1 Oryx gazella isolate OR4864 scaffold1397, whole genome shotgun sequence
RAWW01004727.1 Oryx gazella isolate OR4864 scaffold4417, whole genome shotgun sequence
RAWW01004795.1 Oryx gazella isolate OR4864 scaffold6117, whole genome shotgun sequence
RAWW01004797.1 Oryx gazella isolate OR4864 scaffold3257, whole genome shotgun sequence
RAWW01004811.1 Oryx gazella isolate OR4864 scaffold1077, whole genome shotgun sequence
RAWW01004835.1 Oryx gazella isolate OR4864 scaffold2938, whole genome shotgun sequence
RAWW01004887.1 Oryx gazella isolate OR4864 scaffold2718, whole genome shotgun sequence
RAWW01004917.1 Oryx gazella isolate OR4864 scaffold3418, whole genome shotgun sequence
RAWW01004935.1 Oryx gazella isolate OR4864 scaffold3498, whole genome shotgun sequence
RAWW01004948.1 Oryx gazella isolate OR4864 scaffold6338, whole genome shotgun sequence
RAWW01004950.1 Oryx gazella isolate OR4864 scaffold10398, whole genome shotgun sequence
RAWW01004954.1 Oryx gazella isolate OR4864 scaffold658, whole genome shotgun sequence
RAWW01004969.1 Oryx gazella isolate OR4864 scaffold1778, whole genome shotgun sequence
RAWW01004977.1 Oryx gazella isolate OR4864 scaffold13158, whole genome shotgun sequence
RAWW01004979.1 Oryx gazella isolate OR4864 scaffold2678, whole genome shotgun sequence
RAWW01004994.1 Oryx gazella isolate OR4864 scaffold538, whole genome shotgun sequence
RAWW01005009.1 Oryx gazella isolate OR4864 scaffold618, whole genome shotgun sequence
RAWW01005030.1 Oryx gazella isolate OR4864 scaffold4618, whole genome shotgun sequence
RAWW01005251.1 Oryx gazella isolate OR4864 scaffold458, whole genome shotgun sequence
RAWW01005370.1 Oryx gazella isolate OR4864 scaffold1738, whole genome shotgun sequence
RAWW01005454.1 Oryx gazella isolate OR4864 scaffold2039, whole genome shotgun sequence
RAWW01005459.1 Oryx gazella isolate OR4864 scaffold58, whole genome shotgun sequence
RAWW01005543.1 Oryx gazella isolate OR4864 scaffold1539, whole genome shotgun sequence
RAWW01005591.1 Oryx gazella isolate OR4864 scaffold839, whole genome shotgun sequence
RAWW01005628.1 Oryx gazella isolate OR4864 scaffold3479, whole genome shotgun sequence
RAWW01005666.1 Oryx gazella isolate OR4864 scaffold219, whole genome shotgun sequence
RAWW01005745.1 Oryx gazella isolate OR4864 scaffold379, whole genome shotgun sequence
RAWW01005837.1 Oryx gazella isolate OR4864 scaffold1099, whole genome shotgun sequence
RAWW01005839.1 Oryx gazella isolate OR4864 scaffold1139, whole genome shotgun sequence
RAWW01006024.1 Oryx gazella isolate OR4864 scaffold2779, whole genome shotgun sequence
RAWW01006026.1 Oryx gazella isolate OR4864 scaffold1861, whole genome shotgun sequence
RAWW01006103.1 Oryx gazella isolate OR4864 scaffold3801, whole genome shotgun sequence
RAWW01006110.1 Oryx gazella isolate OR4864 scaffold4061, whole genome shotgun sequence
RAWW01006171.1 Oryx gazella isolate OR4864 scaffold641, whole genome shotgun sequence
RAWW01006329.1 Oryx gazella isolate OR4864 scaffold3001, whole genome shotgun sequence
RAWW01006346.1 Oryx gazella isolate OR4864 scaffold1121, whole genome shotgun sequence
RAWW01006363.1 Oryx gazella isolate OR4864 scaffold2281, whole genome shotgun sequence
RAWW01006417.1 Oryx gazella isolate OR4864 scaffold801, whole genome shotgun sequence
RAWW01006460.1 Oryx gazella isolate OR4864 scaffold3081, whole genome shotgun sequence
RAWW01006471.1 Oryx gazella isolate OR4864 scaffold1401, whole genome shotgun sequence
RAWW01006543.1 Oryx gazella isolate OR4864 scaffold2461, whole genome shotgun sequence
RAWW01006648.1 Oryx gazella isolate OR4864 scaffold1460, whole genome shotgun sequence
RAWW01006650.1 Oryx gazella isolate OR4864 scaffold1180, whole genome shotgun sequence
RAWW01006773.1 Oryx gazella isolate OR4864 scaffold41, whole genome shotgun sequence
RAWW01006826.1 Oryx gazella isolate OR4864 scaffold1940, whole genome shotgun sequence
RAWW01006931.1 Oryx gazella isolate OR4864 scaffold5020, whole genome shotgun sequence
RAWW01006958.1 Oryx gazella isolate OR4864 scaffold3120, whole genome shotgun sequence
RAWW01006970.1 Oryx gazella isolate OR4864 scaffold3820, whole genome shotgun sequence
RAWW01007054.1 Oryx gazella isolate OR4864 scaffold1280, whole genome shotgun sequence
RAWW01007164.1 Oryx gazella isolate OR4864 scaffold1520, whole genome shotgun sequence
RAWW01007171.1 Oryx gazella isolate OR4864 scaffold1660, whole genome shotgun sequence
RAWW01007174.1 Oryx gazella isolate OR4864 scaffold1020, whole genome shotgun sequence
RAWW01007273.1 Oryx gazella isolate OR4864 scaffold1420, whole genome shotgun sequence
RAWW01007276.1 Oryx gazella isolate OR4864 scaffold660, whole genome shotgun sequence
RAWW01007287.1 Oryx gazella isolate OR4864 scaffold502, whole genome shotgun sequence
RAWW01007407.1 Oryx gazella isolate OR4864 scaffold942, whole genome shotgun sequence
RAWW01007409.1 Oryx gazella isolate OR4864 scaffold4222, whole genome shotgun sequence
RAWW01007426.1 Oryx gazella isolate OR4864 scaffold2202, whole genome shotgun sequence
RAWW01007430.1 Oryx gazella isolate OR4864 scaffold822, whole genome shotgun sequence
RAWW01007571.1 Oryx gazella isolate OR4864 scaffold202, whole genome shotgun sequence
RAWW01007595.1 Oryx gazella isolate OR4864 scaffold882, whole genome shotgun sequence
RAWW01007606.1 Oryx gazella isolate OR4864 scaffold602, whole genome shotgun sequence
RAWW01007613.1 Oryx gazella isolate OR4864 scaffold2502, whole genome shotgun sequence
RAWW01007627.1 Oryx gazella isolate OR4864 scaffold5202, whole genome shotgun sequence
RAWW01007645.1 Oryx gazella isolate OR4864 scaffold3662, whole genome shotgun sequence
RAWW01007760.1 Oryx gazella isolate OR4864 scaffold2362, whole genome shotgun sequence
RAWW01007766.1 Oryx gazella isolate OR4864 scaffold1322, whole genome shotgun sequence
RAWW01007827.1 Oryx gazella isolate OR4864 scaffold1382, whole genome shotgun sequence
RAWW01007855.1 Oryx gazella isolate OR4864 scaffold4783, whole genome shotgun sequence
RAWW01007857.1 Oryx gazella isolate OR4864 scaffold3363, whole genome shotgun sequence
RAWW01007877.1 Oryx gazella isolate OR4864 scaffold5983, whole genome shotgun sequence
RAWW01007940.1 Oryx gazella isolate OR4864 scaffold3263, whole genome shotgun sequence
RAWW01008016.1 Oryx gazella isolate OR4864 scaffold4623, whole genome shotgun sequence
RAWW01008050.1 Oryx gazella isolate OR4864 scaffold1963, whole genome shotgun sequence
RAWW01008084.1 Oryx gazella isolate OR4864 scaffold263, whole genome shotgun sequence
RAWW01008088.1 Oryx gazella isolate OR4864 scaffold763, whole genome shotgun sequence
RAWW01008142.1 Oryx gazella isolate OR4864 scaffold5883, whole genome shotgun sequence
RAWW01008192.1 Oryx gazella isolate OR4864 scaffold963, whole genome shotgun sequence
RAWW01008207.1 Oryx gazella isolate OR4864 scaffold2623, whole genome shotgun sequence
RAWW01008215.1 Oryx gazella isolate OR4864 scaffold623, whole genome shotgun sequence
RAWW01008216.1 Oryx gazella isolate OR4864 scaffold3523, whole genome shotgun sequence
RAWW01008232.1 Oryx gazella isolate OR4864 scaffold243, whole genome shotgun sequence
RAWW01008238.1 Oryx gazella isolate OR4864 scaffold943, whole genome shotgun sequence
RAWW01008279.1 Oryx gazella isolate OR4864 scaffold1603, whole genome shotgun sequence
RAWW01008312.1 Oryx gazella isolate OR4864 scaffold3283, whole genome shotgun sequence
RAWW01008341.1 Oryx gazella isolate OR4864 scaffold2463, whole genome shotgun sequence
RAWW01008389.1 Oryx gazella isolate OR4864 scaffold3823, whole genome shotgun sequence
RAWW01008452.1 Oryx gazella isolate OR4864 scaffold44, whole genome shotgun sequence
RAWW01008496.1 Oryx gazella isolate OR4864 scaffold184, whole genome shotgun sequence
RAWW01008595.1 Oryx gazella isolate OR4864 scaffold3244, whole genome shotgun sequence
RAWW01008625.1 Oryx gazella isolate OR4864 scaffold2404, whole genome shotgun sequence
RAWW01008751.1 Oryx gazella isolate OR4864 scaffold1224, whole genome shotgun sequence
RAWW01008819.1 Oryx gazella isolate OR4864 scaffold1364, whole genome shotgun sequence
RAWW01008827.1 Oryx gazella isolate OR4864 scaffold384, whole genome shotgun sequence
RAWW01008955.1 Oryx gazella isolate OR4864 scaffold3764, whole genome shotgun sequence
RAWW01009013.1 Oryx gazella isolate OR4864 scaffold2884, whole genome shotgun sequence
RAWW01009015.1 Oryx gazella isolate OR4864 scaffold84, whole genome shotgun sequence
RAWW01009082.1 Oryx gazella isolate OR4864 scaffold2905, whole genome shotgun sequence
RAWW01009161.1 Oryx gazella isolate OR4864 scaffold4685, whole genome shotgun sequence
RAWW01009175.1 Oryx gazella isolate OR4864 scaffold1605, whole genome shotgun sequence
RAWW01009177.1 Oryx gazella isolate OR4864 scaffold3805, whole genome shotgun sequence
RAWW01009209.1 Oryx gazella isolate OR4864 scaffold1145, whole genome shotgun sequence
RAWW01009211.1 Oryx gazella isolate OR4864 scaffold2725, whole genome shotgun sequence
RAWW01009212.1 Oryx gazella isolate OR4864 scaffold605, whole genome shotgun sequence
RAWW01009236.1 Oryx gazella isolate OR4864 scaffold185, whole genome shotgun sequence
RAWW01009243.1 Oryx gazella isolate OR4864 scaffold2485, whole genome shotgun sequence
RAWW01009271.1 Oryx gazella isolate OR4864 scaffold2825, whole genome shotgun sequence
RAWW01009274.1 Oryx gazella isolate OR4864 scaffold2205, whole genome shotgun sequence
RAWW01009276.1 Oryx gazella isolate OR4864 scaffold2165, whole genome shotgun sequence
RAWW01009278.1 Oryx gazella isolate OR4864 scaffold2445, whole genome shotgun sequence
RAWW01009360.1 Oryx gazella isolate OR4864 scaffold1005, whole genome shotgun sequence
RAWW01009410.1 Oryx gazella isolate OR4864 scaffold2545, whole genome shotgun sequence
RAWW01009439.1 Oryx gazella isolate OR4864 scaffold1565, whole genome shotgun sequence
RAWW01009447.1 Oryx gazella isolate OR4864 scaffold11285, whole genome shotgun sequence
RAWW01009453.1 Oryx gazella isolate OR4864 scaffold1965, whole genome shotgun sequence
RAWW01009457.1 Oryx gazella isolate OR4864 scaffold6265, whole genome shotgun sequence
RAWW01009526.1 Oryx gazella isolate OR4864 scaffold1805, whole genome shotgun sequence
RAWW01009527.1 Oryx gazella isolate OR4864 scaffold1165, whole genome shotgun sequence
RAWW01009644.1 Oryx gazella isolate OR4864 scaffold1905, whole genome shotgun sequence
RAWW01009645.1 Oryx gazella isolate OR4864 scaffold585, whole genome shotgun sequence
RAWW01009653.1 Oryx gazella isolate OR4864 scaffold1585, whole genome shotgun sequence
RAWW01009715.1 Oryx gazella isolate OR4864 scaffold965, whole genome shotgun sequence
RAWW01009751.1 Oryx gazella isolate OR4864 scaffold2026, whole genome shotgun sequence
RAWW01009786.1 Oryx gazella isolate OR4864 scaffold1226, whole genome shotgun sequence
RAWW01009853.1 Oryx gazella isolate OR4864 scaffold2786, whole genome shotgun sequence
RAWW01009874.1 Oryx gazella isolate OR4864 scaffold5386, whole genome shotgun sequence
RAWW01009897.1 Oryx gazella isolate OR4864 scaffold8086, whole genome shotgun sequence
RAWW01009908.1 Oryx gazella isolate OR4864 scaffold1286, whole genome shotgun sequence
RAWW01009930.1 Oryx gazella isolate OR4864 scaffold4286, whole genome shotgun sequence
RAWW01010033.1 Oryx gazella isolate OR4864 scaffold2466, whole genome shotgun sequence
RAWW01010092.1 Oryx gazella isolate OR4864 scaffold3006, whole genome shotgun sequence
RAWW01010097.1 Oryx gazella isolate OR4864 scaffold1046, whole genome shotgun sequence
RAWW01010128.1 Oryx gazella isolate OR4864 scaffold5306, whole genome shotgun sequence
RAWW01010215.1 Oryx gazella isolate OR4864 scaffold4266, whole genome shotgun sequence
RAWW01010259.1 Oryx gazella isolate OR4864 scaffold3526, whole genome shotgun sequence
RAWW01010331.1 Oryx gazella isolate OR4864 scaffold807, whole genome shotgun sequence
RAWW01010332.1 Oryx gazella isolate OR4864 scaffold2286, whole genome shotgun sequence
RAWW01010371.1 Oryx gazella isolate OR4864 scaffold2487, whole genome shotgun sequence
RAWW01010495.1 Oryx gazella isolate OR4864 scaffold3467, whole genome shotgun sequence
RAWW01010537.1 Oryx gazella isolate OR4864 scaffold127, whole genome shotgun sequence
RAWW01010560.1 Oryx gazella isolate OR4864 scaffold927, whole genome shotgun sequence
RAWW01010561.1 Oryx gazella isolate OR4864 scaffold1527, whole genome shotgun sequence
RAWW01010563.1 Oryx gazella isolate OR4864 scaffold4147, whole genome shotgun sequence
RAWW01010646.1 Oryx gazella isolate OR4864 scaffold247, whole genome shotgun sequence
RAWW01010671.1 Oryx gazella isolate OR4864 scaffold2287, whole genome shotgun sequence
RAWW01010672.1 Oryx gazella isolate OR4864 scaffold1127, whole genome shotgun sequence
RAWW01010688.1 Oryx gazella isolate OR4864 scaffold2447, whole genome shotgun sequence
RAWW01010693.1 Oryx gazella isolate OR4864 scaffold9107, whole genome shotgun sequence
RAWW01010739.1 Oryx gazella isolate OR4864 scaffold2747, whole genome shotgun sequence
RAWW01010746.1 Oryx gazella isolate OR4864 scaffold2787, whole genome shotgun sequence
RAWW01010785.1 Oryx gazella isolate OR4864 scaffold3267, whole genome shotgun sequence
RAWW01010789.1 Oryx gazella isolate OR4864 scaffold1667, whole genome shotgun sequence
RAWW01010877.1 Oryx gazella isolate OR4864 scaffold3028, whole genome shotgun sequence
RAWW01010880.1 Oryx gazella isolate OR4864 scaffold1328, whole genome shotgun sequence
RAWW01010942.1 Oryx gazella isolate OR4864 scaffold27, whole genome shotgun sequence
RAWW01010944.1 Oryx gazella isolate OR4864 scaffold3008, whole genome shotgun sequence
RAWW01010977.1 Oryx gazella isolate OR4864 scaffold1428, whole genome shotgun sequence
RAWW01011029.1 Oryx gazella isolate OR4864 scaffold2588, whole genome shotgun sequence
RAWW01011036.1 Oryx gazella isolate OR4864 scaffold228, whole genome shotgun sequence
RAWW01011147.1 Oryx gazella isolate OR4864 scaffold2708, whole genome shotgun sequence
RAWW01011171.1 Oryx gazella isolate OR4864 scaffold2348, whole genome shotgun sequence
RAWW01011189.1 Oryx gazella isolate OR4864 scaffold5808, whole genome shotgun sequence
RAWW01011260.1 Oryx gazella isolate OR4864 scaffold2428, whole genome shotgun sequence
RAWW01011363.1 Oryx gazella isolate OR4864 scaffold368, whole genome shotgun sequence
RAWW01011365.1 Oryx gazella isolate OR4864 scaffold2288, whole genome shotgun sequence
RAWW01011380.1 Oryx gazella isolate OR4864 scaffold5448, whole genome shotgun sequence
RAWW01011414.1 Oryx gazella isolate OR4864 scaffold868, whole genome shotgun sequence
RAWW01011420.1 Oryx gazella isolate OR4864 scaffold748, whole genome shotgun sequence
RAWW01011435.1 Oryx gazella isolate OR4864 scaffold128, whole genome shotgun sequence
RAWW01011452.1 Oryx gazella isolate OR4864 scaffold3288, whole genome shotgun sequence
RAWW01011549.1 Oryx gazella isolate OR4864 scaffold709, whole genome shotgun sequence
RAWW01011636.1 Oryx gazella isolate OR4864 scaffold2849, whole genome shotgun sequence
RAWW01011726.1 Oryx gazella isolate OR4864 scaffold609, whole genome shotgun sequence
RAWW01011855.1 Oryx gazella isolate OR4864 scaffold3469, whole genome shotgun sequence
RAWW01011860.1 Oryx gazella isolate OR4864 scaffold1049, whole genome shotgun sequence
RAWW01011993.1 Oryx gazella isolate OR4864 scaffold3329, whole genome shotgun sequence
RAWW01012083.1 Oryx gazella isolate OR4864 scaffold2469, whole genome shotgun sequence
RAWW01030492.1 Oryx gazella isolate OR4864 C45579601, whole genome shotgun sequence
RAWW01030723.1 Oryx gazella isolate OR4864 C45759923, whole genome shotgun sequence
RAWW01030860.1 Oryx gazella isolate OR4864 C45889869, whole genome shotgun sequence
RAWW01030938.1 Oryx gazella isolate OR4864 C45984945, whole genome shotgun sequence
RAWW01030963.1 Oryx gazella isolate OR4864 C45991113, whole genome shotgun sequence
RAWW01031003.1 Oryx gazella isolate OR4864 C46039329, whole genome shotgun sequence
RAWW01031016.1 Oryx gazella isolate OR4864 C45990885, whole genome shotgun sequence
RAWW01031021.1 Oryx gazella isolate OR4864 C46086411, whole genome shotgun sequence
RAWW01031070.1 Oryx gazella isolate OR4864 C46140849, whole genome shotgun sequence
RAWW01031072.1 Oryx gazella isolate OR4864 C46162867, whole genome shotgun sequence
RAWW01031073.1 Oryx gazella isolate OR4864 C46134961, whole genome shotgun sequence
RAWW01031076.1 Oryx gazella isolate OR4864 C46166487, whole genome shotgun sequence
RAWW01031094.1 Oryx gazella isolate OR4864 C46169633, whole genome shotgun sequence
RAWW01031097.1 Oryx gazella isolate OR4864 C46179361, whole genome shotgun sequence
RAWW01031102.1 Oryx gazella isolate OR4864 C46181033, whole genome shotgun sequence
RAWW01031115.1 Oryx gazella isolate OR4864 C46220507, whole genome shotgun sequence
RAWW01031122.1 Oryx gazella isolate OR4864 C46196609, whole genome shotgun sequence
RAWW01031132.1 Oryx gazella isolate OR4864 C46240423, whole genome shotgun sequence
RAWW01031138.1 Oryx gazella isolate OR4864 C46121933, whole genome shotgun sequence
RAWW01031144.1 Oryx gazella isolate OR4864 C46245135, whole genome shotgun sequence
RAWW01031146.1 Oryx gazella isolate OR4864 C46251575, whole genome shotgun sequence
RAWW01031152.1 Oryx gazella isolate OR4864 C46248233, whole genome shotgun sequence
RAWW01031156.1 Oryx gazella isolate OR4864 C46266693, whole genome shotgun sequence
RAWW01031174.1 Oryx gazella isolate OR4864 C46265713, whole genome shotgun sequence

## Sheet: S. caffer
Scaffolds of the African buffalo (Syncerus caffer) genome (GCA_006408785.1, Chen et al. 2019) aligning to CM003213.1 (Dong et al. 2015), CM001739.2 (Dong et al. 2013), and NC_020617.1 (Hassanin et al. 2012).
SJXX01000010.1_Syncerus_caffer_isolate_ABF-221_scaffold12_len700987_cov84,_whole_genome_shotgun_sequence
SJXX01000012.1_Syncerus_caffer_isolate_ABF-221_scaffold10_len1139527_cov60,_whole_genome_shotgun_sequence
SJXX01000023.1_Syncerus_caffer_isolate_ABF-221_scaffold8_len2106889_cov82,_whole_genome_shotgun_sequence
SJXX01000024.1_Syncerus_caffer_isolate_ABF-221_scaffold69_len108902_cov69,_whole_genome_shotgun_sequence
SJXX01000037.1_Syncerus_caffer_isolate_ABF-221_scaffold16_len2762904_cov106,_whole_genome_shotgun_sequence
SJXX01000041.1_Syncerus_caffer_isolate_ABF-221_scaffold43_len2229202_cov100,_whole_genome_shotgun_sequence
SJXX01000043.1_Syncerus_caffer_isolate_ABF-221_scaffold56_len3069435_cov109,_whole_genome_shotgun_sequence
SJXX01000044.1_Syncerus_caffer_isolate_ABF-221_scaffold89_len461345_cov90,_whole_genome_shotgun_sequence
SJXX01000078.1_Syncerus_caffer_isolate_ABF-221_scaffold119_len2810792_cov68,_whole_genome_shotgun_sequence
SJXX01000090.1_Syncerus_caffer_isolate_ABF-221_scaffold58_len5706882_cov95,_whole_genome_shotgun_sequence
SJXX01000093.1_Syncerus_caffer_isolate_ABF-221_scaffold133_len3430560_cov96,_whole_genome_shotgun_sequence
SJXX01000096.1_Syncerus_caffer_isolate_ABF-221_scaffold191_len142004_cov61,_whole_genome_shotgun_sequence
SJXX01000101.1_Syncerus_caffer_isolate_ABF-221_scaffold164_len2126633_cov92,_whole_genome_shotgun_sequence
SJXX01000104.1_Syncerus_caffer_isolate_ABF-221_scaffold202_len1313342_cov65,_whole_genome_shotgun_sequence
SJXX01000107.1_Syncerus_caffer_isolate_ABF-221_scaffold153_len4275643_cov102,_whole_genome_shotgun_sequence
SJXX01000128.1_Syncerus_caffer_isolate_ABF-221_scaffold138_len4364969_cov82,_whole_genome_shotgun_sequence
SJXX01000144.1_Syncerus_caffer_isolate_ABF-221_scaffold147_len8022237_cov105,_whole_genome_shotgun_sequence
SJXX01000156.1_Syncerus_caffer_isolate_ABF-221_scaffold292_len748674_cov56,_whole_genome_shotgun_sequence
SJXX01000158.1_Syncerus_caffer_isolate_ABF-221_scaffold268_len2761618_cov103,_whole_genome_shotgun_sequence
SJXX01000163.1_Syncerus_caffer_isolate_ABF-221_scaffold272_len2046134_cov92,_whole_genome_shotgun_sequence
SJXX01000164.1_Syncerus_caffer_isolate_ABF-221_scaffold302_len913485_cov65,_whole_genome_shotgun_sequence
SJXX01000178.1_Syncerus_caffer_isolate_ABF-221_scaffold325_len1039497_cov112,_whole_genome_shotgun_sequence
SJXX01000181.1_Syncerus_caffer_isolate_ABF-221_scaffold315_len1539600_cov86,_whole_genome_shotgun_sequence
SJXX01000190.1_Syncerus_caffer_isolate_ABF-221_scaffold348_len184019_cov62,_whole_genome_shotgun_sequence
SJXX01000200.1_Syncerus_caffer_isolate_ABF-221_scaffold337_len509309_cov54,_whole_genome_shotgun_sequence
SJXX01000204.1_Syncerus_caffer_isolate_ABF-221_scaffold349_len310411_cov71,_whole_genome_shotgun_sequence
SJXX01000205.1_Syncerus_caffer_isolate_ABF-221_scaffold300_len2565009_cov98,_whole_genome_shotgun_sequence
SJXX01000212.1_Syncerus_caffer_isolate_ABF-221_scaffold363_len1266710_cov92,_whole_genome_shotgun_sequence
SJXX01000245.1_Syncerus_caffer_isolate_ABF-221_scaffold411_len3347253_cov107,_whole_genome_shotgun_sequence
SJXX01000247.1_Syncerus_caffer_isolate_ABF-221_scaffold386_len4708311_cov105,_whole_genome_shotgun_sequence
SJXX01000265.1_Syncerus_caffer_isolate_ABF-221_scaffold445_len2420000_cov85,_whole_genome_shotgun_sequence
SJXX01000276.1_Syncerus_caffer_isolate_ABF-221_scaffold490_len278536_cov81,_whole_genome_shotgun_sequence
SJXX01000289.1_Syncerus_caffer_isolate_ABF-221_scaffold447_len2752228_cov102,_whole_genome_shotgun_sequence
SJXX01000290.1_Syncerus_caffer_isolate_ABF-221_scaffold510_len548199_cov129,_whole_genome_shotgun_sequence
SJXX01000305.1_Syncerus_caffer_isolate_ABF-221_scaffold509_len2183279_cov84,_whole_genome_shotgun_sequence
SJXX01000313.1_Syncerus_caffer_isolate_ABF-221_scaffold507_len1729212_cov88,_whole_genome_shotgun_sequence
SJXX01000319.1_Syncerus_caffer_isolate_ABF-221_scaffold457_len3237542_cov93,_whole_genome_shotgun_sequence
SJXX01000328.1_Syncerus_caffer_isolate_ABF-221_scaffold535_len647883_cov76,_whole_genome_shotgun_sequence
SJXX01000336.1_Syncerus_caffer_isolate_ABF-221_scaffold533_len4185324_cov113,_whole_genome_shotgun_sequence
SJXX01000348.1_Syncerus_caffer_isolate_ABF-221_scaffold564_len2876033_cov97,_whole_genome_shotgun_sequence
SJXX01000352.1_Syncerus_caffer_isolate_ABF-221_scaffold607_len763795_cov103,_whole_genome_shotgun_sequence
SJXX01000355.1_Syncerus_caffer_isolate_ABF-221_scaffold534_len4342047_cov101,_whole_genome_shotgun_sequence
SJXX01000359.1_Syncerus_caffer_isolate_ABF-221_scaffold580_len4654975_cov102,_whole_genome_shotgun_sequence
SJXX01000365.1_Syncerus_caffer_isolate_ABF-221_scaffold449_len11261906_cov106,_whole_genome_shotgun_sequence
SJXX01000371.1_Syncerus_caffer_isolate_ABF-221_scaffold616_len2465699_cov64,_whole_genome_shotgun_sequence
SJXX01000374.1_Syncerus_caffer_isolate_ABF-221_scaffold629_len2744316_cov106,_whole_genome_shotgun_sequence
SJXX01000376.1_Syncerus_caffer_isolate_ABF-221_scaffold644_len2260485_cov89,_whole_genome_shotgun_sequence
SJXX01000395.1_Syncerus_caffer_isolate_ABF-221_scaffold666_len2560828_cov82,_whole_genome_shotgun_sequence
SJXX01000398.1_Syncerus_caffer_isolate_ABF-221_scaffold655_len3611798_cov116,_whole_genome_shotgun_sequence
SJXX01000425.1_Syncerus_caffer_isolate_ABF-221_scaffold756_len478016_cov61,_whole_genome_shotgun_sequence
SJXX01000432.1_Syncerus_caffer_isolate_ABF-221_scaffold729_len3114146_cov106,_whole_genome_shotgun_sequence
SJXX01000438.1_Syncerus_caffer_isolate_ABF-221_scaffold599_len7908945_cov96,_whole_genome_shotgun_sequence
SJXX01000447.1_Syncerus_caffer_isolate_ABF-221_scaffold785_len579667_cov58,_whole_genome_shotgun_sequence
SJXX01000457.1_Syncerus_caffer_isolate_ABF-221_scaffold770_len3057798_cov60,_whole_genome_shotgun_sequence
SJXX01000465.1_Syncerus_caffer_isolate_ABF-221_scaffold797_len1858665_cov92,_whole_genome_shotgun_sequence
SJXX01000474.1_Syncerus_caffer_isolate_ABF-221_scaffold816_len480817_cov56,_whole_genome_shotgun_sequence
SJXX01000496.1_Syncerus_caffer_isolate_ABF-221_scaffold812_len2173079_cov86,_whole_genome_shotgun_sequence
SJXX01000500.1_Syncerus_caffer_isolate_ABF-221_scaffold788_len4300588_cov106,_whole_genome_shotgun_sequence
SJXX01000507.1_Syncerus_caffer_isolate_ABF-221_scaffold701_len8589870_cov105,_whole_genome_shotgun_sequence
SJXX01000520.1_Syncerus_caffer_isolate_ABF-221_scaffold820_len5985289_cov114,_whole_genome_shotgun_sequence
SJXX01000530.1_Syncerus_caffer_isolate_ABF-221_scaffold868_len1957702_cov64,_whole_genome_shotgun_sequence
SJXX01000533.1_Syncerus_caffer_isolate_ABF-221_scaffold933_len603495_cov104,_whole_genome_shotgun_sequence
SJXX01000541.1_Syncerus_caffer_isolate_ABF-221_scaffold942_len1637835_cov72,_whole_genome_shotgun_sequence
SJXX01000544.1_Syncerus_caffer_isolate_ABF-221_scaffold925_len2364289_cov102,_whole_genome_shotgun_sequence
SJXX01000547.1_Syncerus_caffer_isolate_ABF-221_scaffold956_len1004094_cov61,_whole_genome_shotgun_sequence
SJXX01000557.1_Syncerus_caffer_isolate_ABF-221_scaffold975_len842801_cov65,_whole_genome_shotgun_sequence
SJXX01000560.1_Syncerus_caffer_isolate_ABF-221_scaffold953_len2773854_cov104,_whole_genome_shotgun_sequence
SJXX01000571.1_Syncerus_caffer_isolate_ABF-221_scaffold987_len1030477_cov63,_whole_genome_shotgun_sequence
SJXX01000576.1_Syncerus_caffer_isolate_ABF-221_scaffold1010_len1003022_cov96,_whole_genome_shotgun_sequence
SJXX01000590.1_Syncerus_caffer_isolate_ABF-221_scaffold885_len6850565_cov100,_whole_genome_shotgun_sequence
SJXX01000599.1_Syncerus_caffer_isolate_ABF-221_scaffold992_len2539034_cov71,_whole_genome_shotgun_sequence
SJXX01000622.1_Syncerus_caffer_isolate_ABF-221_scaffold1103_len746480_cov67,_whole_genome_shotgun_sequence
SJXX01000632.1_Syncerus_caffer_isolate_ABF-221_scaffold1063_len1543329_cov97,_whole_genome_shotgun_sequence
SJXX01000635.1_Syncerus_caffer_isolate_ABF-221_scaffold1110_len2112935_cov67,_whole_genome_shotgun_sequence
SJXX01000653.1_Syncerus_caffer_isolate_ABF-221_scaffold1152_len1353240_cov95,_whole_genome_shotgun_sequence
SJXX01000667.1_Syncerus_caffer_isolate_ABF-221_scaffold1153_len1538536_cov101,_whole_genome_shotgun_sequence
SJXX01000670.1_Syncerus_caffer_isolate_ABF-221_scaffold1125_len1576597_cov98,_whole_genome_shotgun_sequence
SJXX01000674.1_Syncerus_caffer_isolate_ABF-221_scaffold1149_len3114388_cov73,_whole_genome_shotgun_sequence
SJXX01000677.1_Syncerus_caffer_isolate_ABF-221_scaffold1118_len2050844_cov95,_whole_genome_shotgun_sequence
SJXX01000689.1_Syncerus_caffer_isolate_ABF-221_scaffold1201_len1265859_cov103,_whole_genome_shotgun_sequence
SJXX01000695.1_Syncerus_caffer_isolate_ABF-221_scaffold1220_len299497_cov55,_whole_genome_shotgun_sequence
SJXX01000702.1_Syncerus_caffer_isolate_ABF-221_scaffold1123_len5183791_cov103,_whole_genome_shotgun_sequence
SJXX01000705.1_Syncerus_caffer_isolate_ABF-221_scaffold1219_len2958427_cov114,_whole_genome_shotgun_sequence
SJXX01000712.1_Syncerus_caffer_isolate_ABF-221_scaffold1154_len4652317_cov101,_whole_genome_shotgun_sequence
SJXX01000732.1_Syncerus_caffer_isolate_ABF-221_scaffold1255_len2714624_cov101,_whole_genome_shotgun_sequence
SJXX01000738.1_Syncerus_caffer_isolate_ABF-221_scaffold1273_len925551_cov106,_whole_genome_shotgun_sequence
SJXX01000741.1_Syncerus_caffer_isolate_ABF-221_scaffold1289_len502241_cov98,_whole_genome_shotgun_sequence
SJXX01000758.1_Syncerus_caffer_isolate_ABF-221_scaffold1291_len2181357_cov103,_whole_genome_shotgun_sequence
SJXX01000759.1_Syncerus_caffer_isolate_ABF-221_scaffold1304_len966883_cov77,_whole_genome_shotgun_sequence
SJXX01000760.1_Syncerus_caffer_isolate_ABF-221_scaffold1309_len648909_cov82,_whole_genome_shotgun_sequence
SJXX01000761.1_Syncerus_caffer_isolate_ABF-221_scaffold1265_len2020160_cov55,_whole_genome_shotgun_sequence
SJXX01000780.1_Syncerus_caffer_isolate_ABF-221_scaffold1347_len336532_cov68,_whole_genome_shotgun_sequence
SJXX01000794.1_Syncerus_caffer_isolate_ABF-221_scaffold1270_len3675294_cov106,_whole_genome_shotgun_sequence
SJXX01000814.1_Syncerus_caffer_isolate_ABF-221_scaffold1412_len695052_cov96,_whole_genome_shotgun_sequence
SJXX01000821.1_Syncerus_caffer_isolate_ABF-221_scaffold1401_len999728_cov56,_whole_genome_shotgun_sequence
SJXX01000830.1_Syncerus_caffer_isolate_ABF-221_scaffold1429_len129886_cov65,_whole_genome_shotgun_sequence
SJXX01000847.1_Syncerus_caffer_isolate_ABF-221_scaffold1470_len189337_cov78,_whole_genome_shotgun_sequence
SJXX01000852.1_Syncerus_caffer_isolate_ABF-221_scaffold1476_len354966_cov59,_whole_genome_shotgun_sequence
SJXX01000862.1_Syncerus_caffer_isolate_ABF-221_scaffold1414_len2022488_cov98,_whole_genome_shotgun_sequence
SJXX01000864.1_Syncerus_caffer_isolate_ABF-221_scaffold1321_len4912417_cov98,_whole_genome_shotgun_sequence
SJXX01000869.1_Syncerus_caffer_isolate_ABF-221_scaffold1485_len1122182_cov107,_whole_genome_shotgun_sequence
SJXX01000880.1_Syncerus_caffer_isolate_ABF-221_scaffold1502_len774672_cov73,_whole_genome_shotgun_sequence
SJXX01000893.1_Syncerus_caffer_isolate_ABF-221_scaffold1536_len1414765_cov84,_whole_genome_shotgun_sequence
SJXX01000895.1_Syncerus_caffer_isolate_ABF-221_scaffold1358_len7444060_cov111,_whole_genome_shotgun_sequence
SJXX01000898.1_Syncerus_caffer_isolate_ABF-221_scaffold1557_len1993496_cov119,_whole_genome_shotgun_sequence
SJXX01000905.1_Syncerus_caffer_isolate_ABF-221_scaffold1565_len1651969_cov108,_whole_genome_shotgun_sequence
SJXX01000912.1_Syncerus_caffer_isolate_ABF-221_scaffold1580_len400248_cov61,_whole_genome_shotgun_sequence
SJXX01000936.1_Syncerus_caffer_isolate_ABF-221_scaffold1628_len540061_cov66,_whole_genome_shotgun_sequence
SJXX01000938.1_Syncerus_caffer_isolate_ABF-221_scaffold1623_len885596_cov90,_whole_genome_shotgun_sequence
SJXX01000939.1_Syncerus_caffer_isolate_ABF-221_scaffold1498_len6387921_cov112,_whole_genome_shotgun_sequence
SJXX01000947.1_Syncerus_caffer_isolate_ABF-221_scaffold1641_len735939_cov98,_whole_genome_shotgun_sequence
SJXX01000955.1_Syncerus_caffer_isolate_ABF-221_scaffold1676_len33234_cov95,_whole_genome_shotgun_sequence
SJXX01000966.1_Syncerus_caffer_isolate_ABF-221_scaffold1679_len922677_cov85,_whole_genome_shotgun_sequence
SJXX01000990.1_Syncerus_caffer_isolate_ABF-221_scaffold1629_len3711109_cov99,_whole_genome_shotgun_sequence
SJXX01000993.1_Syncerus_caffer_isolate_ABF-221_scaffold1688_len2494917_cov108,_whole_genome_shotgun_sequence
SJXX01000998.1_Syncerus_caffer_isolate_ABF-221_scaffold1745_len1241875_cov109,_whole_genome_shotgun_sequence
SJXX01001031.1_Syncerus_caffer_isolate_ABF-221_scaffold1816_len502705_cov57,_whole_genome_shotgun_sequence
SJXX01001056.1_Syncerus_caffer_isolate_ABF-221_scaffold1811_len1610074_cov59,_whole_genome_shotgun_sequence
SJXX01001066.1_Syncerus_caffer_isolate_ABF-221_scaffold1731_len3905198_cov98,_whole_genome_shotgun_sequence
SJXX01001073.1_Syncerus_caffer_isolate_ABF-221_scaffold1835_len3672479_cov112,_whole_genome_shotgun_sequence
SJXX01001082.1_Syncerus_caffer_isolate_ABF-221_scaffold1910_len831402_cov56,_whole_genome_shotgun_sequence
SJXX01001090.1_Syncerus_caffer_isolate_ABF-221_scaffold1920_len545624_cov54,_whole_genome_shotgun_sequence
SJXX01001091.1_Syncerus_caffer_isolate_ABF-221_scaffold1854_len3645629_cov106,_whole_genome_shotgun_sequence
SJXX01001105.1_Syncerus_caffer_isolate_ABF-221_scaffold1960_len269964_cov79,_whole_genome_shotgun_sequence
SJXX01001106.1_Syncerus_caffer_isolate_ABF-221_scaffold1907_len4209422_cov107,_whole_genome_shotgun_sequence
SJXX01001109.1_Syncerus_caffer_isolate_ABF-221_scaffold1925_len1526510_cov98,_whole_genome_shotgun_sequence
SJXX01001123.1_Syncerus_caffer_isolate_ABF-221_scaffold1979_len1561468_cov114,_whole_genome_shotgun_sequence
SJXX01001132.1_Syncerus_caffer_isolate_ABF-221_scaffold1926_len2099918_cov94,_whole_genome_shotgun_sequence
SJXX01001165.1_Syncerus_caffer_isolate_ABF-221_scaffold2064_len538704_cov62,_whole_genome_shotgun_sequence
SJXX01001166.1_Syncerus_caffer_isolate_ABF-221_scaffold2070_len337856_cov66,_whole_genome_shotgun_sequence
SJXX01001176.1_Syncerus_caffer_isolate_ABF-221_scaffold2080_len639655_cov61,_whole_genome_shotgun_sequence
SJXX01001212.1_Syncerus_caffer_isolate_ABF-221_scaffold2026_len4339101_cov85,_whole_genome_shotgun_sequence
SJXX01001224.1_Syncerus_caffer_isolate_ABF-221_scaffold2152_len1189519_cov61,_whole_genome_shotgun_sequence
SJXX01001255.1_Syncerus_caffer_isolate_ABF-221_scaffold2193_len2302969_cov83,_whole_genome_shotgun_sequence
SJXX01001261.1_Syncerus_caffer_isolate_ABF-221_scaffold2154_len4129905_cov105,_whole_genome_shotgun_sequence
SJXX01001263.1_Syncerus_caffer_isolate_ABF-221_scaffold2203_len3439141_cov101,_whole_genome_shotgun_sequence
SJXX01001282.1_Syncerus_caffer_isolate_ABF-221_scaffold2048_len10719216_cov109,_whole_genome_shotgun_sequence
SJXX01001285.1_Syncerus_caffer_isolate_ABF-221_scaffold2298_len381715_cov77,_whole_genome_shotgun_sequence
SJXX01001297.1_Syncerus_caffer_isolate_ABF-221_scaffold2288_len1478030_cov82,_whole_genome_shotgun_sequence
SJXX01001300.1_Syncerus_caffer_isolate_ABF-221_scaffold2328_len233952_cov66,_whole_genome_shotgun_sequence
SJXX01001326.1_Syncerus_caffer_isolate_ABF-221_scaffold2353_len868392_cov67,_whole_genome_shotgun_sequence
SJXX01001351.1_Syncerus_caffer_isolate_ABF-221_scaffold2403_len1173582_cov61,_whole_genome_shotgun_sequence
SJXX01001360.1_Syncerus_caffer_isolate_ABF-221_scaffold2437_len333235_cov81,_whole_genome_shotgun_sequence
SJXX01001408.1_Syncerus_caffer_isolate_ABF-221_scaffold2558_len178891_cov53,_whole_genome_shotgun_sequence
SJXX01001429.1_Syncerus_caffer_isolate_ABF-221_scaffold2561_len1145011_cov94,_whole_genome_shotgun_sequence
SJXX01001438.1_Syncerus_caffer_isolate_ABF-221_scaffold2361_len3318385_cov93,_whole_genome_shotgun_sequence
SJXX01001441.1_Syncerus_caffer_isolate_ABF-221_scaffold2599_len682687_cov76,_whole_genome_shotgun_sequence
SJXX01001446.1_Syncerus_caffer_isolate_ABF-221_scaffold2451_len4105758_cov107,_whole_genome_shotgun_sequence
SJXX01001467.1_Syncerus_caffer_isolate_ABF-221_scaffold2518_len1738449_cov64,_whole_genome_shotgun_sequence
SJXX01001477.1_Syncerus_caffer_isolate_ABF-221_scaffold2715_len92227_cov56,_whole_genome_shotgun_sequence
SJXX01001492.1_Syncerus_caffer_isolate_ABF-221_scaffold2607_len2121714_cov106,_whole_genome_shotgun_sequence
SJXX01001493.1_Syncerus_caffer_isolate_ABF-221_scaffold2600_len1743229_cov69,_whole_genome_shotgun_sequence
SJXX01001494.1_Syncerus_caffer_isolate_ABF-221_scaffold2660_len4201030_cov105,_whole_genome_shotgun_sequence
SJXX01001510.1_Syncerus_caffer_isolate_ABF-221_scaffold2700_len1845508_cov80,_whole_genome_shotgun_sequence
SJXX01001573.1_Syncerus_caffer_isolate_ABF-221_scaffold2923_len497818_cov58,_whole_genome_shotgun_sequence
SJXX01001590.1_Syncerus_caffer_isolate_ABF-221_scaffold2753_len5039760_cov108,_whole_genome_shotgun_sequence
SJXX01001600.1_Syncerus_caffer_isolate_ABF-221_scaffold2956_len743053_cov92,_whole_genome_shotgun_sequence
SJXX01001609.1_Syncerus_caffer_isolate_ABF-221_scaffold2755_len4591773_cov106,_whole_genome_shotgun_sequence
SJXX01001614.1_Syncerus_caffer_isolate_ABF-221_scaffold2883_len2675142_cov90,_whole_genome_shotgun_sequence
SJXX01001622.1_Syncerus_caffer_isolate_ABF-221_scaffold3035_len275691_cov96,_whole_genome_shotgun_sequence
SJXX01001631.1_Syncerus_caffer_isolate_ABF-221_scaffold3027_len1600194_cov63,_whole_genome_shotgun_sequence
SJXX01001710.1_Syncerus_caffer_isolate_ABF-221_scaffold3187_len649267_cov59,_whole_genome_shotgun_sequence
SJXX01001715.1_Syncerus_caffer_isolate_ABF-221_scaffold3223_len415961_cov55,_whole_genome_shotgun_sequence
SJXX01001720.1_Syncerus_caffer_isolate_ABF-221_scaffold3219_len1482486_cov109,_whole_genome_shotgun_sequence
SJXX01001740.1_Syncerus_caffer_isolate_ABF-221_scaffold3275_len401113_cov57,_whole_genome_shotgun_sequence
SJXX01001744.1_Syncerus_caffer_isolate_ABF-221_scaffold3221_len1062734_cov57,_whole_genome_shotgun_sequence
SJXX01001758.1_Syncerus_caffer_isolate_ABF-221_scaffold3214_len2181657_cov94,_whole_genome_shotgun_sequence
SJXX01001763.1_Syncerus_caffer_isolate_ABF-221_scaffold3264_len836400_cov88,_whole_genome_shotgun_sequence
SJXX01001771.1_Syncerus_caffer_isolate_ABF-221_scaffold3356_len403595_cov58,_whole_genome_shotgun_sequence
SJXX01001773.1_Syncerus_caffer_isolate_ABF-221_scaffold3346_len367374_cov76,_whole_genome_shotgun_sequence
SJXX01001781.1_Syncerus_caffer_isolate_ABF-221_scaffold3384_len208032_cov71,_whole_genome_shotgun_sequence
SJXX01001797.1_Syncerus_caffer_isolate_ABF-221_scaffold3400_len71327_cov64,_whole_genome_shotgun_sequence
SJXX01001815.1_Syncerus_caffer_isolate_ABF-221_scaffold3387_len546176_cov76,_whole_genome_shotgun_sequence
SJXX01001819.1_Syncerus_caffer_isolate_ABF-221_scaffold3439_len700152_cov109,_whole_genome_shotgun_sequence
SJXX01001916.1_Syncerus_caffer_isolate_ABF-221_scaffold3668_len135890_cov54,_whole_genome_shotgun_sequence
SJXX01001921.1_Syncerus_caffer_isolate_ABF-221_scaffold3604_len689045_cov83,_whole_genome_shotgun_sequence
SJXX01001947.1_Syncerus_caffer_isolate_ABF-221_scaffold3601_len1302022_cov73,_whole_genome_shotgun_sequence
SJXX01002016.1_Syncerus_caffer_isolate_ABF-221_scaffold3692_len2437379_cov106,_whole_genome_shotgun_sequence
SJXX01002035.1_Syncerus_caffer_isolate_ABF-221_scaffold3777_len2875914_cov109,_whole_genome_shotgun_sequence
SJXX01002047.1_Syncerus_caffer_isolate_ABF-221_scaffold3925_len590112_cov53,_whole_genome_shotgun_sequence
SJXX01002058.1_Syncerus_caffer_isolate_ABF-221_scaffold3882_len1193797_cov105,_whole_genome_shotgun_sequence
SJXX01002081.1_Syncerus_caffer_isolate_ABF-221_scaffold4012_len808329_cov89,_whole_genome_shotgun_sequence
SJXX01002099.1_Syncerus_caffer_isolate_ABF-221_scaffold4081_len1337935_cov70,_whole_genome_shotgun_sequence
SJXX01002106.1_Syncerus_caffer_isolate_ABF-221_scaffold3950_len1879178_cov83,_whole_genome_shotgun_sequence
SJXX01002124.1_Syncerus_caffer_isolate_ABF-221_scaffold4149_len203287_cov61,_whole_genome_shotgun_sequence
SJXX01002126.1_Syncerus_caffer_isolate_ABF-221_scaffold4177_len185646_cov63,_whole_genome_shotgun_sequence
SJXX01002219.1_Syncerus_caffer_isolate_ABF-221_scaffold4388_len205915_cov60,_whole_genome_shotgun_sequence
SJXX01002234.1_Syncerus_caffer_isolate_ABF-221_scaffold4409_len1314139_cov70,_whole_genome_shotgun_sequence
SJXX01002237.1_Syncerus_caffer_isolate_ABF-221_scaffold4371_len460341_cov80,_whole_genome_shotgun_sequence
SJXX01002249.1_Syncerus_caffer_isolate_ABF-221_scaffold4165_len3077862_cov108,_whole_genome_shotgun_sequence
SJXX01002265.1_Syncerus_caffer_isolate_ABF-221_scaffold4512_len299007_cov67,_whole_genome_shotgun_sequence
SJXX01002271.1_Syncerus_caffer_isolate_ABF-221_scaffold4325_len2170176_cov97,_whole_genome_shotgun_sequence
SJXX01002287.1_Syncerus_caffer_isolate_ABF-221_scaffold4479_len1326696_cov81,_whole_genome_shotgun_sequence
SJXX01002319.1_Syncerus_caffer_isolate_ABF-221_scaffold4506_len874463_cov82,_whole_genome_shotgun_sequence
SJXX01002328.1_Syncerus_caffer_isolate_ABF-221_scaffold4544_len923208_cov89,_whole_genome_shotgun_sequence
SJXX01002387.1_Syncerus_caffer_isolate_ABF-221_scaffold4839_len41169_cov61,_whole_genome_shotgun_sequence
SJXX01002412.1_Syncerus_caffer_isolate_ABF-221_scaffold4760_len1078528_cov101,_whole_genome_shotgun_sequence
SJXX01002428.1_Syncerus_caffer_isolate_ABF-221_scaffold4940_len161291_cov79,_whole_genome_shotgun_sequence
SJXX01002441.1_Syncerus_caffer_isolate_ABF-221_scaffold4931_len306710_cov59,_whole_genome_shotgun_sequence
SJXX01002442.1_Syncerus_caffer_isolate_ABF-221_scaffold4898_len334635_cov61,_whole_genome_shotgun_sequence
SJXX01002522.1_Syncerus_caffer_isolate_ABF-221_scaffold5118_len535378_cov68,_whole_genome_shotgun_sequence
SJXX01002523.1_Syncerus_caffer_isolate_ABF-221_scaffold4902_len2984931_cov107,_whole_genome_shotgun_sequence
SJXX01002548.1_Syncerus_caffer_isolate_ABF-221_scaffold5125_len285325_cov72,_whole_genome_shotgun_sequence
SJXX01002556.1_Syncerus_caffer_isolate_ABF-221_scaffold5212_len541537_cov70,_whole_genome_shotgun_sequence
SJXX01002579.1_Syncerus_caffer_isolate_ABF-221_scaffold5252_len296352_cov66,_whole_genome_shotgun_sequence
SJXX01002598.1_Syncerus_caffer_isolate_ABF-221_scaffold5324_len477030_cov63,_whole_genome_shotgun_sequence
SJXX01002602.1_Syncerus_caffer_isolate_ABF-221_scaffold5124_len805055_cov94,_whole_genome_shotgun_sequence
SJXX01002606.1_Syncerus_caffer_isolate_ABF-221_scaffold5142_len1719081_cov107,_whole_genome_shotgun_sequence
SJXX01002642.1_Syncerus_caffer_isolate_ABF-221_scaffold5411_len367402_cov64,_whole_genome_shotgun_sequence
SJXX01002670.1_Syncerus_caffer_isolate_ABF-221_scaffold5370_len1093411_cov88,_whole_genome_shotgun_sequence
SJXX01002689.1_Syncerus_caffer_isolate_ABF-221_scaffold5403_len469122_cov55,_whole_genome_shotgun_sequence
SJXX01002703.1_Syncerus_caffer_isolate_ABF-221_scaffold5567_len253219_cov72,_whole_genome_shotgun_sequence
SJXX01002706.1_Syncerus_caffer_isolate_ABF-221_scaffold5544_len312716_cov56,_whole_genome_shotgun_sequence
SJXX01002777.1_Syncerus_caffer_isolate_ABF-221_scaffold5601_len452619_cov64,_whole_genome_shotgun_sequence
SJXX01002791.1_Syncerus_caffer_isolate_ABF-221_scaffold5672_len916688_cov64,_whole_genome_shotgun_sequence
SJXX01002879.1_Syncerus_caffer_isolate_ABF-221_scaffold5850_len615220_cov91,_whole_genome_shotgun_sequence
SJXX01002940.1_Syncerus_caffer_isolate_ABF-221_scaffold6120_len624924_cov86,_whole_genome_shotgun_sequence
SJXX01003003.1_Syncerus_caffer_isolate_ABF-221_scaffold6331_len83517_cov63,_whole_genome_shotgun_sequence
SJXX01003014.1_Syncerus_caffer_isolate_ABF-221_scaffold5827_len1204802_cov90,_whole_genome_shotgun_sequence
SJXX01003048.1_Syncerus_caffer_isolate_ABF-221_scaffold6134_len2312761_cov114,_whole_genome_shotgun_sequence
SJXX01003141.1_Syncerus_caffer_isolate_ABF-221_scaffold6636_len282401_cov58,_whole_genome_shotgun_sequence
SJXX01003168.1_Syncerus_caffer_isolate_ABF-221_scaffold6695_len787879_cov65,_whole_genome_shotgun_sequence
SJXX01003207.1_Syncerus_caffer_isolate_ABF-221_scaffold6959_len38001_cov54,_whole_genome_shotgun_sequence
SJXX01003292.1_Syncerus_caffer_isolate_ABF-221_scaffold7066_len366157_cov53,_whole_genome_shotgun_sequence
SJXX01003451.1_Syncerus_caffer_isolate_ABF-221_scaffold7291_len248453_cov56,_whole_genome_shotgun_sequence
SJXX01003497.1_Syncerus_caffer_isolate_ABF-221_scaffold7757_len178198_cov59,_whole_genome_shotgun_sequence
SJXX01003566.1_Syncerus_caffer_isolate_ABF-221_scaffold7331_len663118_cov54,_whole_genome_shotgun_sequence
SJXX01003593.1_Syncerus_caffer_isolate_ABF-221_scaffold7800_len462810_cov84,_whole_genome_shotgun_sequence
SJXX01003613.1_Syncerus_caffer_isolate_ABF-221_scaffold7810_len491101_cov95,_whole_genome_shotgun_sequence
SJXX01003695.1_Syncerus_caffer_isolate_ABF-221_scaffold8023_len836229_cov60,_whole_genome_shotgun_sequence
SJXX01003724.1_Syncerus_caffer_isolate_ABF-221_scaffold8186_len280903_cov93,_whole_genome_shotgun_sequence
SJXX01003767.1_Syncerus_caffer_isolate_ABF-221_scaffold8376_len117821_cov110,_whole_genome_shotgun_sequence
SJXX01003790.1_Syncerus_caffer_isolate_ABF-221_scaffold8451_len25514_cov60,_whole_genome_shotgun_sequence
SJXX01003860.1_Syncerus_caffer_isolate_ABF-221_scaffold8287_len522064_cov57,_whole_genome_shotgun_sequence
SJXX01003983.1_Syncerus_caffer_isolate_ABF-221_scaffold8885_len427532_cov60,_whole_genome_shotgun_sequence
SJXX01003991.1_Syncerus_caffer_isolate_ABF-221_scaffold8793_len387822_cov65,_whole_genome_shotgun_sequence
SJXX01004020.1_Syncerus_caffer_isolate_ABF-221_scaffold9074_len5525_cov90,_whole_genome_shotgun_sequence
SJXX01004195.1_Syncerus_caffer_isolate_ABF-221_scaffold9516_len96845_cov61,_whole_genome_shotgun_sequence
SJXX01004200.1_Syncerus_caffer_isolate_ABF-221_scaffold9515_len107872_cov69,_whole_genome_shotgun_sequence
SJXX01004292.1_Syncerus_caffer_isolate_ABF-221_scaffold9698_len308812_cov54,_whole_genome_shotgun_sequence
SJXX01004319.1_Syncerus_caffer_isolate_ABF-221_scaffold9767_len346981_cov78,_whole_genome_shotgun_sequence
SJXX01004372.1_Syncerus_caffer_isolate_ABF-221_scaffold9814_len132709_cov63,_whole_genome_shotgun_sequence
SJXX01004499.1_Syncerus_caffer_isolate_ABF-221_scaffold9169_len1682859_cov105,_whole_genome_shotgun_sequence
SJXX01004508.1_Syncerus_caffer_isolate_ABF-221_scaffold10055_len273511_cov54,_whole_genome_shotgun_sequence
SJXX01004559.1_Syncerus_caffer_isolate_ABF-221_scaffold10322_len457822_cov60,_whole_genome_shotgun_sequence
SJXX01004589.1_Syncerus_caffer_isolate_ABF-221_scaffold10409_len206325_cov57,_whole_genome_shotgun_sequence
SJXX01004608.1_Syncerus_caffer_isolate_ABF-221_scaffold10265_len183992_cov107,_whole_genome_shotgun_sequence
SJXX01004613.1_Syncerus_caffer_isolate_ABF-221_scaffold10432_len300510_cov61,_whole_genome_shotgun_sequence
SJXX01004730.1_Syncerus_caffer_isolate_ABF-221_scaffold10804_len127472_cov81,_whole_genome_shotgun_sequence
SJXX01004839.1_Syncerus_caffer_isolate_ABF-221_scaffold11062_len60115_cov60,_whole_genome_shotgun_sequence
SJXX01005007.1_Syncerus_caffer_isolate_ABF-221_scaffold11458_len335280_cov102,_whole_genome_shotgun_sequence
SJXX01005029.1_Syncerus_caffer_isolate_ABF-221_scaffold11717_len30741_cov66,_whole_genome_shotgun_sequence
SJXX01005061.1_Syncerus_caffer_isolate_ABF-221_scaffold11627_len157512_cov60,_whole_genome_shotgun_sequence
SJXX01005353.1_Syncerus_caffer_isolate_ABF-221_scaffold12112_len800319_cov103,_whole_genome_shotgun_sequence
SJXX01005383.1_Syncerus_caffer_isolate_ABF-221_scaffold12636_len126787_cov87,_whole_genome_shotgun_sequence
SJXX01005393.1_Syncerus_caffer_isolate_ABF-221_scaffold12713_len42053_cov55,_whole_genome_shotgun_sequence
SJXX01005468.1_Syncerus_caffer_isolate_ABF-221_scaffold12637_len563971_cov63,_whole_genome_shotgun_sequence
SJXX01005492.1_Syncerus_caffer_isolate_ABF-221_scaffold13002_len110617_cov59,_whole_genome_shotgun_sequence
SJXX01005498.1_Syncerus_caffer_isolate_ABF-221_scaffold12144_len876892_cov59,_whole_genome_shotgun_sequence
SJXX01005845.1_Syncerus_caffer_isolate_ABF-221_scaffold13467_len1159230_cov107,_whole_genome_shotgun_sequence
SJXX01006161.1_Syncerus_caffer_isolate_ABF-221_scaffold14632_len124905_cov54,_whole_genome_shotgun_sequence
SJXX01006167.1_Syncerus_caffer_isolate_ABF-221_scaffold14581_len197394_cov68,_whole_genome_shotgun_sequence
SJXX01006389.1_Syncerus_caffer_isolate_ABF-221_scaffold15193_len182442_cov57,_whole_genome_shotgun_sequence
SJXX01006610.1_Syncerus_caffer_isolate_ABF-221_scaffold16099_len40380_cov64,_whole_genome_shotgun_sequence
SJXX01006761.1_Syncerus_caffer_isolate_ABF-221_scaffold16345_len136355_cov80,_whole_genome_shotgun_sequence
SJXX01006827.1_Syncerus_caffer_isolate_ABF-221_scaffold15510_len387067_cov55,_whole_genome_shotgun_sequence
SJXX01006890.1_Syncerus_caffer_isolate_ABF-221_scaffold16884_len50765_cov59,_whole_genome_shotgun_sequence
SJXX01006938.1_Syncerus_caffer_isolate_ABF-221_scaffold16041_len435919_cov65,_whole_genome_shotgun_sequence
SJXX01006996.1_Syncerus_caffer_isolate_ABF-221_scaffold16492_len266210_cov69,_whole_genome_shotgun_sequence
SJXX01007309.1_Syncerus_caffer_isolate_ABF-221_scaffold17761_len244109_cov75,_whole_genome_shotgun_sequence
SJXX01007361.1_Syncerus_caffer_isolate_ABF-221_scaffold18185_len66323_cov54,_whole_genome_shotgun_sequence
SJXX01007367.1_Syncerus_caffer_isolate_ABF-221_scaffold18150_len323828_cov68,_whole_genome_shotgun_sequence
SJXX01007513.1_Syncerus_caffer_isolate_ABF-221_scaffold17292_len217611_cov62,_whole_genome_shotgun_sequence
SJXX01007796.1_Syncerus_caffer_isolate_ABF-221_scaffold19233_len154782_cov74,_whole_genome_shotgun_sequence
SJXX01007856.1_Syncerus_caffer_isolate_ABF-221_scaffold19665_len120392_cov73,_whole_genome_shotgun_sequence
SJXX01007979.1_Syncerus_caffer_isolate_ABF-221_scaffold19199_len173912_cov71,_whole_genome_shotgun_sequence
SJXX01008012.1_Syncerus_caffer_isolate_ABF-221_scaffold19152_len255620_cov56,_whole_genome_shotgun_sequence
SJXX01008068.1_Syncerus_caffer_isolate_ABF-221_scaffold20233_len75615_cov52,_whole_genome_shotgun_sequence
SJXX01008213.1_Syncerus_caffer_isolate_ABF-221_scaffold20316_len60829_cov55,_whole_genome_shotgun_sequence
SJXX01008295.1_Syncerus_caffer_isolate_ABF-221_scaffold20913_len227887_cov65,_whole_genome_shotgun_sequence
SJXX01008395.1_Syncerus_caffer_isolate_ABF-221_scaffold20834_len85104_cov55,_whole_genome_shotgun_sequence
SJXX01008679.1_Syncerus_caffer_isolate_ABF-221_scaffold21712_len82642_cov79,_whole_genome_shotgun_sequence
SJXX01009011.1_Syncerus_caffer_isolate_ABF-221_scaffold22784_len196243_cov58,_whole_genome_shotgun_sequence
SJXX01009028.1_Syncerus_caffer_isolate_ABF-221_scaffold23196_len69482_cov54,_whole_genome_shotgun_sequence
SJXX01009032.1_Syncerus_caffer_isolate_ABF-221_scaffold22876_len308058_cov63,_whole_genome_shotgun_sequence
SJXX01009183.1_Syncerus_caffer_isolate_ABF-221_scaffold23033_len285157_cov80,_whole_genome_shotgun_sequence
SJXX01009279.1_Syncerus_caffer_isolate_ABF-221_scaffold23240_len124817_cov53,_whole_genome_shotgun_sequence
SJXX01009352.1_Syncerus_caffer_isolate_ABF-221_scaffold24287_len9918_cov59,_whole_genome_shotgun_sequence
SJXX01009380.1_Syncerus_caffer_isolate_ABF-221_scaffold24364_len6252_cov67,_whole_genome_shotgun_sequence
SJXX01009946.1_Syncerus_caffer_isolate_ABF-221_scaffold25644_len262363_cov59,_whole_genome_shotgun_sequence
SJXX01009954.1_Syncerus_caffer_isolate_ABF-221_scaffold26131_len28591_cov57,_whole_genome_shotgun_sequence
SJXX01010039.1_Syncerus_caffer_isolate_ABF-221_scaffold26455_len7895_cov68,_whole_genome_shotgun_sequence
SJXX01010327.1_Syncerus_caffer_isolate_ABF-221_scaffold27121_len97038_cov56,_whole_genome_shotgun_sequence
SJXX01010881.1_Syncerus_caffer_isolate_ABF-221_scaffold29039_len150353_cov67,_whole_genome_shotgun_sequence
SJXX01012092.1_Syncerus_caffer_isolate_ABF-221_scaffold32694_len67943_cov61,_whole_genome_shotgun_sequence
SJXX01012358.1_Syncerus_caffer_isolate_ABF-221_scaffold33619_len17275_cov71,_whole_genome_shotgun_sequence
SJXX01012450.1_Syncerus_caffer_isolate_ABF-221_scaffold33549_len145077_cov59,_whole_genome_shotgun_sequence
SJXX01013698.1_Syncerus_caffer_isolate_ABF-221_scaffold37711_len60524_cov56,_whole_genome_shotgun_sequence
SJXX01015832.1_Syncerus_caffer_isolate_ABF-221_scaffold43885_len205397_cov93,_whole_genome_shotgun_sequence
SJXX01016221.1_Syncerus_caffer_isolate_ABF-221_scaffold46272_len65486_cov58,_whole_genome_shotgun_sequence
SJXX01016420.1_Syncerus_caffer_isolate_ABF-221_scaffold46880_len91111_cov78,_whole_genome_shotgun_sequence
SJXX01017196.1_Syncerus_caffer_isolate_ABF-221_scaffold48992_len84598_cov65,_whole_genome_shotgun_sequence
SJXX01018940.1_Syncerus_caffer_isolate_ABF-221_scaffold52137_len874889_cov88,_whole_genome_shotgun_sequence
SJXX01021325.1_Syncerus_caffer_isolate_ABF-221_scaffold61324_len119944_cov54,_whole_genome_shotgun_sequence
SJXX01021975.1_Syncerus_caffer_isolate_ABF-221_scaffold66251_len66481_cov81,_whole_genome_shotgun_sequence
SJXX01023116.1_Syncerus_caffer_isolate_ABF-221_scaffold70442_len3542_cov67,_whole_genome_shotgun_sequence
SJXX01024850.1_Syncerus_caffer_isolate_ABF-221_scaffold76753_len15111_cov59,_whole_genome_shotgun_sequence
SJXX01025502.1_Syncerus_caffer_isolate_ABF-221_scaffold79137_len20381_cov59,_whole_genome_shotgun_sequence
SJXX01025513.1_Syncerus_caffer_isolate_ABF-221_scaffold79368_len23374_cov133,_whole_genome_shotgun_sequence
SJXX01027942.1_Syncerus_caffer_isolate_ABF-221_scaffold87562_len69220_cov61,_whole_genome_shotgun_sequence
SJXX01041303.1_Syncerus_caffer_isolate_ABF-221_scaffold144985_len2889_cov77,_whole_genome_shotgun_sequence
SJXX01042142.1_Syncerus_caffer_isolate_ABF-221_scaffold148820_len3591_cov68,_whole_genome_shotgun_sequence
SJXX01044409.1_Syncerus_caffer_isolate_ABF-221_scaffold158383_len26286_cov54,_whole_genome_shotgun_sequence
SJXX01044760.1_Syncerus_caffer_isolate_ABF-221_scaffold160473_len16504_cov119,_whole_genome_shotgun_sequence
SJXX01066772.1_Syncerus_caffer_isolate_ABF-221_scaffold275123_len15059_cov50,_whole_genome_shotgun_sequence
SJXX01116224.1_Syncerus_caffer_isolate_ABF-221_scaffold707455_len104857_cov94,_whole_genome_shotgun_sequence
SJXX01138786.1_Syncerus_caffer_isolate_ABF-221_scaffold1449244_len11026_cov96,_whole_genome_shotgun_sequence
SJXX01140249.1_Syncerus_caffer_isolate_ABF-221_scaffold1452304_len4015_cov168,_whole_genome_shotgun_sequence
SJXX01141630.1_Syncerus_caffer_isolate_ABF-221_scaffold1458034_len188992_cov73,_whole_genome_shotgun_sequence
SJXX01141664.1_Syncerus_caffer_isolate_ABF-221_scaffold1458093_len237063_cov54,_whole_genome_shotgun_sequence
SJXX01141668.1_Syncerus_caffer_isolate_ABF-221_scaffold1458104_len27742_cov137,_whole_genome_shotgun_sequence
SJXX01142177.1_Syncerus_caffer_isolate_ABF-221_scaffold1463203_len3109_cov280_single,_whole_genome_shotgun_sequence
SJXX01142335.1_Syncerus_caffer_isolate_ABF-221_scaffold1464760_len3154_cov341_single,_whole_genome_shotgun_sequence
SJXX01144479.1_Syncerus_caffer_isolate_ABF-221_scaffold1486432_len2048_cov411_single,_whole_genome_shotgun_sequence
SJXX01147651.1_Syncerus_caffer_isolate_ABF-221_scaffold1458100_len631973_cov53,_whole_genome_shotgun_sequence
SJXX01148355.1_Syncerus_caffer_isolate_ABF-221_scaffold1458069_len2977245_cov111,_whole_genome_shotgun_sequence
SJXX01148356.1_Syncerus_caffer_isolate_ABF-221_scaffold1458082_len1950289_cov62,_whole_genome_shotgun_sequence
SJXX01148357.1_Syncerus_caffer_isolate_ABF-221_scaffold1458108_len792056_cov86,_whole_genome_shotgun_sequence
SJXX01148359.1_Syncerus_caffer_isolate_ABF-221_scaffold1458095_len5471570_cov111,_whole_genome_shotgun_sequence
SJXX01148361.1_Syncerus_caffer_isolate_ABF-221_scaffold1458101_len2876175_cov95,_whole_genome_shotgun_sequence

## Sheet: References
Chen, L.; Qiu, Q.; Jiang, Y.; Wang, K.; Lin, Z.; Li, Z.; Bibi, F.; Yang, Y.; Wang, J.; Nie, W.; et al. Large-scale ruminant genome sequencing provides insights into their evolution and distinct traits. Science 2019, 364, eaav6202, doi:10.1126/science.aav6202.
Dong, Y.; Xie, M.; Jiang, Y.; Xiao, N.; Du, X.; Zhang, W.; Tosser-Klopp, G.; Wang, J.; Yang, S.; Liang, J.; et al. Sequencing and automated whole-genome optical mapping of the genome of a domestic goat (Capra hircus). Nat. Biotechnol. 2013, 31, 135–141, doi:10.1038/nbt.2478.
Dong, Y.; Zhang, X.; Xie, M.; Arefnezhad, B.; Wang, Z.; Wang, W.; Feng, S.; Huang, G.; Guan, R.; Shen, W.; et al. Reference genome of wild goat (Capra aegagrus) and sequencing of goat breeds provide insight into genic basis of goat domestication. BMC Genom. 2015, 16, 431, doi:10.1186/s12864-015-1606-1.
Farré, M.; Li, Q.; Zhou, Y.; Damas, J.; Chemnick, L.G.; Kim, J.; Ryder, O.A.; Ma, J.; Zhang, G.; Larkin, D.M.; et al. A near-chromosome-scale genome assembly of the gemsbok (Oryx gazella): An iconic antelope of the Kalahari Desert. GigaScience 2019, 8, giy162, doi:10.1093/gigascience/giy162.
Grabherr, M.G.; Russell, P.; Meyer, M.; Mauceli, E.; Alföldi, J.; Di Palma, F.; Lindblad-Toh, K. Genome-wide synteny through highly sensitive sequence alignment: Satsuma. Bioinformatics 2010, 26, 1145–1151, doi:10.1093/bioinformatics/btq102.
Hassanin, A.; Delsuc, F.; Ropiquet, A.; Hammer, C.; Jansen van Vuuren, B.; Matthee, C.; Ruiz-Garcia, M.; Catzeflis, F.; Areskoug, V.; Nguyen, T.T.; et al. Pattern and timing of diversification of Cetartiodactyla (Mammalia, Laurasiatheria), as revealed by a comprehensive analysis of mitochondrial genomes. C. R. Biol. 2012, 335, 32–50, doi:10.1016/j.crvi.2011.11.002.
Humble, E.; Dobrynin, P.; Senn, H.; Chuven, J.; Scott, A.F.; Mohr, D.W.; Dudchenko, O.; Omer, A.D.; Colaric, Z.; Aiden, E.L.; et al. Chromosomal‐level genome assembly of the scimitar‐horned oryx: Insights into diversity and demography of a species extinct in the wild. Mol. Ecol. Resour. 2020, 20, 1668–1681, doi:10.1111/1755-0998.13181.
Koepfli, K.-P.; Tamazian, G.; Wildt, D.; Dobrynin, P.; Kim, C.; Frandsen, P.B.; Godinho, R.; Yurchenko, A.A.; Komissarov, A.; Krasheninnikova, K.; et al. Whole genome sequencing and re-sequencing of the sable antelope (Hippotragus niger): A resource for monitoring diversity in ex situ and in situ populations. G3 2019, 9, 1785–1793, doi:10.1534/g3.119.400084.
